# Supplementary material for: Extensive Bioinformatics Analyses Reveal a Phylogenetically Conserved Winged Helix (WH) Domain (Zτ) of Topoisomerase IIα, Elucidating Its Very High Affinity for Left-Handed Z-DNA and Suggesting Novel Putative Functions
Source: Int J Mol Sci. 2023 Jun 27;24(13):10740. doi: 10.3390/ijms241310740 (PMC10341724; doi:10.3390/ijms241310740)
Supplement: Supplementary file 1 [file ijms-24-10740-s001.zip]

Archive with 23 entries (23 files):
- Supplementary Material S1 - Deleterious SNPs in TOP2A.xlsx
- Supplementary material S2 - Prediction of GTP, GDP, ATP, ADP, and AMP binding sites.xlsx
- Supplementary Material S3 - AlphaFold modelled PDB structures/NegativeControl_H4_P62805.pdb
- Supplementary Material S3 - AlphaFold modelled PDB structures/NegativeControl_UFM1_P61960.pdb
- Supplementary Material S3 - AlphaFold modelled PDB structures/Zalpha_ADAR1_P55265.pdb
- Supplementary Material S3 - AlphaFold modelled PDB structures/Zalpha_E3_ P21605.pdb
- Supplementary Material S3 - AlphaFold modelled PDB structures/Zalpha_ORF112_A4FTK7.pdb
- Supplementary Material S3 - AlphaFold modelled PDB structures/Zalpha_PKZ_Q5NE12.pdb
- Supplementary Material S3 - AlphaFold modelled PDB structures/Zalpha1_ZBP1_Q9H171.pdb
- Supplementary Material S3 - AlphaFold modelled PDB structures/Zalpha2_ZBP1_Q9H171.pdb
- Supplementary Material S3 - AlphaFold modelled PDB structures/Zbeta_ADAR1_P55265.pdb
- Supplementary Material S3 - AlphaFold modelled PDB structures/Ztau_TOP2A_P11388.pdb
- Supplementary Material S3 - AlphaFold modelled PDB structures/Ztau_TOP2B_Q02880.pdb
- Supplementary Material S4 - Structural parameters of similarity between Ztau from human TOP2B and previosly known ZBPs .pdf
- Supplementary Material S5 - Molecular docking of Ztau and Zalpha to various nucleic acid structures/Zalpha_BDNA.pdb
- Supplementary Material S5 - Molecular docking of Ztau and Zalpha to various nucleic acid structures/Zalpha_BZDNA.pdb
- Supplementary Material S5 - Molecular docking of Ztau and Zalpha to various nucleic acid structures/Zalpha_ZDNA.pdb
- Supplementary Material S5 - Molecular docking of Ztau and Zalpha to various nucleic acid structures/Zalpha_ZRNA.pdb
- Supplementary Material S5 - Molecular docking of Ztau and Zalpha to various nucleic acid structures/Ztau_BDNA.pdb
- Supplementary Material S5 - Molecular docking of Ztau and Zalpha to various nucleic acid structures/Ztau_BZDNA.pdb
- Supplementary Material S5 - Molecular docking of Ztau and Zalpha to various nucleic acid structures/Ztau_ZDNA.pdb
- Supplementary Material S5 - Molecular docking of Ztau and Zalpha to various nucleic acid structures/Ztau_ZRNA.pdb
- Supplementary Material S6 - GTP docked to TOP2A with bounded B-DNA via Patchdock.pdb
