# Supplementary material for: Extensive Bioinformatics Analyses Reveal a Phylogenetically Conserved Winged Helix (WH) Domain (Zτ) of Topoisomerase IIα, Elucidating Its Very High Affinity for Left-Handed Z-DNA and Suggesting Novel Putative Functions
Source: Int J Mol Sci. 2023 Jun 27;24(13):10740. doi: 10.3390/ijms241310740 (PMC10341724; doi:10.3390/ijms241310740)
Supplement: Supplementary file 1 [file ijms-24-10740-s001.zip › Supplementary Material S1 - Deleterious SNPs in TOP2A.xlsx]

## Sheet: Suppl. material 1_SNPs TOP2A
Supplementary material S1: SNPs with missense consequence in human TOP2A gene - the table was extracted from https://www.ensembl.org/Homo_sapiens/Gene/Variation_Gene/Table?db=core;g=ENSG00000131747;r=17:40388525-40417896 (accessed on 9th March 2023). Strict filtering criteria were used (columns are highlighted in red): SIFT score ≤ 0.05; PolyPhen ≥ 0.95; REVEL ≥ 0.65; and Mutation Assessor ≥ 0.9
Variant ID	vf	Location	Chr: bp	vf_allele	Alleles	gmaf_allele	gmaf_freq	Global MAF	Class	Source	Evidence	Clin. Sig.	Conseq. Type	AA	AA coord	AA coord	sift_sort	sift_class	SIFT	polyphen_sort	polyphen_class	PolyPhen	cadd_sort	cadd_class	CADD	revel_sort	revel_class	REVEL	meta_lr_sort	meta_lr_class	MetaLR	mutation_assessor_sort	mutation_assessor_class	Mutation Assessor	Transcript
rs1567789940	266552924	17:40411618	17:40411618-40411684	TGA	TGATTAATAATTTAAGAATAAAATTACCTTGGATGTAGCAATGCTGTTGACAAAGCTAATTTGCTGA/TGA			-	indel	dbSNP	Frequency		splice donor variant~splice donor 5th base variant~coding sequence variant~intron variant		308	-308		-			-			-			-			-			-		ENST00000423485.6
rs748350750	140412409	17:40413476	17:40413476-40413481	CT	CTACCT/CT			-	indel	dbSNP	Frequency~ExAC~TOPMed~gnomAD		splice donor variant~coding sequence variant		159	-159		-			-			-			-			-			-		ENST00000423485.6
rs748350750	140412409	17:40413476	17:40413476-40413481	CT	CTACCT/CT			-	indel	dbSNP	Frequency~ExAC~TOPMed~gnomAD		coding sequence variant~3 prime UTR variant		147	-147		-			-			-			-			-			-		ENST00000581055.1
rs796052143	124012838	17:40416427	17:40416427	G	A/C/G/T			-	SNP	dbSNP	Frequency~Cited~Phenotype_or_Disease~TOPMed	likely benign	missense variant	I/T	76	76	1	deleterious - low confidence	0	1001	probably damaging	1	28001	likely benign	28	751	likely disease causing	0.75	513	damaging	0.512	984	high	0.983	ENST00000581055.1
COSV101396082	804254038	17:40417790	17:40417790	COSMIC_MUTATION	COSMIC_MUTATION			-	somatic SNV	COSMIC	Phenotype_or_Disease		coding sequence variant		1	1		-			-			-			-			-			-		ENST00000423485.6
rs368673822	117961628	17:40417791	17:40417791	G	T/G			-	SNP	dbSNP	Frequency~ESP~ExAC~TOPMed~gnomAD		start lost	M/L	1	1	131	tolerated - low confidence	0.13	13	benign	0.012	23001	likely benign	23	291	likely benign	0.29	75	tolerated	0.074		-		ENST00000423485.6
rs972248234	725374896	17:40389602	17:40389602	T	C/T			-	SNP	dbSNP			missense variant	A/T	1	1	131	tolerated - low confidence	0.13	1	benign	0	1001	likely benign	1	13	likely benign	0.012	45	tolerated	0.044	102	neutral	0.101	ENST00000577541.1
COSV70732417	804253910	17:40416878	17:40416878	COSMIC_MUTATION	COSMIC_MUTATION			-	somatic SNV	COSMIC	Phenotype_or_Disease		coding sequence variant		1	1		-			-			-			-			-			-		ENST00000581055.1
rs796052143	124012838	17:40416427	17:40416427	T	A/C/G/T			-	SNP	dbSNP	Frequency~Cited~Phenotype_or_Disease~TOPMed	likely benign	missense variant	I/N	76	76	1	deleterious - low confidence	0	1001	probably damaging	1	31001	likely deleterious	31	750	likely disease causing	0.749	513	damaging	0.512	984	high	0.983	ENST00000581055.1
rs752723720	141895935	17:40416880	17:40416880	A	T/A			-	SNP	dbSNP	Frequency~ExAC~gnomAD		start lost	M/L	1	1	191	tolerated - low confidence	0.19	1	benign	0	18001	likely benign	18	93	likely benign	0.092	24	tolerated	0.023	87	neutral	0.086	ENST00000581055.1
rs774528941	122116667	17:40389597	17:40389597	T	C/T			-	SNP	dbSNP	Frequency~ExAC~gnomAD		synonymous variant	V	2	2		-			-			-			-			-			-		ENST00000577541.1
COSV101352292	804245471	17:40389597	17:40389597	COSMIC_MUTATION	COSMIC_MUTATION			-	somatic SNV	COSMIC	Phenotype_or_Disease		coding sequence variant		2	2		-			-			-			-			-			-		ENST00000577541.1
rs761993788	144753139	17:40389599	17:40389599	G	C/G			-	SNP	dbSNP	Frequency~ExAC~gnomAD		missense variant	V/L	2	2	61	tolerated - low confidence	0.06	1	benign	0	4001	likely benign	4	48	likely benign	0.047	89	tolerated	0.088	487	low	0.486	ENST00000577541.1
rs199750557	117115367	17:40416875	17:40416875	C	T/C	C	0.0002	< 0.001	SNP	dbSNP	Frequency~1000Genomes~ESP~ExAC~TOPMed~gnomAD		synonymous variant	Q	2	2		-			-			-			-			-			-		ENST00000581055.1
rs902922533	128220111	17:40417785	17:40417785	A	C/A			-	SNP	dbSNP	Frequency~TOPMed~gnomAD		missense variant	V/L	3	3	371	tolerated - low confidence	0.37	1	benign	0	18001	likely benign	18	40	likely benign	0.039	24	tolerated	0.023	10	neutral	0.009	ENST00000423485.6
COSV105348847	804254026	17:40417785	17:40417785	COSMIC_MUTATION	COSMIC_MUTATION			-	somatic SNV	COSMIC	Phenotype_or_Disease		coding sequence variant		3	3		-			-			-			-			-			-		ENST00000423485.6
rs1190876276	182838065	17:40389594	17:40389594	G	A/G			-	SNP	dbSNP	Frequency~gnomAD		synonymous variant	A	3	3		-			-			-			-			-			-		ENST00000577541.1
COSV101396266	804253895	17:40416872	17:40416872	COSMIC_MUTATION	COSMIC_MUTATION			-	somatic SNV	COSMIC	Phenotype_or_Disease		coding sequence variant		3	3		-			-			-			-			-			-		ENST00000581055.1
rs1316020312	163062701	17:40416874	17:40416874	T	C/T			-	SNP	dbSNP	Frequency~gnomAD		missense variant	V/I	3	3	371	tolerated - low confidence	0.37	1	benign	0	1	likely benign	0	29	likely benign	0.028	31	tolerated	0.03	11	neutral	0.01	ENST00000581055.1
rs375649801	119646991	17:40417780	17:40417780	A	T/A			-	SNP	dbSNP	Frequency~ESP~ExAC~TOPMed~gnomAD		synonymous variant	S	4	4		-			-			-			-			-			-		ENST00000423485.6
rs1472043534	246828105	17:40389593	17:40389593	A	G/A			-	SNP	dbSNP	Frequency~gnomAD		missense variant	P/S	4	4	201	tolerated - low confidence	0.2	4	benign	0.003	16001	likely benign	16	85	likely benign	0.084	76	tolerated	0.075	462	low	0.461	ENST00000577541.1
rs973433216	725553846	17:40416869	17:40416869	A	G/A			-	SNP	dbSNP	Frequency~TOPMed		synonymous variant	N	4	4		-			-			-			-			-			-		ENST00000581055.1
rs756092705	143045691	17:40416870	17:40416870	C	T/C			-	SNP	dbSNP	Frequency~ExAC~gnomAD		missense variant	N/S	4	4	461	tolerated - low confidence	0.46	1	benign	0	9001	likely benign	9	48	likely benign	0.047	16	tolerated	0.015	299	low	0.298	ENST00000581055.1
COSV70733729	804254012	17:40417778	17:40417778	COSMIC_MUTATION	COSMIC_MUTATION			-	somatic SNV	COSMIC	Phenotype_or_Disease		coding sequence variant		5	5		-			-			-			-			-			-		ENST00000423485.6
rs1267270964	156782885	17:40389588	17:40389588	T	C/T			-	SNP	dbSNP	Frequency~gnomAD		synonymous variant	R	5	5		-			-			-			-			-			-		ENST00000577541.1
rs796052143	124012838	17:40416427	17:40416427	C	A/C/G/T			-	SNP	dbSNP	Frequency~Cited~Phenotype_or_Disease~TOPMed	likely benign	missense variant	I/S	76	76	1	deleterious - low confidence	0	1001	probably damaging	1	31001	likely deleterious	31	773	likely disease causing	0.772	481	tolerated	0.48	966	high	0.965	ENST00000581055.1
rs1203191432	149940490	17:40416063	17:40416063	T	C/A/T			-	SNP	dbSNP	Frequency~gnomAD		missense variant	A/T	80	80	1	deleterious - low confidence	0	996	probably damaging	0.995	29001	likely benign	29	782	likely disease causing	0.781	638	damaging	0.637	985	high	0.984	ENST00000581055.1
rs796052143	124012838	17:40416427	17:40416427	G	A/C/G/T			-	SNP	dbSNP	Frequency~Cited~Phenotype_or_Disease~TOPMed	likely benign	missense variant	I/T	88	88	1	deleterious - low confidence	0	1001	probably damaging	1	28001	likely benign	28	751	likely disease causing	0.75	513	damaging	0.512	984	high	0.983	ENST00000423485.6
rs796052143	124012838	17:40416427	17:40416427	T	A/C/G/T			-	SNP	dbSNP	Frequency~Cited~Phenotype_or_Disease~TOPMed	likely benign	missense variant	I/N	88	88	1	deleterious - low confidence	0	1001	probably damaging	1	31001	likely deleterious	31	750	likely disease causing	0.749	513	damaging	0.512	984	high	0.983	ENST00000423485.6
COSV70732242	804253880	17:40416866	17:40416866	COSMIC_MUTATION	COSMIC_MUTATION			-	somatic SNV	COSMIC	Phenotype_or_Disease		coding sequence variant		5	5		-			-			-			-			-			-		ENST00000581055.1
rs1365798489	181771982	17:40417776	17:40417776	G	A/G			-	SNP	dbSNP	Frequency~TOPMed		synonymous variant	L	6	6		-			-			-			-			-			-		ENST00000423485.6
rs866510555	124327254	17:40389587	17:40389587	T	C/T			-	SNP	dbSNP	Frequency		missense variant	A/T	6	6	61	tolerated - low confidence	0.06	40	benign	0.039	16001	likely benign	16	83	likely benign	0.082	101	tolerated	0.1	446	low	0.445	ENST00000577541.1
rs1199340896	149068209	17:40416863	17:40416863	C	T/C			-	SNP	dbSNP	Frequency~TOPMed		missense variant	I/M	6	6	131	tolerated - low confidence	0.13	4	benign	0.003	14001	likely benign	14	40	likely benign	0.039	36	tolerated	0.035	196	neutral	0.195	ENST00000581055.1
COSV101396305	804253867	17:40416864	17:40416864	COSMIC_MUTATION	COSMIC_MUTATION			-	somatic SNV	COSMIC	Phenotype_or_Disease		coding sequence variant		6	6		-			-			-			-			-			-		ENST00000581055.1
rs796052143	124012838	17:40416427	17:40416427	C	A/C/G/T			-	SNP	dbSNP	Frequency~Cited~Phenotype_or_Disease~TOPMed	likely benign	missense variant	I/S	88	88	1	deleterious - low confidence	0	1001	probably damaging	1	31001	likely deleterious	31	773	likely disease causing	0.772	481	tolerated	0.48	966	high	0.965	ENST00000423485.6
rs1240257662	154454008	17:40413509	17:40413509	C	T/C			-	SNP	dbSNP	Frequency~TOPMed		missense variant	N/S	138	138	1	deleterious - low confidence	0	999	probably damaging	0.998	25001	likely benign	25	504	likely disease causing	0.503	481	tolerated	0.48	986	high	0.985	ENST00000581055.1
rs1240257662	154454008	17:40413509	17:40413509	C	T/C			-	SNP	dbSNP	Frequency~TOPMed		missense variant	N/S	150	150	1	deleterious - low confidence	0	999	probably damaging	0.998	25001	likely benign	25	504	likely disease causing	0.503	481	tolerated	0.48	986	high	0.985	ENST00000423485.6
COSV70732379	804253923	17:40416895	17:40416895	COSMIC_MUTATION	COSMIC_MUTATION			-	somatic SNV	COSMIC	Phenotype_or_Disease		splice region variant~coding sequence variant		8	8		-			-			-			-			-			-		ENST00000423485.6
rs1203191432	149940490	17:40416063	17:40416063	T	C/A/T			-	SNP	dbSNP	Frequency~gnomAD		missense variant	A/T	92	92	11	deleterious - low confidence	0.01	996	probably damaging	0.995	29001	likely benign	29	782	likely disease causing	0.781	638	damaging	0.637	985	high	0.984	ENST00000423485.6
COSV68503251	804245454	17:40389580	17:40389580	COSMIC_MUTATION	COSMIC_MUTATION			-	somatic SNV	COSMIC	Phenotype_or_Disease		coding sequence variant		8	8		-			-			-			-			-			-		ENST00000577541.1
rs767283504	146364590	17:40416857	17:40416857	C	T/C			-	SNP	dbSNP	Frequency~ExAC~gnomAD		synonymous variant	K	8	8		-			-			-			-			-			-		ENST00000581055.1
rs1203971586	150116911	17:40413274	17:40413274	T	C/T			-	SNP	dbSNP	Frequency~gnomAD		missense variant	G/E	166	166	1	deleterious - low confidence	0	1001	probably damaging	1	26001	likely benign	26	971	likely disease causing	0.97	875	damaging	0.874	987	high	0.986	ENST00000423485.6
COSV68503117	804245442	17:40389576	17:40389576	COSMIC_MUTATION	COSMIC_MUTATION			-	somatic SNV	COSMIC	Phenotype_or_Disease		coding sequence variant		9	9		-			-			-			-			-			-		ENST00000577541.1
rs746962457	139940138	17:40389578	17:40389578	A	C/A/T			-	SNP	dbSNP	Frequency~ExAC~gnomAD		missense variant	V/L	9	9	91	tolerated - low confidence	0.09	11	benign	0.01	15001	likely benign	15	38	likely benign	0.037	85	tolerated	0.084	66	neutral	0.065	ENST00000577541.1
rs867525891	124546172	17:40413258	17:40413258	T	G/T			-	SNP	dbSNP	Frequency		missense variant	N/K	171	171	1	deleterious - low confidence	0	1000	probably damaging	0.999	22001	likely benign	22	649	likely disease causing	0.648	414	tolerated	0.413	987	high	0.986	ENST00000423485.6
rs1289313411	162030654	17:40416888	17:40416888	C	T/C			-	SNP	dbSNP	Frequency~gnomAD		missense variant	N/S	10	10	411	tolerated - low confidence	0.41	4	benign	0.003	20001	likely benign	20	23	likely benign	0.022	17	tolerated	0.016	296	low	0.295	ENST00000423485.6
rs774581970	122129999	17:40413230	17:40413230	G	T/G			-	SNP	dbSNP	Frequency~ExAC~gnomAD		missense variant	T/P	181	181	1	deleterious - low confidence	0	1000	probably damaging	0.999	26001	likely benign	26	689	likely disease causing	0.688	514	damaging	0.513	979	high	0.978	ENST00000423485.6
rs745883014	139533319	17:40412847	17:40412847	C	T/C			-	SNP	dbSNP	Frequency~ExAC~gnomAD		missense variant	D/G	234	234	1	deleterious - low confidence	0	901	possibly damaging	0.9	28001	likely benign	28	724	likely disease causing	0.723	243	tolerated	0.242	937	high	0.936	ENST00000423485.6
rs1415942807	224775022	17:40408614	17:40408614	T	A/T			-	SNP	dbSNP	Frequency~TOPMed		missense variant	I/N	407	407	1	deleterious - low confidence	0	998	probably damaging	0.997	31001	likely deleterious	31	614	likely disease causing	0.613	270	tolerated	0.269	905	medium	0.904	ENST00000423485.6
COSV68503141	804245399	17:40389574	17:40389574	COSMIC_MUTATION	COSMIC_MUTATION			-	somatic SNV	COSMIC	Phenotype_or_Disease		coding sequence variant		10	10		-			-			-			-			-			-		ENST00000577541.1
rs1200411904	149308490	17:40413195	17:40413195	G	C/G			-	SNP	dbSNP	Frequency~TOPMed		missense variant~splice region variant	Q/H	192	192	1	deleterious - low confidence	0	986	probably damaging	0.985	35001	likely deleterious	35	517	likely disease causing	0.516	367	tolerated	0.366	984	high	0.983	ENST00000423485.6
COSV68503032	804245421	17:40389575	17:40389575	COSMIC_MUTATION	COSMIC_MUTATION			-	somatic SNV	COSMIC	Phenotype_or_Disease		coding sequence variant		10	10		-			-			-			-			-			-		ENST00000577541.1
rs1432792353	229300725	17:40408032	17:40408032	G	C/G			-	SNP	dbSNP	Frequency~gnomAD		missense variant	D/H	479	479	1	deleterious - low confidence	0	929	probably damaging	0.928	26001	likely benign	26	587	likely disease causing	0.586	237	tolerated	0.236	980	high	0.979	ENST00000423485.6
COSV101396236	804253840	17:40416850	17:40416850	COSMIC_MUTATION	COSMIC_MUTATION			-	somatic SNV	COSMIC	Phenotype_or_Disease		coding sequence variant		11	11		-			-			-			-			-			-		ENST00000581055.1
rs1373020391	203851790	17:40416845	17:40416845	C	A/C/G			-	SNP	dbSNP	Frequency~TOPMed~gnomAD		synonymous variant	A	12	12		-			-			-			-			-			-		ENST00000581055.1
rs1373020391	203851790	17:40416845	17:40416845	G	A/C/G			-	SNP	dbSNP	Frequency~TOPMed~gnomAD		synonymous variant	A	12	12		-			-			-			-			-			-		ENST00000581055.1
rs750824046	141248255	17:40416845	17:40416845	-	A/-			-	deletion	dbSNP	Frequency~ExAC~gnomAD		frameshift variant	A/X	12	12		-			-			-			-			-			-		ENST00000581055.1
COSV70732417	804253910	17:40416878	17:40416878	COSMIC_MUTATION	COSMIC_MUTATION			-	somatic SNV	COSMIC	Phenotype_or_Disease		coding sequence variant		13	13		-			-			-			-			-			-		ENST00000423485.6
rs1197230620	148603743	17:40416879	17:40416879	C	A/C			-	SNP	dbSNP	Frequency~TOPMed		missense variant	M/R	13	13	331	tolerated - low confidence	0.33	37	benign	0.036	20001	likely benign	20	73	likely benign	0.072	25	tolerated	0.024	364	low	0.363	ENST00000423485.6
rs752723720	141895935	17:40416880	17:40416880	A	T/A			-	SNP	dbSNP	Frequency~ExAC~gnomAD		missense variant	M/L	13	13	351	tolerated - low confidence	0.35	1	benign	0	18001	likely benign	18	93	likely benign	0.092	24	tolerated	0.023	87	neutral	0.086	ENST00000423485.6
COSV70732239	804253829	17:40416842	17:40416842	COSMIC_MUTATION	COSMIC_MUTATION			-	somatic SNV	COSMIC	Phenotype_or_Disease		coding sequence variant		13	13		-			-			-			-			-			-		ENST00000581055.1
rs199750557	117115367	17:40416875	17:40416875	C	T/C	C	0.0002	< 0.001	SNP	dbSNP	Frequency~1000Genomes~ESP~ExAC~TOPMed~gnomAD		synonymous variant	Q	14	14		-			-			-			-			-			-		ENST00000423485.6
rs777684063	122730321	17:40408103	17:40408103	T	C/G/T			-	SNP	dbSNP	Frequency~ExAC~TOPMed~gnomAD		missense variant	C/Y	455	455	1	deleterious - low confidence	0	966	probably damaging	0.965	24001	likely benign	24	707	likely disease causing	0.706	338	tolerated	0.337	996	high	0.995	ENST00000423485.6
rs1474255319	247375150	17:40408097	17:40408097	G	A/G			-	SNP	dbSNP	Frequency~TOPMed		missense variant	L/P	457	457	1	deleterious - low confidence	0	1001	probably damaging	1	27001	likely benign	27	793	likely disease causing	0.792	553	damaging	0.552	1000	high	0.999	ENST00000423485.6
COSV101396266	804253895	17:40416872	17:40416872	COSMIC_MUTATION	COSMIC_MUTATION			-	somatic SNV	COSMIC	Phenotype_or_Disease		coding sequence variant		15	15		-			-			-			-			-			-		ENST00000423485.6
rs1316020312	163062701	17:40416874	17:40416874	T	C/T			-	SNP	dbSNP	Frequency~gnomAD		missense variant	V/I	15	15	271	tolerated - low confidence	0.27	1	benign	0	1	likely benign	0	29	likely benign	0.028	31	tolerated	0.03	11	neutral	0.01	ENST00000423485.6
rs867421081	124524381	17:40407581	17:40407581	A	G/A			-	SNP	dbSNP			missense variant	R/C	532	532	1	deleterious - low confidence	0	1001	probably damaging	1	32001	likely deleterious	32	766	likely disease causing	0.765	609	damaging	0.608	998	high	0.997	ENST00000423485.6
rs942045120	129658355	17:40407580	17:40407580	T	C/T			-	SNP	dbSNP	Frequency~TOPMed		missense variant	R/H	532	532	1	deleterious - low confidence	0	1000	probably damaging	0.999	27001	likely benign	27	687	likely disease causing	0.686	639	damaging	0.638	998	high	0.997	ENST00000423485.6
rs1183293679	180861033	17:40406936	17:40406936	T	C/T			-	SNP	dbSNP	Frequency~gnomAD		missense variant	D/N	545	545	1	deleterious - low confidence	0	1001	probably damaging	1	29001	likely benign	29	800	likely disease causing	0.799	843	damaging	0.842	998	high	0.997	ENST00000423485.6
rs973433216	725553846	17:40416869	17:40416869	A	G/A			-	SNP	dbSNP	Frequency~TOPMed		synonymous variant	N	16	16		-			-			-			-			-			-		ENST00000423485.6
rs756092705	143045691	17:40416870	17:40416870	C	T/C			-	SNP	dbSNP	Frequency~ExAC~gnomAD		missense variant	N/S	16	16	711	tolerated - low confidence	0.71	1	benign	0	9001	likely benign	9	48	likely benign	0.047	16	tolerated	0.015	299	low	0.298	ENST00000423485.6
COSV70732242	804253880	17:40416866	17:40416866	COSMIC_MUTATION	COSMIC_MUTATION			-	somatic SNV	COSMIC	Phenotype_or_Disease		coding sequence variant		17	17		-			-			-			-			-			-		ENST00000423485.6
COSV70733578	804253795	17:40416831	17:40416831-40416832	COSMIC_MUTATION	COSMIC_MUTATION			-	somatic deletion	COSMIC	Phenotype_or_Disease		coding sequence variant		17	17		-			-			-			-			-			-		ENST00000581055.1
rs1199340896	149068209	17:40416863	17:40416863	C	T/C			-	SNP	dbSNP	Frequency~TOPMed		missense variant	I/M	18	18	111	tolerated - low confidence	0.11	4	benign	0.003	14001	likely benign	14	40	likely benign	0.039	36	tolerated	0.035	196	neutral	0.195	ENST00000423485.6
COSV101396305	804253867	17:40416864	17:40416864	COSMIC_MUTATION	COSMIC_MUTATION			-	somatic SNV	COSMIC	Phenotype_or_Disease		coding sequence variant		18	18		-			-			-			-			-			-		ENST00000423485.6
rs767283504	146364590	17:40416857	17:40416857	C	T/C			-	SNP	dbSNP	Frequency~ExAC~gnomAD		synonymous variant	K	20	20		-			-			-			-			-			-		ENST00000423485.6
rs1247797291	155896701	17:40403000	17:40403000	G	T/G			-	SNP	dbSNP	Frequency~TOPMed		missense variant	N/H	780	780	1	deleterious - low confidence	0	993	probably damaging	0.992	26001	likely benign	26	587	likely disease causing	0.586	312	tolerated	0.311	974	high	0.973	ENST00000423485.6
rs767910741	146540382	17:40401003	17:40401003	G	C/G			-	SNP	dbSNP	Frequency~ExAC~gnomAD		missense variant	E/D	837	837	1	deleterious - low confidence	0	1001	probably damaging	1	22001	likely benign	22	576	likely disease causing	0.575	421	tolerated	0.42	973	high	0.972	ENST00000423485.6
rs765414730	145806417	17:40406881	17:40406881	C	G/A/C			-	SNP	dbSNP	Frequency~ExAC~gnomAD		missense variant	S/C	563	563	1	deleterious - low confidence	0	991	probably damaging	0.99	28001	likely benign	28	605	likely disease causing	0.604	243	tolerated	0.242	964	high	0.963	ENST00000423485.6
COSV70733446	804253774	17:40416822	17:40416822	COSMIC_MUTATION	COSMIC_MUTATION			-	somatic SNV	COSMIC	Phenotype_or_Disease		coding sequence variant		20	20		-			-			-			-			-			-		ENST00000581055.1
rs765414730	145806417	17:40406881	17:40406881	A	G/A/C			-	SNP	dbSNP	Frequency~ExAC~gnomAD		missense variant	S/F	563	563	1	deleterious - low confidence	0	986	probably damaging	0.985	28001	likely benign	28	674	likely disease causing	0.673	241	tolerated	0.24	964	high	0.963	ENST00000423485.6
rs748486166	140460758	17:40406646	17:40406646	C	T/C			-	SNP	dbSNP	Frequency~ExAC~gnomAD		missense variant	E/G	594	594	1	deleterious - low confidence	0	957	probably damaging	0.956	29001	likely benign	29	668	likely disease causing	0.667	314	tolerated	0.313	969	high	0.968	ENST00000423485.6
COSV101396236	804253840	17:40416850	17:40416850	COSMIC_MUTATION	COSMIC_MUTATION			-	somatic SNV	COSMIC	Phenotype_or_Disease		coding sequence variant		23	23		-			-			-			-			-			-		ENST00000423485.6
rs760009669	144152373	17:40404205	17:40404205	G	C/G/T			-	SNP	dbSNP	Frequency~ExAC~gnomAD		missense variant	V/L	744	744	1	deleterious - low confidence	0	997	probably damaging	0.996	25001	likely benign	25	415	likely benign	0.414	333	tolerated	0.332	973	high	0.972	ENST00000423485.6
COSV70732740	804253761	17:40416814	17:40416814	COSMIC_MUTATION	COSMIC_MUTATION			-	somatic SNV	COSMIC	Phenotype_or_Disease		coding sequence variant		23	23		-			-			-			-			-			-		ENST00000581055.1
rs750824046	141248255	17:40416845	17:40416845	-	A/-			-	deletion	dbSNP	Frequency~ExAC~gnomAD		frameshift variant	A/X	24	24		-			-			-			-			-			-		ENST00000423485.6
rs1373020391	203851790	17:40416845	17:40416845	C	A/C/G			-	SNP	dbSNP	Frequency~TOPMed~gnomAD		synonymous variant	A	24	24		-			-			-			-			-			-		ENST00000423485.6
rs1373020391	203851790	17:40416845	17:40416845	G	A/C/G			-	SNP	dbSNP	Frequency~TOPMed~gnomAD		synonymous variant	A	24	24		-			-			-			-			-			-		ENST00000423485.6
rs748850219	140588617	17:40402960	17:40402960	T	C/T			-	SNP	dbSNP	Frequency~ExAC~gnomAD		missense variant	R/K	793	793	1	deleterious - low confidence	0	902	possibly damaging	0.901	26001	likely benign	26	502	likely disease causing	0.501	310	tolerated	0.309	973	high	0.972	ENST00000423485.6
rs1460890548	244245092	17:40406487	17:40406487	T	C/T			-	SNP	dbSNP	Frequency~gnomAD		missense variant	G/D	617	617	1	deleterious - low confidence	0	999	probably damaging	0.998	26001	likely benign	26	657	likely disease causing	0.656	586	damaging	0.585	977	high	0.976	ENST00000423485.6
COSV70732239	804253829	17:40416842	17:40416842	COSMIC_MUTATION	COSMIC_MUTATION			-	somatic SNV	COSMIC	Phenotype_or_Disease		coding sequence variant		25	25		-			-			-			-			-			-		ENST00000423485.6
COSV105340481	804245388	17:40389530	17:40389530	COSMIC_MUTATION	COSMIC_MUTATION			-	somatic SNV	COSMIC	Phenotype_or_Disease		coding sequence variant		25	25		-			-			-			-			-			-		ENST00000577541.1
rs1413389278	224109255	17:40401070	17:40401070	T	C/T			-	SNP	dbSNP	Frequency~gnomAD		missense variant	R/Q	815	815	1	deleterious - low confidence	0	974	probably damaging	0.973	28001	likely benign	28	290	likely benign	0.289	211	tolerated	0.21	970	high	0.969	ENST00000423485.6
rs11656816	106275016	17:40404876	17:40404876	A	C/A			-	SNP	dbSNP	Frequency		missense variant	S/I	654	654	11	deleterious - low confidence	0.01	946	probably damaging	0.945		likely benign	27	638	likely disease causing	0.637	252	tolerated	0.251	962	high	0.961	ENST00000423485.6
rs1598612788	286902768	17:40401062	17:40401062	G	A/G			-	SNP	dbSNP	Frequency		missense variant	F/L	818	818	1	deleterious - low confidence	0	932	probably damaging	0.931	31001	likely deleterious	31	491	likely benign	0.49	121	tolerated	0.12	969	high	0.968	ENST00000423485.6
COSV101396279	804253737	17:40416805	17:40416805	COSMIC_MUTATION	COSMIC_MUTATION			-	somatic SNV	COSMIC	Phenotype_or_Disease		coding sequence variant		26	26		-			-			-			-			-			-		ENST00000581055.1
COSV68503229	804245377	17:40389524	17:40389524	COSMIC_MUTATION	COSMIC_MUTATION			-	somatic deletion	COSMIC	Phenotype_or_Disease		coding sequence variant		27	27		-			-			-			-			-			-		ENST00000577541.1
rs763795665	145296703	17:40416800	17:40416800	C	T/C			-	SNP	dbSNP	Frequency~ExAC~TOPMed		synonymous variant	Q	27	27		-			-			-			-			-			-		ENST00000581055.1
rs1345592132	177966095	17:40406470	17:40406470	G	C/G			-	SNP	dbSNP	Frequency~TOPMed		missense variant	E/Q	623	623	1	deleterious - low confidence	0	938	probably damaging	0.937	26001	likely benign	26	444	likely benign	0.443	253	tolerated	0.252	968	high	0.967	ENST00000423485.6
rs762586454	144929902	17:40416799	17:40416799	G	A/G			-	SNP	dbSNP	Frequency~ExAC~TOPMed~gnomAD		synonymous variant	L	28	28		-			-			-			-			-			-		ENST00000581055.1
COSV70733578	804253795	17:40416831	17:40416831-40416832	COSMIC_MUTATION	COSMIC_MUTATION			-	somatic deletion	COSMIC	Phenotype_or_Disease		coding sequence variant		29	29		-			-			-			-			-			-		ENST00000423485.6
rs750435681	141115768	17:40400852	17:40400852	C	T/C			-	SNP	dbSNP	Frequency~Phenotype_or_Disease~ExAC~gnomAD	uncertain significance	missense variant~splice region variant	M/V	888	888	1	deleterious - low confidence	0	654	possibly damaging	0.653	26001	likely benign	26	483	likely benign	0.482	204	tolerated	0.203	967	high	0.966	ENST00000423485.6
COSV70733446	804253774	17:40416822	17:40416822	COSMIC_MUTATION	COSMIC_MUTATION			-	somatic SNV	COSMIC	Phenotype_or_Disease		coding sequence variant		32	32		-			-			-			-			-			-		ENST00000423485.6
COSV101396077	804253721	17:40416787	17:40416787	COSMIC_MUTATION	COSMIC_MUTATION			-	somatic SNV	COSMIC	Phenotype_or_Disease		coding sequence variant		32	32		-			-			-			-			-			-		ENST00000581055.1
rs749170584	140687839	17:40404446	17:40404446	G	A/G			-	SNP	dbSNP	Frequency~ExAC~gnomAD		missense variant	F/L	698	698	1	deleterious - low confidence	0	1000	probably damaging	0.999	29001	likely benign	29	687	likely disease causing	0.686	343	tolerated	0.342	978	high	0.977	ENST00000423485.6
COSV70734172	804253696	17:40416780	17:40416780	COSMIC_MUTATION	COSMIC_MUTATION			-	somatic SNV	COSMIC	Phenotype_or_Disease		coding sequence variant		34	34		-			-			-			-			-			-		ENST00000581055.1
rs755536258	142861687	17:40403009	17:40403009	A	C/A			-	SNP	dbSNP	Frequency~ExAC~gnomAD		missense variant	G/C	777	777	1	deleterious - low confidence	0	998	probably damaging	0.997	28001	likely benign	28	724	likely disease causing	0.723	335	tolerated	0.334	974	high	0.973	ENST00000423485.6
COSV70732740	804253761	17:40416814	17:40416814	COSMIC_MUTATION	COSMIC_MUTATION			-	somatic SNV	COSMIC	Phenotype_or_Disease		coding sequence variant		35	35		-			-			-			-			-			-		ENST00000423485.6
rs775176399	122285121	17:40416776	17:40416776	G	T/G			-	SNP	dbSNP	Frequency~ExAC		synonymous variant	P	35	35		-			-			-			-			-			-		ENST00000581055.1
COSV101396279	804253737	17:40416805	17:40416805	COSMIC_MUTATION	COSMIC_MUTATION			-	somatic SNV	COSMIC	Phenotype_or_Disease		coding sequence variant		38	38		-			-			-			-			-			-		ENST00000423485.6
rs763795665	145296703	17:40416800	17:40416800	C	T/C			-	SNP	dbSNP	Frequency~ExAC~TOPMed		synonymous variant	Q	39	39		-			-			-			-			-			-		ENST00000423485.6
rs549354901	115863255	17:40402990	17:40402990	G	A/G			-	SNP	dbSNP	Frequency		missense variant	L/P	783	783	1	deleterious - low confidence	0	967	probably damaging	0.966	31001	likely deleterious	31	710	likely disease causing	0.709	378	tolerated	0.377	957	high	0.956	ENST00000423485.6
rs762586454	144929902	17:40416799	17:40416799	G	A/G			-	SNP	dbSNP	Frequency~ExAC~TOPMed~gnomAD		synonymous variant	L	40	40		-			-			-			-			-			-		ENST00000423485.6
rs1443783630	231837404	17:40416758	17:40416758	G	A/G			-	SNP	dbSNP			synonymous variant	S	41	41		-			-			-			-			-			-		ENST00000581055.1
rs1299629464	159277216	17:40402952	17:40402952	A	C/A			-	SNP	dbSNP	Frequency~gnomAD		missense variant	G/C	796	796	1	deleterious - low confidence	0	998	probably damaging	0.997	28001	likely benign	28	636	likely disease causing	0.635	335	tolerated	0.334	973	high	0.972	ENST00000423485.6
rs1334310157	166552090	17:40402915	17:40402915	A	G/A			-	SNP	dbSNP	Frequency~gnomAD		missense variant	T/I	808	808	1	deleterious - low confidence	0	933	probably damaging	0.932	28001	likely benign	28	741	likely disease causing	0.74	251	tolerated	0.25	950	high	0.949	ENST00000423485.6
COSV101396077	804253721	17:40416787	17:40416787	COSMIC_MUTATION	COSMIC_MUTATION			-	somatic SNV	COSMIC	Phenotype_or_Disease		coding sequence variant		44	44		-			-			-			-			-			-		ENST00000423485.6
rs1266743916	156662977	17:40416750	17:40416750	G	A/G			-	SNP	dbSNP	Frequency~gnomAD		missense variant	L/S	44	44	61	tolerated - low confidence	0.06	6	benign	0.005	22001	likely benign	22	100	likely benign	0.099	21	tolerated	0.02	154	neutral	0.153	ENST00000581055.1
rs757484427	143463705	17:40400992	17:40400992	C	T/A/C			-	SNP	dbSNP	Frequency~ExAC~gnomAD		missense variant	Y/C	841	841	1	deleterious - low confidence	0	1001	probably damaging	1	29001	likely benign	29	807	likely disease causing	0.806	300	tolerated	0.299	972	high	0.971	ENST00000423485.6
COSV70734172	804253696	17:40416780	17:40416780	COSMIC_MUTATION	COSMIC_MUTATION			-	somatic SNV	COSMIC	Phenotype_or_Disease		coding sequence variant		46	46		-			-			-			-			-			-		ENST00000423485.6
COSV70733516	804253668	17:40416743	17:40416743	COSMIC_MUTATION	COSMIC_MUTATION			-	somatic SNV	COSMIC	Phenotype_or_Disease		coding sequence variant		46	46		-			-			-			-			-			-		ENST00000581055.1
COSV101396101	804253682	17:40416744	17:40416744	COSMIC_MUTATION	COSMIC_MUTATION			-	somatic SNV	COSMIC	Phenotype_or_Disease		coding sequence variant		46	46		-			-			-			-			-			-		ENST00000581055.1
rs775176399	122285121	17:40416776	17:40416776	G	T/G			-	SNP	dbSNP	Frequency~ExAC		synonymous variant	P	47	47		-			-			-			-			-			-		ENST00000423485.6
rs766462936	146123537	17:40400959	17:40400959	A	C/A			-	SNP	dbSNP	Frequency~ExAC~gnomAD		missense variant	G/V	852	852	1	deleterious - low confidence	0	1001	probably damaging	1	26001	likely benign	26	740	likely disease causing	0.739	566	damaging	0.565	974	high	0.973	ENST00000423485.6
rs1362933604	181288814	17:40416498	17:40416498	A	G/A			-	SNP	dbSNP	Frequency~gnomAD		synonymous variant	Y	52	52		-			-			-			-			-			-		ENST00000581055.1
rs1443783630	231837404	17:40416758	17:40416758	G	A/G			-	SNP	dbSNP			synonymous variant	S	53	53		-			-			-			-			-			-		ENST00000423485.6
rs80184041	109589182	17:40413233	17:40413233	G	C/G/T			-	SNP	dbSNP	Frequency~ESP~ExAC~TOPMed~gnomAD		missense variant	E/Q	180	180	11	deleterious - low confidence	0.01	774	possibly damaging	0.773	25001	likely benign	25	380	likely benign	0.379	462	tolerated	0.461	964	high	0.963	ENST00000423485.6
rs1169634334	177941068	17:40400950	17:40400950	G	C/G			-	SNP	dbSNP	Frequency~TOPMed~gnomAD		missense variant	G/A	855	855	1	deleterious - low confidence	0	1001	probably damaging	1	25001	likely benign	25	690	likely disease causing	0.689	566	damaging	0.565	950	high	0.949	ENST00000423485.6
COSV101396395	804253618	17:40416491	17:40416491	COSMIC_MUTATION	COSMIC_MUTATION			-	somatic SNV	COSMIC	Phenotype_or_Disease		coding sequence variant		55	55		-			-			-			-			-			-		ENST00000581055.1
rs1266743916	156662977	17:40416750	17:40416750	G	A/G			-	SNP	dbSNP	Frequency~gnomAD		missense variant	L/S	56	56	91	tolerated - low confidence	0.09	6	benign	0.005	22001	likely benign	22	100	likely benign	0.099	21	tolerated	0.02	154	neutral	0.153	ENST00000423485.6
rs1274791195	158611309	17:40416486	17:40416486	G	A/G			-	SNP	dbSNP	Frequency~TOPMed		synonymous variant	V	56	56		-			-			-			-			-			-		ENST00000581055.1
rs777879639	122762566	17:40416488	17:40416488	T	C/T			-	SNP	dbSNP	Frequency~ExAC~TOPMed~gnomAD		missense variant	V/I	56	56	371	tolerated - low confidence	0.37	1	benign	0	8001	likely benign	8	97	likely benign	0.096	36	tolerated	0.035	328	low	0.327	ENST00000581055.1
rs1190028355	182685410	17:40400920	17:40400920	C	G/C			-	SNP	dbSNP	Frequency~gnomAD		missense variant	P/R	865	865	1	deleterious - low confidence	0	986	probably damaging	0.985	28001	likely benign	28	698	likely disease causing	0.697	311	tolerated	0.31	965	high	0.964	ENST00000423485.6
COSV70733516	804253668	17:40416743	17:40416743	COSMIC_MUTATION	COSMIC_MUTATION			-	somatic SNV	COSMIC	Phenotype_or_Disease		coding sequence variant		58	58		-			-			-			-			-			-		ENST00000423485.6
COSV101396101	804253682	17:40416744	17:40416744	COSMIC_MUTATION	COSMIC_MUTATION			-	somatic SNV	COSMIC	Phenotype_or_Disease		coding sequence variant		58	58		-			-			-			-			-			-		ENST00000423485.6
rs761633568	144644551	17:40400548	17:40400548	T	G/T			-	SNP	dbSNP	Frequency~ExAC		missense variant	P/H	927	927	1	deleterious - low confidence	0	1001	probably damaging	1	27001	likely benign	27	801	likely disease causing	0.8	374	tolerated	0.373	973	high	0.972	ENST00000423485.6
rs1473138373	247102566	17:40416474	17:40416474	G	A/G			-	SNP	dbSNP	Frequency~gnomAD		synonymous variant	Y	60	60		-			-			-			-			-			-		ENST00000581055.1
rs773676790	148285863	17:40416051	17:40416051	G	T/G			-	SNP	dbSNP	Frequency~ExAC~TOPMed~gnomAD		missense variant	K/Q	84	84	1	deleterious - low confidence	0	998	probably damaging	0.997	29001	likely benign	29	585	likely disease causing	0.584	446	tolerated	0.445	959	high	0.958	ENST00000581055.1
rs1019417784	139325053	17:40416475	17:40416475	C	T/A/C			-	SNP	dbSNP	Frequency~TOPMed~gnomAD		missense variant	Y/C	60	60	1001	tolerated - low confidence	1	4	benign	0.003	22001	likely benign	22	154	likely benign	0.153	18	tolerated	0.017	100	neutral	0.099	ENST00000581055.1
rs773676790	148285863	17:40416051	17:40416051	G	T/G			-	SNP	dbSNP	Frequency~ExAC~TOPMed~gnomAD		missense variant	K/Q	96	96	1	deleterious - low confidence	0	998	probably damaging	0.997	29001	likely benign	29	585	likely disease causing	0.584	446	tolerated	0.445	959	high	0.958	ENST00000423485.6
COSV70734045	804253601	17:40416471	17:40416471	COSMIC_MUTATION	COSMIC_MUTATION			-	somatic SNV	COSMIC	Phenotype_or_Disease		coding sequence variant		61	61		-			-			-			-			-			-		ENST00000581055.1
rs759486958	143997241	17:40416468	17:40416468-40416469	TTT	TT/TTT			-	indel	dbSNP	Frequency~ExAC~gnomAD		frameshift variant	E/EX	62	62		-			-			-			-			-			-		ENST00000581055.1
rs1383067824	206226938	17:40404225	17:40404225	C	T/C			-	SNP	dbSNP	Frequency~TOPMed~gnomAD		missense variant	N/S	737	737	1	deleterious - low confidence	0	830	possibly damaging	0.829	25001	likely benign	25	388	likely benign	0.387	166	tolerated	0.165	958	high	0.957	ENST00000423485.6
rs1362933604	181288814	17:40416498	17:40416498	A	G/A			-	SNP	dbSNP	Frequency~gnomAD		synonymous variant	Y	64	64		-			-			-			-			-			-		ENST00000423485.6
rs767528351	146438840	17:40400549	17:40400549	A	G/A			-	SNP	dbSNP	Frequency~ExAC~TOPMed~gnomAD		missense variant	P/S	927	927	1	deleterious - low confidence	0	1001	probably damaging	1	26001	likely benign	26	826	likely disease causing	0.825	374	tolerated	0.373	973	high	0.972	ENST00000423485.6
rs1308193795	161322969	17:40399903	17:40399903	C	G/C			-	SNP	dbSNP	Frequency~TOPMed		missense variant	I/M	1055	1055	1	deleterious - low confidence	0	961	probably damaging	0.96	22001	likely benign	22	444	likely benign	0.443	187	tolerated	0.186	956	high	0.955	ENST00000423485.6
rs369251448	118108113	17:40416459	17:40416459	G	A/G			-	SNP	dbSNP	Frequency~ESP~gnomAD		synonymous variant	F	65	65		-			-			-			-			-			-		ENST00000581055.1
rs1203204555	149943559	17:40416460	17:40416460	T	A/T			-	SNP	dbSNP	Frequency~gnomAD		missense variant	F/Y	65	65	151	tolerated - low confidence	0.15	4	benign	0.003	17001	likely benign	17	108	likely benign	0.107	17	tolerated	0.016	14	neutral	0.013	ENST00000581055.1
COSV101396395	804253618	17:40416491	17:40416491	COSMIC_MUTATION	COSMIC_MUTATION			-	somatic SNV	COSMIC	Phenotype_or_Disease		coding sequence variant		67	67		-			-			-			-			-			-		ENST00000423485.6
rs1260417387	158463808	17:40416453	17:40416453	G	A/G			-	SNP	dbSNP	Frequency~gnomAD		synonymous variant	P	67	67		-			-			-			-			-			-		ENST00000581055.1
rs1274791195	158611309	17:40416486	17:40416486	G	A/G			-	SNP	dbSNP	Frequency~TOPMed		synonymous variant	V	68	68		-			-			-			-			-			-		ENST00000423485.6
rs777879639	122762566	17:40416488	17:40416488	T	C/T			-	SNP	dbSNP	Frequency~ExAC~TOPMed~gnomAD		missense variant	V/I	68	68	381	tolerated - low confidence	0.38	1	benign	0	8001	likely benign	8	97	likely benign	0.096	36	tolerated	0.035	328	low	0.327	ENST00000423485.6
rs779022619	123016343	17:40416450	17:40416450	G	A/G			-	SNP	dbSNP	Frequency~ExAC		synonymous variant	G	68	68		-			-			-			-			-			-		ENST00000581055.1
rs1295756742	163654018	17:40400324	17:40400324	A	G/A			-	SNP	dbSNP	Frequency~gnomAD		missense variant	T/I	962	962	1	deleterious - low confidence	0	994	probably damaging	0.993	27001	likely benign	27	658	likely disease causing	0.657	277	tolerated	0.276	955	high	0.954	ENST00000423485.6
rs371590362	118688701	17:40416447	17:40416447	T	C/T			-	SNP	dbSNP	Frequency~ESP~ExAC~TOPMed~gnomAD		synonymous variant	L	69	69		-			-			-			-			-			-		ENST00000581055.1
COSV101396471	804253581	17:40416447	17:40416447	COSMIC_MUTATION	COSMIC_MUTATION			-	somatic SNV	COSMIC	Phenotype_or_Disease		coding sequence variant		69	69		-			-			-			-			-			-		ENST00000581055.1
rs1442744919	231592528	17:40404434	17:40404434	T	C/T			-	SNP	dbSNP	Frequency~gnomAD		missense variant	E/K	702	702	1	deleterious - low confidence	0	884	possibly damaging	0.883	27001	likely benign	27	587	likely disease causing	0.586	264	tolerated	0.263	955	high	0.954	ENST00000423485.6
rs1473138373	247102566	17:40416474	17:40416474	G	A/G			-	SNP	dbSNP	Frequency~gnomAD		synonymous variant	Y	72	72		-			-			-			-			-			-		ENST00000423485.6
rs1161316261	175935030	17:40412881	17:40412881	C	A/C			-	SNP	dbSNP	Frequency~gnomAD		missense variant	L/V	223	223	1	deleterious - low confidence	0	462	possibly damaging	0.461	24001	likely benign	24	323	likely benign	0.322	137	tolerated	0.136	953	high	0.952	ENST00000423485.6
rs1019417784	139325053	17:40416475	17:40416475	C	T/A/C			-	SNP	dbSNP	Frequency~TOPMed~gnomAD		missense variant	Y/C	72	72	1001	tolerated - low confidence	1	4	benign	0.003	22001	likely benign	22	154	likely benign	0.153	18	tolerated	0.017	100	neutral	0.099	ENST00000423485.6
rs375910949	119701346	17:40416438	17:40416438	A	G/A			-	SNP	dbSNP	Frequency~TOPMed~gnomAD		synonymous variant	I	72	72		-			-			-			-			-			-		ENST00000581055.1
COSV70734045	804253601	17:40416471	17:40416471	COSMIC_MUTATION	COSMIC_MUTATION			-	somatic SNV	COSMIC	Phenotype_or_Disease		coding sequence variant		73	73		-			-			-			-			-			-		ENST00000423485.6
rs759486958	143997241	17:40416468	17:40416468-40416469	TTT	TT/TTT			-	indel	dbSNP	Frequency~ExAC~gnomAD		frameshift variant	E/EX	74	74		-			-			-			-			-			-		ENST00000423485.6
rs1335490488	166830034	17:40416018	17:40416018	G	C/G/T			-	SNP	dbSNP	Frequency~TOPMed~gnomAD		missense variant	V/L	95	95	11	deleterious - low confidence	0.01	60	benign	0.059	22001	likely benign	22	191	likely benign	0.19	266	tolerated	0.265	952	high	0.951	ENST00000581055.1
rs1335490488	166830034	17:40416018	17:40416018	G	C/G/T			-	SNP	dbSNP	Frequency~TOPMed~gnomAD		missense variant	V/L	107	107	1	deleterious - low confidence	0	60	benign	0.059	22001	likely benign	22	191	likely benign	0.19	266	tolerated	0.265	952	high	0.951	ENST00000423485.6
rs1555579902	264748031	17:40400211	17:40400211	C	T/C			-	SNP	dbSNP	Frequency		missense variant~splice region variant	M/V	1000	1000	1	deleterious - low confidence	0	924	probably damaging	0.923	27001	likely benign	27	672	likely disease causing	0.671	241	tolerated	0.24	962	high	0.961	ENST00000423485.6
rs750009096	140968399	17:40400033	17:40400033	C	T/C			-	SNP	dbSNP	Frequency~ExAC~gnomAD		missense variant	Y/C	1012	1012	1	deleterious - low confidence	0	1001	probably damaging	1	29001	likely benign	29	735	likely disease causing	0.734	295	tolerated	0.294	963	high	0.962	ENST00000423485.6
rs1358067511	180453924	17:40402916	17:40402916	C	T/C			-	SNP	dbSNP	Frequency~gnomAD		missense variant	T/A	808	808	1	deleterious - low confidence	0	722	possibly damaging	0.721	27001	likely benign	27	491	likely benign	0.49	155	tolerated	0.154	950	high	0.949	ENST00000423485.6
rs1049836086	148323959	17:40403039	17:40403039	C	T/C			-	SNP	dbSNP			missense variant	T/A	767	767	1	deleterious - low confidence	0	383	benign	0.382	24001	likely benign	24	348	likely benign	0.347	111	tolerated	0.11	950	high	0.949	ENST00000423485.6
rs369251448	118108113	17:40416459	17:40416459	G	A/G			-	SNP	dbSNP	Frequency~ESP~gnomAD		synonymous variant	F	77	77		-			-			-			-			-			-		ENST00000423485.6
rs1203204555	149943559	17:40416460	17:40416460	T	A/T			-	SNP	dbSNP	Frequency~gnomAD		missense variant	F/Y	77	77	191	tolerated - low confidence	0.19	4	benign	0.003	17001	likely benign	17	108	likely benign	0.107	17	tolerated	0.016	14	neutral	0.013	ENST00000423485.6
rs1281883483	160259414	17:40416425	17:40416425	A	G/A			-	SNP	dbSNP	Frequency~gnomAD		synonymous variant	L	77	77		-			-			-			-			-			-		ENST00000581055.1
COSV70731998	804253552	17:40416425	17:40416425	COSMIC_MUTATION	COSMIC_MUTATION			-	somatic SNV	COSMIC	Phenotype_or_Disease		coding sequence variant		77	77		-			-			-			-			-			-		ENST00000581055.1
COSV101396213	804253482	17:40416067	17:40416067	COSMIC_MUTATION	COSMIC_MUTATION			-	somatic SNV	COSMIC	Phenotype_or_Disease		splice region variant~coding sequence variant		78	78		-			-			-			-			-			-		ENST00000581055.1
rs1260417387	158463808	17:40416453	17:40416453	G	A/G			-	SNP	dbSNP	Frequency~gnomAD		synonymous variant	P	79	79		-			-			-			-			-			-		ENST00000423485.6
rs779022619	123016343	17:40416450	17:40416450	G	A/G			-	SNP	dbSNP	Frequency~ExAC		synonymous variant	G	80	80		-			-			-			-			-			-		ENST00000423485.6
COSV70732358	804253453	17:40416062	17:40416062	COSMIC_MUTATION	COSMIC_MUTATION			-	somatic SNV	COSMIC	Phenotype_or_Disease		coding sequence variant		80	80		-			-			-			-			-			-		ENST00000581055.1
rs61756342	107912506	17:40403017	17:40403017	A	T/A/C	A	0.001398	0.001	SNP	dbSNP	Frequency~1000Genomes~Cited~ESP~Phenotype_or_Disease~ExAC~TOPMed~gnomAD	likely benign	missense variant	N/I	774	774	1	deleterious - low confidence	0	898	possibly damaging	0.897	28001	likely benign	28	541	likely disease causing	0.54	233	tolerated	0.232	947	high	0.946	ENST00000423485.6
rs778465453	122877043	17:40403016	17:40403016	T	A/T			-	SNP	dbSNP	Frequency~ExAC~gnomAD		missense variant	N/K	774	774	1	deleterious - low confidence	0	617	possibly damaging	0.616	24001	likely benign	24	309	likely benign	0.308	149	tolerated	0.148	947	high	0.946	ENST00000423485.6
COSV106065384	804253465	17:40416063	17:40416063	COSMIC_MUTATION	COSMIC_MUTATION			-	somatic SNV	COSMIC	Phenotype_or_Disease		coding sequence variant		80	80		-			-			-			-			-			-		ENST00000581055.1
rs371590362	118688701	17:40416447	17:40416447	T	C/T			-	SNP	dbSNP	Frequency~ESP~ExAC~TOPMed~gnomAD		synonymous variant	L	81	81		-			-			-			-			-			-		ENST00000423485.6
COSV101396471	804253581	17:40416447	17:40416447	COSMIC_MUTATION	COSMIC_MUTATION			-	somatic SNV	COSMIC	Phenotype_or_Disease		coding sequence variant		81	81		-			-			-			-			-			-		ENST00000423485.6
rs760976741	144447835	17:40416058	17:40416058	T	C/T			-	SNP	dbSNP	Frequency~ExAC~TOPMed~gnomAD		synonymous variant	A	81	81		-			-			-			-			-			-		ENST00000581055.1
COSV101396127	804253438	17:40416058	17:40416058	COSMIC_MUTATION	COSMIC_MUTATION			-	somatic SNV	COSMIC	Phenotype_or_Disease		coding sequence variant		81	81		-			-			-			-			-			-		ENST00000581055.1
rs775891272	122442051	17:40399958	17:40399958	T	A/C/T			-	SNP	dbSNP	Frequency~ExAC~TOPMed~gnomAD		missense variant	L/H	1037	1037	1	deleterious - low confidence	0	994	probably damaging	0.993	28001	likely benign	28	724	likely disease causing	0.723	284	tolerated	0.283	944	high	0.943	ENST00000423485.6
rs375910949	119701346	17:40416438	17:40416438	A	G/A			-	SNP	dbSNP	Frequency~TOPMed~gnomAD		synonymous variant	I	84	84		-			-			-			-			-			-		ENST00000423485.6
rs775891272	122442051	17:40399958	17:40399958	C	A/C/T			-	SNP	dbSNP	Frequency~ExAC~TOPMed~gnomAD		missense variant	L/R	1037	1037	1	deleterious - low confidence	0	981	probably damaging	0.98	28001	likely benign	28	599	likely disease causing	0.598	241	tolerated	0.24	944	high	0.943	ENST00000423485.6
rs747761743	140205070	17:40400899	17:40400899	G	A/G			-	SNP	dbSNP	Frequency~ExAC~gnomAD		missense variant	I/T	872	872	31	deleterious - low confidence	0.03	106	benign	0.105	23001	likely benign	23	288	likely benign	0.287	154	tolerated	0.153	940	high	0.939	ENST00000423485.6
rs772938292	148058602	17:40400906	17:40400906	A	G/A			-	SNP	dbSNP	Frequency~ExAC~TOPMed~gnomAD		missense variant	R/C	870	870	1	deleterious - low confidence	0	991	probably damaging	0.99	29001	likely benign	29	449	likely benign	0.448	207	tolerated	0.206	937	high	0.936	ENST00000423485.6
COSV101396414	804253428	17:40416040	17:40416040	COSMIC_MUTATION	COSMIC_MUTATION			-	somatic SNV	COSMIC	Phenotype_or_Disease		coding sequence variant		87	87		-			-			-			-			-			-		ENST00000581055.1
rs759743884	144071544	17:40399911	17:40399911	A	G/A			-	SNP	dbSNP	Frequency~ExAC~TOPMed~gnomAD		missense variant	R/C	1053	1053	1	deleterious - low confidence	0	999	probably damaging	0.998	32001	likely deleterious	32	776	likely disease causing	0.775	315	tolerated	0.314	966	high	0.965	ENST00000423485.6
rs1416728144	224994672	17:40416813	17:40416813	C	T/C			-	SNP	dbSNP	Frequency~gnomAD		missense variant	Q/R	23	23	1	deleterious - low confidence	0	261	benign	0.26	24001	likely benign	24	390	likely benign	0.389	168	tolerated	0.167	937	high	0.936	ENST00000581055.1
rs1416728144	224994672	17:40416813	17:40416813	C	T/C			-	SNP	dbSNP	Frequency~gnomAD		missense variant	Q/R	35	35	1	deleterious - low confidence	0	261	benign	0.26	24001	likely benign	24	390	likely benign	0.389	168	tolerated	0.167	937	high	0.936	ENST00000423485.6
rs1466315469	245526572	17:40411673	17:40411673	G	C/G			-	SNP	dbSNP	Frequency~gnomAD		missense variant	S/T	312	312	1	deleterious - low confidence	0	972	probably damaging	0.971	25001	likely benign	25	436	likely benign	0.435	341	tolerated	0.34	936	high	0.935	ENST00000423485.6
rs1281883483	160259414	17:40416425	17:40416425	A	G/A			-	SNP	dbSNP	Frequency~gnomAD		synonymous variant	L	89	89		-			-			-			-			-			-		ENST00000423485.6
COSV70731998	804253552	17:40416425	17:40416425	COSMIC_MUTATION	COSMIC_MUTATION			-	somatic SNV	COSMIC	Phenotype_or_Disease		coding sequence variant		89	89		-			-			-			-			-			-		ENST00000423485.6
rs1598619416	286924783	17:40412865	17:40412865	G	A/G			-	SNP	dbSNP	Frequency		missense variant	M/T	228	228	1	deleterious - low confidence	0	741	possibly damaging	0.74	25001	likely benign	25	542	likely disease causing	0.541	166	tolerated	0.165	936	high	0.935	ENST00000423485.6
COSV101396213	804253482	17:40416067	17:40416067	COSMIC_MUTATION	COSMIC_MUTATION			-	somatic SNV	COSMIC	Phenotype_or_Disease		splice region variant~coding sequence variant		90	90		-			-			-			-			-			-		ENST00000423485.6
COSV70732955	804253409	17:40416032	17:40416032	COSMIC_MUTATION	COSMIC_MUTATION			-	somatic SNV	COSMIC	Phenotype_or_Disease		coding sequence variant		90	90		-			-			-			-			-			-		ENST00000581055.1
rs1297813554	164184040	17:40416028	17:40416028	G	A/G			-	SNP	dbSNP	Frequency~gnomAD		synonymous variant	S	91	91		-			-			-			-			-			-		ENST00000581055.1
COSV70732358	804253453	17:40416062	17:40416062	COSMIC_MUTATION	COSMIC_MUTATION			-	somatic SNV	COSMIC	Phenotype_or_Disease		coding sequence variant		92	92		-			-			-			-			-			-		ENST00000423485.6
rs1026506158	141459827	17:40406436	17:40406436	C	T/C			-	SNP	dbSNP			missense variant	H/R	634	634	1	deleterious - low confidence	0	652	possibly damaging	0.651	25001	likely benign	25	534	likely disease causing	0.533	177	tolerated	0.176	936	high	0.935	ENST00000423485.6
rs1413856865	224227047	17:40412866	17:40412866	C	T/C			-	SNP	dbSNP	Frequency~gnomAD		missense variant	M/V	228	228	1	deleterious - low confidence	0	164	benign	0.163	23001	likely benign	23	340	likely benign	0.339	110	tolerated	0.109	936	high	0.935	ENST00000423485.6
COSV106065384	804253465	17:40416063	17:40416063	COSMIC_MUTATION	COSMIC_MUTATION			-	somatic SNV	COSMIC	Phenotype_or_Disease		coding sequence variant		92	92		-			-			-			-			-			-		ENST00000423485.6
rs1436802127	230253687	17:40416025	17:40416025	T	A/T			-	SNP	dbSNP	Frequency~gnomAD		stop gained	C/*	92	92		-			-			-			-			-			-		ENST00000581055.1
rs760976741	144447835	17:40416058	17:40416058	T	C/T			-	SNP	dbSNP	Frequency~ExAC~TOPMed~gnomAD		synonymous variant	A	93	93		-			-			-			-			-			-		ENST00000423485.6
COSV101396127	804253438	17:40416058	17:40416058	COSMIC_MUTATION	COSMIC_MUTATION			-	somatic SNV	COSMIC	Phenotype_or_Disease		coding sequence variant		93	93		-			-			-			-			-			-		ENST00000423485.6
rs371274856	118607565	17:40400882	17:40400882	A	G/A			-	SNP	dbSNP	Frequency~gnomAD		missense variant	R/C	878	878	11	deleterious - low confidence	0.01	116	benign	0.115	23001	likely benign	23	238	likely benign	0.237	96	tolerated	0.095	936	high	0.935	ENST00000423485.6
rs544564789	114741017	17:40407571	17:40407571	G	T/C/G			-	SNP	dbSNP	Frequency~ExAC~TOPMed~gnomAD		missense variant	K/T	535	535	1	deleterious - low confidence	0	536	possibly damaging	0.535	23001	likely benign	23	270	likely benign	0.269	261	tolerated	0.26	934	high	0.933	ENST00000423485.6
rs1380174914	205625438	17:40416020	17:40416020	T	C/G/T			-	SNP	dbSNP	Frequency~TOPMed~gnomAD		missense variant	R/K	94	94	1001	tolerated - low confidence	1	22	benign	0.021	17001	likely benign	17	116	likely benign	0.115	24	tolerated	0.023	2	neutral	0.001	ENST00000581055.1
COSV101396429	804253397	17:40416021	17:40416021	COSMIC_MUTATION	COSMIC_MUTATION			-	somatic SNV	COSMIC	Phenotype_or_Disease		coding sequence variant		94	94		-			-			-			-			-			-		ENST00000581055.1
rs760009669	144152373	17:40404205	17:40404205	T	C/G/T			-	SNP	dbSNP	Frequency~ExAC~gnomAD		missense variant	V/I	744	744	1	deleterious - low confidence	0	998	probably damaging	0.997	25001	likely benign	25	314	likely benign	0.313	288	tolerated	0.287	933	high	0.932	ENST00000423485.6
rs1335490488	166830034	17:40416018	17:40416018	T	C/G/T			-	SNP	dbSNP	Frequency~TOPMed~gnomAD		missense variant	V/I	95	95	581	tolerated - low confidence	0.58	10	benign	0.009	16001	likely benign	16	60	likely benign	0.059	86	tolerated	0.085	101	neutral	0.1	ENST00000581055.1
rs1321678916	164306489	17:40403036	17:40403036	C	T/C			-	SNP	dbSNP	Frequency~TOPMed		missense variant	I/V	768	768	1	deleterious - low confidence	0	722	possibly damaging	0.721	26001	likely benign	26	275	likely benign	0.274	215	tolerated	0.214	933	high	0.932	ENST00000423485.6
rs1378326486	205225948	17:40404795	17:40404795	A	G/A			-	SNP	dbSNP	Frequency~gnomAD		missense variant	P/L	681	681	1	deleterious - low confidence	0	767	possibly damaging	0.766	29001	likely benign	29	353	likely benign	0.352	100	tolerated	0.099	932	high	0.931	ENST00000423485.6
rs1301317446	159747100	17:40416013	17:40416013	C	T/C			-	SNP	dbSNP	Frequency~TOPMed		synonymous variant	T	96	96		-			-			-			-			-			-		ENST00000581055.1
rs367852231	117787278	17:40400564	17:40400564	T	C/T			-	SNP	dbSNP	Frequency~ESP~ExAC~TOPMed~gnomAD		missense variant	E/K	922	922	1	deleterious - low confidence	0	455	possibly damaging	0.454	24001	likely benign	24	446	likely benign	0.445	121	tolerated	0.12	931	medium	0.93	ENST00000423485.6
rs1265695309	156412917	17:40411176	17:40411176	G	T/G			-	SNP	dbSNP	Frequency~gnomAD		missense variant	E/A	379	379	1	deleterious - low confidence	0	882	possibly damaging	0.881	27001	likely benign	27	255	likely benign	0.254	233	tolerated	0.232	929	medium	0.928	ENST00000423485.6
COSV70732176	804253385	17:40416009	17:40416009	COSMIC_MUTATION	COSMIC_MUTATION			-	somatic SNV	COSMIC	Phenotype_or_Disease		coding sequence variant		98	98		-			-			-			-			-			-		ENST00000581055.1
COSV101396414	804253428	17:40416040	17:40416040	COSMIC_MUTATION	COSMIC_MUTATION			-	somatic SNV	COSMIC	Phenotype_or_Disease		coding sequence variant		99	99		-			-			-			-			-			-		ENST00000423485.6
rs1437415043	230372001	17:40411149	17:40411149	C	A/C			-	SNP	dbSNP	Frequency~gnomAD		missense variant	F/C	388	388	1	deleterious - low confidence	0	778	possibly damaging	0.777	27001	likely benign	27	623	likely disease causing	0.622	243	tolerated	0.242	929	medium	0.928	ENST00000423485.6
COSV101396274	804253365	17:40416006	17:40416006	COSMIC_MUTATION	COSMIC_MUTATION			-	somatic SNV	COSMIC	Phenotype_or_Disease		splice region variant~coding sequence variant		99	99		-			-			-			-			-			-		ENST00000581055.1
rs1207622603	150983272	17:40411175	17:40411175	G	T/G			-	SNP	dbSNP	Frequency~gnomAD		missense variant	E/D	379	379	1	deleterious - low confidence	0	171	benign	0.17	22001	likely benign	22	185	likely benign	0.184	86	tolerated	0.085	929	medium	0.928	ENST00000423485.6
COSV104712308	804253274	17:40413624	17:40413624	COSMIC_MUTATION	COSMIC_MUTATION			-	somatic SNV	COSMIC	Phenotype_or_Disease		splice region variant~coding sequence variant		100	100		-			-			-			-			-			-		ENST00000581055.1
rs780794277	123466863	17:40403006	17:40403006	C	T/C			-	SNP	dbSNP			missense variant	S/G	778	778	1	deleterious - low confidence	0	842	possibly damaging	0.841	27001	likely benign	27	533	likely disease causing	0.532	256	tolerated	0.255	928	medium	0.927	ENST00000423485.6
COSV70732955	804253409	17:40416032	17:40416032	COSMIC_MUTATION	COSMIC_MUTATION			-	somatic SNV	COSMIC	Phenotype_or_Disease		coding sequence variant		102	102		-			-			-			-			-			-		ENST00000423485.6
rs758261174	143692281	17:40413616	17:40413616	G	A/G			-	SNP	dbSNP	Frequency~ExAC~gnomAD		synonymous variant	N	102	102		-			-			-			-			-			-		ENST00000581055.1
rs1297813554	164184040	17:40416028	17:40416028	G	A/G			-	SNP	dbSNP	Frequency~gnomAD		synonymous variant	S	103	103		-			-			-			-			-			-		ENST00000423485.6
rs1436802127	230253687	17:40416025	17:40416025	T	A/T			-	SNP	dbSNP	Frequency~gnomAD		stop gained	C/*	104	104		-			-			-			-			-			-		ENST00000423485.6
rs1371166899	182527845	17:40413612	17:40413612	C	T/C			-	SNP	dbSNP	Frequency~gnomAD		missense variant	I/V	104	104	51	tolerated - low confidence	0.05	140	benign	0.139	20001	likely benign	20	125	likely benign	0.124	142	tolerated	0.141	412	low	0.411	ENST00000581055.1
rs1386676028	206976532	17:40411715	17:40411715	A	T/A			-	SNP	dbSNP	Frequency~TOPMed		missense variant	E/V	298	298	1	deleterious - low confidence	0	439	benign	0.438	33001	likely deleterious	33	502	likely disease causing	0.501	270	tolerated	0.269	928	medium	0.927	ENST00000423485.6
rs1176686546	179421447	17:40400540	17:40400540	C	T/C			-	SNP	dbSNP	Frequency~gnomAD		missense variant	T/A	930	930	11	deleterious - low confidence	0.01	86	benign	0.085	23001	likely benign	23	158	likely benign	0.157	98	tolerated	0.097	928	medium	0.927	ENST00000423485.6
rs1380174914	205625438	17:40416020	17:40416020	T	C/G/T			-	SNP	dbSNP	Frequency~TOPMed~gnomAD		missense variant	R/K	106	106	1001	tolerated - low confidence	1	22	benign	0.021	17001	likely benign	17	116	likely benign	0.115	24	tolerated	0.023	2	neutral	0.001	ENST00000423485.6
COSV101396429	804253397	17:40416021	17:40416021	COSMIC_MUTATION	COSMIC_MUTATION			-	somatic SNV	COSMIC	Phenotype_or_Disease		coding sequence variant		106	106		-			-			-			-			-			-		ENST00000423485.6
rs774741572	122179056	17:40412882	17:40412882	T	A/T			-	SNP	dbSNP	Frequency~ExAC~gnomAD		missense variant	D/E	222	222	1	deleterious - low confidence	0	969	probably damaging	0.968	23001	likely benign	23	556	likely disease causing	0.555	380	tolerated	0.379	927	medium	0.926	ENST00000423485.6
rs1335490488	166830034	17:40416018	17:40416018	T	C/G/T			-	SNP	dbSNP	Frequency~TOPMed~gnomAD		missense variant	V/I	107	107	741	tolerated - low confidence	0.74	10	benign	0.009	16001	likely benign	16	60	likely benign	0.059	86	tolerated	0.085	101	neutral	0.1	ENST00000423485.6
rs1301317446	159747100	17:40416013	17:40416013	C	T/C			-	SNP	dbSNP	Frequency~TOPMed		synonymous variant	T	108	108		-			-			-			-			-			-		ENST00000423485.6
rs1260289875	158438781	17:40398834	17:40398834	G	A/G			-	SNP	dbSNP	Frequency~TOPMed		missense variant	M/T	1131	1131	1	deleterious - low confidence	0	937	probably damaging	0.936	26001	likely benign	26	588	likely disease causing	0.587	253	tolerated	0.252	927	medium	0.926	ENST00000423485.6
rs1161516021	175989148	17:40413595	17:40413595	G	A/G			-	SNP	dbSNP	Frequency~TOPMed		synonymous variant	N	109	109		-			-			-			-			-			-		ENST00000581055.1
COSV70732176	804253385	17:40416009	17:40416009	COSMIC_MUTATION	COSMIC_MUTATION			-	somatic SNV	COSMIC	Phenotype_or_Disease		coding sequence variant		110	110		-			-			-			-			-			-		ENST00000423485.6
rs1047615718	147648820	17:40413592	17:40413592	C	T/C			-	SNP	dbSNP	Frequency~TOPMed~gnomAD		synonymous variant	G	110	110		-			-			-			-			-			-		ENST00000581055.1
rs1347294511	178339316	17:40416005	17:40416005	A	G/A			-	SNP	dbSNP	Frequency~TOPMed		missense variant~splice region variant	P/L	111	111	91	tolerated - low confidence	0.09	7	benign	0.006	25001	likely benign	25	238	likely benign	0.237	154	tolerated	0.153	645	medium	0.644	ENST00000423485.6
COSV101396274	804253365	17:40416006	17:40416006	COSMIC_MUTATION	COSMIC_MUTATION			-	somatic SNV	COSMIC	Phenotype_or_Disease		splice region variant~coding sequence variant		111	111		-			-			-			-			-			-		ENST00000423485.6
rs1418769357	225564248	17:40413591	17:40413591	A	T/A			-	SNP	dbSNP	Frequency~gnomAD		stop gained	K/*	111	111		-			-			-			-			-			-		ENST00000581055.1
COSV104712308	804253274	17:40413624	17:40413624	COSMIC_MUTATION	COSMIC_MUTATION			-	somatic SNV	COSMIC	Phenotype_or_Disease		splice region variant~coding sequence variant		112	112		-			-			-			-			-			-		ENST00000423485.6
rs1350598912	179037059	17:40398607	17:40398607	T	G/T			-	SNP	dbSNP	Frequency~gnomAD		missense variant	P/Q	1163	1163	1	deleterious - low confidence	0	879	possibly damaging	0.878	27001	likely benign	27	361	likely benign	0.36	234	tolerated	0.233	927	medium	0.926	ENST00000423485.6
rs758261174	143692281	17:40413616	17:40413616	G	A/G			-	SNP	dbSNP	Frequency~ExAC~gnomAD		synonymous variant	N	114	114		-			-			-			-			-			-		ENST00000423485.6
rs1163213181	176375572	17:40413580	17:40413580	G	A/G/T			-	SNP	dbSNP	Frequency~TOPMed~gnomAD		synonymous variant	P	114	114		-			-			-			-			-			-		ENST00000581055.1
rs1163213181	176375572	17:40413580	17:40413580	T	A/G/T			-	SNP	dbSNP	Frequency~TOPMed~gnomAD		synonymous variant	P	114	114		-			-			-			-			-			-		ENST00000581055.1
rs1371166899	182527845	17:40413612	17:40413612	C	T/C			-	SNP	dbSNP	Frequency~gnomAD		missense variant	I/V	116	116	61	tolerated - low confidence	0.06	140	benign	0.139	20001	likely benign	20	125	likely benign	0.124	142	tolerated	0.141	412	low	0.411	ENST00000423485.6
rs916922324	124545503	17:40406616	17:40406616	A	T/A			-	SNP	dbSNP	Frequency~TOPMed~gnomAD		missense variant	N/I	604	604	1	deleterious - low confidence	0	723	possibly damaging	0.722	25001	likely benign	25	209	likely benign	0.208	134	tolerated	0.133	927	medium	0.926	ENST00000423485.6
rs750554230	141157354	17:40406434	17:40406434	A	G/A			-	SNP	dbSNP	Frequency~ExAC~gnomAD		missense variant	R/C	635	635	1	deleterious - low confidence	0	943	probably damaging	0.942	31001	likely deleterious	31	342	likely benign	0.341	226	tolerated	0.225	926	medium	0.925	ENST00000423485.6
rs1239264162	154258766	17:40413562	17:40413562	C	A/C			-	SNP	dbSNP	Frequency~gnomAD		synonymous variant	V	120	120		-			-			-			-			-			-		ENST00000581055.1
rs1417334471	225157252	17:40402909	17:40402909	G	A/G			-	SNP	dbSNP	Frequency~gnomAD		missense variant	L/P	810	810	1	deleterious - low confidence	0	289	benign	0.288	25001	likely benign	25	704	likely disease causing	0.703	267	tolerated	0.266	926	medium	0.925	ENST00000423485.6
rs1161516021	175989148	17:40413595	17:40413595	G	A/G			-	SNP	dbSNP	Frequency~TOPMed		synonymous variant	N	121	121		-			-			-			-			-			-		ENST00000423485.6
rs1179798805	180080371	17:40413559	17:40413559	C	T/C			-	SNP	dbSNP	Frequency~gnomAD		synonymous variant	E	121	121		-			-			-			-			-			-		ENST00000581055.1
COSV70732502	804253257	17:40413560	17:40413560	COSMIC_MUTATION	COSMIC_MUTATION			-	somatic SNV	COSMIC	Phenotype_or_Disease		coding sequence variant		121	121		-			-			-			-			-			-		ENST00000581055.1
rs1047615718	147648820	17:40413592	17:40413592	C	T/C			-	SNP	dbSNP	Frequency~TOPMed~gnomAD		synonymous variant	G	122	122		-			-			-			-			-			-		ENST00000423485.6
rs1418769357	225564248	17:40413591	17:40413591	A	T/A			-	SNP	dbSNP	Frequency~gnomAD		stop gained	K/*	123	123		-			-			-			-			-			-		ENST00000423485.6
rs80184041	109589182	17:40413233	17:40413233	T	C/G/T			-	SNP	dbSNP	Frequency~ESP~ExAC~TOPMed~gnomAD		missense variant	E/K	180	180	1	deleterious - low confidence	0	715	possibly damaging	0.714	26001	likely benign	26	631	likely disease causing	0.63	447	tolerated	0.446	925	medium	0.924	ENST00000423485.6
rs959719089	723373815	17:40413550	17:40413550	G	A/G			-	SNP	dbSNP	Frequency~TOPMed~gnomAD		synonymous variant	Y	124	124		-			-			-			-			-			-		ENST00000581055.1
rs1472102744	246842671	17:40400636	17:40400636	C	T/C			-	SNP	dbSNP	Frequency~TOPMed		missense variant	T/A	898	898	31	deleterious - low confidence	0.03	86	benign	0.085	22001	likely benign	22	145	likely benign	0.144	96	tolerated	0.095	923	medium	0.922	ENST00000423485.6
rs1163213181	176375572	17:40413580	17:40413580	G	A/G/T			-	SNP	dbSNP	Frequency~TOPMed~gnomAD		synonymous variant	P	126	126		-			-			-			-			-			-		ENST00000423485.6
rs1163213181	176375572	17:40413580	17:40413580	T	A/G/T			-	SNP	dbSNP	Frequency~TOPMed~gnomAD		synonymous variant	P	126	126		-			-			-			-			-			-		ENST00000423485.6
rs375439869	119597716	17:40413538	17:40413538	A	G/A			-	SNP	dbSNP	Frequency~ESP~gnomAD		synonymous variant	L	128	128		-			-			-			-			-			-		ENST00000581055.1
rs750121298	141005993	17:40404423	17:40404423	A	C/A			-	SNP	dbSNP	Frequency~ExAC~gnomAD		missense variant	L/F	705	705	1	deleterious - low confidence	0	575	possibly damaging	0.574	22001	likely benign	22	349	likely benign	0.348	116	tolerated	0.115	922	medium	0.921	ENST00000423485.6
rs1239264162	154258766	17:40413562	17:40413562	C	A/C			-	SNP	dbSNP	Frequency~gnomAD		synonymous variant	V	132	132		-			-			-			-			-			-		ENST00000423485.6
rs776759121	122580351	17:40399910	17:40399910	T	C/A/T			-	SNP	dbSNP	Frequency~ExAC~TOPMed~gnomAD		missense variant	R/H	1053	1053	1	deleterious - low confidence	0	997	probably damaging	0.996	27001	likely benign	27	713	likely disease causing	0.712	315	tolerated	0.314	966	high	0.965	ENST00000423485.6
COSV105348851	804253241	17:40413528	17:40413528	COSMIC_MUTATION	COSMIC_MUTATION			-	somatic SNV	COSMIC	Phenotype_or_Disease		coding sequence variant		132	132		-			-			-			-			-			-		ENST00000581055.1
rs1179798805	180080371	17:40413559	17:40413559	C	T/C			-	SNP	dbSNP	Frequency~gnomAD		synonymous variant	E	133	133		-			-			-			-			-			-		ENST00000423485.6
COSV70732502	804253257	17:40413560	17:40413560	COSMIC_MUTATION	COSMIC_MUTATION			-	somatic SNV	COSMIC	Phenotype_or_Disease		coding sequence variant		133	133		-			-			-			-			-			-		ENST00000423485.6
rs1315004736	162846535	17:40413523	17:40413523	A	G/A/T			-	SNP	dbSNP	Frequency~TOPMed		synonymous variant	L	133	133		-			-			-			-			-			-		ENST00000581055.1
rs1315004736	162846535	17:40413523	17:40413523	T	G/A/T			-	SNP	dbSNP	Frequency~TOPMed		synonymous variant	L	133	133		-			-			-			-			-			-		ENST00000581055.1
rs1598619830	286925597	17:40413520	17:40413520	G	T/G			-	SNP	dbSNP	Frequency		synonymous variant	L	134	134		-			-			-			-			-			-		ENST00000581055.1
rs1598612246	286901420	17:40400304	17:40400304	A	C/A			-	SNP	dbSNP	Frequency		missense variant	V/F	969	969	1	deleterious - low confidence	0	606	possibly damaging	0.605	23001	likely benign	23	246	likely benign	0.245	173	tolerated	0.172	920	medium	0.919	ENST00000423485.6
rs1489962625	264126231	17:40413517	17:40413517	G	A/G			-	SNP	dbSNP	Frequency~TOPMed~gnomAD		synonymous variant	T	135	135		-			-			-			-			-			-		ENST00000581055.1
rs959719089	723373815	17:40413550	17:40413550	G	A/G			-	SNP	dbSNP	Frequency~TOPMed~gnomAD		synonymous variant	Y	136	136		-			-			-			-			-			-		ENST00000423485.6
rs1214059402	152449879	17:40412760	17:40412760	A	G/A			-	SNP	dbSNP	Frequency~TOPMed		missense variant~splice region variant	P/L	263	263	11	deleterious - low confidence	0.01	468	possibly damaging	0.467	29001	likely benign	29	561	likely disease causing	0.56	149	tolerated	0.148	920	medium	0.919	ENST00000423485.6
rs375439869	119597716	17:40413538	17:40413538	A	G/A			-	SNP	dbSNP	Frequency~ESP~gnomAD		synonymous variant	L	140	140		-			-			-			-			-			-		ENST00000423485.6
rs1290529154	162323088	17:40413502	17:40413502	G	A/G			-	SNP	dbSNP	Frequency~TOPMed~gnomAD		synonymous variant	D	140	140		-			-			-			-			-			-		ENST00000581055.1
rs752399144	141784675	17:40413499	17:40413499	G	A/G			-	SNP	dbSNP	Frequency~ExAC~gnomAD		synonymous variant	D	141	141		-			-			-			-			-			-		ENST00000581055.1
COSV70733876	804253233	17:40413501	17:40413501	COSMIC_MUTATION	COSMIC_MUTATION			-	somatic SNV	COSMIC	Phenotype_or_Disease		coding sequence variant		141	141		-			-			-			-			-			-		ENST00000581055.1
COSV70733130	804253218	17:40413494	17:40413494	COSMIC_MUTATION	COSMIC_MUTATION			-	somatic SNV	COSMIC	Phenotype_or_Disease		coding sequence variant		143	143		-			-			-			-			-			-		ENST00000581055.1
COSV105348851	804253241	17:40413528	17:40413528	COSMIC_MUTATION	COSMIC_MUTATION			-	somatic SNV	COSMIC	Phenotype_or_Disease		coding sequence variant		144	144		-			-			-			-			-			-		ENST00000423485.6
rs1460053469	244033741	17:40413490	17:40413490	T	C/T			-	SNP	dbSNP	Frequency~TOPMed~gnomAD		synonymous variant	K	144	144		-			-			-			-			-			-		ENST00000581055.1
rs1315004736	162846535	17:40413523	17:40413523	A	G/A/T			-	SNP	dbSNP	Frequency~TOPMed		synonymous variant	L	145	145		-			-			-			-			-			-		ENST00000423485.6
rs1315004736	162846535	17:40413523	17:40413523	T	G/A/T			-	SNP	dbSNP	Frequency~TOPMed		synonymous variant	L	145	145		-			-			-			-			-			-		ENST00000423485.6
rs1598619830	286925597	17:40413520	17:40413520	G	T/G			-	SNP	dbSNP	Frequency		synonymous variant	L	146	146		-			-			-			-			-			-		ENST00000423485.6
COSV101396146	804253207	17:40413484	17:40413484	COSMIC_MUTATION	COSMIC_MUTATION			-	somatic SNV	COSMIC	Phenotype_or_Disease		coding sequence variant		146	146		-			-			-			-			-			-		ENST00000581055.1
rs1489962625	264126231	17:40413517	17:40413517	G	A/G			-	SNP	dbSNP	Frequency~TOPMed~gnomAD		synonymous variant	T	147	147		-			-			-			-			-			-		ENST00000423485.6
rs1296002723	163725962	17:40413481	17:40413481	G	T/G			-	SNP	dbSNP			synonymous variant	T	147	147		-			-			-			-			-			-		ENST00000581055.1
COSV105938131	804253195	17:40413483	17:40413483	COSMIC_MUTATION	COSMIC_MUTATION			-	somatic SNV	COSMIC	Phenotype_or_Disease		coding sequence variant		147	147		-			-			-			-			-			-		ENST00000581055.1
rs756159113	143065683	17:40406610	17:40406610	A	T/A/C			-	SNP	dbSNP	Frequency~ExAC~gnomAD		missense variant	K/I	606	606	11	deleterious - low confidence	0.01	839	possibly damaging	0.838	26001	likely benign	26	252	likely benign	0.251	198	tolerated	0.197	919	medium	0.918	ENST00000423485.6
rs1290529154	162323088	17:40413502	17:40413502	G	A/G			-	SNP	dbSNP	Frequency~TOPMed~gnomAD		synonymous variant	D	152	152		-			-			-			-			-			-		ENST00000423485.6
rs752399144	141784675	17:40413499	17:40413499	G	A/G			-	SNP	dbSNP	Frequency~ExAC~gnomAD		synonymous variant	D	153	153		-			-			-			-			-			-		ENST00000423485.6
COSV70733876	804253233	17:40413501	17:40413501	COSMIC_MUTATION	COSMIC_MUTATION			-	somatic SNV	COSMIC	Phenotype_or_Disease		coding sequence variant		153	153		-			-			-			-			-			-		ENST00000423485.6
COSV70733130	804253218	17:40413494	17:40413494	COSMIC_MUTATION	COSMIC_MUTATION			-	somatic SNV	COSMIC	Phenotype_or_Disease		coding sequence variant		155	155		-			-			-			-			-			-		ENST00000423485.6
rs1460053469	244033741	17:40413490	17:40413490	T	C/T			-	SNP	dbSNP	Frequency~TOPMed~gnomAD		synonymous variant	K	156	156		-			-			-			-			-			-		ENST00000423485.6
COSV101396146	804253207	17:40413484	17:40413484	COSMIC_MUTATION	COSMIC_MUTATION			-	somatic SNV	COSMIC	Phenotype_or_Disease		coding sequence variant		158	158		-			-			-			-			-			-		ENST00000423485.6
rs1296002723	163725962	17:40413481	17:40413481	G	T/G			-	SNP	dbSNP			splice region variant~synonymous variant	T	159	159		-			-			-			-			-			-		ENST00000423485.6
COSV105938131	804253195	17:40413483	17:40413483	COSMIC_MUTATION	COSMIC_MUTATION			-	somatic SNV	COSMIC	Phenotype_or_Disease		coding sequence variant		159	159		-			-			-			-			-			-		ENST00000423485.6
COSV70732288	804253146	17:40413287	17:40413287	COSMIC_MUTATION	COSMIC_MUTATION			-	somatic SNV	COSMIC	Phenotype_or_Disease		coding sequence variant		162	162		-			-			-			-			-			-		ENST00000423485.6
rs372886888	119013874	17:40408025	17:40408025	C	T/C			-	SNP	dbSNP	Frequency~ESP~ExAC		missense variant	Y/C	481	481	1	deleterious - low confidence	0	997	probably damaging	0.996	26001	likely benign	26	526	likely disease causing	0.525	200	tolerated	0.199	918	medium	0.917	ENST00000423485.6
rs1186719676	181694748	17:40400339	17:40400339	C	T/C			-	SNP	dbSNP	Frequency~TOPMed		missense variant	Y/C	957	957	1	deleterious - low confidence	0	573	possibly damaging	0.572	26001	likely benign	26	420	likely benign	0.419	158	tolerated	0.157	918	medium	0.917	ENST00000423485.6
COSV70734577	804253132	17:40413256	17:40413256	COSMIC_MUTATION	COSMIC_MUTATION			-	somatic SNV	COSMIC	Phenotype_or_Disease		coding sequence variant		172	172		-			-			-			-			-			-		ENST00000423485.6
COSV70732615	804253121	17:40413246	17:40413246	COSMIC_MUTATION	COSMIC_MUTATION			-	somatic SNV	COSMIC	Phenotype_or_Disease		coding sequence variant		175	175		-			-			-			-			-			-		ENST00000423485.6
rs773704270	148293582	17:40413243	17:40413243	C	T/C			-	SNP	dbSNP	Frequency~ExAC~TOPMed~gnomAD		synonymous variant	K	176	176		-			-			-			-			-			-		ENST00000423485.6
rs748942990	140618183	17:40406836	17:40406836	G	A/G			-	SNP	dbSNP	Frequency~ExAC~gnomAD		missense variant	V/A	578	578	1	deleterious - low confidence	0	414	benign	0.413	24001	likely benign	24	312	likely benign	0.311	125	tolerated	0.124	918	medium	0.917	ENST00000423485.6
COSV101396016	804253105	17:40413241	17:40413241	COSMIC_MUTATION	COSMIC_MUTATION			-	somatic SNV	COSMIC	Phenotype_or_Disease		coding sequence variant		177	177		-			-			-			-			-			-		ENST00000423485.6
rs1390342251	207821091	17:40413237	17:40413237	C	A/C			-	SNP	dbSNP	Frequency~TOPMed		synonymous variant	T	178	178		-			-			-			-			-			-		ENST00000423485.6
rs1296708366	163916229	17:40416784	17:40416784	A	G/A			-	SNP	dbSNP	Frequency~TOPMed		missense variant	L/F	33	33	1	deleterious - low confidence	0	827	possibly damaging	0.826	29001	likely benign	29	419	likely benign	0.418	253	tolerated	0.252	917	medium	0.916	ENST00000581055.1
COSV70733988	804253088	17:40413232	17:40413232	COSMIC_MUTATION	COSMIC_MUTATION			-	somatic SNV	COSMIC	Phenotype_or_Disease		coding sequence variant		180	180		-			-			-			-			-			-		ENST00000423485.6
rs1296708366	163916229	17:40416784	17:40416784	A	G/A			-	SNP	dbSNP	Frequency~TOPMed		missense variant	L/F	45	45	1	deleterious - low confidence	0	827	possibly damaging	0.826	29001	likely benign	29	419	likely benign	0.418	253	tolerated	0.252	917	medium	0.916	ENST00000423485.6
rs1266779809	156671730	17:40412848	17:40412848	T	C/T			-	SNP	dbSNP	Frequency~gnomAD		missense variant	D/N	234	234	1	deleterious - low confidence	0	512	possibly damaging	0.511	25001	likely benign	25	377	likely benign	0.376	214	tolerated	0.213	917	medium	0.916	ENST00000423485.6
rs1009935227	725592585	17:40413229	17:40413229	GG	G/GG			-	indel	dbSNP	Frequency~ESP		frameshift variant	T/TX	181	181		-			-			-			-			-			-		ENST00000423485.6
rs1018933690	727022738	17:40416060	17:40416060	T	C/T			-	SNP	dbSNP	Frequency~TOPMed		missense variant	A/T	81	81	1	deleterious - low confidence	0	923	probably damaging	0.922	29001	likely benign	29	482	likely benign	0.481	445	tolerated	0.444	913	medium	0.912	ENST00000581055.1
COSV101396110	804253077	17:40413225	17:40413225	COSMIC_MUTATION	COSMIC_MUTATION			-	somatic SNV	COSMIC	Phenotype_or_Disease		coding sequence variant		182	182		-			-			-			-			-			-		ENST00000423485.6
rs1018933690	727022738	17:40416060	17:40416060	T	C/T			-	SNP	dbSNP	Frequency~TOPMed		missense variant	A/T	93	93	1	deleterious - low confidence	0	923	probably damaging	0.922	29001	likely benign	29	482	likely benign	0.481	445	tolerated	0.444	913	medium	0.912	ENST00000423485.6
rs867039956	124444416	17:40413227	17:40413227	A	C/A			-	SNP	dbSNP	Frequency		missense variant	A/S	182	182	81	tolerated - low confidence	0.08	35	benign	0.034	19001	likely benign	19	100	likely benign	0.099	163	tolerated	0.162	288	low	0.287	ENST00000423485.6
rs1438415031	230605668	17:40413222	17:40413222	G	A/G			-	SNP	dbSNP	Frequency~gnomAD		synonymous variant	S	183	183		-			-			-			-			-			-		ENST00000423485.6
COSV105348856	804253070	17:40413222	17:40413222-40413224	COSMIC_MUTATION	COSMIC_MUTATION			-	somatic deletion	COSMIC	Phenotype_or_Disease		coding sequence variant		183	183		-			-			-			-			-			-		ENST00000423485.6
rs1268721916	157121385	17:40402978	17:40402978	G	A/G			-	SNP	dbSNP	Frequency~gnomAD		missense variant	I/T	787	787	1	deleterious - low confidence	0	199	benign	0.198	23001	likely benign	23	278	likely benign	0.277	107	tolerated	0.106	913	medium	0.912	ENST00000423485.6
COSV70734070	804253055	17:40413221	17:40413221	COSMIC_MUTATION	COSMIC_MUTATION			-	somatic SNV	COSMIC	Phenotype_or_Disease		coding sequence variant		184	184		-			-			-			-			-			-		ENST00000423485.6
rs1047088932	147499039	17:40413210	17:40413210	T	C/T			-	SNP	dbSNP	Frequency~TOPMed~gnomAD		synonymous variant	K	187	187		-			-			-			-			-			-		ENST00000423485.6
rs1389492453	207621971	17:40413207	17:40413207	C	T/C			-	SNP	dbSNP	Frequency~gnomAD		synonymous variant	K	188	188		-			-			-			-			-			-		ENST00000423485.6
rs1456737212	243104694	17:40413208	17:40413208	C	T/C			-	SNP	dbSNP	Frequency~gnomAD		missense variant	K/R	188	188	61	tolerated - low confidence	0.06	21	benign	0.02	22001	likely benign	22	31	likely benign	0.03	60	tolerated	0.059	390	low	0.389	ENST00000423485.6
rs1161521897	175990394	17:40413205	17:40413205	T	A/T			-	SNP	dbSNP	Frequency~TOPMed~gnomAD		missense variant	M/K	189	189	291	tolerated - low confidence	0.29	1	benign	0	19001	likely benign	19	90	likely benign	0.089	10	tolerated	0.009	3	neutral	0.002	ENST00000423485.6
rs1479722723	248668735	17:40413201	17:40413201	A	G/A			-	SNP	dbSNP	Frequency~gnomAD		synonymous variant	F	190	190		-			-			-			-			-			-		ENST00000423485.6
COSV70732059	804253046	17:40413201	17:40413201	COSMIC_MUTATION	COSMIC_MUTATION			-	somatic SNV	COSMIC	Phenotype_or_Disease		coding sequence variant		190	190		-			-			-			-			-			-		ENST00000423485.6
rs779966669	123253449	17:40404443	17:40404443	A	T/A			-	SNP	dbSNP	Frequency~ExAC~gnomAD		missense variant	I/F	699	699	1	deleterious - low confidence	0	389	benign	0.388	24001	likely benign	24	258	likely benign	0.257	148	tolerated	0.147	911	medium	0.91	ENST00000423485.6
COSV101396173	804253038	17:40413200	17:40413200	COSMIC_MUTATION	COSMIC_MUTATION			-	somatic SNV	COSMIC	Phenotype_or_Disease		coding sequence variant		191	191		-			-			-			-			-			-		ENST00000423485.6
rs1183761378	180981671	17:40398826	17:40398826	G	A/G			-	SNP	dbSNP	Frequency~TOPMed		missense variant	W/R	1134	1134	1	deleterious - low confidence	0	233	benign	0.232	24001	likely benign	24	433	likely benign	0.432	112	tolerated	0.111	911	medium	0.91	ENST00000423485.6
rs1305742480	160766178	17:40412963	17:40412963	T	C/T			-	SNP	dbSNP	Frequency~TOPMed~gnomAD		missense variant	M/I	195	195	351	tolerated - low confidence	0.35	1	benign	0	17001	likely benign	17	60	likely benign	0.059	18	tolerated	0.017	20	neutral	0.019	ENST00000423485.6
rs1598619477	286924908	17:40412965	17:40412965	C	T/C			-	SNP	dbSNP	Frequency		missense variant	M/V	195	195	441	tolerated - low confidence	0.44	6	benign	0.005	18001	likely benign	18	64	likely benign	0.063	22	tolerated	0.021	20	neutral	0.019	ENST00000423485.6
rs755514918	142854679	17:40412960	17:40412960	G	A/G			-	SNP	dbSNP	Frequency~ExAC~TOPMed~gnomAD		synonymous variant	D	196	196		-			-			-			-			-			-		ENST00000423485.6
rs1408947941	222918905	17:40411421	17:40411421	G	A/G			-	SNP	dbSNP	Frequency~gnomAD		missense variant	I/T	333	333	1	deleterious - low confidence	0	997	probably damaging	0.996	26001	likely benign	26	498	likely benign	0.497	202	tolerated	0.201	909	medium	0.908	ENST00000423485.6
COSV105938129	804252998	17:40412954	17:40412954	COSMIC_MUTATION	COSMIC_MUTATION			-	somatic SNV	COSMIC	Phenotype_or_Disease		coding sequence variant		198	198		-			-			-			-			-			-		ENST00000423485.6
COSV70732399	804252985	17:40412949	17:40412949-40412950	COSMIC_MUTATION	COSMIC_MUTATION			-	somatic deletion	COSMIC	Phenotype_or_Disease		coding sequence variant		200	200		-			-			-			-			-			-		ENST00000423485.6
rs1343119460	177407661	17:40412945	17:40412945	T	A/T			-	SNP	dbSNP	Frequency~gnomAD		synonymous variant	A	201	201		-			-			-			-			-			-		ENST00000423485.6
COSV70734325	804252966	17:40412946	17:40412946	COSMIC_MUTATION	COSMIC_MUTATION			-	somatic SNV	COSMIC	Phenotype_or_Disease		coding sequence variant		201	201		-			-			-			-			-			-		ENST00000423485.6
rs1413976895	224258494	17:40411192	17:40411192	G	C/G/T			-	SNP	dbSNP	Frequency~TOPMed		missense variant	D/H	374	374	1	deleterious - low confidence	0	897	possibly damaging	0.896	27001	likely benign	27	647	likely disease causing	0.646	247	tolerated	0.246	908	medium	0.907	ENST00000423485.6
COSV101396086	804252957	17:40412940	17: between 40412940 & 40412941	COSMIC_MUTATION	COSMIC_MUTATION			-	somatic insertion	COSMIC	Phenotype_or_Disease		coding sequence variant		203	203		-			-			-			-			-			-		ENST00000423485.6
rs1378565900	205283561	17:40412937	17:40412937	G	A/G			-	SNP	dbSNP	Frequency~gnomAD		missense variant	M/T	204	204	431	tolerated - low confidence	0.43	209	benign	0.208	21001	likely benign	21	147	likely benign	0.146	28	tolerated	0.027	34	neutral	0.033	ENST00000423485.6
rs1450496609	241528533	17:40412938	17:40412938	A	T/A			-	SNP	dbSNP	Frequency~gnomAD		missense variant	M/L	204	204	641	tolerated - low confidence	0.64	30	benign	0.029	19001	likely benign	19	117	likely benign	0.116	24	tolerated	0.023	19	neutral	0.018	ENST00000423485.6
COSV105938130	804252942	17:40412935	17:40412935	COSMIC_MUTATION	COSMIC_MUTATION			-	somatic SNV	COSMIC	Phenotype_or_Disease		coding sequence variant		205	205		-			-			-			-			-			-		ENST00000423485.6
rs1411883240	223701149	17:40400570	17:40400570	C	T/C			-	SNP	dbSNP	Frequency~TOPMed		missense variant	T/A	920	920	1	deleterious - low confidence	0	882	possibly damaging	0.881	26001	likely benign	26	372	likely benign	0.371	200	tolerated	0.199	908	medium	0.907	ENST00000423485.6
COSV101396334	804252931	17:40412924	17:40412924	COSMIC_MUTATION	COSMIC_MUTATION			-	somatic SNV	COSMIC	Phenotype_or_Disease		coding sequence variant		208	208		-			-			-			-			-			-		ENST00000423485.6
rs1450778920	241609556	17:40412921	17:40412921	A	G/A			-	SNP	dbSNP	Frequency~gnomAD		synonymous variant	F	209	209		-			-			-			-			-			-		ENST00000423485.6
COSV101396463	804252917	17:40412921	17:40412921	COSMIC_MUTATION	COSMIC_MUTATION			-	somatic SNV	COSMIC	Phenotype_or_Disease		coding sequence variant		209	209		-			-			-			-			-			-		ENST00000423485.6
rs767966896	146554426	17:40412919	17:40412919	C	T/C			-	SNP	dbSNP	Frequency~ExAC~gnomAD		missense variant	N/S	210	210	161	tolerated - low confidence	0.16	1	benign	0	1	likely benign	0	97	likely benign	0.096	20	tolerated	0.019	26	neutral	0.025	ENST00000423485.6
COSV105938135	804252905	17:40412920	17:40412920	COSMIC_MUTATION	COSMIC_MUTATION			-	somatic SNV	COSMIC	Phenotype_or_Disease		coding sequence variant		210	210		-			-			-			-			-			-		ENST00000423485.6
COSV101396300	804252888	17:40412917	17:40412917	COSMIC_MUTATION	COSMIC_MUTATION			-	somatic SNV	COSMIC	Phenotype_or_Disease		coding sequence variant		211	211		-			-			-			-			-			-		ENST00000423485.6
COSV101395978	804252837	17:40412905	17:40412905	COSMIC_MUTATION	COSMIC_MUTATION			-	somatic SNV	COSMIC	Phenotype_or_Disease		coding sequence variant		215	215		-			-			-			-			-			-		ENST00000423485.6
rs1430820129	228803100	17:40412900	17:40412900	G	A/G			-	SNP	dbSNP	Frequency~gnomAD		synonymous variant	C	216	216		-			-			-			-			-			-		ENST00000423485.6
rs1567784739	266522068	17:40400381	17:40400381	G	A/G			-	SNP	dbSNP			missense variant	M/T	943	943	1	deleterious - low confidence	0	862	possibly damaging	0.861	25001	likely benign	25	577	likely disease causing	0.576	156	tolerated	0.155	906	medium	0.905	ENST00000423485.6
COSV70733473	804252819	17:40412897	17:40412897	COSMIC_MUTATION	COSMIC_MUTATION			-	somatic SNV	COSMIC	Phenotype_or_Disease		coding sequence variant		217	217		-			-			-			-			-			-		ENST00000423485.6
COSV101396298	804252804	17:40412886	17:40412886	COSMIC_MUTATION	COSMIC_MUTATION			-	somatic SNV	COSMIC	Phenotype_or_Disease		coding sequence variant		221	221		-			-			-			-			-			-		ENST00000423485.6
rs776759121	122580351	17:40399910	17:40399910	A	C/A/T			-	SNP	dbSNP	Frequency~ExAC~TOPMed~gnomAD		missense variant	R/L	1053	1053	1	deleterious - low confidence	0	989	probably damaging	0.988	27001	likely benign	27	720	likely disease causing	0.719	269	tolerated	0.268	920	medium	0.919	ENST00000423485.6
rs1318467719	163607069	17:40413200	17:40413200	C	T/C			-	SNP	dbSNP	Frequency~TOPMed		missense variant	K/E	191	191	1	deleterious - low confidence	0	427	benign	0.426	24001	likely benign	24	251	likely benign	0.25	123	tolerated	0.122	903	medium	0.902	ENST00000423485.6
rs1488694627	263855724	17:40412876	17:40412876	AA	A/AA			-	indel	dbSNP	Frequency~TOPMed~gnomAD		frameshift variant	S/SX	224	224		-			-			-			-			-			-		ENST00000423485.6
rs764347294	145486667	17:40412870	17:40412870	G	A/G			-	SNP	dbSNP	Frequency~ExAC~gnomAD		synonymous variant	F	226	226		-			-			-			-			-			-		ENST00000423485.6
COSV70733981	804252797	17:40412864	17:40412864	COSMIC_MUTATION	COSMIC_MUTATION			-	somatic SNV	COSMIC	Phenotype_or_Disease		coding sequence variant		228	228		-			-			-			-			-			-		ENST00000423485.6
rs1277501166	159255207	17:40404861	17:40404861	C	T/C			-	SNP	dbSNP	Frequency~gnomAD		missense variant	D/G	659	659	11	deleterious - low confidence	0.01	274	benign	0.273	25001	likely benign	25	322	likely benign	0.321	124	tolerated	0.123	903	medium	0.902	ENST00000423485.6
rs751266631	141398342	17:40408579	17:40408579	G	C/G/T			-	SNP	dbSNP	Frequency~ExAC~TOPMed~gnomAD		missense variant	A/P	419	419	1	deleterious - low confidence	0	822	possibly damaging	0.821	27001	likely benign	27	519	likely disease causing	0.518	219	tolerated	0.218	902	medium	0.901	ENST00000423485.6
rs1183132756	180827079	17:40412861	17:40412861	C	T/C			-	SNP	dbSNP	Frequency~gnomAD		synonymous variant	Q	229	229		-			-			-			-			-			-		ENST00000423485.6
rs535625351	122111793	17:40412858	17:40412858	A	G/A/C	C	0.000799	< 0.001	SNP	dbSNP	Frequency~1000Genomes~ExAC~TOPMed~gnomAD		synonymous variant	S	230	230		-			-			-			-			-			-		ENST00000423485.6
rs535625351	122111793	17:40412858	17:40412858	C	G/A/C	C	0.000799	< 0.001	SNP	dbSNP	Frequency~1000Genomes~ExAC~TOPMed~gnomAD		missense variant	S/R	230	230	61	tolerated - low confidence	0.06	1	benign	0	17001	likely benign	17	55	likely benign	0.054	29	tolerated	0.028	186	neutral	0.185	ENST00000423485.6
COSV70732012	804252787	17:40412858	17:40412858	COSMIC_MUTATION	COSMIC_MUTATION			-	somatic SNV	COSMIC	Phenotype_or_Disease		coding sequence variant		230	230		-			-			-			-			-			-		ENST00000423485.6
rs763290822	145145764	17:40412859	17:40412859	T	C/T			-	SNP	dbSNP	Frequency~ExAC~gnomAD		missense variant	S/N	230	230	171	tolerated - low confidence	0.17	1	benign	0	13001	likely benign	13	157	likely benign	0.156	37	tolerated	0.036	333	low	0.332	ENST00000423485.6
rs769919207	147109484	17:40412857	17:40412857	A	G/A			-	SNP	dbSNP	Frequency~ExAC~gnomAD		synonymous variant	L	231	231		-			-			-			-			-			-		ENST00000423485.6
rs568310699	120893362	17:40412846	17:40412846	G	A/G	G	0.000399	< 0.001	SNP	dbSNP	Frequency~1000Genomes~ExAC~TOPMed~gnomAD		synonymous variant	D	234	234		-			-			-			-			-			-		ENST00000423485.6
rs549097402	115791990	17:40416753	17:40416753	C	T/C	C	0.0002	< 0.001	SNP	dbSNP	Frequency~1000Genomes~ExAC~TOPMed~gnomAD		missense variant	E/G	43	43	1	deleterious - low confidence	0	447	benign	0.446	27001	likely benign	27	473	likely benign	0.472	169	tolerated	0.168	902	medium	0.901	ENST00000581055.1
rs549097402	115791990	17:40416753	17:40416753	C	T/C	C	0.0002	< 0.001	SNP	dbSNP	Frequency~1000Genomes~ExAC~TOPMed~gnomAD		missense variant	E/G	55	55	1	deleterious - low confidence	0	447	benign	0.446	27001	likely benign	27	473	likely benign	0.472	169	tolerated	0.168	902	medium	0.901	ENST00000423485.6
rs748067068	140313009	17:40412844	17:40412844	G	A/G			-	SNP	dbSNP	Frequency~ExAC~gnomAD		missense variant	I/T	235	235	641	tolerated - low confidence	0.64	115	benign	0.114	21001	likely benign	21	50	likely benign	0.049	56	tolerated	0.055	386	low	0.385	ENST00000423485.6
rs79538343	109479171	17:40400024	17:40400024	C	A/C			-	SNP	dbSNP			missense variant	V/G	1015	1015	1	deleterious - low confidence	0	382	benign	0.381	14001	likely benign	14	231	likely benign	0.23	128	tolerated	0.127	901	medium	0.9	ENST00000423485.6
rs778899706	122985927	17:40412822	17:40412822	C	T/C			-	SNP	dbSNP	Frequency~ExAC~gnomAD		synonymous variant	R	242	242		-			-			-			-			-			-		ENST00000423485.6
rs34209857	106892431	17:40412819	17:40412819	C	T/C/G	C	0.005791	0.006	SNP	dbSNP	Frequency~1000Genomes~ESP~Phenotype_or_Disease~ExAC~TOPMed~gnomAD	benign	synonymous variant	A	243	243		-			-			-			-			-			-		ENST00000423485.6
rs34209857	106892431	17:40412819	17:40412819	G	T/C/G	C	0.005791	0.006	SNP	dbSNP	Frequency~1000Genomes~ESP~Phenotype_or_Disease~ExAC~TOPMed~gnomAD	benign	synonymous variant	A	243	243		-			-			-			-			-			-		ENST00000423485.6
rs375155672	119530141	17:40412816	17:40412816	G	A/G			-	SNP	dbSNP	Frequency~ESP~ExAC~TOPMed~gnomAD		synonymous variant	Y	244	244		-			-			-			-			-			-		ENST00000423485.6
COSV101396211	804252775	17:40412816	17:40412816	COSMIC_MUTATION	COSMIC_MUTATION			-	somatic SNV	COSMIC	Phenotype_or_Disease		coding sequence variant		244	244		-			-			-			-			-			-		ENST00000423485.6
rs1286961660	161472933	17:40412813	17:40412813	G	A/G			-	SNP	dbSNP	Frequency~TOPMed		synonymous variant	D	245	245		-			-			-			-			-			-		ENST00000423485.6
COSV101396446	804252760	17:40412808	17:40412808	COSMIC_MUTATION	COSMIC_MUTATION			-	somatic SNV	COSMIC	Phenotype_or_Disease		coding sequence variant		247	247		-			-			-			-			-			-		ENST00000423485.6
rs1275627884	158830168	17:40408500	17:40408500	C	T/C			-	SNP	dbSNP	Frequency~TOPMed		missense variant	N/S	445	445	1	deleterious - low confidence	0	705	possibly damaging	0.704	25001	likely benign	25	332	likely benign	0.331	206	tolerated	0.205	898	medium	0.897	ENST00000423485.6
COSV101396050	804252750	17:40412802	17:40412802	COSMIC_MUTATION	COSMIC_MUTATION			-	somatic SNV	COSMIC	Phenotype_or_Disease		coding sequence variant		249	249		-			-			-			-			-			-		ENST00000423485.6
rs1361160549	181001283	17:40412799	17:40412799	C	G/C			-	SNP	dbSNP	Frequency~TOPMed		missense variant	T/S	250	250	471	tolerated - low confidence	0.47	45	benign	0.044	18001	likely benign	18	34	likely benign	0.033	49	tolerated	0.048	186	neutral	0.185	ENST00000423485.6
rs946641022	722408023	17:40412792	17:40412792	G	A/G			-	SNP	dbSNP	Frequency~TOPMed		synonymous variant	D	252	252		-			-			-			-			-			-		ENST00000423485.6
COSV70732331	804252732	17:40412794	17:40412794	COSMIC_MUTATION	COSMIC_MUTATION			-	somatic SNV	COSMIC	Phenotype_or_Disease		coding sequence variant		252	252		-			-			-			-			-			-		ENST00000423485.6
rs1216341519	152979695	17:40399087	17:40399087	T	C/T			-	SNP	dbSNP	Frequency~TOPMed~gnomAD		missense variant	G/R	1081	1081	1	deleterious - low confidence	0	607	possibly damaging	0.606	26001	likely benign	26	575	likely disease causing	0.574	172	tolerated	0.171	897	medium	0.896	ENST00000423485.6
rs773920841	148352340	17:40398601	17:40398601	C	T/C			-	SNP	dbSNP	Frequency~ExAC~TOPMed~gnomAD		missense variant	D/G	1165	1165	11	deleterious - low confidence	0.01	902	possibly damaging	0.901	29001	likely benign	29	560	likely disease causing	0.559	189	tolerated	0.188	895	medium	0.894	ENST00000423485.6
COSV70732992	804252714	17:40412785	17:40412785	COSMIC_MUTATION	COSMIC_MUTATION			-	somatic SNV	COSMIC	Phenotype_or_Disease		coding sequence variant		255	255		-			-			-			-			-			-		ENST00000423485.6
rs987123879	722788011	17:40398848	17:40398848	C	G/C			-	SNP	dbSNP			missense variant	N/K	1126	1126	1	deleterious - low confidence	0	226	benign	0.225	22001	likely benign	22	181	likely benign	0.18	102	tolerated	0.101	894	medium	0.893	ENST00000423485.6
COSV70732525	804252699	17:40412779	17:40412779	COSMIC_MUTATION	COSMIC_MUTATION			-	somatic SNV	COSMIC	Phenotype_or_Disease		coding sequence variant		257	257		-			-			-			-			-			-		ENST00000423485.6
rs1457066204	243185765	17:40412774	17:40412774	G	A/G			-	SNP	dbSNP	Frequency~gnomAD		synonymous variant	N	258	258		-			-			-			-			-			-		ENST00000423485.6
rs777597850	122717096	17:40401064	17:40401064	G	A/G			-	SNP	dbSNP	Frequency~ExAC~gnomAD		missense variant	L/S	817	817	1	deleterious - low confidence	0	791	possibly damaging	0.79	29001	likely benign	29	542	likely disease causing	0.541	207	tolerated	0.206	891	medium	0.89	ENST00000423485.6
COSV70732779	804252679	17:40412776	17:40412776	COSMIC_MUTATION	COSMIC_MUTATION			-	somatic SNV	COSMIC	Phenotype_or_Disease		coding sequence variant		258	258		-			-			-			-			-			-		ENST00000423485.6
rs755673628	142908300	17:40412809	17:40412809	A	C/A			-	SNP	dbSNP	Frequency~ExAC~gnomAD		missense variant	A/S	247	247	1	deleterious - low confidence	0	370	benign	0.369	24001	likely benign	24	368	likely benign	0.367	237	tolerated	0.236	888	medium	0.887	ENST00000423485.6
rs61054733	107851600	17:40416049	17:40416049	G	T/G			-	SNP	dbSNP			missense variant	K/N	84	84	1	deleterious - low confidence	0	862	possibly damaging	0.861	25001	likely benign	25	310	likely benign	0.309	349	tolerated	0.348	887	medium	0.886	ENST00000581055.1
COSV101396241	804252663	17:40412762	17:40412762	COSMIC_MUTATION	COSMIC_MUTATION			-	somatic SNV	COSMIC	Phenotype_or_Disease		coding sequence variant		262	262		-			-			-			-			-			-		ENST00000423485.6
rs766985579	146278208	17:40412759	17:40412759	C	T/C			-	SNP	dbSNP	Frequency~ExAC~gnomAD		splice region variant~synonymous variant	P	263	263		-			-			-			-			-			-		ENST00000423485.6
rs61054733	107851600	17:40416049	17:40416049	G	T/G			-	SNP	dbSNP			missense variant	K/N	96	96	1	deleterious - low confidence	0	862	possibly damaging	0.861	25001	likely benign	25	310	likely benign	0.309	349	tolerated	0.348	887	medium	0.886	ENST00000423485.6
rs1396549774	209202163	17:40411816	17:40411816	C	T/C			-	SNP	dbSNP			splice region variant~synonymous variant	V	264	264		-			-			-			-			-			-		ENST00000423485.6
rs922963611	125783819	17:40412781	17:40412781	C	A/C			-	SNP	dbSNP	Frequency~TOPMed		missense variant	F/C	256	256	1	deleterious - low confidence	0	788	possibly damaging	0.787	25001	likely benign	25	237	likely benign	0.236	140	tolerated	0.139	887	medium	0.886	ENST00000423485.6
rs1043789846	146590371	17:40411804	17:40411804	G	A/G			-	SNP	dbSNP			synonymous variant	R	268	268		-			-			-			-			-			-		ENST00000423485.6
rs1353554870	179613463	17:40400349	17:40400349	G	T/C/G			-	SNP	dbSNP	Frequency~TOPMed~gnomAD		missense variant	I/L	954	954	1	deleterious - low confidence	0	782	possibly damaging	0.781	26001	likely benign	26	326	likely benign	0.325	248	tolerated	0.247	887	medium	0.886	ENST00000423485.6
COSV70732483	804252520	17:40411805	17:40411805	COSMIC_MUTATION	COSMIC_MUTATION			-	somatic SNV	COSMIC	Phenotype_or_Disease		coding sequence variant		268	268		-			-			-			-			-			-		ENST00000423485.6
rs1171847628	178420555	17:40400566	17:40400566	G	A/G			-	SNP	dbSNP	Frequency~gnomAD		missense variant	I/T	921	921	1	deleterious - low confidence	0	882	possibly damaging	0.881	26001	likely benign	26	651	likely disease causing	0.65	190	tolerated	0.189	884	medium	0.883	ENST00000423485.6
COSV70732042	804252527	17:40411806	17:40411806	COSMIC_MUTATION	COSMIC_MUTATION			-	somatic SNV	COSMIC	Phenotype_or_Disease		coding sequence variant		268	268		-			-			-			-			-			-		ENST00000423485.6
rs748988819	140631760	17:40411798	17:40411798	G	A/G			-	SNP	dbSNP	Frequency~ExAC~TOPMed~gnomAD		synonymous variant	Y	270	270		-			-			-			-			-			-		ENST00000423485.6
rs779790543	123205227	17:40411792	17:40411792	A	G/A			-	SNP	dbSNP	Frequency~ExAC~gnomAD		synonymous variant	D	272	272		-			-			-			-			-			-		ENST00000423485.6
COSV70733456	804252502	17:40411792	17:40411792	COSMIC_MUTATION	COSMIC_MUTATION			-	somatic SNV	COSMIC	Phenotype_or_Disease		coding sequence variant		272	272		-			-			-			-			-			-		ENST00000423485.6
rs919527849	125075656	17:40400367	17:40400367	G	C/G/T			-	SNP	dbSNP	Frequency~TOPMed~gnomAD		missense variant	E/Q	948	948	1	deleterious - low confidence	0	422	benign	0.421	25001	likely benign	25	177	likely benign	0.176	151	tolerated	0.15	884	medium	0.883	ENST00000423485.6
rs1434203704	229622723	17:40404802	17:40404802	G	C/G			-	SNP	dbSNP	Frequency~gnomAD		missense variant	G/R	679	679	1	deleterious - low confidence	0	829	possibly damaging	0.828	27001	likely benign	27	308	likely benign	0.307	182	tolerated	0.181	881	medium	0.88	ENST00000423485.6
COSV70732005	804252493	17:40411791	17:40411791	COSMIC_MUTATION	COSMIC_MUTATION			-	somatic SNV	COSMIC	Phenotype_or_Disease		coding sequence variant		273	273		-			-			-			-			-			-		ENST00000423485.6
rs1267550879	156843786	17:40411775	17:40411775	C	T/C			-	SNP	dbSNP	Frequency~gnomAD		missense variant	K/R	278	278	61	tolerated - low confidence	0.06	21	benign	0.02	22001	likely benign	22	80	likely benign	0.079	58	tolerated	0.057	255	low	0.254	ENST00000423485.6
COSV101396312	804252475	17:40411768	17:40411768	COSMIC_MUTATION	COSMIC_MUTATION			-	somatic SNV	COSMIC	Phenotype_or_Disease		coding sequence variant		280	280		-			-			-			-			-			-		ENST00000423485.6
rs748130935	140335317	17:40399897	17:40399897	G	C/G			-	SNP	dbSNP	Frequency~ExAC~gnomAD		missense variant	E/D	1057	1057	1	deleterious - low confidence	0	141	benign	0.14	22001	likely benign	22	212	likely benign	0.211	81	tolerated	0.08	880	medium	0.879	ENST00000423485.6
rs375890252	119696436	17:40411753	17:40411753	C	G/C			-	SNP	dbSNP	Frequency~ESP~ExAC~TOPMed		synonymous variant	S	285	285		-			-			-			-			-			-		ENST00000423485.6
COSV105348840	804252433	17:40411753	17:40411753	COSMIC_MUTATION	COSMIC_MUTATION			-	somatic SNV	COSMIC	Phenotype_or_Disease		coding sequence variant		285	285		-			-			-			-			-			-		ENST00000423485.6
COSV70733300	804252445	17:40411753	17:40411753	COSMIC_MUTATION	COSMIC_MUTATION			-	somatic SNV	COSMIC	Phenotype_or_Disease		coding sequence variant		285	285		-			-			-			-			-			-		ENST00000423485.6
rs1598616551	286917535	17:40408019	17:40408019	C	A/C			-	SNP	dbSNP	Frequency		missense variant	V/G	483	483	1	deleterious - low confidence	0	924	probably damaging	0.923	27001	likely benign	27	816	likely disease causing	0.815	239	tolerated	0.238	879	medium	0.878	ENST00000423485.6
COSV70732384	804252462	17:40411754	17:40411754	COSMIC_MUTATION	COSMIC_MUTATION			-	somatic SNV	COSMIC	Phenotype_or_Disease		coding sequence variant		285	285		-			-			-			-			-			-		ENST00000423485.6
rs771454888	147585652	17:40396357	17:40396357	A	C/A			-	SNP	dbSNP	Frequency~ExAC~TOPMed~gnomAD		missense variant	G/C	1216	1216	1	deleterious - low confidence	0	998	probably damaging	0.997	23001	likely benign	23	365	likely benign	0.364	197	tolerated	0.196	877	medium	0.876	ENST00000423485.6
rs756752100	143237701	17:40411744	17:40411744	A	T/A			-	SNP	dbSNP	Frequency~ExAC~gnomAD		synonymous variant	V	288	288		-			-			-			-			-			-		ENST00000423485.6
rs762498516	144903713	17:40396378	17:40396378	T	C/T			-	SNP	dbSNP	Frequency~ExAC~gnomAD		missense variant	E/K	1209	1209	1	deleterious - low confidence	0	794	possibly damaging	0.793	24001	likely benign	24	159	likely benign	0.158	139	tolerated	0.138	876	medium	0.875	ENST00000423485.6
rs1303931535	160334811	17:40411738	17:40411738	G	A/C/G			-	SNP	dbSNP	Frequency~TOPMed~gnomAD		synonymous variant	H	290	290		-			-			-			-			-			-		ENST00000423485.6
COSV70732168	804252420	17:40411738	17:40411738	COSMIC_MUTATION	COSMIC_MUTATION			-	somatic SNV	COSMIC	Phenotype_or_Disease		coding sequence variant		290	290		-			-			-			-			-			-		ENST00000423485.6
rs769276528	146936203	17:40400648	17:40400648	A	T/A			-	SNP	dbSNP	Frequency~ExAC~gnomAD		missense variant	N/Y	894	894	1	deleterious - low confidence	0	879	possibly damaging	0.878	27001	likely benign	27	301	likely benign	0.3	185	tolerated	0.184	875	medium	0.874	ENST00000423485.6
rs752063062	141670375	17:40411740	17:40411740	T	G/T			-	SNP	dbSNP	Frequency~ExAC~gnomAD		missense variant	H/N	290	290	81	tolerated - low confidence	0.08	255	benign	0.254	18001	likely benign	18	133	likely benign	0.132	71	tolerated	0.07	603	medium	0.602	ENST00000423485.6
rs1261662269	158699749	17:40411735	17:40411735	C	T/C			-	SNP	dbSNP	Frequency~TOPMed		synonymous variant	E	291	291		-			-			-			-			-			-		ENST00000423485.6
rs1033790411	143731295	17:40411734	17:40411734	C	G/C			-	SNP	dbSNP	Frequency~TOPMed		missense variant	Q/E	292	292	1001	tolerated - low confidence	1	10	benign	0.009	16001	likely benign	16	60	likely benign	0.059	32	tolerated	0.031	360	low	0.359	ENST00000423485.6
COSV70732219	804252405	17:40411729	17:40411729	COSMIC_MUTATION	COSMIC_MUTATION			-	somatic SNV	COSMIC	Phenotype_or_Disease		coding sequence variant		293	293		-			-			-			-			-			-		ENST00000423485.6
rs371311326	118617002	17:40411723	17:40411723	A	G/A			-	SNP	dbSNP	Frequency~ESP~TOPMed		synonymous variant	H	295	295		-			-			-			-			-			-		ENST00000423485.6
rs1162840186	176291410	17:40392675	17:40392675	A	T/A			-	SNP	dbSNP	Frequency~gnomAD		missense variant	N/Y	1292	1292	1	deleterious - low confidence	0	971	probably damaging	0.97	28001	likely benign	28	237	likely benign	0.236	151	tolerated	0.15	873	medium	0.872	ENST00000423485.6
COSV101396095	804252387	17:40411721	17:40411721	COSMIC_MUTATION	COSMIC_MUTATION			-	somatic SNV	COSMIC	Phenotype_or_Disease		coding sequence variant		296	296		-			-			-			-			-			-		ENST00000423485.6
rs373290799	119107891	17:40400975	17:40400975	C	T/C			-	SNP	dbSNP	Frequency~ESP~ExAC~TOPMed~gnomAD		missense variant	M/V	847	847	21	deleterious - low confidence	0.02	406	benign	0.405	23001	likely benign	23	255	likely benign	0.254	132	tolerated	0.131	873	medium	0.872	ENST00000423485.6
COSV105348844	804252369	17:40411704	17:40411704	COSMIC_MUTATION	COSMIC_MUTATION			-	somatic SNV	COSMIC	Phenotype_or_Disease		coding sequence variant		302	302		-			-			-			-			-			-		ENST00000423485.6
rs1365110327	181670807	17:40396312	17:40396312	T	C/A/T			-	SNP	dbSNP	Frequency~TOPMed~gnomAD		missense variant	A/T	1231	1231	1	deleterious - low confidence	0	1000	probably damaging	0.999	23001	likely benign	23	248	likely benign	0.247	116	tolerated	0.115	872	medium	0.871	ENST00000423485.6
COSV101396472	804252358	17:40411699	17:40411699	COSMIC_MUTATION	COSMIC_MUTATION			-	somatic SNV	COSMIC	Phenotype_or_Disease		coding sequence variant		303	303		-			-			-			-			-			-		ENST00000423485.6
rs1287262198	161535133	17:40396396	17:40396396	C	T/C			-	SNP	dbSNP	Frequency~TOPMed		missense variant	K/E	1203	1203	51	deleterious - low confidence	0.05	214	benign	0.213	22001	likely benign	22	76	likely benign	0.075	94	tolerated	0.093	872	medium	0.871	ENST00000423485.6
rs1436661985	230222709	17:40411693	17:40411693	C	T/C			-	SNP	dbSNP	Frequency~TOPMed~gnomAD		synonymous variant	E	305	305		-			-			-			-			-			-		ENST00000423485.6
COSV70732618	804252336	17:40411690	17:40411690	COSMIC_MUTATION	COSMIC_MUTATION			-	somatic SNV	COSMIC	Phenotype_or_Disease		coding sequence variant		306	306		-			-			-			-			-			-		ENST00000423485.6
COSV70732233	804252319	17:40411687	17:40411687	COSMIC_MUTATION	COSMIC_MUTATION			-	somatic SNV	COSMIC	Phenotype_or_Disease		coding sequence variant		307	307		-			-			-			-			-			-		ENST00000423485.6
rs1403734143	211081746	17:40411681	17:40411681	T	C/T			-	SNP	dbSNP	Frequency~gnomAD		synonymous variant	Q	309	309		-			-			-			-			-			-		ENST00000423485.6
rs752961746	141977331	17:40411675	17:40411675	G	A/G			-	SNP	dbSNP	Frequency~ExAC~gnomAD		synonymous variant	I	311	311		-			-			-			-			-			-		ENST00000423485.6
rs1343014654	177381585	17:40392597	17:40392597	A	G/A			-	SNP	dbSNP	Frequency~gnomAD		missense variant	R/W	1318	1318	1	deleterious - low confidence	0	988	probably damaging	0.987	26001	likely benign	26	237	likely benign	0.236	154	tolerated	0.153	869	medium	0.868	ENST00000423485.6
COSV70732652	804252301	17:40411656	17:40411656	COSMIC_MUTATION	COSMIC_MUTATION			-	somatic SNV	COSMIC	Phenotype_or_Disease		coding sequence variant		318	318		-			-			-			-			-			-		ENST00000423485.6
COSV70731929	804252287	17:40411645	17:40411645	COSMIC_MUTATION	COSMIC_MUTATION			-	somatic SNV	COSMIC	Phenotype_or_Disease		splice region variant~coding sequence variant		321	321		-			-			-			-			-			-		ENST00000423485.6
rs1326161636	165129187	17:40396416	17:40396416	A	T/A			-	SNP	dbSNP	Frequency~TOPMed~gnomAD		missense variant	K/I	1196	1196	1	deleterious - low confidence	0	548	possibly damaging	0.547	25001	likely benign	25	224	likely benign	0.223	121	tolerated	0.12	869	medium	0.868	ENST00000423485.6
rs753225568	142067308	17:40411450	17:40411450	A	G/A			-	SNP	dbSNP	Frequency~ExAC~gnomAD		synonymous variant	G	323	323		-			-			-			-			-			-		ENST00000423485.6
rs1353867420	179666997	17:40411438	17:40411438	G	A/G			-	SNP	dbSNP	Frequency~gnomAD		synonymous variant	D	327	327		-			-			-			-			-			-		ENST00000423485.6
COSV70733525	804252261	17:40411436	17:40411436	COSMIC_MUTATION	COSMIC_MUTATION			-	somatic SNV	COSMIC	Phenotype_or_Disease		coding sequence variant		328	328		-			-			-			-			-			-		ENST00000423485.6
rs910101517	123171046	17:40411432	17:40411432	C	T/C			-	SNP	dbSNP			synonymous variant	V	329	329		-			-			-			-			-			-		ENST00000423485.6
rs779477113	123127628	17:40411434	17:40411434	T	C/T			-	SNP	dbSNP	Frequency~ExAC~gnomAD		missense variant	V/I	329	329	81	tolerated - low confidence	0.08	63	benign	0.062	16001	likely benign	16	42	likely benign	0.041	50	tolerated	0.049	194	neutral	0.193	ENST00000423485.6
rs1342128929	177174540	17:40411429	17:40411429	G	A/G			-	SNP	dbSNP	Frequency~TOPMed~gnomAD		synonymous variant	A	330	330		-			-			-			-			-			-		ENST00000423485.6
COSV70733282	804252245	17:40411430	17:40411430	COSMIC_MUTATION	COSMIC_MUTATION			-	somatic SNV	COSMIC	Phenotype_or_Disease		coding sequence variant		330	330		-			-			-			-			-			-		ENST00000423485.6
rs755327161	142789558	17:40411431	17:40411431	T	C/T			-	SNP	dbSNP	Frequency~ExAC~TOPMed~gnomAD		missense variant	A/T	330	330	131	tolerated - low confidence	0.13	4	benign	0.003	17001	likely benign	17	96	likely benign	0.095	38	tolerated	0.037	210	low	0.209	ENST00000423485.6
rs754126407	142372730	17:40411426	17:40411426	G	A/G			-	SNP	dbSNP	Frequency~ExAC~gnomAD		synonymous variant	D	331	331		-			-			-			-			-			-		ENST00000423485.6
rs752872052	141946407	17:40396408	17:40396408	C	T/C			-	SNP	dbSNP	Frequency~ExAC~TOPMed~gnomAD		missense variant	K/E	1199	1199	1	deleterious - low confidence	0	144	benign	0.143	23001	likely benign	23	170	likely benign	0.169	73	tolerated	0.072	867	medium	0.866	ENST00000423485.6
rs1374612424	204285132	17:40399914	17:40399914	A	C/A			-	SNP	dbSNP	Frequency~gnomAD		missense variant	A/S	1052	1052	1	deleterious - low confidence	0	431	benign	0.43	23001	likely benign	23	227	likely benign	0.226	145	tolerated	0.144	866	medium	0.865	ENST00000423485.6
rs756295402	143105545	17:40411410	17:40411410	T	G/A/T			-	SNP	dbSNP	Frequency~ExAC~TOPMed~gnomAD		missense variant	L/I	337	337	61	tolerated - low confidence	0.06	655	possibly damaging	0.654	23001	likely benign	23	80	likely benign	0.079	91	tolerated	0.09	369	low	0.368	ENST00000423485.6
rs199558974	117063217	17:40402991	17:40402991	A	G/A			-	SNP	dbSNP	Frequency~TOPMed~gnomAD		missense variant	L/F	783	783	11	deleterious - low confidence	0.01	890	possibly damaging	0.889	25001	likely benign	25	320	likely benign	0.319	272	tolerated	0.271	865	medium	0.864	ENST00000423485.6
COSV70733478	804252233	17:40411407	17:40411407	COSMIC_MUTATION	COSMIC_MUTATION			-	somatic SNV	COSMIC	Phenotype_or_Disease		coding sequence variant		338	338		-			-			-			-			-			-		ENST00000423485.6
rs767615958	146463697	17:40411402	17:40411402	G	A/G			-	SNP	dbSNP	Frequency~ExAC~gnomAD		synonymous variant	D	339	339		-			-			-			-			-			-		ENST00000423485.6
rs756295402	143105545	17:40411410	17:40411410	A	G/A/T			-	SNP	dbSNP	Frequency~ExAC~TOPMed~gnomAD		missense variant	L/F	337	337	1	deleterious - low confidence	0	394	benign	0.393	25001	likely benign	25	260	likely benign	0.259	120	tolerated	0.119	865	medium	0.864	ENST00000423485.6
COSV70732254	804252210	17:40411403	17:40411403	COSMIC_MUTATION	COSMIC_MUTATION			-	somatic SNV	COSMIC	Phenotype_or_Disease		coding sequence variant		339	339		-			-			-			-			-			-		ENST00000423485.6
COSV70732422	804252218	17:40411404	17:40411404	COSMIC_MUTATION	COSMIC_MUTATION			-	somatic SNV	COSMIC	Phenotype_or_Disease		coding sequence variant		339	339		-			-			-			-			-			-		ENST00000423485.6
rs1452027930	241889072	17:40411393	17:40411393	T	C/T			-	SNP	dbSNP	Frequency~TOPMed		synonymous variant	K	342	342		-			-			-			-			-			-		ENST00000423485.6
rs970752438	725156597	17:40396362	17:40396362	T	G/A/T			-	SNP	dbSNP	Frequency~TOPMed~gnomAD		missense variant	P/Q	1214	1214	11	deleterious - low confidence	0.01	59	benign	0.058	21001	likely benign	21	162	likely benign	0.161	89	tolerated	0.088	865	medium	0.864	ENST00000423485.6
COSV70732362	804252197	17:40411384	17:40411384	COSMIC_MUTATION	COSMIC_MUTATION			-	somatic SNV	COSMIC	Phenotype_or_Disease		coding sequence variant		345	345		-			-			-			-			-			-		ENST00000423485.6
rs1298949284	164427114	17:40411381	17:40411381	T	C/T			-	SNP	dbSNP	Frequency~TOPMed		synonymous variant	K	346	346		-			-			-			-			-			-		ENST00000423485.6
rs1473169752	247122318	17:40411378	17:40411378	G	A/G			-	SNP	dbSNP	Frequency~gnomAD		synonymous variant	G	347	347		-			-			-			-			-			-		ENST00000423485.6
COSV70732067	804252178	17:40411379	17:40411379	COSMIC_MUTATION	COSMIC_MUTATION			-	somatic SNV	COSMIC	Phenotype_or_Disease		coding sequence variant		347	347		-			-			-			-			-			-		ENST00000423485.6
rs774554644	122123295	17:40400240	17:40400240	C	T/C			-	SNP	dbSNP	Frequency~ExAC~TOPMed~gnomAD		missense variant	K/R	990	990	11	deleterious - low confidence	0.01	954	probably damaging	0.953	27001	likely benign	27	296	likely benign	0.295	219	tolerated	0.218	863	medium	0.862	ENST00000423485.6
rs748114589	140329956	17:40392590	17:40392590	C	G/C			-	SNP	dbSNP	Frequency~ExAC~gnomAD		missense variant	A/G	1320	1320	1	deleterious - low confidence	0	422	benign	0.421	22001	likely benign	22	96	likely benign	0.095	76	tolerated	0.075	863	medium	0.862	ENST00000423485.6
rs1472578461	246959172	17:40411366	17:40411366	C	T/C			-	SNP	dbSNP	Frequency~gnomAD		synonymous variant	V	351	351		-			-			-			-			-			-		ENST00000423485.6
rs985878490	722676527	17:40411354	17:40411354	T	C/T			-	SNP	dbSNP			splice region variant~synonymous variant	Q	355	355		-			-			-			-			-			-		ENST00000423485.6
COSV70732230	804252158	17:40411356	17:40411356	COSMIC_MUTATION	COSMIC_MUTATION			-	somatic SNV	COSMIC	Phenotype_or_Disease		splice region variant~coding sequence variant		355	355		-			-			-			-			-			-		ENST00000423485.6
rs755417017	142821106	17:40411244	17:40411244	T	C/T			-	SNP	dbSNP	Frequency~ExAC~gnomAD		splice region variant~synonymous variant	V	356	356		-			-			-			-			-			-		ENST00000423485.6
COSV70732707	804252123	17:40411237	17:40411237	COSMIC_MUTATION	COSMIC_MUTATION			-	somatic SNV	COSMIC	Phenotype_or_Disease		coding sequence variant		359	359		-			-			-			-			-			-		ENST00000423485.6
rs1480657064	248872928	17:40411233	17:40411233-40411234	-	AT/-			-	deletion	dbSNP	Frequency~TOPMed		frameshift variant	M/X	360	360		-			-			-			-			-			-		ENST00000423485.6
rs749632720	140840886	17:40411228	17:40411228	G	T/G			-	SNP	dbSNP	Frequency~ExAC~gnomAD		missense variant	I/L	362	362	1001	tolerated - low confidence	1	13	benign	0.012	22001	likely benign	22	42	likely benign	0.041	24	tolerated	0.023	157	neutral	0.156	ENST00000423485.6
rs1022187010	140140923	17:40411213	17:40411213	G	A/G			-	SNP	dbSNP			synonymous variant	L	367	367		-			-			-			-			-			-		ENST00000423485.6
COSV101395961	804252109	17:40411201	17:40411201	COSMIC_MUTATION	COSMIC_MUTATION			-	somatic SNV	COSMIC	Phenotype_or_Disease		coding sequence variant		371	371		-			-			-			-			-			-		ENST00000423485.6
rs780536786	123402974	17:40411196	17:40411196	A	G/A/C			-	SNP	dbSNP	Frequency~ExAC~gnomAD		synonymous variant	T	372	372		-			-			-			-			-			-		ENST00000423485.6
rs780536786	123402974	17:40411196	17:40411196	C	G/A/C			-	SNP	dbSNP	Frequency~ExAC~gnomAD		synonymous variant	T	372	372		-			-			-			-			-			-		ENST00000423485.6
COSV70733076	804252101	17:40411196	17:40411196	COSMIC_MUTATION	COSMIC_MUTATION			-	somatic SNV	COSMIC	Phenotype_or_Disease		coding sequence variant		372	372		-			-			-			-			-			-		ENST00000423485.6
rs1356187720	180103927	17:40412765	17:40412765	A	T/A			-	SNP	dbSNP	Frequency~TOPMed		missense variant	K/N	261	261	11	deleterious - low confidence	0.01	89	benign	0.088	21001	likely benign	21	144	likely benign	0.143	75	tolerated	0.074	863	medium	0.862	ENST00000423485.6
rs756125132	143055442	17:40400210	17:40400210	G	A/G			-	SNP	dbSNP	Frequency~ExAC		missense variant~splice region variant	M/T	1000	1000	1	deleterious - low confidence	0	888	possibly damaging	0.887	31001	likely deleterious	31	795	likely disease causing	0.794	186	tolerated	0.185	861	medium	0.86	ENST00000423485.6
rs370086693	118316490	17:40411193	17:40411193	G	A/G			-	SNP	dbSNP	Frequency~ESP~ExAC~TOPMed~gnomAD		synonymous variant	F	373	373		-			-			-			-			-			-		ENST00000423485.6
rs769893345	147102646	17:40392611	17:40392611	T	C/T			-	SNP	dbSNP	Frequency~ExAC~TOPMed~gnomAD		missense variant	R/Q	1313	1313	1	deleterious - low confidence	0	988	probably damaging	0.987	24001	likely benign	24	122	likely benign	0.121	146	tolerated	0.145	860	medium	0.859	ENST00000423485.6
rs1426214611	227610923	17:40395468	17:40395468	A	C/A			-	SNP	dbSNP	Frequency~gnomAD		missense variant	K/N	1264	1264	11	deleterious - low confidence	0.01	779	possibly damaging	0.778	25001	likely benign	25	77	likely benign	0.076	89	tolerated	0.088	860	medium	0.859	ENST00000423485.6
COSV105938134	804252087	17:40411188	17:40411188	COSMIC_MUTATION	COSMIC_MUTATION			-	somatic SNV	COSMIC	Phenotype_or_Disease		coding sequence variant		375	375		-			-			-			-			-			-		ENST00000423485.6
rs749465952	140786268	17:40400229	17:40400229	A	T/A			-	SNP	dbSNP	Frequency~ExAC~gnomAD		missense variant	S/C	994	994	11	deleterious - low confidence	0.01	932	probably damaging	0.931	25001	likely benign	25	316	likely benign	0.315	162	tolerated	0.161	857	medium	0.856	ENST00000423485.6
rs1141364	104367501	17:40396304	17:40396304	A	C/A/T			-	SNP	dbSNP	Frequency~ExAC~gnomAD		missense variant	K/N	1233	1233	1	deleterious - low confidence	0	886	possibly damaging	0.885	23001	likely benign	23	92	likely benign	0.091	111	tolerated	0.11	857	medium	0.856	ENST00000423485.6
rs769767710	147068826	17:40411172	17:40411172	A	G/A			-	SNP	dbSNP	Frequency~TOPMed~gnomAD		synonymous variant	N	380	380		-			-			-			-			-			-		ENST00000423485.6
rs760977883	144448189	17:40402910	17:40402910	C	G/C			-	SNP	dbSNP	Frequency~ExAC~TOPMed~gnomAD		missense variant	L/V	810	810	1	deleterious - low confidence	0	407	benign	0.406	24001	likely benign	24	403	likely benign	0.402	255	tolerated	0.254	857	medium	0.856	ENST00000423485.6
rs767346882	146383011	17:40404201	17:40404201	C	G/A/C			-	SNP	dbSNP	Frequency		missense variant	A/G	745	745	1	deleterious - low confidence	0	991	probably damaging	0.99	28001	likely benign	28	532	likely disease causing	0.531	334	tolerated	0.333	855	medium	0.854	ENST00000423485.6
rs368354356	117894486	17:40400027	17:40400027	A	G/A			-	SNP	dbSNP	Frequency~ESP~ExAC~TOPMed~gnomAD		missense variant	T/M	1014	1014	31	deleterious - low confidence	0.03	953	probably damaging	0.952	27001	likely benign	27	367	likely benign	0.366	210	tolerated	0.209	855	medium	0.854	ENST00000423485.6
rs373570867	119176285	17:40411157	17:40411157	A	G/A/C			-	SNP	dbSNP	Frequency~ESP~ExAC~TOPMed~gnomAD		synonymous variant	P	385	385		-			-			-			-			-			-		ENST00000423485.6
rs373570867	119176285	17:40411157	17:40411157	C	G/A/C			-	SNP	dbSNP	Frequency~ESP~ExAC~TOPMed~gnomAD		synonymous variant	P	385	385		-			-			-			-			-			-		ENST00000423485.6
COSV101396428	804252070	17:40411157	17:40411157	COSMIC_MUTATION	COSMIC_MUTATION			-	somatic SNV	COSMIC	Phenotype_or_Disease		coding sequence variant		385	385		-			-			-			-			-			-		ENST00000423485.6
rs990318461	723042497	17:40411159	17:40411159	A	G/A/T			-	SNP	dbSNP	Frequency~TOPMed~gnomAD		missense variant	P/S	385	385	611	tolerated - low confidence	0.61	12	benign	0.011	15001	likely benign	15	26	likely benign	0.025	26	tolerated	0.025	138	neutral	0.137	ENST00000423485.6
rs990318461	723042497	17:40411159	17:40411159	T	G/A/T			-	SNP	dbSNP	Frequency~TOPMed~gnomAD		missense variant	P/T	385	385	1001	tolerated - low confidence	1	4	benign	0.003	15001	likely benign	15	24	likely benign	0.023	54	tolerated	0.053	369	low	0.368	ENST00000423485.6
rs1395356792	208914930	17:40392701	17:40392701	C	T/C			-	SNP	dbSNP	Frequency~gnomAD		missense variant	K/R	1283	1283	21	deleterious - low confidence	0.02	529	possibly damaging	0.528	26001	likely benign	26	88	likely benign	0.087	103	tolerated	0.102	855	medium	0.854	ENST00000423485.6
rs200739247	117354184	17:40396411	17:40396411	A	C/A/T			-	SNP	dbSNP	Frequency~ESP~ExAC~TOPMed~gnomAD		missense variant	G/W	1198	1198	1	deleterious - low confidence	0	955	probably damaging	0.954	24001	likely benign	24	136	likely benign	0.135	155	tolerated	0.154	854	medium	0.853	ENST00000423485.6
rs1265511322	156372012	17:40398635	17:40398635	G	C/G			-	SNP	dbSNP	Frequency~gnomAD		missense variant	E/Q	1154	1154	11	deleterious - low confidence	0.01	831	possibly damaging	0.83	26001	likely benign	26	187	likely benign	0.186	237	tolerated	0.236	854	medium	0.853	ENST00000423485.6
rs1373547962	204001420	17:40411145	17:40411145	C	T/C			-	SNP	dbSNP	Frequency~gnomAD		synonymous variant	G	389	389		-			-			-			-			-			-		ENST00000423485.6
COSV70733497	804252051	17:40411145	17:40411145	COSMIC_MUTATION	COSMIC_MUTATION			-	somatic SNV	COSMIC	Phenotype_or_Disease		coding sequence variant		389	389		-			-			-			-			-			-		ENST00000423485.6
rs34370875	106932579	17:40411142	17:40411142	C	T/C	C	0.001198	0.001	SNP	dbSNP	Frequency~1000Genomes~ESP~Phenotype_or_Disease~ExAC~TOPMed~gnomAD	benign	synonymous variant	S	390	390		-			-			-			-			-			-		ENST00000423485.6
COSV70732216	804252031	17:40411136	17:40411136	COSMIC_MUTATION	COSMIC_MUTATION			-	somatic SNV	COSMIC	Phenotype_or_Disease		coding sequence variant		392	392		-			-			-			-			-			-		ENST00000423485.6
rs1434482245	229678996	17:40411133	17:40411133	C	T/C/G			-	SNP	dbSNP	Frequency~TOPMed~gnomAD		synonymous variant	Q	393	393		-			-			-			-			-			-		ENST00000423485.6
rs1434482245	229678996	17:40411133	17:40411133	G	T/C/G			-	SNP	dbSNP	Frequency~TOPMed~gnomAD		missense variant	Q/H	393	393	61	tolerated - low confidence	0.06	223	benign	0.222	7001	likely benign	7	63	likely benign	0.062	48	tolerated	0.047	455	low	0.454	ENST00000423485.6
rs769491609	146996752	17:40411132	17:40411132	G	A/G			-	SNP	dbSNP	Frequency~ExAC~TOPMed~gnomAD		synonymous variant	L	394	394		-			-			-			-			-			-		ENST00000423485.6
COSV101396039	804252014	17:40411127	17:40411127	COSMIC_MUTATION	COSMIC_MUTATION			-	somatic SNV	COSMIC	Phenotype_or_Disease		coding sequence variant		395	395		-			-			-			-			-			-		ENST00000423485.6
rs200739247	117354184	17:40396411	17:40396411	T	C/A/T			-	SNP	dbSNP	Frequency~ESP~ExAC~TOPMed~gnomAD		missense variant	G/R	1198	1198	11	deleterious - low confidence	0.01	606	possibly damaging	0.605	23001	likely benign	23	88	likely benign	0.087	103	tolerated	0.102	854	medium	0.853	ENST00000423485.6
COSV70732286	804252001	17:40411119	17:40411119	COSMIC_MUTATION	COSMIC_MUTATION			-	somatic SNV	COSMIC	Phenotype_or_Disease		coding sequence variant		398	398		-			-			-			-			-			-		ENST00000423485.6
rs925284735	126293945	17:40396410	17:40396410	T	C/T			-	SNP	dbSNP			missense variant	G/E	1198	1198	1	deleterious - low confidence	0	504	possibly damaging	0.503	22001	likely benign	22	106	likely benign	0.105	77	tolerated	0.076	854	medium	0.853	ENST00000423485.6
rs1424870552	227256241	17:40411112	17:40411112	C	T/A/C			-	SNP	dbSNP	Frequency~TOPMed~gnomAD		synonymous variant	K	400	400		-			-			-			-			-			-		ENST00000423485.6
rs1486743137	263420390	17:40408628	17:40408628	A	G/A			-	SNP	dbSNP	Frequency~gnomAD		splice region variant~synonymous variant	A	402	402		-			-			-			-			-			-		ENST00000423485.6
rs1468209715	245930023	17:40408626	17:40408626	G	A/G			-	SNP	dbSNP	Frequency~TOPMed		missense variant	I/T	403	403	1001	tolerated - low confidence	1	93	benign	0.092	10001	likely benign	10	52	likely benign	0.051	26	tolerated	0.025	34	neutral	0.033	ENST00000423485.6
rs756124316	143055234	17:40408622	17:40408622	A	G/A/T			-	SNP	dbSNP	Frequency~ExAC~TOPMed~gnomAD		synonymous variant	G	404	404		-			-			-			-			-			-		ENST00000423485.6
rs756124316	143055234	17:40408622	17:40408622	T	G/A/T			-	SNP	dbSNP	Frequency~ExAC~TOPMed~gnomAD		synonymous variant	G	404	404		-			-			-			-			-			-		ENST00000423485.6
COSV101396209	804251699	17:40408622	17:40408622	COSMIC_MUTATION	COSMIC_MUTATION			-	somatic SNV	COSMIC	Phenotype_or_Disease		coding sequence variant		404	404		-			-			-			-			-			-		ENST00000423485.6
rs757484427	143463705	17:40400992	17:40400992	A	T/A/C			-	SNP	dbSNP	Frequency~ExAC~gnomAD		missense variant	Y/F	841	841	1	deleterious - low confidence	0	970	probably damaging	0.969	26001	likely benign	26	341	likely benign	0.34	198	tolerated	0.197	852	medium	0.851	ENST00000423485.6
rs1245536089	155499742	17:40399920	17:40399920	A	T/A			-	SNP	dbSNP	Frequency~gnomAD		missense variant	N/Y	1050	1050	1	deleterious - low confidence	0	909	possibly damaging	0.908	27001	likely benign	27	557	likely disease causing	0.556	219	tolerated	0.218	852	medium	0.851	ENST00000423485.6
rs1425483479	227410040	17:40408621	17:40408621	AA	A/AA			-	indel	dbSNP	Frequency~TOPMed		frameshift variant	C/LX	405	405		-			-			-			-			-			-		ENST00000423485.6
rs781105864	123550091	17:40408616	17:40408616	C	A/C			-	SNP	dbSNP	Frequency~ExAC~gnomAD		synonymous variant	G	406	406		-			-			-			-			-			-		ENST00000423485.6
rs548652478	115681355	17:40400881	17:40400881	A	C/A/T	T	0.0002	< 0.001	SNP	dbSNP	Frequency~1000Genomes~ExAC~gnomAD		missense variant	R/L	878	878	31	deleterious - low confidence	0.03	52	benign	0.051	22001	likely benign	22	134	likely benign	0.133	89	tolerated	0.088	851	medium	0.85	ENST00000423485.6
rs1334829710	166650243	17:40408613	17:40408613	C	A/C			-	SNP	dbSNP	Frequency~gnomAD		missense variant	I/M	407	407	1	deleterious - low confidence	0	905	possibly damaging	0.904	23001	likely benign	23	295	likely benign	0.294	168	tolerated	0.167	850	medium	0.849	ENST00000423485.6
rs375484270	119608450	17:40396318	17:40396318	G	C/G			-	SNP	dbSNP	Frequency~ESP~ExAC~TOPMed~gnomAD		missense variant	A/P	1229	1229	1	deleterious - low confidence	0	870	possibly damaging	0.869	25001	likely benign	25	142	likely benign	0.141	147	tolerated	0.146	850	medium	0.849	ENST00000423485.6
rs57842097	107617335	17:40416048	17:40416048	T	G/T			-	SNP	dbSNP			missense variant	Q/K	85	85	1	deleterious - low confidence	0	266	benign	0.265	24001	likely benign	24	409	likely benign	0.408	231	tolerated	0.23	847	medium	0.846	ENST00000581055.1
rs80336097	109614452	17:40408612	17:40408612	T	C/A/T			-	SNP	dbSNP	Frequency~ExAC~gnomAD		missense variant	V/I	408	408	91	tolerated - low confidence	0.09	11	benign	0.01	22001	likely benign	22	141	likely benign	0.14	68	tolerated	0.067	275	low	0.274	ENST00000423485.6
rs57842097	107617335	17:40416048	17:40416048	T	G/T			-	SNP	dbSNP			missense variant	Q/K	97	97	11	deleterious - low confidence	0.01	266	benign	0.265	24001	likely benign	24	409	likely benign	0.408	231	tolerated	0.23	847	medium	0.846	ENST00000423485.6
rs1374663747	204297621	17:40408598	17:40408598	G	T/G			-	SNP	dbSNP	Frequency~TOPMed		synonymous variant	L	412	412		-			-			-			-			-			-		ENST00000423485.6
COSV70733736	804251682	17:40408595	17:40408595	COSMIC_MUTATION	COSMIC_MUTATION			-	somatic SNV	COSMIC	Phenotype_or_Disease		coding sequence variant		413	413		-			-			-			-			-			-		ENST00000423485.6
rs781223284	123577153	17:40406433	17:40406433	T	C/T			-	SNP	dbSNP	Frequency~ExAC~gnomAD		missense variant	R/H	635	635	1	deleterious - low confidence	0	943	probably damaging	0.942	28001	likely benign	28	535	likely disease causing	0.534	210	tolerated	0.209	846	medium	0.845	ENST00000423485.6
rs1348201069	178536053	17:40408587	17:40408587	C	T/C			-	SNP	dbSNP	Frequency~gnomAD		missense variant	K/R	416	416	81	tolerated - low confidence	0.08	107	benign	0.106	23001	likely benign	23	114	likely benign	0.113	69	tolerated	0.068	290	low	0.289	ENST00000423485.6
rs1442554567	231550102	17:40408577	17:40408577	A	G/A			-	SNP	dbSNP	Frequency~gnomAD		synonymous variant	A	419	419		-			-			-			-			-			-		ENST00000423485.6
rs1275876577	158893088	17:40400209	17:40400209	T	C/T			-	SNP	dbSNP	Frequency~gnomAD		missense variant~splice region variant	M/I	1000	1000	1	deleterious - low confidence	0	824	possibly damaging	0.823	33001	likely deleterious	33	575	likely disease causing	0.574	178	tolerated	0.177	846	medium	0.845	ENST00000423485.6
rs1379129823	205399528	17:40411647	17:40411647	C	T/C			-	SNP	dbSNP	Frequency~TOPMed~gnomAD		missense variant~splice region variant	K/E	321	321	1	deleterious - low confidence	0	804	possibly damaging	0.803	25001	likely benign	25	331	likely benign	0.33	108	tolerated	0.107	845	medium	0.844	ENST00000423485.6
rs763785842	145293609	17:40408574	17:40408574	C	T/C			-	SNP	dbSNP	Frequency~ExAC~gnomAD		synonymous variant	Q	420	420		-			-			-			-			-			-		ENST00000423485.6
rs1162164355	176150151	17:40408571	17:40408571	T	G/T			-	SNP	dbSNP	Frequency~gnomAD		synonymous variant	V	421	421		-			-			-			-			-			-		ENST00000423485.6
rs758017802	143634987	17:40408568	17:40408568	T	C/T			-	SNP	dbSNP	Frequency~ExAC~gnomAD		synonymous variant	Q	422	422		-			-			-			-			-			-		ENST00000423485.6
COSV70732398	804251664	17:40408568	17:40408568	COSMIC_MUTATION	COSMIC_MUTATION			-	somatic SNV	COSMIC	Phenotype_or_Disease		coding sequence variant		422	422		-			-			-			-			-			-		ENST00000423485.6
rs766823808	146230114	17:40408044	17:40408044	A	C/A			-	SNP	dbSNP	Frequency~ExAC~gnomAD		missense variant	V/L	475	475	1	deleterious - low confidence	0	271	benign	0.27	23001	likely benign	23	254	likely benign	0.253	107	tolerated	0.106	844	medium	0.843	ENST00000423485.6
rs764633564	145575209	17:40408556	17:40408556	T	C/T			-	SNP	dbSNP	Frequency~ExAC~gnomAD		synonymous variant	K	426	426		-			-			-			-			-			-		ENST00000423485.6
rs777001268	122617794	17:40408547	17:40408547	G	A/G			-	SNP	dbSNP	Frequency~ExAC~gnomAD		synonymous variant	A	429	429		-			-			-			-			-			-		ENST00000423485.6
rs749079578	140659249	17:40399890	17:40399890	A	C/A/T			-	SNP	dbSNP	Frequency~ExAC~gnomAD		missense variant	D/Y	1060	1060	1	deleterious - low confidence	0	869	possibly damaging	0.868	25001	likely benign	25	305	likely benign	0.304	163	tolerated	0.162	843	medium	0.842	ENST00000423485.6
rs187674496	115994315	17:40416508	17:40416508	G	A/G	G	0.0002	< 0.001	SNP	dbSNP	Frequency~1000Genomes~ExAC~TOPMed~gnomAD		missense variant	M/T	49	49	1	deleterious - low confidence	0	697	possibly damaging	0.696	26001	likely benign	26	475	likely benign	0.474	158	tolerated	0.157	843	medium	0.842	ENST00000581055.1
COSV101396335	804251631	17:40408533	17:40408533	COSMIC_MUTATION	COSMIC_MUTATION			-	somatic SNV	COSMIC	Phenotype_or_Disease		coding sequence variant		434	434		-			-			-			-			-			-		ENST00000423485.6
COSV70732171	804251616	17:40408531	17:40408531	COSMIC_MUTATION	COSMIC_MUTATION			-	somatic SNV	COSMIC	Phenotype_or_Disease		coding sequence variant		435	435		-			-			-			-			-			-		ENST00000423485.6
COSV70732390	804251607	17:40408524	17:40408524	COSMIC_MUTATION	COSMIC_MUTATION			-	somatic SNV	COSMIC	Phenotype_or_Disease		coding sequence variant		437	437		-			-			-			-			-			-		ENST00000423485.6
COSV104437029	804251598	17:40408522	17:40408522	COSMIC_MUTATION	COSMIC_MUTATION			-	somatic SNV	COSMIC	Phenotype_or_Disease		coding sequence variant		438	438		-			-			-			-			-			-		ENST00000423485.6
rs766736097	146205732	17:40408517	17:40408517	A	G/A			-	SNP	dbSNP	Frequency~ExAC~TOPMed~gnomAD		synonymous variant	P	439	439		-			-			-			-			-			-		ENST00000423485.6
rs760972440	144446397	17:40408511	17:40408511	A	G/A			-	SNP	dbSNP	Frequency~ExAC~gnomAD		synonymous variant	L	441	441		-			-			-			-			-			-		ENST00000423485.6
COSV70732582	804251585	17:40408511	17:40408511	COSMIC_MUTATION	COSMIC_MUTATION			-	somatic SNV	COSMIC	Phenotype_or_Disease		coding sequence variant		441	441		-			-			-			-			-			-		ENST00000423485.6
rs187674496	115994315	17:40416508	17:40416508	G	A/G	G	0.0002	< 0.001	SNP	dbSNP	Frequency~1000Genomes~ExAC~TOPMed~gnomAD		missense variant	M/T	61	61	1	deleterious - low confidence	0	697	possibly damaging	0.696	26001	likely benign	26	475	likely benign	0.474	158	tolerated	0.157	843	medium	0.842	ENST00000423485.6
rs878945622	124916803	17:40408030	17:40408030	C	G/C			-	SNP	dbSNP			missense variant	D/E	479	479	1	deleterious - low confidence	0	597	possibly damaging	0.596	23001	likely benign	23	191	likely benign	0.19	82	tolerated	0.081	843	medium	0.842	ENST00000423485.6
rs1177024422	179488358	17:40396292	17:40396292	A	C/A			-	SNP	dbSNP	Frequency~gnomAD		missense variant	K/N	1237	1237	21	deleterious - low confidence	0.02	117	benign	0.116	22001	likely benign	22	40	likely benign	0.039	58	tolerated	0.057	843	medium	0.842	ENST00000423485.6
rs757136759	143353439	17:40408123	17:40408123	T	C/T			-	SNP	dbSNP	Frequency~ExAC~TOPMed~gnomAD		splice region variant~synonymous variant	G	448	448		-			-			-			-			-			-		ENST00000423485.6
COSV70732033	804251558	17:40408124	17:40408124	COSMIC_MUTATION	COSMIC_MUTATION			-	somatic SNV	COSMIC	Phenotype_or_Disease		splice region variant~coding sequence variant		448	448		-			-			-			-			-			-		ENST00000423485.6
rs1567789752	266552065	17:40411171	17:40411171	C	T/C			-	SNP	dbSNP			missense variant	M/V	381	381	1	deleterious - low confidence	0	588	possibly damaging	0.587	23001	likely benign	23	373	likely benign	0.372	111	tolerated	0.11	842	medium	0.841	ENST00000423485.6
rs1419834274	225865835	17:40408119	17:40408119	A	G/A			-	SNP	dbSNP	Frequency~gnomAD		stop gained	R/*	450	450		-			-			-			-			-			-		ENST00000423485.6
COSV101396145	804251544	17:40408119	17:40408119	COSMIC_MUTATION	COSMIC_MUTATION			-	somatic SNV	COSMIC	Phenotype_or_Disease		coding sequence variant		450	450		-			-			-			-			-			-		ENST00000423485.6
rs1191788985	147417110	17:40408111	17:40408111	A	G/A			-	SNP	dbSNP	Frequency~gnomAD		synonymous variant	S	452	452		-			-			-			-			-			-		ENST00000423485.6
rs1468111537	245909856	17:40408109	17:40408109	C	G/C			-	SNP	dbSNP	Frequency~gnomAD		missense variant	T/S	453	453	661	tolerated - low confidence	0.66	1	benign	0	1001	likely benign	1	51	likely benign	0.05	11	tolerated	0.01	7	neutral	0.006	ENST00000423485.6
rs1253763913	157076002	17:40408105	17:40408105	A	C/A			-	SNP	dbSNP	Frequency~TOPMed~gnomAD		missense variant	E/D	454	454	1001	tolerated - low confidence	1	1	benign	0	1	likely benign	0	31	likely benign	0.03	13	tolerated	0.012	26	neutral	0.025	ENST00000423485.6
COSV70734076	804251532	17:40408105	17:40408105	COSMIC_MUTATION	COSMIC_MUTATION			-	somatic SNV	COSMIC	Phenotype_or_Disease		coding sequence variant		454	454		-			-			-			-			-			-		ENST00000423485.6
rs778671394	122928613	17:40399892	17:40399892	G	A/G			-	SNP	dbSNP	Frequency~ExAC~gnomAD		missense variant	I/T	1059	1059	1	deleterious - low confidence	0	947	probably damaging	0.946	26001	likely benign	26	619	likely disease causing	0.618	224	tolerated	0.223	841	medium	0.84	ENST00000423485.6
rs559250796	118474933	17:40400861	17:40400861	A	G/A/T	T	0.0002	< 0.001	SNP	dbSNP	Frequency~1000Genomes~TOPMed~gnomAD		missense variant	P/S	885	885	1	deleterious - low confidence	0	875	possibly damaging	0.874	27001	likely benign	27	287	likely benign	0.286	172	tolerated	0.171	841	medium	0.84	ENST00000423485.6
rs556218332	117686010	17:40408099	17:40408099	T	C/T	T	0.0002	< 0.001	SNP	dbSNP	Frequency~1000Genomes~ExAC		synonymous variant	T	456	456		-			-			-			-			-			-		ENST00000423485.6
COSV70732798	804251497	17:40408099	17:40408099	COSMIC_MUTATION	COSMIC_MUTATION			-	somatic SNV	COSMIC	Phenotype_or_Disease		coding sequence variant		456	456		-			-			-			-			-			-		ENST00000423485.6
COSV101396408	804251505	17:40408100	17:40408100	COSMIC_MUTATION	COSMIC_MUTATION			-	somatic SNV	COSMIC	Phenotype_or_Disease		coding sequence variant		456	456		-			-			-			-			-			-		ENST00000423485.6
rs192926120	116974011	17:40400905	17:40400905	T	C/T	T	0.0002	< 0.001	SNP	dbSNP	Frequency~1000Genomes~ESP~ExAC~TOPMed~gnomAD		missense variant	R/H	870	870	1	deleterious - low confidence	0	760	possibly damaging	0.759	27001	likely benign	27	359	likely benign	0.358	173	tolerated	0.172	841	medium	0.84	ENST00000423485.6
COSV105348842	804251483	17:40408097	17:40408097	COSMIC_MUTATION	COSMIC_MUTATION			-	somatic SNV	COSMIC	Phenotype_or_Disease		coding sequence variant		457	457		-			-			-			-			-			-		ENST00000423485.6
rs921775078	125523216	17:40402912	17:40402912	G	A/G			-	SNP	dbSNP			missense variant	M/T	809	809	1	deleterious - low confidence	0	67	benign	0.066	23001	likely benign	23	335	likely benign	0.334	84	tolerated	0.083	840	medium	0.839	ENST00000423485.6
COSV70732663	804251470	17:40408093	17:40408093	COSMIC_MUTATION	COSMIC_MUTATION			-	somatic SNV	COSMIC	Phenotype_or_Disease		coding sequence variant		458	458		-			-			-			-			-			-		ENST00000423485.6
COSV101396085	804251454	17:40408090	17:40408090	COSMIC_MUTATION	COSMIC_MUTATION			-	somatic SNV	COSMIC	Phenotype_or_Disease		coding sequence variant		459	459		-			-			-			-			-			-		ENST00000423485.6
rs752280960	141744299	17:40408087	17:40408087	G	A/G			-	SNP	dbSNP	Frequency~ExAC~gnomAD		synonymous variant	T	460	460		-			-			-			-			-			-		ENST00000423485.6
rs764870496	145646286	17:40408078	17:40408078	G	A/G			-	SNP	dbSNP	Frequency~ExAC~TOPMed~gnomAD		synonymous variant	D	463	463		-			-			-			-			-			-		ENST00000423485.6
COSV101396483	804251444	17:40408080	17:40408080	COSMIC_MUTATION	COSMIC_MUTATION			-	somatic SNV	COSMIC	Phenotype_or_Disease		coding sequence variant		463	463		-			-			-			-			-			-		ENST00000423485.6
COSV70734054	804251419	17:40408066	17:40408066	COSMIC_MUTATION	COSMIC_MUTATION			-	somatic SNV	COSMIC	Phenotype_or_Disease		coding sequence variant		467	467		-			-			-			-			-			-		ENST00000423485.6
rs376489438	119834099	17:40408063	17:40408063	T	C/T			-	SNP	dbSNP	Frequency~ESP~ExAC~TOPMed~gnomAD		synonymous variant	L	468	468		-			-			-			-			-			-		ENST00000423485.6
rs61756342	107912506	17:40403017	17:40403017	C	T/A/C	A	0.001398	0.001	SNP	dbSNP	Frequency~1000Genomes~Cited~ESP~Phenotype_or_Disease~ExAC~TOPMed~gnomAD	likely benign	missense variant	N/S	774	774	11	deleterious - low confidence	0.01	220	benign	0.219	23001	likely benign	23	288	likely benign	0.287	107	tolerated	0.106	839	medium	0.838	ENST00000423485.6
rs779292207	123080901	17:40408054	17:40408054	C	T/C			-	SNP	dbSNP	Frequency~TOPMed~gnomAD		synonymous variant	S	471	471		-			-			-			-			-			-		ENST00000423485.6
COSV70732500	804251401	17:40408055	17:40408055	COSMIC_MUTATION	COSMIC_MUTATION			-	somatic SNV	COSMIC	Phenotype_or_Disease		coding sequence variant		471	471		-			-			-			-			-			-		ENST00000423485.6
rs754382885	142460539	17:40408048	17:40408048	G	A/G			-	SNP	dbSNP	Frequency~ExAC~TOPMed~gnomAD		synonymous variant	L	473	473		-			-			-			-			-			-		ENST00000423485.6
rs1371065118	182511553	17:40408042	17:40408042	T	C/T			-	SNP	dbSNP	Frequency~gnomAD		synonymous variant	V	475	475		-			-			-			-			-			-		ENST00000423485.6
rs1016655246	726644259	17:40400989	17:40400989	T	A/T			-	SNP	dbSNP	Frequency~TOPMed~gnomAD		missense variant	I/N	842	842	1	deleterious - low confidence	0	867	possibly damaging	0.866	27001	likely benign	27	436	likely benign	0.435	165	tolerated	0.164	836	medium	0.835	ENST00000423485.6
rs1420892220	226189084	17:40398560	17:40398560	T	C/T			-	SNP	dbSNP	Frequency~gnomAD		missense variant~splice region variant	E/K	1179	1179	11	deleterious - low confidence	0.01	18	benign	0.017	23001	likely benign	23	111	likely benign	0.11	84	tolerated	0.083	836	medium	0.835	ENST00000423485.6
COSV70731991	804251378	17:40408041	17:40408041	COSMIC_MUTATION	COSMIC_MUTATION			-	somatic SNV	COSMIC	Phenotype_or_Disease		coding sequence variant		476	476		-			-			-			-			-			-		ENST00000423485.6
COSV70733932	804251345	17:40408034	17:40408034	COSMIC_MUTATION	COSMIC_MUTATION			-	somatic SNV	COSMIC	Phenotype_or_Disease		coding sequence variant		478	478		-			-			-			-			-			-		ENST00000423485.6
rs1196193520	148405063	17:40396453	17:40396453	C	T/C			-	SNP	dbSNP	Frequency~TOPMed		missense variant	K/E	1184	1184	21	deleterious - low confidence	0.02	7	benign	0.006	23001	likely benign	23	112	likely benign	0.111	76	tolerated	0.075	836	medium	0.835	ENST00000423485.6
rs1203191432	149940490	17:40416063	17:40416063	A	C/A/T			-	SNP	dbSNP	Frequency~gnomAD		missense variant	A/S	80	80	1	deleterious - low confidence	0	918	probably damaging	0.917	26001	likely benign	26	521	likely disease causing	0.52	456	tolerated	0.455	834	medium	0.833	ENST00000581055.1
COSV70733507	804251320	17:40408032	17:40408032	COSMIC_MUTATION	COSMIC_MUTATION			-	somatic SNV	COSMIC	Phenotype_or_Disease		coding sequence variant		479	479		-			-			-			-			-			-		ENST00000423485.6
COSV70732387	804251284	17:40408032	17:40408032	COSMIC_MUTATION	COSMIC_MUTATION			-	somatic SNV	COSMIC	Phenotype_or_Disease		coding sequence variant		479	479		-			-			-			-			-			-		ENST00000423485.6
rs761140038	144496974	17:40408027	17:40408027	C	T/C			-	SNP	dbSNP	Frequency~ExAC~gnomAD		synonymous variant	K	480	480		-			-			-			-			-			-		ENST00000423485.6
rs767854487	146525257	17:40408024	17:40408024	G	A/G			-	SNP	dbSNP	Frequency~ExAC~TOPMed~gnomAD		synonymous variant	Y	481	481		-			-			-			-			-			-		ENST00000423485.6
rs1203191432	149940490	17:40416063	17:40416063	A	C/A/T			-	SNP	dbSNP	Frequency~gnomAD		missense variant	A/S	92	92	1	deleterious - low confidence	0	918	probably damaging	0.917	26001	likely benign	26	521	likely disease causing	0.52	456	tolerated	0.455	834	medium	0.833	ENST00000423485.6
rs1455183379	242717238	17:40408021	17:40408021	T	C/T			-	SNP	dbSNP	Frequency~gnomAD		synonymous variant	G	482	482		-			-			-			-			-			-		ENST00000423485.6
COSV70733822	804251254	17:40408023	17:40408023	COSMIC_MUTATION	COSMIC_MUTATION			-	somatic SNV	COSMIC	Phenotype_or_Disease		coding sequence variant		482	482		-			-			-			-			-			-		ENST00000423485.6
rs373052063	119051166	17:40416463	17:40416463	A	G/A			-	SNP	dbSNP	Frequency~ESP~ExAC~TOPMed~gnomAD		missense variant	T/I	64	64	1	deleterious - low confidence	0	396	benign	0.395	26001	likely benign	26	394	likely benign	0.393	124	tolerated	0.123	834	medium	0.833	ENST00000581055.1
COSV105348852	804251238	17:40408020	17:40408020	COSMIC_MUTATION	COSMIC_MUTATION			-	somatic SNV	COSMIC	Phenotype_or_Disease		coding sequence variant		483	483		-			-			-			-			-			-		ENST00000423485.6
rs762160152	144802116	17:40408012	17:40408012	G	A/G			-	SNP	dbSNP	Frequency~ExAC~TOPMed~gnomAD		synonymous variant	P	485	485		-			-			-			-			-			-		ENST00000423485.6
COSV70732110	804251216	17:40408012	17:40408012	COSMIC_MUTATION	COSMIC_MUTATION			-	somatic SNV	COSMIC	Phenotype_or_Disease		coding sequence variant		485	485		-			-			-			-			-			-		ENST00000423485.6
rs373052063	119051166	17:40416463	17:40416463	A	G/A			-	SNP	dbSNP	Frequency~ESP~ExAC~TOPMed~gnomAD		missense variant	T/I	76	76	1	deleterious - low confidence	0	396	benign	0.395	26001	likely benign	26	394	likely benign	0.393	124	tolerated	0.123	834	medium	0.833	ENST00000423485.6
COSV101396069	804251164	17:40408003	17:40408003	COSMIC_MUTATION	COSMIC_MUTATION			-	somatic SNV	COSMIC	Phenotype_or_Disease		coding sequence variant		488	488		-			-			-			-			-			-		ENST00000423485.6
COSV70732420	804251184	17:40408003	17: between 40408003 & 40408004	COSMIC_MUTATION	COSMIC_MUTATION			-	somatic insertion	COSMIC	Phenotype_or_Disease		coding sequence variant		488	488		-			-			-			-			-			-		ENST00000423485.6
COSV70733720	804251197	17:40408005	17:40408005	COSMIC_MUTATION	COSMIC_MUTATION			-	somatic SNV	COSMIC	Phenotype_or_Disease		coding sequence variant		488	488		-			-			-			-			-			-		ENST00000423485.6
COSV70732412	804251150	17:40407998	17:40407998	COSMIC_MUTATION	COSMIC_MUTATION			-	somatic SNV	COSMIC	Phenotype_or_Disease		coding sequence variant		490	490		-			-			-			-			-			-		ENST00000423485.6
rs770048937	147142329	17:40399916	17:40399916	C	T/C			-	SNP	dbSNP	Frequency~ExAC~gnomAD		missense variant	Q/R	1051	1051	1	deleterious - low confidence	0	314	benign	0.313	24001	likely benign	24	471	likely benign	0.47	103	tolerated	0.102	834	medium	0.833	ENST00000423485.6
rs774367508	122062414	17:40407991	17:40407991	G	A/G			-	SNP	dbSNP	Frequency~ExAC~TOPMed~gnomAD		synonymous variant	N	492	492		-			-			-			-			-			-		ENST00000423485.6
COSV70733615	804251135	17:40407993	17:40407993	COSMIC_MUTATION	COSMIC_MUTATION			-	somatic SNV	COSMIC	Phenotype_or_Disease		coding sequence variant		492	492		-			-			-			-			-			-		ENST00000423485.6
rs545265261	114852071	17:40396429	17:40396429	T	C/T	T	0.0002	< 0.001	SNP	dbSNP	Frequency~1000Genomes~ExAC~TOPMed~gnomAD		missense variant	G/R	1192	1192	11	deleterious - low confidence	0.01	794	possibly damaging	0.793	24001	likely benign	24	200	likely benign	0.199	105	tolerated	0.104	832	medium	0.831	ENST00000423485.6
COSV101396189	804251108	17:40407986	17:40407986	COSMIC_MUTATION	COSMIC_MUTATION			-	somatic SNV	COSMIC	Phenotype_or_Disease		coding sequence variant		494	494		-			-			-			-			-			-		ENST00000423485.6
COSV101396198	804251118	17:40407986	17:40407986	COSMIC_MUTATION	COSMIC_MUTATION			-	somatic SNV	COSMIC	Phenotype_or_Disease		coding sequence variant		494	494		-			-			-			-			-			-		ENST00000423485.6
rs1233232279	152967876	17:40407987	17:40407987	A	G/A			-	SNP	dbSNP	Frequency~TOPMed		stop gained	R/*	494	494		-			-			-			-			-			-		ENST00000423485.6
COSV101396055	804251094	17:40407976	17:40407976	COSMIC_MUTATION	COSMIC_MUTATION			-	somatic SNV	COSMIC	Phenotype_or_Disease		coding sequence variant		497	497		-			-			-			-			-			-		ENST00000423485.6
rs773454549	148219795	17:40408510	17:40408510	T	C/T			-	SNP	dbSNP	Frequency~ExAC~TOPMed~gnomAD		missense variant	D/N	442	442	1	deleterious - low confidence	0	345	benign	0.344	25001	likely benign	25	338	likely benign	0.337	114	tolerated	0.113	831	medium	0.83	ENST00000423485.6
rs1195636383	148300430	17:40407970	17:40407970	T	C/T			-	SNP	dbSNP	Frequency~gnomAD		synonymous variant	K	499	499		-			-			-			-			-			-		ENST00000423485.6
rs1567792188	266566081	17:40416760	17:40416760	G	A/G			-	SNP	dbSNP			missense variant	S/P	41	41	1	deleterious - low confidence	0	938	probably damaging	0.937	28001	likely benign	28	532	likely disease causing	0.531	240	tolerated	0.239	829	medium	0.828	ENST00000581055.1
rs1567792188	266566081	17:40416760	17:40416760	G	A/G			-	SNP	dbSNP			missense variant	S/P	53	53	1	deleterious - low confidence	0	938	probably damaging	0.937	28001	likely benign	28	532	likely disease causing	0.531	240	tolerated	0.239	829	medium	0.828	ENST00000423485.6
rs1329240461	165666153	17:40407967	17:40407967	T	C/T			-	SNP	dbSNP	Frequency~TOPMed		splice region variant~synonymous variant	Q	500	500		-			-			-			-			-			-		ENST00000423485.6
rs757581475	143495249	17:40400855	17:40400855	A	G/A			-	SNP	dbSNP	Frequency~ExAC		missense variant	P/S	887	887	11	deleterious - low confidence	0.01	295	benign	0.294	24001	likely benign	24	321	likely benign	0.32	124	tolerated	0.123	829	medium	0.828	ENST00000423485.6
rs1303931535	160334811	17:40411738	17:40411738	C	A/C/G			-	SNP	dbSNP	Frequency~TOPMed~gnomAD		missense variant	H/Q	290	290	1	deleterious - low confidence	0	742	possibly damaging	0.741	22001	likely benign	22	218	likely benign	0.217	87	tolerated	0.086	827	medium	0.826	ENST00000423485.6
rs1255842069	157547490	17:40407649	17:40407649	C	T/C			-	SNP	dbSNP	Frequency~gnomAD		missense variant	N/S	509	509	81	tolerated - low confidence	0.08	389	benign	0.388	22001	likely benign	22	115	likely benign	0.114	77	tolerated	0.076	343	low	0.342	ENST00000423485.6
COSV101396079	804251059	17:40407645	17:40407645	COSMIC_MUTATION	COSMIC_MUTATION			-	somatic SNV	COSMIC	Phenotype_or_Disease		coding sequence variant		510	510		-			-			-			-			-			-		ENST00000423485.6
rs1438807480	230691914	17:40400870	17:40400870	T	C/T			-	SNP	dbSNP	Frequency~gnomAD		missense variant	G/R	882	882	1	deleterious - low confidence	0	594	possibly damaging	0.593	26001	likely benign	26	231	likely benign	0.23	148	tolerated	0.147	827	medium	0.826	ENST00000423485.6
rs1410779848	223395899	17:40412788	17:40412788	C	T/C			-	SNP	dbSNP	Frequency~TOPMed~gnomAD		missense variant	K/E	254	254	1	deleterious - low confidence	0	556	possibly damaging	0.555	23001	likely benign	23	197	likely benign	0.196	114	tolerated	0.113	827	medium	0.826	ENST00000423485.6
rs1598615750	286910302	17:40406475	17:40406475	A	G/A			-	SNP	dbSNP	Frequency		missense variant	S/L	621	621	1	deleterious - low confidence	0	184	benign	0.183	24001	likely benign	24	157	likely benign	0.156	100	tolerated	0.099	820	medium	0.819	ENST00000423485.6
rs1434551736	229693043	17:40407620	17:40407620	A	T/A			-	SNP	dbSNP	Frequency~TOPMed		stop gained	K/*	519	519		-			-			-			-			-			-		ENST00000423485.6
rs767870812	146529732	17:40407609	17:40407609	G	A/G			-	SNP	dbSNP	Frequency~ExAC~gnomAD		synonymous variant	Y	522	522		-			-			-			-			-			-		ENST00000423485.6
COSV70733902	804251046	17:40407595	17:40407595	COSMIC_MUTATION	COSMIC_MUTATION			-	somatic SNV	COSMIC	Phenotype_or_Disease		coding sequence variant		527	527		-			-			-			-			-			-		ENST00000423485.6
rs1245723991	155534999	17:40411197	17:40411197	T	G/A/T			-	SNP	dbSNP	Frequency~gnomAD		missense variant	T/N	372	372	1	deleterious - low confidence	0	385	benign	0.384	23001	likely benign	23	330	likely benign	0.329	113	tolerated	0.112	817	medium	0.816	ENST00000423485.6
rs367782005	117772526	17:40407585	17:40407585	T	C/T			-	SNP	dbSNP	Frequency~ESP~ExAC~TOPMed~gnomAD		synonymous variant	T	530	530		-			-			-			-			-			-		ENST00000423485.6
rs1470403543	246426928	17:40396440	17:40396440	C	T/C			-	SNP	dbSNP	Frequency~gnomAD		missense variant	D/G	1188	1188	1	deleterious - low confidence	0	365	benign	0.364	26001	likely benign	26	97	likely benign	0.096	87	tolerated	0.086	817	medium	0.816	ENST00000423485.6
rs763146849	145100964	17:40406895	17:40406895	T	A/T			-	SNP	dbSNP	Frequency~ExAC~gnomAD		missense variant	H/Q	558	558	1	deleterious - low confidence	0	860	possibly damaging	0.859	24001	likely benign	24	328	likely benign	0.327	137	tolerated	0.136	816	medium	0.815	ENST00000423485.6
rs1351984933	179321114	17:40399886	17:40399886	T	C/T			-	SNP	dbSNP	Frequency~TOPMed		missense variant	G/D	1061	1061	1	deleterious - low confidence	0	256	benign	0.255	23001	likely benign	23	523	likely disease causing	0.522	106	tolerated	0.105	816	medium	0.815	ENST00000423485.6
COSV70732188	804251011	17:40407580	17:40407580	COSMIC_MUTATION	COSMIC_MUTATION			-	somatic SNV	COSMIC	Phenotype_or_Disease		coding sequence variant		532	532		-			-			-			-			-			-		ENST00000423485.6
rs761853232	144711079	17:40392713	17:40392713	A	G/A			-	SNP	dbSNP	Frequency~gnomAD		missense variant	T/I	1279	1279	11	deleterious - low confidence	0.01	133	benign	0.132	23001	likely benign	23	71	likely benign	0.07	60	tolerated	0.059	813	medium	0.812	ENST00000423485.6
COSV70733884	804251027	17:40407581	17:40407581	COSMIC_MUTATION	COSMIC_MUTATION			-	somatic SNV	COSMIC	Phenotype_or_Disease		coding sequence variant		532	532		-			-			-			-			-			-		ENST00000423485.6
rs775765603	122416099	17:40407576	17:40407576	G	A/G			-	SNP	dbSNP	Frequency~ExAC~gnomAD		synonymous variant	Y	533	533		-			-			-			-			-			-		ENST00000423485.6
rs930883729	127386747	17:40407570	17:40407570	T	C/T			-	SNP	dbSNP	Frequency~gnomAD		synonymous variant	K	535	535		-			-			-			-			-			-		ENST00000423485.6
rs544564789	114741017	17:40407571	17:40407571	C	T/C/G			-	SNP	dbSNP	Frequency~ExAC~TOPMed~gnomAD		missense variant	K/R	535	535	51	tolerated - low confidence	0.05	126	benign	0.125	19001	likely benign	19	105	likely benign	0.104	69	tolerated	0.068	235	low	0.234	ENST00000423485.6
rs575665799	138487896	17:40413232	17:40413232	A	T/A	A	0.0002	< 0.001	SNP	dbSNP	Frequency~1000Genomes~ExAC~gnomAD		missense variant	E/V	180	180	1	deleterious - low confidence	0	332	benign	0.331	29001	likely benign	29	480	likely benign	0.479	372	tolerated	0.371	812	medium	0.811	ENST00000423485.6
COSV105348849	804250997	17:40407557	17:40407557	COSMIC_MUTATION	COSMIC_MUTATION			-	somatic SNV	COSMIC	Phenotype_or_Disease		coding sequence variant		540	540		-			-			-			-			-			-		ENST00000423485.6
rs1356291060	180123876	17:40407552	17:40407552	G	A/G			-	SNP	dbSNP	Frequency~gnomAD		synonymous variant	D	541	541		-			-			-			-			-			-		ENST00000423485.6
COSV101396393	804250963	17:40407549	17:40407549	COSMIC_MUTATION	COSMIC_MUTATION			-	somatic SNV	COSMIC	Phenotype_or_Disease		splice region variant~coding sequence variant		542	542		-			-			-			-			-			-		ENST00000423485.6
COSV70733923	804250980	17:40407551	17:40407551	COSMIC_MUTATION	COSMIC_MUTATION			-	somatic SNV	COSMIC	Phenotype_or_Disease		splice region variant~coding sequence variant		542	542		-			-			-			-			-			-		ENST00000423485.6
COSV105348850	804250922	17:40406940	17:40406940	COSMIC_MUTATION	COSMIC_MUTATION			-	somatic SNV	COSMIC	Phenotype_or_Disease		splice region variant~coding sequence variant		543	543		-			-			-			-			-			-		ENST00000423485.6
rs755639982	142896941	17:40392668	17:40392668	G	C/G			-	SNP	dbSNP	Frequency~ExAC~gnomAD		missense variant	W/S	1294	1294	11	deleterious - low confidence	0.01	779	possibly damaging	0.778	25001	likely benign	25	217	likely benign	0.216	72	tolerated	0.071	806	medium	0.805	ENST00000423485.6
rs566975839	120516517	17:40406931	17:40406931	C	A/C			-	SNP	dbSNP	Frequency~ExAC~gnomAD		synonymous variant	G	546	546		-			-			-			-			-			-		ENST00000423485.6
COSV101396293	804250910	17:40406927	17:40406927	COSMIC_MUTATION	COSMIC_MUTATION			-	somatic SNV	COSMIC	Phenotype_or_Disease		coding sequence variant		548	548		-			-			-			-			-			-		ENST00000423485.6
rs1251886452	156724431	17:40406916	17:40406916	C	G/C			-	SNP	dbSNP	Frequency~gnomAD		synonymous variant	G	551	551		-			-			-			-			-			-		ENST00000423485.6
COSV70733621	804250898	17:40406917	17:40406917	COSMIC_MUTATION	COSMIC_MUTATION			-	somatic SNV	COSMIC	Phenotype_or_Disease		coding sequence variant		551	551		-			-			-			-			-			-		ENST00000423485.6
rs1016510807	726620827	17:40406910	17:40406910	A	C/A/T			-	SNP	dbSNP	Frequency~TOPMed~gnomAD		synonymous variant	L	553	553		-			-			-			-			-			-		ENST00000423485.6
rs1016510807	726620827	17:40406910	17:40406910	T	C/A/T			-	SNP	dbSNP	Frequency~TOPMed~gnomAD		synonymous variant	L	553	553		-			-			-			-			-			-		ENST00000423485.6
COSV101396265	804250884	17:40406912	17:40406912	COSMIC_MUTATION	COSMIC_MUTATION			-	somatic SNV	COSMIC	Phenotype_or_Disease		coding sequence variant		553	553		-			-			-			-			-			-		ENST00000423485.6
rs547426632	115397139	17:40406904	17:40406904	G	A/G			-	SNP	dbSNP			synonymous variant	N	555	555		-			-			-			-			-			-		ENST00000423485.6
COSV101396030	804250875	17:40406904	17:40406904	COSMIC_MUTATION	COSMIC_MUTATION			-	somatic SNV	COSMIC	Phenotype_or_Disease		coding sequence variant		555	555		-			-			-			-			-			-		ENST00000423485.6
COSV70731996	804250856	17:40406902	17:40406902	COSMIC_MUTATION	COSMIC_MUTATION			-	somatic SNV	COSMIC	Phenotype_or_Disease		coding sequence variant		556	556		-			-			-			-			-			-		ENST00000423485.6
rs757023270	143318674	17:40404223	17:40404223	T	C/T			-	SNP	dbSNP	Frequency~ExAC~gnomAD		missense variant	D/N	738	738	1	deleterious - low confidence	0	698	possibly damaging	0.697	26001	likely benign	26	227	likely benign	0.226	123	tolerated	0.122	806	medium	0.805	ENST00000423485.6
COSV70733564	804250838	17:40406897	17:40406897	COSMIC_MUTATION	COSMIC_MUTATION			-	somatic SNV	COSMIC	Phenotype_or_Disease		coding sequence variant		558	558		-			-			-			-			-			-		ENST00000423485.6
rs372917040	119020997	17:40412776	17:40412776	C	T/C			-	SNP	dbSNP	Frequency~ESP~ExAC~TOPMed~gnomAD		missense variant	N/D	258	258	1	deleterious - low confidence	0	518	possibly damaging	0.517	24001	likely benign	24	261	likely benign	0.26	106	tolerated	0.105	804	medium	0.803	ENST00000423485.6
rs752965302	141978599	17:40406889	17:40406889	A	G/A			-	SNP	dbSNP	Frequency~ExAC~TOPMed~gnomAD		synonymous variant	N	560	560		-			-			-			-			-			-		ENST00000423485.6
rs768526879	146709230	17:40399090	17:40399090	C	T/C			-	SNP	dbSNP	Frequency~ExAC~gnomAD		missense variant	R/G	1080	1080	11	deleterious - low confidence	0.01	306	benign	0.305	25001	likely benign	25	154	likely benign	0.153	84	tolerated	0.083	803	medium	0.802	ENST00000423485.6
rs776743759	122578092	17:40400965	17:40400965	G	A/G			-	SNP	dbSNP	Frequency~ExAC~gnomAD		missense variant	I/T	850	850	1	deleterious - low confidence	0	209	benign	0.208	24001	likely benign	24	373	likely benign	0.372	86	tolerated	0.085	801	medium	0.8	ENST00000423485.6
rs759632318	144040185	17:40406874	17:40406874	T	C/T			-	SNP	dbSNP	Frequency~ExAC~gnomAD		synonymous variant	L	565	565		-			-			-			-			-			-		ENST00000423485.6
rs773306190	148172939	17:40406872	17:40406872	T	C/T			-	SNP	dbSNP	Frequency~ExAC~TOPMed~gnomAD		missense variant	R/Q	566	566	51	tolerated - low confidence	0.05	10	benign	0.009	19001	likely benign	19	26	likely benign	0.025	31	tolerated	0.03	91	neutral	0.09	ENST00000423485.6
COSV104712312	804250826	17:40406873	17:40406873	COSMIC_MUTATION	COSMIC_MUTATION			-	somatic SNV	COSMIC	Phenotype_or_Disease		coding sequence variant		566	566		-			-			-			-			-			-		ENST00000423485.6
COSV70734207	804250807	17:40406870	17:40406870	COSMIC_MUTATION	COSMIC_MUTATION			-	somatic SNV	COSMIC	Phenotype_or_Disease		coding sequence variant		567	567		-			-			-			-			-			-		ENST00000423485.6
rs1442271035	231485255	17:40406865	17:40406865	G	A/G			-	SNP	dbSNP	Frequency~gnomAD		synonymous variant	R	568	568		-			-			-			-			-			-		ENST00000423485.6
rs79747707	109515104	17:40408619	17:40408619	C	A/C			-	SNP	dbSNP	Frequency~ExAC~gnomAD		missense variant	C/W	405	405	1	deleterious - low confidence	0	26	benign	0.025	24001	likely benign	24	327	likely benign	0.326	80	tolerated	0.079	801	medium	0.8	ENST00000423485.6
rs761780273	144688947	17:40406866	17:40406866	T	C/G/T			-	SNP	dbSNP	Frequency~ExAC~TOPMed~gnomAD		missense variant	R/H	568	568	61	tolerated - low confidence	0.06	571	possibly damaging	0.57	24001	likely benign	24	175	likely benign	0.174	49	tolerated	0.048	429	low	0.428	ENST00000423485.6
rs771864534	147722956	17:40406867	17:40406867	A	G/A/C			-	SNP	dbSNP	Frequency~ExAC~gnomAD		missense variant	R/C	568	568	71	tolerated - low confidence	0.07	36	benign	0.035	23001	likely benign	23	119	likely benign	0.118	42	tolerated	0.041	429	low	0.428	ENST00000423485.6
rs771864534	147722956	17:40406867	17:40406867	C	G/A/C			-	SNP	dbSNP	Frequency~ExAC~gnomAD		missense variant	R/G	568	568	191	tolerated - low confidence	0.19	4	benign	0.003	21001	likely benign	21	162	likely benign	0.161	5	tolerated	0.004	1	neutral	0	ENST00000423485.6
rs1352139858	179349376	17:40406861	17:40406861	A	G/A			-	SNP	dbSNP	Frequency~TOPMed~gnomAD		synonymous variant	L	570	570		-			-			-			-			-			-		ENST00000423485.6
rs144622532	112886919	17:40406856	17:40406856	T	C/T	T	0.003994	0.004	SNP	dbSNP	Frequency~1000Genomes~ESP~Phenotype_or_Disease~ExAC~TOPMed~gnomAD	benign	synonymous variant	E	571	571		-			-			-			-			-			-		ENST00000423485.6
rs774071258	121971007	17:40406858	17:40406858	A	C/A			-	SNP	dbSNP	Frequency~ExAC~gnomAD		stop gained	E/*	571	571		-			-			-			-			-			-		ENST00000423485.6
rs1325548386	165015896	17:40406844	17:40406844	C	A/C			-	SNP	dbSNP	Frequency~TOPMed		synonymous variant	T	575	575		-			-			-			-			-			-		ENST00000423485.6
COSV70733862	804250795	17:40406842	17:40406842	COSMIC_MUTATION	COSMIC_MUTATION			-	somatic SNV	COSMIC	Phenotype_or_Disease		coding sequence variant		576	576		-			-			-			-			-			-		ENST00000423485.6
rs1334696836	166624344	17:40408497	17:40408497	C	T/C			-	SNP	dbSNP	Frequency~gnomAD		missense variant	D/G	446	446	1	deleterious - low confidence	0	192	benign	0.191	25001	likely benign	25	305	likely benign	0.304	125	tolerated	0.124	800	medium	0.799	ENST00000423485.6
rs902960380	128225848	17:40399057	17:40399057	C	T/C			-	SNP	dbSNP	Frequency~TOPMed~gnomAD		missense variant	K/E	1091	1091	1	deleterious - low confidence	0	486	possibly damaging	0.485	26001	likely benign	26	96	likely benign	0.095	96	tolerated	0.095	798	medium	0.797	ENST00000423485.6
rs1385162091	206629711	17:40406837	17:40406837	T	C/A/T			-	SNP	dbSNP	Frequency~TOPMed~gnomAD		missense variant	V/I	578	578	1001	tolerated - low confidence	1	86	benign	0.085	19001	likely benign	19	24	likely benign	0.023	49	tolerated	0.048	186	neutral	0.185	ENST00000423485.6
rs369405988	118146132	17:40406687	17:40406687	A	T/A/C			-	SNP	dbSNP	Frequency~ESP~ExAC~TOPMed~gnomAD		splice region variant~synonymous variant	V	580	580		-			-			-			-			-			-		ENST00000423485.6
rs369405988	118146132	17:40406687	17:40406687	C	T/A/C			-	SNP	dbSNP	Frequency~ESP~ExAC~TOPMed~gnomAD		splice region variant~synonymous variant	V	580	580		-			-			-			-			-			-		ENST00000423485.6
rs533078568	121553092	17:40406684	17:40406684	T	A/T	T	0.0002	< 0.001	SNP	dbSNP	Frequency~1000Genomes~ExAC~gnomAD		synonymous variant	S	581	581		-			-			-			-			-			-		ENST00000423485.6
rs1240783624	154556817	17:40406681	17:40406681	G	T/G			-	SNP	dbSNP	Frequency~TOPMed		missense variant	K/N	582	582	151	tolerated - low confidence	0.15	34	benign	0.033	20001	likely benign	20	132	likely benign	0.131	93	tolerated	0.092	603	medium	0.602	ENST00000423485.6
rs1365110327	181670807	17:40396312	17:40396312	A	C/A/T			-	SNP	dbSNP	Frequency~TOPMed~gnomAD		missense variant	A/S	1231	1231	1	deleterious - low confidence	0	999	probably damaging	0.998	24001	likely benign	24	170	likely benign	0.169	135	tolerated	0.134	796	medium	0.795	ENST00000423485.6
rs1028629280	142162644	17:40404402	17:40404402	G	C/G			-	SNP	dbSNP			missense variant	E/D	712	712	1	deleterious - low confidence	0	175	benign	0.174	19001	likely benign	19	187	likely benign	0.186	63	tolerated	0.062	795	medium	0.794	ENST00000423485.6
rs1567787791	266540735	17:40406675	17:40406675	T	C/T			-	SNP	dbSNP			synonymous variant	K	584	584		-			-			-			-			-			-		ENST00000423485.6
rs1362694506	181245889	17:40404813	17:40404813	T	C/T			-	SNP	dbSNP	Frequency~gnomAD		missense variant	R/Q	675	675	1	deleterious - low confidence	0	925	probably damaging	0.924	29001	likely benign	29	353	likely benign	0.352	178	tolerated	0.177	793	medium	0.792	ENST00000423485.6
COSV101396143	804250717	17:40406671	17:40406671	COSMIC_MUTATION	COSMIC_MUTATION			-	somatic SNV	COSMIC	Phenotype_or_Disease		coding sequence variant		586	586		-			-			-			-			-			-		ENST00000423485.6
rs1175950233	179276653	17:40406666	17:40406666	T	C/T			-	SNP	dbSNP	Frequency~gnomAD		missense variant	M/I	587	587	481	tolerated - low confidence	0.48	1	benign	0	1	likely benign	0	18	likely benign	0.017	8	tolerated	0.007	1	neutral	0	ENST00000423485.6
rs375583386	119631876	17:40400850	17:40400850	T	C/T			-	SNP	dbSNP	Frequency~ESP~TOPMed~gnomAD		missense variant~splice region variant	M/I	888	888	1	deleterious - low confidence	0	314	benign	0.313	29001	likely benign	29	282	likely benign	0.281	106	tolerated	0.105	791	medium	0.79	ENST00000423485.6
COSV70733551	804250698	17:40406657	17:40406657	COSMIC_MUTATION	COSMIC_MUTATION			-	somatic SNV	COSMIC	Phenotype_or_Disease		coding sequence variant		590	590		-			-			-			-			-			-		ENST00000423485.6
rs758857599	143831869	17:40406654	17:40406654	A	G/A			-	SNP	dbSNP	Frequency~ExAC~gnomAD		synonymous variant	S	591	591		-			-			-			-			-			-		ENST00000423485.6
rs1409618476	223078627	17:40396391	17:40396391	G	T/G			-	SNP	dbSNP	Frequency~gnomAD		missense variant	K/N	1204	1204	1	deleterious - low confidence	0	10	benign	0.009	21001	likely benign	21	88	likely benign	0.087	67	tolerated	0.066	791	medium	0.79	ENST00000423485.6
rs778178621	122813857	17:40406636	17:40406636	T	C/T			-	SNP	dbSNP	Frequency		synonymous variant	E	597	597		-			-			-			-			-			-		ENST00000423485.6
COSV70732647	804250681	17:40406633	17:40406633	COSMIC_MUTATION	COSMIC_MUTATION			-	somatic SNV	COSMIC	Phenotype_or_Disease		coding sequence variant		598	598		-			-			-			-			-			-		ENST00000423485.6
rs779390067	123106077	17:40406627	17:40406627	G	A/G/T			-	SNP	dbSNP	Frequency~ExAC~gnomAD		synonymous variant	S	600	600		-			-			-			-			-			-		ENST00000423485.6
rs779390067	123106077	17:40406627	17:40406627	T	A/G/T			-	SNP	dbSNP	Frequency~ExAC~gnomAD		missense variant	S/R	600	600	81	tolerated - low confidence	0.08	4	benign	0.003	21001	likely benign	21	60	likely benign	0.059	28	tolerated	0.027	66	neutral	0.065	ENST00000423485.6
rs1413326763	224094280	17:40406628	17:40406628	T	C/T			-	SNP	dbSNP	Frequency~gnomAD		missense variant	S/N	600	600	741	tolerated - low confidence	0.74	1	benign	0	13001	likely benign	13	31	likely benign	0.03	18	tolerated	0.017	43	neutral	0.042	ENST00000423485.6
rs755300638	142780494	17:40406622	17:40406622	T	G/T			-	SNP	dbSNP	Frequency~ExAC~TOPMed~gnomAD		missense variant	T/N	602	602	111	tolerated - low confidence	0.11	2	benign	0.001	20001	likely benign	20	63	likely benign	0.062	48	tolerated	0.047	262	low	0.261	ENST00000423485.6
COSV101396248	804250667	17:40406618	17:40406618	COSMIC_MUTATION	COSMIC_MUTATION			-	somatic SNV	COSMIC	Phenotype_or_Disease		coding sequence variant		603	603		-			-			-			-			-			-		ENST00000423485.6
rs369242449	118105793	17:40411789	17:40411789	T	C/T			-	SNP	dbSNP	Frequency~ESP~ExAC~TOPMed~gnomAD		missense variant	M/I	273	273	1	deleterious - low confidence	0	12	benign	0.011	22001	likely benign	22	109	likely benign	0.108	67	tolerated	0.066	788	medium	0.787	ENST00000423485.6
rs780497426	123392389	17:40401013	17:40401013	C	T/C			-	SNP	dbSNP	Frequency~ExAC~gnomAD		missense variant	Q/R	834	834	1	deleterious - low confidence	0	231	benign	0.23	23001	likely benign	23	126	likely benign	0.125	93	tolerated	0.092	785	medium	0.784	ENST00000423485.6
rs754086154	142360120	17:40406614	17:40406614	T	G/T			-	SNP	dbSNP	Frequency~ExAC~gnomAD		missense variant	H/N	605	605	91	tolerated - low confidence	0.09	178	benign	0.177	16001	likely benign	16	70	likely benign	0.069	42	tolerated	0.041	130	neutral	0.129	ENST00000423485.6
COSV101396112	804250655	17:40406614	17:40406614	COSMIC_MUTATION	COSMIC_MUTATION			-	somatic SNV	COSMIC	Phenotype_or_Disease		coding sequence variant		605	605		-			-			-			-			-			-		ENST00000423485.6
rs963352942	723923728	17:40416822	17:40416822	A	C/A			-	SNP	dbSNP	Frequency~TOPMed		missense variant	R/I	20	20	1	deleterious - low confidence	0	974	probably damaging	0.973	28001	likely benign	28	216	likely benign	0.215	98	tolerated	0.097	784	medium	0.783	ENST00000581055.1
rs756159113	143065683	17:40406610	17:40406610	C	T/A/C			-	SNP	dbSNP	Frequency~ExAC~gnomAD		missense variant	K/R	606	606	51	tolerated - low confidence	0.05	66	benign	0.065	22001	likely benign	22	42	likely benign	0.041	54	tolerated	0.053	305	low	0.304	ENST00000423485.6
COSV101396083	804250644	17:40406605	17:40406605	COSMIC_MUTATION	COSMIC_MUTATION			-	somatic SNV	COSMIC	Phenotype_or_Disease		coding sequence variant		608	608		-			-			-			-			-			-		ENST00000423485.6
COSV101396246	804250630	17:40406600	17:40406600	COSMIC_MUTATION	COSMIC_MUTATION			-	somatic SNV	COSMIC	Phenotype_or_Disease		coding sequence variant		609	609		-			-			-			-			-			-		ENST00000423485.6
rs1484717565	262920207	17:40406597	17:40406597	C	G/C			-	SNP	dbSNP	Frequency~TOPMed		synonymous variant	V	610	610		-			-			-			-			-			-		ENST00000423485.6
COSV70732429	804250617	17:40406597	17:40406597	COSMIC_MUTATION	COSMIC_MUTATION			-	somatic SNV	COSMIC	Phenotype_or_Disease		coding sequence variant		610	610		-			-			-			-			-			-		ENST00000423485.6
COSV101396244	804250604	17:40406596	17:40406596	COSMIC_MUTATION	COSMIC_MUTATION			-	somatic SNV	COSMIC	Phenotype_or_Disease		coding sequence variant		611	611		-			-			-			-			-			-		ENST00000423485.6
COSV70732146	804250593	17:40406589	17:40406589	COSMIC_MUTATION	COSMIC_MUTATION			-	somatic SNV	COSMIC	Phenotype_or_Disease		coding sequence variant		613	613		-			-			-			-			-			-		ENST00000423485.6
COSV101396410	804250577	17:40406585	17:40406585	COSMIC_MUTATION	COSMIC_MUTATION			-	somatic SNV	COSMIC	Phenotype_or_Disease		splice region variant~coding sequence variant		614	614		-			-			-			-			-			-		ENST00000423485.6
rs1323779724	164711174	17:40406491	17:40406491	G	A/G			-	SNP	dbSNP	Frequency~gnomAD		splice region variant~synonymous variant	L	616	616		-			-			-			-			-			-		ENST00000423485.6
rs963352942	723923728	17:40416822	17:40416822	A	C/A			-	SNP	dbSNP	Frequency~TOPMed		missense variant	R/I	32	32	1	deleterious - low confidence	0	974	probably damaging	0.973	28001	likely benign	28	216	likely benign	0.215	98	tolerated	0.097	784	medium	0.783	ENST00000423485.6
rs369934605	118280992	17:40406477	17:40406477	A	T/A/C			-	SNP	dbSNP	Frequency~ESP~ExAC~TOPMed~gnomAD		synonymous variant	T	620	620		-			-			-			-			-			-		ENST00000423485.6
rs369934605	118280992	17:40406477	17:40406477	C	T/A/C			-	SNP	dbSNP	Frequency~ESP~ExAC~TOPMed~gnomAD		synonymous variant	T	620	620		-			-			-			-			-			-		ENST00000423485.6
rs1166727091	177246025	17:40406474	17:40406474	C	T/C			-	SNP	dbSNP	Frequency~TOPMed~gnomAD		synonymous variant	S	621	621		-			-			-			-			-			-		ENST00000423485.6
rs1269947285	157433100	17:40411162	17:40411162	C	G/C			-	SNP	dbSNP	Frequency~gnomAD		missense variant	Q/E	384	384	1	deleterious - low confidence	0	195	benign	0.194	23001	likely benign	23	213	likely benign	0.212	71	tolerated	0.07	776	medium	0.775	ENST00000423485.6
rs570040048	121413129	17:40400394	17:40400394	T	C/T	T	0.0002	< 0.001	SNP	dbSNP	Frequency~1000Genomes~ExAC~TOPMed~gnomAD		missense variant	V/I	939	939	1	deleterious - low confidence	0	486	possibly damaging	0.485	24001	likely benign	24	143	likely benign	0.142	116	tolerated	0.115	773	medium	0.772	ENST00000423485.6
rs1425721080	227477745	17:40406462	17:40406462	C	T/C			-	SNP	dbSNP	Frequency~gnomAD		synonymous variant	K	625	625		-			-			-			-			-			-		ENST00000423485.6
rs769075021	146873524	17:40406459	17:40406459	C	T/C			-	SNP	dbSNP	Frequency~ExAC~gnomAD		synonymous variant	E	626	626		-			-			-			-			-			-		ENST00000423485.6
COSV105348858	804250540	17:40406456	17:40406456	COSMIC_MUTATION	COSMIC_MUTATION			-	somatic SNV	COSMIC	Phenotype_or_Disease		coding sequence variant		627	627		-			-			-			-			-			-		ENST00000423485.6
rs985044612	722613203	17:40406453	17:40406453	G	A/G			-	SNP	dbSNP	Frequency~TOPMed		synonymous variant	F	628	628		-			-			-			-			-			-		ENST00000423485.6
rs1598615733	286910273	17:40406450	17:40406450	A	T/A			-	SNP	dbSNP	Frequency		synonymous variant	A	629	629		-			-			-			-			-			-		ENST00000423485.6
rs780272248	123331100	17:40406447	17:40406447	C	A/C/T			-	SNP	dbSNP	Frequency~ExAC~gnomAD		missense variant	D/E	630	630	71	tolerated - low confidence	0.07	13	benign	0.012	21001	likely benign	21	123	likely benign	0.122	95	tolerated	0.094	504	low	0.503	ENST00000423485.6
rs780272248	123331100	17:40406447	17:40406447	T	A/C/T			-	SNP	dbSNP	Frequency~ExAC~gnomAD		missense variant	D/E	630	630	71	tolerated - low confidence	0.07	13	benign	0.012	21001	likely benign	21	123	likely benign	0.122	95	tolerated	0.094	504	low	0.503	ENST00000423485.6
rs756175908	143070575	17:40406443	17:40406443	C	T/C			-	SNP	dbSNP	Frequency~ExAC~gnomAD		missense variant	K/E	632	632	1001	tolerated - low confidence	1	1	benign	0	19001	likely benign	19	81	likely benign	0.08	14	tolerated	0.013	12	neutral	0.011	ENST00000423485.6
COSV101396234	804250530	17:40406439	17:40406439	COSMIC_MUTATION	COSMIC_MUTATION			-	somatic SNV	COSMIC	Phenotype_or_Disease		coding sequence variant		633	633		-			-			-			-			-			-		ENST00000423485.6
rs778579771	122906371	17:40392588	17:40392588	T	C/T			-	SNP	dbSNP	Frequency~ExAC~gnomAD		missense variant	A/T	1321	1321	41	deleterious - low confidence	0.04	828	possibly damaging	0.827	22001	likely benign	22	121	likely benign	0.12	95	tolerated	0.094	765	medium	0.764	ENST00000423485.6
rs1414741244	224451390	17:40413609	17:40413609	G	T/G			-	SNP	dbSNP	Frequency~TOPMed~gnomAD		missense variant	S/R	105	105	1	deleterious - low confidence	0	490	possibly damaging	0.489	25001	likely benign	25	294	likely benign	0.293	259	tolerated	0.258	765	medium	0.764	ENST00000581055.1
rs1414741244	224451390	17:40413609	17:40413609	G	T/G			-	SNP	dbSNP	Frequency~TOPMed~gnomAD		missense variant	S/R	117	117	1	deleterious - low confidence	0	490	possibly damaging	0.489	25001	likely benign	25	294	likely benign	0.293	259	tolerated	0.258	765	medium	0.764	ENST00000423485.6
COSV101396358	804250515	17:40406434	17:40406434	COSMIC_MUTATION	COSMIC_MUTATION			-	somatic SNV	COSMIC	Phenotype_or_Disease		coding sequence variant		635	635		-			-			-			-			-			-		ENST00000423485.6
rs1598616855	286918254	17:40408590	17:40408590	C	A/C			-	SNP	dbSNP	Frequency		missense variant	V/G	415	415	1	deleterious - low confidence	0	973	probably damaging	0.972	28001	likely benign	28	724	likely disease causing	0.723	158	tolerated	0.157	764	medium	0.763	ENST00000423485.6
rs1567787641	266539898	17:40406428	17:40406428	A	G/A			-	SNP	dbSNP			stop gained	Q/*	637	637		-			-			-			-			-			-		ENST00000423485.6
COSV70733610	804250502	17:40406423	17:40406423	COSMIC_MUTATION	COSMIC_MUTATION			-	somatic SNV	COSMIC	Phenotype_or_Disease		coding sequence variant		638	638		-			-			-			-			-			-		ENST00000423485.6
COSV70732195	804250489	17:40406420	17:40406420	COSMIC_MUTATION	COSMIC_MUTATION			-	somatic SNV	COSMIC	Phenotype_or_Disease		coding sequence variant		639	639		-			-			-			-			-			-		ENST00000423485.6
rs758383985	143720902	17:40406417	17:40406417	G	A/G			-	SNP	dbSNP	Frequency~ExAC~gnomAD		synonymous variant	Y	640	640		-			-			-			-			-			-		ENST00000423485.6
rs752629685	141865131	17:40406414	17:40406414	G	A/G			-	SNP	dbSNP	Frequency~ExAC~gnomAD		synonymous variant	S	641	641		-			-			-			-			-			-		ENST00000423485.6
rs1366387100	181850712	17:40400561	17:40400561	C	T/C			-	SNP	dbSNP	Frequency~gnomAD		missense variant	I/V	923	923	1	deleterious - low confidence	0	458	possibly damaging	0.457	24001	likely benign	24	190	likely benign	0.189	122	tolerated	0.121	763	medium	0.762	ENST00000423485.6
rs1598615707	286910218	17:40406408	17:40406408	C	A/C			-	SNP	dbSNP	Phenotype_or_Disease	likely benign	synonymous variant	P	643	643		-			-			-			-			-			-		ENST00000423485.6
rs746109594	139631761	17:40404487	17:40404487	C	T/C			-	SNP	dbSNP	Frequency~ExAC~gnomAD		missense variant	Y/C	684	684	1	deleterious - low confidence	0	42	benign	0.041	24001	likely benign	24	243	likely benign	0.242	90	tolerated	0.089	763	medium	0.762	ENST00000423485.6
COSV101396369	804250444	17:40406405	17:40406405	COSMIC_MUTATION	COSMIC_MUTATION			-	somatic SNV	COSMIC	Phenotype_or_Disease		coding sequence variant		644	644		-			-			-			-			-			-		ENST00000423485.6
COSV104437037	804250455	17:40406406	17:40406406	COSMIC_MUTATION	COSMIC_MUTATION			-	somatic SNV	COSMIC	Phenotype_or_Disease		coding sequence variant		644	644		-			-			-			-			-			-		ENST00000423485.6
rs960064368	723422271	17:40392614	17:40392614	A	G/A			-	SNP	dbSNP	Frequency~TOPMed		missense variant	P/L	1312	1312	1	deleterious - low confidence	0	371	benign	0.37	24001	likely benign	24	109	likely benign	0.108	97	tolerated	0.096	759	medium	0.758	ENST00000423485.6
COSV101396380	804250474	17:40406407	17:40406407	COSMIC_MUTATION	COSMIC_MUTATION			-	somatic SNV	COSMIC	Phenotype_or_Disease		coding sequence variant		644	644		-			-			-			-			-			-		ENST00000423485.6
COSV101396003	804250464	17:40406407	17:40406407	COSMIC_MUTATION	COSMIC_MUTATION			-	somatic SNV	COSMIC	Phenotype_or_Disease		coding sequence variant		644	644		-			-			-			-			-			-		ENST00000423485.6
rs953150437	722830212	17:40406396	17:40406396	C	A/C			-	SNP	dbSNP	Frequency~TOPMed		synonymous variant	A	647	647		-			-			-			-			-			-		ENST00000423485.6
rs764177670	145437719	17:40407586	17:40407586	A	G/A			-	SNP	dbSNP	Frequency~ExAC~TOPMed~gnomAD		missense variant	T/M	530	530	1	deleterious - low confidence	0	932	probably damaging	0.931	24001	likely benign	24	207	likely benign	0.206	194	tolerated	0.193	756	medium	0.755	ENST00000423485.6
rs765198287	145743990	17:40392730	17:40392730	G	C/G/T			-	SNP	dbSNP	Frequency~ExAC~gnomAD		missense variant	K/N	1273	1273	1	deleterious - low confidence	0	136	benign	0.135	19001	likely benign	19	29	likely benign	0.028	42	tolerated	0.041	756	medium	0.755	ENST00000423485.6
COSV70732281	804250421	17:40406390	17:40406390	COSMIC_MUTATION	COSMIC_MUTATION			-	somatic SNV	COSMIC	Phenotype_or_Disease		coding sequence variant		649	649		-			-			-			-			-			-		ENST00000423485.6
rs1187698247	181907553	17:40407637	17:40407637	G	A/G			-	SNP	dbSNP	Frequency~gnomAD		missense variant	I/T	513	513	1	deleterious - low confidence	0	951	probably damaging	0.95	26001	likely benign	26	723	likely disease causing	0.722	162	tolerated	0.161	754	medium	0.753	ENST00000423485.6
rs1598615695	286910169	17:40406384	17:40406384	G	C/G			-	SNP	dbSNP	Frequency		splice region variant~synonymous variant	L	651	651		-			-			-			-			-			-		ENST00000423485.6
rs570428892	121521464	17:40404881	17:40404881	A	G/A	A	0.0002	< 0.001	SNP	dbSNP	Frequency~1000Genomes~ExAC~TOPMed~gnomAD		splice region variant~synonymous variant	A	652	652		-			-			-			-			-			-		ENST00000423485.6
COSV70732107	804250347	17:40404880	17:40404880	COSMIC_MUTATION	COSMIC_MUTATION			-	somatic SNV	COSMIC	Phenotype_or_Disease		coding sequence variant		653	653		-			-			-			-			-			-		ENST00000423485.6
rs1485086988	263011067	17:40404875	17:40404875	A	G/A			-	SNP	dbSNP	Frequency~gnomAD		synonymous variant	S	654	654		-			-			-			-			-			-		ENST00000423485.6
COSV70732819	804250332	17:40404875	17:40404875	COSMIC_MUTATION	COSMIC_MUTATION			-	somatic SNV	COSMIC	Phenotype_or_Disease		coding sequence variant		654	654		-			-			-			-			-			-		ENST00000423485.6
rs772240354	147837436	17:40416485	17:40416485	A	C/A			-	SNP	dbSNP	Frequency~ExAC~gnomAD		missense variant	G/C	57	57	1	deleterious - low confidence	0	899	possibly damaging	0.898	25001	likely benign	25	385	likely benign	0.384	170	tolerated	0.169	754	medium	0.753	ENST00000581055.1
rs772240354	147837436	17:40416485	17:40416485	A	C/A			-	SNP	dbSNP	Frequency~ExAC~gnomAD		missense variant	G/C	69	69	1	deleterious - low confidence	0	899	possibly damaging	0.898	25001	likely benign	25	385	likely benign	0.384	170	tolerated	0.169	754	medium	0.753	ENST00000423485.6
rs1260550585	158488650	17:40404868	17:40404868	A	G/A			-	SNP	dbSNP	Frequency~gnomAD		stop gained	Q/*	657	657		-			-			-			-			-			-		ENST00000423485.6
rs377178259	119998074	17:40404864	17:40404864	G	A/G			-	SNP	dbSNP	Frequency~ESP~gnomAD		missense variant	I/T	658	658	171	tolerated - low confidence	0.17	1	benign	0	14001	likely benign	14	46	likely benign	0.045	39	tolerated	0.038	256	low	0.255	ENST00000423485.6
rs142503988	112376618	17:40404865	17:40404865	C	T/C	C	0.0002	< 0.001	SNP	dbSNP	Frequency~1000Genomes		missense variant	I/V	658	658	1001	tolerated - low confidence	1	1	benign	0	14001	likely benign	14	24	likely benign	0.023	22	tolerated	0.021	47	neutral	0.046	ENST00000423485.6
COSV70732527	804250310	17:40404860	17:40404860	COSMIC_MUTATION	COSMIC_MUTATION			-	somatic SNV	COSMIC	Phenotype_or_Disease		coding sequence variant		659	659		-			-			-			-			-			-		ENST00000423485.6
rs1339804168	176603125	17:40398825	17:40398825	G	C/G			-	SNP	dbSNP	Frequency~TOPMed~gnomAD		missense variant	W/S	1134	1134	1	deleterious - low confidence	0	586	possibly damaging	0.585	28001	likely benign	28	422	likely benign	0.421	141	tolerated	0.14	753	medium	0.752	ENST00000423485.6
COSV70731965	804250291	17:40404859	17:40404859	COSMIC_MUTATION	COSMIC_MUTATION			-	somatic SNV	COSMIC	Phenotype_or_Disease		coding sequence variant		660	660		-			-			-			-			-			-		ENST00000423485.6
COSV104712305	804250261	17:40404855	17:40404855	COSMIC_MUTATION	COSMIC_MUTATION			-	somatic SNV	COSMIC	Phenotype_or_Disease		coding sequence variant		661	661		-			-			-			-			-			-		ENST00000423485.6
COSV106065383	804250282	17:40404856	17:40404856	COSMIC_MUTATION	COSMIC_MUTATION			-	somatic SNV	COSMIC	Phenotype_or_Disease		coding sequence variant		661	661		-			-			-			-			-			-		ENST00000423485.6
rs746061375	139612399	17:40404851	17:40404851	T	C/T			-	SNP	dbSNP	Frequency~ExAC~gnomAD		synonymous variant	K	662	662		-			-			-			-			-			-		ENST00000423485.6
COSV70731988	804250256	17:40404845	17:40404845	COSMIC_MUTATION	COSMIC_MUTATION			-	somatic SNV	COSMIC	Phenotype_or_Disease		coding sequence variant		664	664		-			-			-			-			-			-		ENST00000423485.6
rs1331571363	166060143	17:40404842	17:40404842	C	T/C			-	SNP	dbSNP	Frequency~gnomAD		synonymous variant	L	665	665		-			-			-			-			-			-		ENST00000423485.6
COSV104712313	804250239	17:40404844	17:40404844	COSMIC_MUTATION	COSMIC_MUTATION			-	somatic SNV	COSMIC	Phenotype_or_Disease		coding sequence variant		665	665		-			-			-			-			-			-		ENST00000423485.6
COSV70733684	804250227	17:40404839	17:40404839	COSMIC_MUTATION	COSMIC_MUTATION			-	somatic SNV	COSMIC	Phenotype_or_Disease		coding sequence variant		666	666		-			-			-			-			-			-		ENST00000423485.6
rs781318769	123600333	17:40404836	17:40404836	G	A/G			-	SNP	dbSNP	Frequency~ExAC~gnomAD		synonymous variant	N	667	667		-			-			-			-			-			-		ENST00000423485.6
rs544361214	114710896	17:40407971	17:40407971	C	T/C	C	0.0002	< 0.001	SNP	dbSNP	Frequency~1000Genomes		missense variant	K/R	499	499	1	deleterious - low confidence	0	187	benign	0.186	25001	likely benign	25	170	likely benign	0.169	108	tolerated	0.107	752	medium	0.751	ENST00000423485.6
COSV101396158	804250213	17:40404834	17:40404834	COSMIC_MUTATION	COSMIC_MUTATION			-	somatic SNV	COSMIC	Phenotype_or_Disease		coding sequence variant		668	668		-			-			-			-			-			-		ENST00000423485.6
rs1380498760	205698092	17:40404829	17:40404829	T	C/T			-	SNP	dbSNP	Frequency~gnomAD		missense variant	E/K	670	670	91	tolerated - low confidence	0.09	11	benign	0.01	22001	likely benign	22	114	likely benign	0.113	66	tolerated	0.065	551	medium	0.55	ENST00000423485.6
COSV104712304	804250205	17:40404829	17:40404829	COSMIC_MUTATION	COSMIC_MUTATION			-	somatic SNV	COSMIC	Phenotype_or_Disease		coding sequence variant		670	670		-			-			-			-			-			-		ENST00000423485.6
rs982145824	722332125	17:40404824	17:40404824	G	A/G			-	SNP	dbSNP	Frequency~TOPMed~gnomAD		synonymous variant	D	671	671		-			-			-			-			-			-		ENST00000423485.6
rs967876210	724679979	17:40413585	17:40413585	C	T/C			-	SNP	dbSNP	Frequency~TOPMed~gnomAD		missense variant	I/V	113	113	1	deleterious - low confidence	0	999	probably damaging	0.998	23001	likely benign	23	399	likely benign	0.398	395	tolerated	0.394	748	medium	0.747	ENST00000581055.1
rs967876210	724679979	17:40413585	17:40413585	C	T/C			-	SNP	dbSNP	Frequency~TOPMed~gnomAD		missense variant	I/V	125	125	1	deleterious - low confidence	0	999	probably damaging	0.998	23001	likely benign	23	399	likely benign	0.398	395	tolerated	0.394	748	medium	0.747	ENST00000423485.6
COSV70733277	804250194	17:40404822	17:40404822	COSMIC_MUTATION	COSMIC_MUTATION			-	somatic SNV	COSMIC	Phenotype_or_Disease		coding sequence variant		672	672		-			-			-			-			-			-		ENST00000423485.6
rs750943457	141287844	17:40412944	17:40412944	A	C/A			-	SNP	dbSNP	Frequency~ExAC~gnomAD		missense variant	G/C	202	202	11	deleterious - low confidence	0.01	763	possibly damaging	0.762	23001	likely benign	23	162	likely benign	0.161	137	tolerated	0.136	746	medium	0.745	ENST00000423485.6
rs1342821135	177338005	17:40396327	17:40396327	T	C/T			-	SNP	dbSNP	Frequency~TOPMed		missense variant	E/K	1226	1226	31	deleterious - low confidence	0.03	187	benign	0.186	22001	likely benign	22	99	likely benign	0.098	80	tolerated	0.079	746	medium	0.745	ENST00000423485.6
COSV70732158	804250162	17:40404813	17:40404813	COSMIC_MUTATION	COSMIC_MUTATION			-	somatic SNV	COSMIC	Phenotype_or_Disease		coding sequence variant		675	675		-			-			-			-			-			-		ENST00000423485.6
rs1400775827	210153151	17:40404814	17:40404814	A	G/A			-	SNP	dbSNP	Frequency~gnomAD		stop gained	R/*	675	675		-			-			-			-			-			-		ENST00000423485.6
COSV70732395	804250179	17:40404814	17:40404814	COSMIC_MUTATION	COSMIC_MUTATION			-	somatic SNV	COSMIC	Phenotype_or_Disease		coding sequence variant		675	675		-			-			-			-			-			-		ENST00000423485.6
rs916592053	124480428	17:40404803	17:40404803	C	A/C/T			-	SNP	dbSNP	Frequency~TOPMed		synonymous variant	L	678	678		-			-			-			-			-			-		ENST00000423485.6
rs916592053	124480428	17:40404803	17:40404803	T	A/C/T			-	SNP	dbSNP	Frequency~TOPMed		synonymous variant	L	678	678		-			-			-			-			-			-		ENST00000423485.6
rs773798509	148318925	17:40400292	17:40400292	C	T/C			-	SNP	dbSNP	Frequency~ExAC~gnomAD		missense variant	T/A	973	973	41	deleterious - low confidence	0.04	102	benign	0.101	21001	likely benign	21	72	likely benign	0.071	70	tolerated	0.069	743	medium	0.742	ENST00000423485.6
rs1201224115	149494361	17:40404800	17:40404800	A	C/A			-	SNP	dbSNP	Frequency~TOPMed		synonymous variant	G	679	679		-			-			-			-			-			-		ENST00000423485.6
rs751160270	141362429	17:40404385	17:40404385	G	A/G			-	SNP	dbSNP	Frequency~ExAC~gnomAD		missense variant	M/T	718	718	1	deleterious - low confidence	0	201	benign	0.2	23001	likely benign	23	313	likely benign	0.312	88	tolerated	0.087	741	medium	0.74	ENST00000423485.6
rs1242933083	154968077	17:40392257	17:40392257	A	G/A			-	SNP	dbSNP	Frequency~gnomAD		missense variant	P/L	1350	1350	21	deleterious - low confidence	0.02	62	benign	0.061	16001	likely benign	16	83	likely benign	0.082	45	tolerated	0.044	741	medium	0.74	ENST00000423485.6
rs756740455	143234491	17:40392315	17:40392315	A	C/A			-	SNP	dbSNP	Frequency~ExAC~TOPMed~gnomAD		missense variant	D/Y	1331	1331	1	deleterious - low confidence	0	680	possibly damaging	0.679	27001	likely benign	27	141	likely benign	0.14	108	tolerated	0.107	740	medium	0.739	ENST00000423485.6
rs776779174	122583565	17:40404483	17:40404483	T	C/T			-	SNP	dbSNP	Frequency~ExAC~TOPMed~gnomAD		synonymous variant	L	685	685		-			-			-			-			-			-		ENST00000423485.6
rs771025828	147445936	17:40404480	17:40404480	C	A/C			-	SNP	dbSNP	Frequency~ExAC~gnomAD		stop gained	Y/*	686	686		-			-			-			-			-			-		ENST00000423485.6
rs1387289649	207118863	17:40404477	17:40404477	C	T/C			-	SNP	dbSNP	Frequency~TOPMed		synonymous variant	G	687	687		-			-			-			-			-			-		ENST00000423485.6
rs1316356329	163131919	17:40392314	17:40392314	A	T/A			-	SNP	dbSNP	Frequency~gnomAD		missense variant	D/V	1331	1331	11	deleterious - low confidence	0.01	273	benign	0.272	32001	likely deleterious	32	152	likely benign	0.151	67	tolerated	0.066	740	medium	0.739	ENST00000423485.6
rs1303482707	160221086	17:40404474	17:40404474	C	T/C			-	SNP	dbSNP	Frequency~TOPMed		synonymous variant	Q	688	688		-			-			-			-			-			-		ENST00000423485.6
COSV70732008	804250130	17:40404472	17:40404472	COSMIC_MUTATION	COSMIC_MUTATION			-	somatic SNV	COSMIC	Phenotype_or_Disease		coding sequence variant		689	689		-			-			-			-			-			-		ENST00000423485.6
rs1488062405	263718601	17:40403029	17:40403029	C	T/C			-	SNP	dbSNP	Frequency~TOPMed~gnomAD		missense variant	N/S	770	770	41	deleterious - low confidence	0.04	47	benign	0.046	22001	likely benign	22	187	likely benign	0.186	87	tolerated	0.086	740	medium	0.739	ENST00000423485.6
rs754992287	142672601	17:40404465	17:40404465	A	T/A			-	SNP	dbSNP	Frequency~ExAC		synonymous variant	T	691	691		-			-			-			-			-			-		ENST00000423485.6
rs367915900	117799377	17:40404463	17:40404463	A	T/A			-	SNP	dbSNP	Frequency~ESP		missense variant	Y/F	692	692	191	tolerated - low confidence	0.19	7	benign	0.006	20001	likely benign	20	70	likely benign	0.069	47	tolerated	0.046	339	low	0.338	ENST00000423485.6
rs1329483854	165710358	17:40404464	17:40404464	T	A/T			-	SNP	dbSNP	Frequency~TOPMed		missense variant	Y/N	692	692	81	tolerated - low confidence	0.08	2	benign	0.001	22001	likely benign	22	162	likely benign	0.161	30	tolerated	0.029	104	neutral	0.103	ENST00000423485.6
rs1416208657	224852227	17:40404453	17:40404453	G	A/G			-	SNP	dbSNP	Frequency~TOPMed~gnomAD		synonymous variant	Y	695	695		-			-			-			-			-			-		ENST00000423485.6
rs1442699227	231581932	17:40404447	17:40404447	A	G/A			-	SNP	dbSNP	Frequency~gnomAD		synonymous variant	D	697	697		-			-			-			-			-			-		ENST00000423485.6
COSV70733260	804250115	17:40404449	17:40404449	COSMIC_MUTATION	COSMIC_MUTATION			-	somatic SNV	COSMIC	Phenotype_or_Disease		coding sequence variant		697	697		-			-			-			-			-			-		ENST00000423485.6
rs1490438473	264224105	17:40416464	17:40416464	C	T/C			-	SNP	dbSNP	Frequency~gnomAD		missense variant	T/A	64	64	11	deleterious - low confidence	0.01	148	benign	0.147	24001	likely benign	24	216	likely benign	0.215	90	tolerated	0.089	739	medium	0.738	ENST00000581055.1
rs1490438473	264224105	17:40416464	17:40416464	C	T/C			-	SNP	dbSNP	Frequency~gnomAD		missense variant	T/A	76	76	21	deleterious - low confidence	0.02	148	benign	0.147	24001	likely benign	24	216	likely benign	0.215	90	tolerated	0.089	739	medium	0.738	ENST00000423485.6
rs755450601	142832797	17:40398849	17:40398849	C	T/C			-	SNP	dbSNP	Frequency~ExAC~TOPMed~gnomAD		missense variant	N/S	1126	1126	1	deleterious - low confidence	0	226	benign	0.225	23001	likely benign	23	247	likely benign	0.246	108	tolerated	0.107	738	medium	0.737	ENST00000423485.6
rs755806657	142957015	17:40404429	17:40404429	G	A/G			-	SNP	dbSNP	Frequency~ExAC~TOPMed~gnomAD		synonymous variant	L	703	703		-			-			-			-			-			-		ENST00000423485.6
rs1347833431	178454490	17:40400214	17:40400214	G	A/G			-	SNP	dbSNP	Frequency~gnomAD		missense variant	S/P	999	999	1	deleterious - low confidence	0	414	benign	0.413	24001	likely benign	24	488	likely benign	0.487	113	tolerated	0.112	736	medium	0.735	ENST00000423485.6
rs1320300822	164024548	17:40404411	17:40404411	C	A/C			-	SNP	dbSNP	Frequency~TOPMed		synonymous variant	S	709	709		-			-			-			-			-			-		ENST00000423485.6
rs755944778	143000816	17:40404405	17:40404405	A	G/A			-	SNP	dbSNP	Frequency~ExAC~TOPMed~gnomAD		synonymous variant	N	711	711		-			-			-			-			-			-		ENST00000423485.6
rs1413976895	224258494	17:40411192	17:40411192	T	C/G/T			-	SNP	dbSNP	Frequency~TOPMed		missense variant	D/N	374	374	1	deleterious - low confidence	0	149	benign	0.148	24001	likely benign	24	260	likely benign	0.259	117	tolerated	0.116	736	medium	0.735	ENST00000423485.6
COSV70732383	804250095	17:40404403	17:40404403	COSMIC_MUTATION	COSMIC_MUTATION			-	somatic SNV	COSMIC	Phenotype_or_Disease		coding sequence variant		712	712		-			-			-			-			-			-		ENST00000423485.6
rs201279322	117487587	17:40400972	17:40400972	A	C/A			-	SNP	dbSNP	Frequency~ESP~ExAC~TOPMed~gnomAD		missense variant	V/L	848	848	1	deleterious - low confidence	0	638	possibly damaging	0.637	25001	likely benign	25	245	likely benign	0.244	89	tolerated	0.088	733	medium	0.732	ENST00000423485.6
rs1489061946	263932303	17:40404393	17:40404393	A	G/A			-	SNP	dbSNP	Frequency~TOPMed		synonymous variant	I	715	715		-			-			-			-			-			-		ENST00000423485.6
COSV104712314	804250074	17:40404393	17:40404393	COSMIC_MUTATION	COSMIC_MUTATION			-	somatic SNV	COSMIC	Phenotype_or_Disease		coding sequence variant		715	715		-			-			-			-			-			-		ENST00000423485.6
COSV70732771	804250064	17:40404392	17:40404392	COSMIC_MUTATION	COSMIC_MUTATION			-	somatic SNV	COSMIC	Phenotype_or_Disease		coding sequence variant		716	716		-			-			-			-			-			-		ENST00000423485.6
COSV101396132	804250055	17:40404384	17:40404384	COSMIC_MUTATION	COSMIC_MUTATION			-	somatic SNV	COSMIC	Phenotype_or_Disease		coding sequence variant		718	718		-			-			-			-			-			-		ENST00000423485.6
rs1382290191	206115375	17:40400854	17:40400854	C	G/C			-	SNP	dbSNP	Frequency~gnomAD		missense variant	P/R	887	887	1	deleterious - low confidence	0	185	benign	0.184	24001	likely benign	24	313	likely benign	0.312	101	tolerated	0.1	730	medium	0.729	ENST00000423485.6
rs1598615717	286910235	17:40406416	17:40406416	G	A/G			-	SNP	dbSNP	Frequency		missense variant	S/P	641	641	1	deleterious - low confidence	0	294	benign	0.293	22001	likely benign	22	104	likely benign	0.103	65	tolerated	0.064	727	medium	0.726	ENST00000423485.6
rs1454032885	242423080	17:40407986	17:40407986	T	C/T			-	SNP	dbSNP	Frequency~gnomAD		missense variant	R/Q	494	494	1	deleterious - low confidence	0	953	probably damaging	0.952	28001	likely benign	28	424	likely benign	0.423	146	tolerated	0.145	726	medium	0.725	ENST00000423485.6
rs1567784018	266517418	17:40399122	17:40399122	A	G/A			-	SNP	dbSNP			missense variant	P/L	1069	1069	1	deleterious - low confidence	0	225	benign	0.224	25001	likely benign	25	328	likely benign	0.327	107	tolerated	0.106	724	medium	0.723	ENST00000423485.6
rs548652478	115681355	17:40400881	17:40400881	T	C/A/T	T	0.0002	< 0.001	SNP	dbSNP	Frequency~1000Genomes~ExAC~gnomAD		missense variant	R/H	878	878	11	deleterious - low confidence	0.01	519	possibly damaging	0.518	24001	likely benign	24	178	likely benign	0.177	101	tolerated	0.1	721	medium	0.72	ENST00000423485.6
rs1267901541	156920585	17:40392327	17:40392327	C	T/C			-	SNP	dbSNP	Frequency~gnomAD		missense variant	T/A	1327	1327	21	deleterious - low confidence	0.02	152	benign	0.151	22001	likely benign	22	32	likely benign	0.031	47	tolerated	0.046	721	medium	0.72	ENST00000423485.6
COSV70732367	804250027	17:40404260	17:40404260	COSMIC_MUTATION	COSMIC_MUTATION			-	somatic SNV	COSMIC	Phenotype_or_Disease		coding sequence variant		725	725		-			-			-			-			-			-		ENST00000423485.6
rs751266631	141398342	17:40408579	17:40408579	T	C/G/T			-	SNP	dbSNP	Frequency~ExAC~TOPMed~gnomAD		missense variant	A/T	419	419	1	deleterious - low confidence	0	83	benign	0.082	24001	likely benign	24	187	likely benign	0.186	105	tolerated	0.104	718	medium	0.717	ENST00000423485.6
rs1245723991	155534999	17:40411197	17:40411197	A	G/A/T			-	SNP	dbSNP	Frequency~gnomAD		missense variant	T/I	372	372	1	deleterious - low confidence	0	183	benign	0.182	24001	likely benign	24	274	likely benign	0.273	105	tolerated	0.104	711	medium	0.71	ENST00000423485.6
rs1295292300	163532768	17:40404233	17:40404233	A	G/A			-	SNP	dbSNP	Frequency~TOPMed		synonymous variant	F	734	734		-			-			-			-			-			-		ENST00000423485.6
rs529567113	120749714	17:40404235	17:40404235	G	A/G	G	0.0002	< 0.001	SNP	dbSNP	Frequency~1000Genomes		missense variant	F/L	734	734	81	tolerated - low confidence	0.08	63	benign	0.062	22001	likely benign	22	95	likely benign	0.094	56	tolerated	0.055	286	low	0.285	ENST00000423485.6
COSV70734176	804250015	17:40404229	17:40404229	COSMIC_MUTATION	COSMIC_MUTATION			-	somatic SNV	COSMIC	Phenotype_or_Disease		coding sequence variant		736	736		-			-			-			-			-			-		ENST00000423485.6
rs749913740	140935722	17:40392641	17:40392641	T	C/T			-	SNP	dbSNP	Frequency~ExAC~gnomAD		missense variant	S/N	1303	1303	21	deleterious - low confidence	0.02	43	benign	0.042	10001	likely benign	10	49	likely benign	0.048	54	tolerated	0.053	707	medium	0.706	ENST00000423485.6
rs751250163	141392772	17:40404221	17:40404221	A	G/A			-	SNP	dbSNP	Frequency~ExAC~gnomAD		synonymous variant	D	738	738		-			-			-			-			-			-		ENST00000423485.6
rs1353554870	179613463	17:40400349	17:40400349	C	T/C/G			-	SNP	dbSNP	Frequency~TOPMed~gnomAD		missense variant	I/V	954	954	11	deleterious - low confidence	0.01	782	possibly damaging	0.781	23001	likely benign	23	173	likely benign	0.172	166	tolerated	0.165	703	medium	0.702	ENST00000423485.6
rs746880959	139913905	17:40395509	17:40395509	G	C/G			-	SNP	dbSNP	Frequency~ExAC~TOPMed~gnomAD		missense variant	D/H	1251	1251	11	deleterious - low confidence	0.01	235	benign	0.234	20001	likely benign	20	35	likely benign	0.034	61	tolerated	0.06	701	medium	0.7	ENST00000423485.6
rs1312656424	162319811	17:40404237	17:40404237	G	C/G			-	SNP	dbSNP	Frequency~gnomAD		missense variant	C/S	733	733	1	deleterious - low confidence	0	932	probably damaging	0.931	24001	likely benign	24	437	likely benign	0.436	160	tolerated	0.159	698	medium	0.697	ENST00000423485.6
COSV101396487	804250003	17:40404216	17:40404216	COSMIC_MUTATION	COSMIC_MUTATION			-	somatic SNV	COSMIC	Phenotype_or_Disease		coding sequence variant		740	740		-			-			-			-			-			-		ENST00000423485.6
rs757791718	143563119	17:40404217	17:40404217	A	G/A/C			-	SNP	dbSNP	Frequency~ExAC~TOPMed~gnomAD		stop gained	R/*	740	740		-			-			-			-			-			-		ENST00000423485.6
rs1271981703	157945095	17:40412961	17:40412961	C	T/C			-	SNP	dbSNP	Frequency~gnomAD		missense variant	D/G	196	196	11	deleterious - low confidence	0.01	171	benign	0.17	24001	likely benign	24	170	likely benign	0.169	90	tolerated	0.089	695	medium	0.694	ENST00000423485.6
rs946254664	722388296	17:40400662	17:40400662	C	A/C			-	SNP	dbSNP			missense variant~splice region variant	L/R	889	889	1	deleterious - low confidence	0	381	benign	0.38	23001	likely benign	23	238	likely benign	0.237	88	tolerated	0.087	689	medium	0.688	ENST00000423485.6
rs1156412405	174708369	17:40404206	17:40404206	T	C/T			-	SNP	dbSNP	Frequency~gnomAD		synonymous variant	K	743	743		-			-			-			-			-			-		ENST00000423485.6
COSV105348839	804249984	17:40404206	17:40404206	COSMIC_MUTATION	COSMIC_MUTATION			-	somatic SNV	COSMIC	Phenotype_or_Disease		coding sequence variant		743	743		-			-			-			-			-			-		ENST00000423485.6
COSV70732591	804249995	17:40404206	17:40404206	COSMIC_MUTATION	COSMIC_MUTATION			-	somatic SNV	COSMIC	Phenotype_or_Disease		coding sequence variant		743	743		-			-			-			-			-			-		ENST00000423485.6
rs1354250910	179733325	17:40404825	17:40404825	A	T/A/C			-	SNP	dbSNP	Frequency~TOPMed		missense variant	D/V	671	671	1	deleterious - low confidence	0	402	benign	0.401	25001	likely benign	25	237	likely benign	0.236	94	tolerated	0.093	686	medium	0.685	ENST00000423485.6
rs775496859	122358962	17:40411376	17:40411376	T	C/T			-	SNP	dbSNP	Frequency~ExAC~gnomAD		missense variant	G/D	348	348	1	deleterious - low confidence	0	319	benign	0.318	25001	likely benign	25	297	likely benign	0.296	114	tolerated	0.113	686	medium	0.685	ENST00000423485.6
rs1380367171	205669245	17:40404200	17:40404200	C	G/C			-	SNP	dbSNP	Frequency~gnomAD		synonymous variant	A	745	745		-			-			-			-			-			-		ENST00000423485.6
rs779996659	123261004	17:40399077	17:40399077	A	G/A			-	SNP	dbSNP	Frequency~ExAC~TOPMed~gnomAD		missense variant	S/L	1084	1084	1	deleterious - low confidence	0	166	benign	0.165	25001	likely benign	25	431	likely benign	0.43	93	tolerated	0.092	686	medium	0.685	ENST00000423485.6
rs752295683	141749757	17:40408560	17:40408560	C	T/C			-	SNP	dbSNP	Frequency~ExAC~gnomAD		missense variant	K/R	425	425	1	deleterious - low confidence	0	202	benign	0.201	24001	likely benign	24	151	likely benign	0.15	100	tolerated	0.099	682	medium	0.681	ENST00000423485.6
COSV105938132	804249965	17:40404201	17:40404201	COSMIC_MUTATION	COSMIC_MUTATION			-	somatic deletion	COSMIC	Phenotype_or_Disease		coding sequence variant		745	745		-			-			-			-			-			-		ENST00000423485.6
rs754251319	142416594	17:40404197	17:40404197	C	T/C			-	SNP	dbSNP	Frequency~ExAC~TOPMed~gnomAD		synonymous variant	Q	746	746		-			-			-			-			-			-		ENST00000423485.6
rs1478588752	248393959	17:40404188	17:40404188	C	T/C			-	SNP	dbSNP	Frequency~TOPMed		synonymous variant	G	749	749		-			-			-			-			-			-		ENST00000423485.6
rs1184479733	181202303	17:40404182	17:40404182	A	C/A			-	SNP	dbSNP	Frequency~TOPMed		synonymous variant	V	751	751		-			-			-			-			-			-		ENST00000423485.6
rs926287896	126486084	17:40402913	17:40402913	C	T/C			-	SNP	dbSNP	Frequency~TOPMed		missense variant	M/V	809	809	1	deleterious - low confidence	0	4	benign	0.003	22001	likely benign	22	246	likely benign	0.245	81	tolerated	0.08	676	medium	0.675	ENST00000423485.6
COSV70733044	804249952	17:40404168	17:40404168	COSMIC_MUTATION	COSMIC_MUTATION			-	somatic SNV	COSMIC	Phenotype_or_Disease		coding sequence variant		756	756		-			-			-			-			-			-		ENST00000423485.6
rs1246819670	155730635	17:40411791	17:40411791	C	T/C			-	SNP	dbSNP	Frequency~TOPMed		missense variant	M/V	273	273	1	deleterious - low confidence	0	76	benign	0.075	19001	likely benign	19	50	likely benign	0.049	41	tolerated	0.04	674	medium	0.673	ENST00000423485.6
COSV101396374	804249873	17:40403034	17:40403034	COSMIC_MUTATION	COSMIC_MUTATION			-	somatic SNV	COSMIC	Phenotype_or_Disease		coding sequence variant		768	768		-			-			-			-			-			-		ENST00000423485.6
rs919527849	125075656	17:40400367	17:40400367	T	C/G/T			-	SNP	dbSNP	Frequency~TOPMed~gnomAD		missense variant	E/K	948	948	1	deleterious - low confidence	0	302	benign	0.301	24001	likely benign	24	128	likely benign	0.127	77	tolerated	0.076	672	medium	0.671	ENST00000423485.6
COSV101396172	804249857	17:40403031	17:40403031	COSMIC_MUTATION	COSMIC_MUTATION			-	somatic SNV	COSMIC	Phenotype_or_Disease		coding sequence variant		769	769		-			-			-			-			-			-		ENST00000423485.6
rs991160553	723103910	17:40406619	17:40406619	A	G/A			-	SNP	dbSNP	Frequency~TOPMed		missense variant	P/L	603	603	21	deleterious - low confidence	0.02	48	benign	0.047	20001	likely benign	20	41	likely benign	0.04	49	tolerated	0.048	669	medium	0.668	ENST00000423485.6
rs757961716	143620577	17:40403027	17:40403027	G	A/G			-	SNP	dbSNP	Frequency~ExAC~TOPMed~gnomAD		synonymous variant	L	771	771		-			-			-			-			-			-		ENST00000423485.6
rs1567784471	266520351	17:40400018	17:40400018	A	T/A			-	SNP	dbSNP	Phenotype_or_Disease	uncertain significance	missense variant	D/V	1017	1017	1	deleterious - low confidence	0	902	possibly damaging	0.901	28001	likely benign	28	669	likely disease causing	0.668	175	tolerated	0.174	667	medium	0.666	ENST00000423485.6
rs1366829886	181915574	17:40398566	17:40398566	T	C/T			-	SNP	dbSNP	Frequency~gnomAD		missense variant	E/K	1177	1177	1	deleterious - low confidence	0	22	benign	0.021	21001	likely benign	21	155	likely benign	0.154	63	tolerated	0.062	665	medium	0.664	ENST00000423485.6
rs750801789	141240466	17:40401010	17:40401010	T	C/A/T			-	SNP	dbSNP	Frequency~ExAC~TOPMed~gnomAD		missense variant	R/H	835	835	1	deleterious - low confidence	0	930	probably damaging	0.929	26001	likely benign	26	156	likely benign	0.155	147	tolerated	0.146	663	medium	0.662	ENST00000423485.6
COSV101396199	804249840	17:40403013	17:40403013	COSMIC_MUTATION	COSMIC_MUTATION			-	somatic SNV	COSMIC	Phenotype_or_Disease		coding sequence variant		775	775		-			-			-			-			-			-		ENST00000423485.6
rs1278082399	159388308	17:40403010	17:40403010	T	C/T			-	SNP	dbSNP	Frequency~TOPMed~gnomAD		synonymous variant	V	776	776		-			-			-			-			-			-		ENST00000423485.6
COSV101396152	804249830	17:40403010	17:40403010	COSMIC_MUTATION	COSMIC_MUTATION			-	somatic SNV	COSMIC	Phenotype_or_Disease		coding sequence variant		776	776		-			-			-			-			-			-		ENST00000423485.6
rs1305040351	160605930	17:40408040	17:40408040	G	A/G			-	SNP	dbSNP	Frequency~gnomAD		missense variant	V/A	476	476	1	deleterious - low confidence	0	763	possibly damaging	0.762	26001	likely benign	26	303	likely benign	0.302	126	tolerated	0.125	662	medium	0.661	ENST00000423485.6
COSV101396350	804249814	17:40403009	17:40403009	COSMIC_MUTATION	COSMIC_MUTATION			-	somatic SNV	COSMIC	Phenotype_or_Disease		coding sequence variant		777	777		-			-			-			-			-			-		ENST00000423485.6
rs1177599316	179609675	17:40399952	17:40399952	G	C/G			-	SNP	dbSNP	Frequency~TOPMed		missense variant	G/A	1039	1039	1	deleterious - low confidence	0	337	benign	0.336	23001	likely benign	23	246	likely benign	0.245	98	tolerated	0.097	660	medium	0.659	ENST00000423485.6
rs529749370	120789669	17:40411739	17:40411739	C	T/C	C	0.0002	< 0.001	SNP	dbSNP	Frequency~1000Genomes~ExAC~TOPMed~gnomAD		missense variant	H/R	290	290	1	deleterious - low confidence	0	166	benign	0.165	23001	likely benign	23	230	likely benign	0.229	81	tolerated	0.08	655	medium	0.654	ENST00000423485.6
rs1370163835	182388471	17:40408098	17:40408098	T	G/T			-	SNP	dbSNP	Frequency~TOPMed		missense variant	L/I	457	457	1	deleterious - low confidence	0	993	probably damaging	0.992	25001	likely benign	25	272	likely benign	0.271	279	tolerated	0.278	653	medium	0.652	ENST00000423485.6
rs763661948	145257854	17:40404219	17:40404219	G	T/G			-	SNP	dbSNP	Frequency~ExAC~gnomAD		missense variant	K/T	739	739	1	deleterious - low confidence	0	631	possibly damaging	0.63	26001	likely benign	26	261	likely benign	0.26	127	tolerated	0.126	653	medium	0.652	ENST00000423485.6
rs770475073	147268993	17:40406682	17:40406682	C	T/C			-	SNP	dbSNP	Frequency~ExAC~gnomAD		missense variant	K/R	582	582	41	deleterious - low confidence	0.04	21	benign	0.02	18001	likely benign	18	115	likely benign	0.114	65	tolerated	0.064	650	medium	0.649	ENST00000423485.6
rs369852373	118261569	17:40416859	17:40416859	G	T/G			-	SNP	dbSNP	Frequency~ESP~ExAC~TOPMed~gnomAD		missense variant	K/Q	8	8	11	deleterious - low confidence	0.01	214	benign	0.213	23001	likely benign	23	89	likely benign	0.088	80	tolerated	0.079	647	medium	0.646	ENST00000581055.1
rs766736084	146205725	17:40402956	17:40402956	C	T/C			-	SNP	dbSNP	Frequency~ExAC~gnomAD		synonymous variant	L	794	794		-			-			-			-			-			-		ENST00000423485.6
rs1490399368	264215970	17:40402958	17:40402958	A	G/A/T			-	SNP	dbSNP	Frequency~TOPMed~gnomAD		synonymous variant	L	794	794		-			-			-			-			-			-		ENST00000423485.6
rs1490399368	264215970	17:40402958	17:40402958	T	G/A/T			-	SNP	dbSNP	Frequency~TOPMed~gnomAD		missense variant	L/I	794	794	91	tolerated - low confidence	0.09	128	benign	0.127	19001	likely benign	19	30	likely benign	0.029	67	tolerated	0.066	588	medium	0.587	ENST00000423485.6
rs369852373	118261569	17:40416859	17:40416859	G	T/G			-	SNP	dbSNP	Frequency~ESP~ExAC~TOPMed~gnomAD		missense variant	K/Q	20	20	1	deleterious - low confidence	0	214	benign	0.213	23001	likely benign	23	89	likely benign	0.088	80	tolerated	0.079	647	medium	0.646	ENST00000423485.6
rs1430885642	228818681	17:40402944	17:40402944	T	C/T			-	SNP	dbSNP	Frequency~TOPMed		synonymous variant	K	798	798		-			-			-			-			-			-		ENST00000423485.6
rs1412589629	223894791	17:40402935	17:40402935	C	A/C			-	SNP	dbSNP	Frequency~gnomAD		synonymous variant	A	801	801		-			-			-			-			-			-		ENST00000423485.6
rs1479268364	248559332	17:40402928	17:40402928	A	G/A			-	SNP	dbSNP	Frequency~TOPMed		stop gained	R/*	804	804		-			-			-			-			-			-		ENST00000423485.6
rs1347294511	178339316	17:40416005	17:40416005	A	G/A			-	SNP	dbSNP	Frequency~TOPMed		missense variant~splice region variant	P/L	99	99	21	deleterious - low confidence	0.02	7	benign	0.006	25001	likely benign	25	238	likely benign	0.237	154	tolerated	0.153	645	medium	0.644	ENST00000581055.1
rs760129223	144188340	17:40400301	17:40400301	A	C/A			-	SNP	dbSNP	Frequency~ExAC~TOPMed~gnomAD		missense variant	V/L	970	970	1	deleterious - low confidence	0	126	benign	0.125	20001	likely benign	20	126	likely benign	0.125	89	tolerated	0.088	644	medium	0.643	ENST00000423485.6
rs1242276493	154836662	17:40404838	17:40404838	C	T/C			-	SNP	dbSNP	Frequency~TOPMed		missense variant	N/D	667	667	1	deleterious - low confidence	0	1	benign	0	22001	likely benign	22	131	likely benign	0.13	72	tolerated	0.071	642	medium	0.641	ENST00000423485.6
rs1598606014	286884066	17:40389539	17:40389539	T	C/T			-	SNP	dbSNP	Frequency		missense variant	D/N	22	22	1	deleterious - low confidence	0	986	probably damaging	0.985	24001	likely benign	24	107	likely benign	0.106	52	tolerated	0.051	639	medium	0.638	ENST00000577541.1
COSV70732389	804249804	17:40402913	17:40402913	COSMIC_MUTATION	COSMIC_MUTATION			-	somatic SNV	COSMIC	Phenotype_or_Disease		coding sequence variant		809	809		-			-			-			-			-			-		ENST00000423485.6
rs750686846	141203126	17:40402908	17:40402908	T	G/T			-	SNP	dbSNP	Frequency~ExAC~TOPMed~gnomAD		splice region variant~synonymous variant	L	810	810		-			-			-			-			-			-		ENST00000423485.6
rs1598606014	286884066	17:40389539	17:40389539	T	C/T			-	SNP	dbSNP	Frequency		missense variant	D/N	1526	1526	11	deleterious - low confidence	0.01	986	probably damaging	0.985	24001	likely benign	24	107	likely benign	0.106	52	tolerated	0.051	639	medium	0.638	ENST00000423485.6
rs748817557	140576884	17:40389542	17:40389542	T	A/T			-	SNP	dbSNP	Frequency~ExAC~gnomAD		missense variant	S/T	21	21	1	deleterious - low confidence	0	935	probably damaging	0.934	25001	likely benign	25	208	likely benign	0.207	109	tolerated	0.108	639	medium	0.638	ENST00000577541.1
rs948708251	722531427	17:40401081	17:40401081	A	G/A			-	SNP	dbSNP	Frequency~TOPMed~gnomAD		splice region variant~synonymous variant	S	811	811		-			-			-			-			-			-		ENST00000423485.6
rs748817557	140576884	17:40389542	17:40389542	T	A/T			-	SNP	dbSNP	Frequency~ExAC~gnomAD		missense variant	S/T	1525	1525	21	deleterious - low confidence	0.02	935	probably damaging	0.934	25001	likely benign	25	208	likely benign	0.207	109	tolerated	0.108	639	medium	0.638	ENST00000423485.6
COSV70732624	804249750	17:40401079	17:40401079	COSMIC_MUTATION	COSMIC_MUTATION			-	somatic SNV	COSMIC	Phenotype_or_Disease		splice region variant~coding sequence variant		812	812		-			-			-			-			-			-		ENST00000423485.6
rs779546795	123144274	17:40389532	17:40389532	C	T/C			-	SNP	dbSNP	Frequency~ExAC~gnomAD		missense variant	D/G	24	24	1	deleterious - low confidence	0	528	possibly damaging	0.527	32001	likely deleterious	32	230	likely benign	0.229	95	tolerated	0.094	639	medium	0.638	ENST00000577541.1
COSV105829817	804249736	17:40401071	17:40401071	COSMIC_MUTATION	COSMIC_MUTATION			-	somatic SNV	COSMIC	Phenotype_or_Disease		coding sequence variant		815	815		-			-			-			-			-			-		ENST00000423485.6
rs779546795	123144274	17:40389532	17:40389532	C	T/C			-	SNP	dbSNP	Frequency~ExAC~gnomAD		missense variant	D/G	1528	1528	1	deleterious - low confidence	0	528	possibly damaging	0.527	32001	likely deleterious	32	230	likely benign	0.229	95	tolerated	0.094	639	medium	0.638	ENST00000423485.6
rs1182474119	180666759	17:40401068	17:40401068	G	A/G			-	SNP	dbSNP	Frequency~gnomAD		synonymous variant	L	816	816		-			-			-			-			-			-		ENST00000423485.6
rs1318275483	163563576	17:40408059	17:40408059	T	C/T			-	SNP	dbSNP	Frequency~gnomAD		missense variant	V/I	470	470	11	deleterious - low confidence	0.01	486	possibly damaging	0.485	24001	likely benign	24	134	likely benign	0.133	91	tolerated	0.09	639	medium	0.638	ENST00000423485.6
rs566785220	120465932	17:40401065	17:40401065	C	A/C	C	0.000599	< 0.001	SNP	dbSNP	Frequency~1000Genomes~ExAC~TOPMed~gnomAD		missense variant	L/V	817	817	411	tolerated - low confidence	0.41	78	benign	0.077	17001	likely benign	17	34	likely benign	0.033	52	tolerated	0.051	238	low	0.237	ENST00000423485.6
COSV70733644	804249726	17:40401065	17:40401065	COSMIC_MUTATION	COSMIC_MUTATION			-	somatic SNV	COSMIC	Phenotype_or_Disease		coding sequence variant		817	817		-			-			-			-			-			-		ENST00000423485.6
rs1804538	104458555	17:40392615	17:40392615	A	G/A			-	SNP	dbSNP			missense variant	P/S	1312	1312	41	deleterious - low confidence	0.04	85	benign	0.084	16001	likely benign	16	99	likely benign	0.098	67	tolerated	0.066	639	medium	0.638	ENST00000423485.6
rs886779645	125270425	17:40401054	17:40401054	C	T/C			-	SNP	dbSNP			synonymous variant	P	820	820		-			-			-			-			-			-		ENST00000423485.6
rs1458651388	243683608	17:40401055	17:40401055	T	G/T			-	SNP	dbSNP	Frequency~gnomAD		missense variant	P/Q	820	820	81	tolerated - low confidence	0.08	18	benign	0.017	22001	likely benign	22	72	likely benign	0.071	36	tolerated	0.035	132	neutral	0.131	ENST00000423485.6
rs771674550	147656763	17:40401056	17:40401056	A	G/A			-	SNP	dbSNP	Frequency~ExAC~TOPMed~gnomAD		missense variant	P/S	820	820	361	tolerated - low confidence	0.36	6	benign	0.005	15001	likely benign	15	29	likely benign	0.028	31	tolerated	0.03	372	low	0.371	ENST00000423485.6
rs761604860	144635795	17:40416839	17:40416839	G	T/G			-	SNP	dbSNP	Frequency~ExAC~gnomAD		missense variant	K/N	14	14	11	deleterious - low confidence	0.01	805	possibly damaging	0.804	25001	likely benign	25	137	likely benign	0.136	102	tolerated	0.101	631	medium	0.63	ENST00000581055.1
rs761604860	144635795	17:40416839	17:40416839	G	T/G			-	SNP	dbSNP	Frequency~ExAC~gnomAD		missense variant	K/N	26	26	1	deleterious - low confidence	0	805	possibly damaging	0.804	25001	likely benign	25	137	likely benign	0.136	102	tolerated	0.101	631	medium	0.63	ENST00000423485.6
COSV70732320	804249714	17:40401042	17:40401042	COSMIC_MUTATION	COSMIC_MUTATION			-	somatic SNV	COSMIC	Phenotype_or_Disease		coding sequence variant		824	824		-			-			-			-			-			-		ENST00000423485.6
rs754420926	142474631	17:40401039	17:40401039	T	C/T			-	SNP	dbSNP	Frequency~ExAC~TOPMed~gnomAD		synonymous variant	T	825	825		-			-			-			-			-			-		ENST00000423485.6
COSV70732432	804249696	17:40401039	17:40401039	COSMIC_MUTATION	COSMIC_MUTATION			-	somatic SNV	COSMIC	Phenotype_or_Disease		coding sequence variant		825	825		-			-			-			-			-			-		ENST00000423485.6
rs1430850603	228810372	17:40407671	17:40407671	C	T/C			-	SNP	dbSNP	Frequency~gnomAD		missense variant	M/V	502	502	1	deleterious - low confidence	0	161	benign	0.16	23001	likely benign	23	205	likely benign	0.204	60	tolerated	0.059	630	medium	0.629	ENST00000423485.6
COSV70732788	804249703	17:40401040	17:40401040	COSMIC_MUTATION	COSMIC_MUTATION			-	somatic SNV	COSMIC	Phenotype_or_Disease		coding sequence variant		825	825		-			-			-			-			-			-		ENST00000423485.6
rs1290117068	162222862	17:40401036	17:40401036	T	C/T			-	SNP	dbSNP	Frequency~gnomAD		synonymous variant	L	826	826		-			-			-			-			-			-		ENST00000423485.6
COSV70732975	804249683	17:40401033	17:40401033	COSMIC_MUTATION	COSMIC_MUTATION			-	somatic SNV	COSMIC	Phenotype_or_Disease		coding sequence variant		827	827		-			-			-			-			-			-		ENST00000423485.6
rs749647222	140845503	17:40401027	17:40401027	TT	T/TT			-	indel	dbSNP	Frequency~ExAC~gnomAD		frameshift variant	L/LX	829	829		-			-			-			-			-			-		ENST00000423485.6
rs754357737	142452658	17:40401021	17:40401021	G	A/G			-	SNP	dbSNP	Frequency~ExAC~TOPMed		synonymous variant	D	831	831		-			-			-			-			-			-		ENST00000423485.6
rs544998359	114804917	17:40389574	17:40389574	G	C/A/G/T	T	0.0002	< 0.001	SNP	dbSNP	Frequency~1000Genomes~ExAC~TOPMed~gnomAD		missense variant	R/P	10	10	1	deleterious - low confidence	0	998	probably damaging	0.997	25001	likely benign	25	414	likely benign	0.413	433	tolerated	0.432	626	medium	0.625	ENST00000577541.1
rs375623549	119641067	17:40389575	17:40389575	A	G/A			-	SNP	dbSNP	Frequency~ExAC~gnomAD		missense variant	R/W	10	10	1	deleterious - low confidence	0	998	probably damaging	0.997	25001	likely benign	25	416	likely benign	0.415	425	tolerated	0.424	626	medium	0.625	ENST00000577541.1
rs544998359	114804917	17:40389574	17:40389574	G	C/A/G/T	T	0.0002	< 0.001	SNP	dbSNP	Frequency~1000Genomes~ExAC~TOPMed~gnomAD		missense variant	R/P	1514	1514	1	deleterious - low confidence	0	998	probably damaging	0.997	25001	likely benign	25	414	likely benign	0.413	433	tolerated	0.432	626	medium	0.625	ENST00000423485.6
rs375623549	119641067	17:40389575	17:40389575	A	G/A			-	SNP	dbSNP	Frequency~ExAC~gnomAD		missense variant	R/W	1514	1514	1	deleterious - low confidence	0	998	probably damaging	0.997	25001	likely benign	25	416	likely benign	0.415	425	tolerated	0.424	626	medium	0.625	ENST00000423485.6
rs544998359	114804917	17:40389574	17:40389574	A	C/A/G/T	T	0.0002	< 0.001	SNP	dbSNP	Frequency~1000Genomes~ExAC~TOPMed~gnomAD		missense variant	R/L	10	10	1	deleterious - low confidence	0	993	probably damaging	0.992	25001	likely benign	25	417	likely benign	0.416	426	tolerated	0.425	626	medium	0.625	ENST00000577541.1
COSV70732684	804249665	17:40401011	17:40401011	COSMIC_MUTATION	COSMIC_MUTATION			-	somatic SNV	COSMIC	Phenotype_or_Disease		coding sequence variant		835	835		-			-			-			-			-			-		ENST00000423485.6
COSV101396200	804249657	17:40401008	17:40401008	COSMIC_MUTATION	COSMIC_MUTATION			-	somatic SNV	COSMIC	Phenotype_or_Disease		coding sequence variant		836	836		-			-			-			-			-			-		ENST00000423485.6
rs544998359	114804917	17:40389574	17:40389574	T	C/A/G/T	T	0.0002	< 0.001	SNP	dbSNP	Frequency~1000Genomes~ExAC~TOPMed~gnomAD		missense variant	R/Q	10	10	1	deleterious - low confidence	0	993	probably damaging	0.992	23001	likely benign	23	349	likely benign	0.348	271	tolerated	0.27	626	medium	0.625	ENST00000577541.1
rs962461995	723786496	17:40401000	17:40401000	G	A/G			-	SNP	dbSNP	Frequency~TOPMed		synonymous variant	P	838	838		-			-			-			-			-			-		ENST00000423485.6
COSV70731922	804249645	17:40401000	17:40401000	COSMIC_MUTATION	COSMIC_MUTATION			-	somatic SNV	COSMIC	Phenotype_or_Disease		coding sequence variant		838	838		-			-			-			-			-			-		ENST00000423485.6
rs1473571055	247226542	17:40400997	17:40400997	C	T/C			-	SNP	dbSNP	Frequency~TOPMed		synonymous variant	E	839	839		-			-			-			-			-			-		ENST00000423485.6
rs544998359	114804917	17:40389574	17:40389574	A	C/A/G/T	T	0.0002	< 0.001	SNP	dbSNP	Frequency~1000Genomes~ExAC~TOPMed~gnomAD		missense variant	R/L	1514	1514	1	deleterious - low confidence	0	993	probably damaging	0.992	25001	likely benign	25	417	likely benign	0.416	426	tolerated	0.425	626	medium	0.625	ENST00000423485.6
rs544998359	114804917	17:40389574	17:40389574	T	C/A/G/T	T	0.0002	< 0.001	SNP	dbSNP	Frequency~1000Genomes~ExAC~TOPMed~gnomAD		missense variant	R/Q	1514	1514	11	deleterious - low confidence	0.01	993	probably damaging	0.992	23001	likely benign	23	349	likely benign	0.348	271	tolerated	0.27	626	medium	0.625	ENST00000423485.6
COSV70732628	804249622	17:40400992	17:40400992	COSMIC_MUTATION	COSMIC_MUTATION			-	somatic SNV	COSMIC	Phenotype_or_Disease		coding sequence variant		841	841		-			-			-			-			-			-		ENST00000423485.6
rs1161038150	175864916	17:40400988	17:40400988	T	A/T			-	SNP	dbSNP	Frequency~TOPMed		synonymous variant	I	842	842		-			-			-			-			-			-		ENST00000423485.6
rs1446935316	240559223	17:40399876	17:40399876	C	G/C			-	SNP	dbSNP	Frequency~gnomAD		missense variant	I/M	1064	1064	1	deleterious - low confidence	0	549	possibly damaging	0.548	23001	likely benign	23	67	likely benign	0.066	85	tolerated	0.084	626	medium	0.625	ENST00000423485.6
COSV101396154	804249592	17:40400986	17:40400986	COSMIC_MUTATION	COSMIC_MUTATION			-	somatic SNV	COSMIC	Phenotype_or_Disease		coding sequence variant		843	843		-			-			-			-			-			-		ENST00000423485.6
COSV101396420	804249603	17:40400987	17:40400987	COSMIC_MUTATION	COSMIC_MUTATION			-	somatic SNV	COSMIC	Phenotype_or_Disease		coding sequence variant		843	843		-			-			-			-			-			-		ENST00000423485.6
rs1385162091	206629711	17:40406837	17:40406837	A	C/A/T			-	SNP	dbSNP	Frequency~TOPMed~gnomAD		missense variant	V/L	578	578	21	deleterious - low confidence	0.02	147	benign	0.146	22001	likely benign	22	72	likely benign	0.071	76	tolerated	0.075	626	medium	0.625	ENST00000423485.6
rs759355547	143959338	17:40411125	17:40411125	G	T/G			-	SNP	dbSNP	Frequency~ExAC~gnomAD		missense variant	E/A	396	396	11	deleterious - low confidence	0.01	210	benign	0.209	24001	likely benign	24	204	likely benign	0.203	95	tolerated	0.094	623	medium	0.622	ENST00000423485.6
rs746765101	139876178	17:40408118	17:40408118	T	C/T			-	SNP	dbSNP	Frequency~ExAC~TOPMed~gnomAD		missense variant	R/Q	450	450	1	deleterious - low confidence	0	146	benign	0.145	23001	likely benign	23	89	likely benign	0.088	71	tolerated	0.07	623	medium	0.622	ENST00000423485.6
rs1414600000	224418871	17:40416012	17:40416012	C	T/C			-	SNP	dbSNP	Frequency~gnomAD		missense variant	I/V	97	97	21	deleterious - low confidence	0.02	110	benign	0.109	22001	likely benign	22	145	likely benign	0.144	149	tolerated	0.148	622	medium	0.621	ENST00000581055.1
rs1158138435	175194147	17:40400958	17:40400958	G	A/G			-	SNP	dbSNP	Frequency~gnomAD		synonymous variant	G	852	852		-			-			-			-			-			-		ENST00000423485.6
rs1414600000	224418871	17:40416012	17:40416012	C	T/C			-	SNP	dbSNP	Frequency~gnomAD		missense variant	I/V	109	109	21	deleterious - low confidence	0.02	110	benign	0.109	22001	likely benign	22	145	likely benign	0.144	149	tolerated	0.148	622	medium	0.621	ENST00000423485.6
COSV70732249	804249576	17:40400955	17:40400955	COSMIC_MUTATION	COSMIC_MUTATION			-	somatic SNV	COSMIC	Phenotype_or_Disease		coding sequence variant		853	853		-			-			-			-			-			-		ENST00000423485.6
rs1314594003	162756028	17:40398858	17:40398858	T	G/T			-	SNP	dbSNP	Frequency~TOPMed		missense variant	P/Q	1123	1123	1	deleterious - low confidence	0	886	possibly damaging	0.885	28001	likely benign	28	330	likely benign	0.329	146	tolerated	0.145	616	medium	0.615	ENST00000423485.6
rs760643897	144345787	17:40400946	17:40400946	A	G/A			-	SNP	dbSNP	Frequency~ExAC~TOPMed~gnomAD		synonymous variant	I	856	856		-			-			-			-			-			-		ENST00000423485.6
rs1240596326	154520887	17:40400937	17:40400937	T	C/T			-	SNP	dbSNP	Frequency~gnomAD		synonymous variant	G	859	859		-			-			-			-			-			-		ENST00000423485.6
COSV70733691	804249547	17:40400931	17:40400931-40400932	COSMIC_MUTATION	COSMIC_MUTATION			-	somatic sequence alteration	COSMIC	Phenotype_or_Disease		coding sequence variant		861	861		-			-			-			-			-			-		ENST00000423485.6
COSV70733151	804249560	17:40400932	17:40400932	COSMIC_MUTATION	COSMIC_MUTATION			-	somatic SNV	COSMIC	Phenotype_or_Disease		coding sequence variant		861	861		-			-			-			-			-			-		ENST00000423485.6
rs1039411372	145313346	17:40400922	17:40400922	A	G/A			-	SNP	dbSNP			synonymous variant	I	864	864		-			-			-			-			-			-		ENST00000423485.6
COSV101396368	804249530	17:40400922	17:40400922	COSMIC_MUTATION	COSMIC_MUTATION			-	somatic SNV	COSMIC	Phenotype_or_Disease		coding sequence variant		864	864		-			-			-			-			-			-		ENST00000423485.6
rs1396316312	209145238	17:40398861	17:40398861	T	C/T			-	SNP	dbSNP	Frequency~TOPMed		missense variant	G/E	1122	1122	1	deleterious - low confidence	0	271	benign	0.27	24001	likely benign	24	331	likely benign	0.33	75	tolerated	0.074	616	medium	0.615	ENST00000423485.6
COSV70732385	804249514	17:40400921	17:40400921	COSMIC_MUTATION	COSMIC_MUTATION			-	somatic SNV	COSMIC	Phenotype_or_Disease		coding sequence variant		865	865		-			-			-			-			-			-		ENST00000423485.6
rs1315817747	163020437	17:40400913	17:40400913	G	A/G			-	SNP	dbSNP	Frequency~TOPMed		synonymous variant	F	867	867		-			-			-			-			-			-		ENST00000423485.6
rs1488340863	263783802	17:40400910	17:40400910	G	A/G			-	SNP	dbSNP	Frequency~gnomAD		synonymous variant	D	868	868		-			-			-			-			-			-		ENST00000423485.6
rs373510692	119161557	17:40400907	17:40400907	A	C/A			-	SNP	dbSNP	Frequency~ESP		synonymous variant	V	869	869		-			-			-			-			-			-		ENST00000423485.6
COSV101396355	804249498	17:40400907	17:40400907	COSMIC_MUTATION	COSMIC_MUTATION			-	somatic SNV	COSMIC	Phenotype_or_Disease		coding sequence variant		869	869		-			-			-			-			-			-		ENST00000423485.6
rs747054164	139969198	17:40404479	17:40404479	T	C/T			-	SNP	dbSNP	Frequency~ExAC~TOPMed~gnomAD		missense variant	G/R	687	687	1	deleterious - low confidence	0	239	benign	0.238	25001	likely benign	25	411	likely benign	0.41	90	tolerated	0.089	616	medium	0.615	ENST00000423485.6
COSV70733204	804249466	17:40400904	17:40400904	COSMIC_MUTATION	COSMIC_MUTATION			-	somatic SNV	COSMIC	Phenotype_or_Disease		coding sequence variant		870	870		-			-			-			-			-			-		ENST00000423485.6
rs867092479	124455728	17:40411806	17:40411806	A	G/A			-	SNP	dbSNP			missense variant	R/C	268	268	1	deleterious - low confidence	0	997	probably damaging	0.996	32001	likely deleterious	32	530	likely disease causing	0.529	158	tolerated	0.157	610	medium	0.609	ENST00000423485.6
COSV70733487	804249474	17:40400905	17:40400905	COSMIC_MUTATION	COSMIC_MUTATION			-	somatic SNV	COSMIC	Phenotype_or_Disease		coding sequence variant		870	870		-			-			-			-			-			-		ENST00000423485.6
rs767346882	146383011	17:40404201	17:40404201	A	G/A/C			-	SNP	dbSNP	Frequency		missense variant	A/V	745	745	1	deleterious - low confidence	0	898	possibly damaging	0.897	28001	likely benign	28	439	likely benign	0.438	181	tolerated	0.18	610	medium	0.609	ENST00000423485.6
COSV101396320	804249487	17:40400906	17:40400906	COSMIC_MUTATION	COSMIC_MUTATION			-	somatic SNV	COSMIC	Phenotype_or_Disease		coding sequence variant		870	870		-			-			-			-			-			-		ENST00000423485.6
rs758396349	143724320	17:40400901	17:40400901	C	T/C			-	SNP	dbSNP	Frequency		synonymous variant	E	871	871		-			-			-			-			-			-		ENST00000423485.6
COSV101396142	804249444	17:40400903	17:40400903	COSMIC_MUTATION	COSMIC_MUTATION			-	somatic SNV	COSMIC	Phenotype_or_Disease		coding sequence variant		871	871		-			-			-			-			-			-		ENST00000423485.6
rs778744159	122947456	17:40389614	17:40389614	G	C/G/T			-	SNP	dbSNP	Frequency~gnomAD		missense variant	D/H	1501	1501	1	deleterious - low confidence	0	591	possibly damaging	0.59	27001	likely benign	27	354	likely benign	0.353	311	tolerated	0.31	610	medium	0.609	ENST00000423485.6
rs773937207	148357091	17:40400897	17:40400897	T	C/T			-	SNP	dbSNP	Frequency~ExAC~TOPMed~gnomAD		missense variant	V/I	873	873	311	tolerated - low confidence	0.31	277	benign	0.276	20001	likely benign	20	113	likely benign	0.112	48	tolerated	0.047	191	neutral	0.19	ENST00000423485.6
COSV70731941	804249429	17:40400894	17:40400894	COSMIC_MUTATION	COSMIC_MUTATION			-	somatic SNV	COSMIC	Phenotype_or_Disease		coding sequence variant		874	874		-			-			-			-			-			-		ENST00000423485.6
rs768183915	146609642	17:40400888	17:40400888	C	T/C			-	SNP	dbSNP	Frequency~ExAC~gnomAD		missense variant	I/V	876	876	231	tolerated - low confidence	0.23	105	benign	0.104	19001	likely benign	19	126	likely benign	0.125	61	tolerated	0.06	307	low	0.306	ENST00000423485.6
rs1029607777	142482030	17:40400883	17:40400883	T	C/T			-	SNP	dbSNP	Frequency~TOPMed		synonymous variant	R	877	877		-			-			-			-			-			-		ENST00000423485.6
COSV101396006	804249417	17:40400885	17:40400885	COSMIC_MUTATION	COSMIC_MUTATION			-	somatic SNV	COSMIC	Phenotype_or_Disease		coding sequence variant		877	877		-			-			-			-			-			-		ENST00000423485.6
rs530236723	120902712	17:40400880	17:40400880	G	A/G	G	0.0002	< 0.001	SNP	dbSNP	Frequency~1000Genomes~ExAC~TOPMed~gnomAD		synonymous variant	R	878	878		-			-			-			-			-			-		ENST00000423485.6
rs978635075	726362081	17:40389640	17:40389640	G	T/C/G			-	SNP	dbSNP	Frequency~TOPMed		missense variant	K/T	1492	1492	31	deleterious - low confidence	0.03	178	benign	0.177	24001	likely benign	24	343	likely benign	0.342	254	tolerated	0.253	610	medium	0.609	ENST00000423485.6
rs778744159	122947456	17:40389614	17:40389614	T	C/G/T			-	SNP	dbSNP	Frequency~gnomAD		missense variant	D/N	1501	1501	31	deleterious - low confidence	0.03	131	benign	0.13	26001	likely benign	26	301	likely benign	0.3	260	tolerated	0.259	610	medium	0.609	ENST00000423485.6
COSV70732374	804249380	17:40400881	17:40400881	COSMIC_MUTATION	COSMIC_MUTATION			-	somatic SNV	COSMIC	Phenotype_or_Disease		coding sequence variant		878	878		-			-			-			-			-			-		ENST00000423485.6
rs202201081	117702542	17:40396422	17:40396422	C	G/C	C	0.0002	< 0.001	SNP	dbSNP	Frequency~1000Genomes~ESP~Phenotype_or_Disease~ExAC~TOPMed~gnomAD	uncertain significance	missense variant	P/R	1194	1194	41	deleterious - low confidence	0.04	82	benign	0.081	18001	likely benign	18	56	likely benign	0.055	35	tolerated	0.034	610	medium	0.609	ENST00000423485.6
COSV70732245	804249398	17:40400882	17:40400882	COSMIC_MUTATION	COSMIC_MUTATION			-	somatic SNV	COSMIC	Phenotype_or_Disease		coding sequence variant		878	878		-			-			-			-			-			-		ENST00000423485.6
COSV70732548	804249406	17:40400882	17:40400882	COSMIC_MUTATION	COSMIC_MUTATION			-	somatic SNV	COSMIC	Phenotype_or_Disease		coding sequence variant		878	878		-			-			-			-			-			-		ENST00000423485.6
rs368076464	117833417	17:40400871	17:40400871	G	A/G/T			-	SNP	dbSNP	Frequency~ExAC~gnomAD		synonymous variant	D	881	881		-			-			-			-			-			-		ENST00000423485.6
rs368076464	117833417	17:40400871	17:40400871	T	A/G/T			-	SNP	dbSNP	Frequency~ExAC~gnomAD		missense variant	D/E	881	881	71	tolerated - low confidence	0.07	36	benign	0.035	22001	likely benign	22	80	likely benign	0.079	54	tolerated	0.053	432	low	0.431	ENST00000423485.6
rs1368038096	182085207	17:40400873	17:40400873	T	C/T			-	SNP	dbSNP	Frequency~gnomAD		missense variant	D/N	881	881	451	tolerated - low confidence	0.45	10	benign	0.009	21001	likely benign	21	122	likely benign	0.121	39	tolerated	0.038	91	neutral	0.09	ENST00000423485.6
COSV70732679	804249365	17:40400873	17:40400873	COSMIC_MUTATION	COSMIC_MUTATION			-	somatic SNV	COSMIC	Phenotype_or_Disease		coding sequence variant		881	881		-			-			-			-			-			-		ENST00000423485.6
rs1009430190	725516632	17:40416036	17:40416036	C	T/C			-	SNP	dbSNP	Frequency~TOPMed~gnomAD		missense variant	K/E	89	89	11	deleterious - low confidence	0.01	178	benign	0.177	24001	likely benign	24	104	likely benign	0.103	80	tolerated	0.079	606	medium	0.605	ENST00000581055.1
rs1358867796	180593429	17:40400862	17:40400862	G	T/G			-	SNP	dbSNP	Frequency~gnomAD		missense variant	E/D	884	884	351	tolerated - low confidence	0.35	32	benign	0.031	16001	likely benign	16	59	likely benign	0.058	42	tolerated	0.041	307	low	0.306	ENST00000423485.6
rs1009430190	725516632	17:40416036	17:40416036	C	T/C			-	SNP	dbSNP	Frequency~TOPMed~gnomAD		missense variant	K/E	101	101	11	deleterious - low confidence	0.01	178	benign	0.177	24001	likely benign	24	104	likely benign	0.103	80	tolerated	0.079	606	medium	0.605	ENST00000423485.6
rs757299160	143403865	17:40411155	17:40411155	C	T/C			-	SNP	dbSNP	Frequency~ExAC~gnomAD		missense variant	K/R	386	386	1	deleterious - low confidence	0	133	benign	0.132	23001	likely benign	23	146	likely benign	0.145	88	tolerated	0.087	606	medium	0.605	ENST00000423485.6
rs1251112801	156566581	17:40404404	17:40404404	T	C/T			-	SNP	dbSNP	Frequency~TOPMed		missense variant	E/K	712	712	1	deleterious - low confidence	0	124	benign	0.123	24001	likely benign	24	401	likely benign	0.4	55	tolerated	0.054	606	medium	0.605	ENST00000423485.6
rs1424484074	227162488	17:40416841	17:40416841	C	T/C			-	SNP	dbSNP	Frequency~gnomAD		missense variant	K/E	14	14	1	deleterious - low confidence	0	328	benign	0.327	24001	likely benign	24	126	likely benign	0.125	83	tolerated	0.082	604	medium	0.603	ENST00000581055.1
rs1424484074	227162488	17:40416841	17:40416841	C	T/C			-	SNP	dbSNP	Frequency~gnomAD		missense variant	K/E	26	26	1	deleterious - low confidence	0	328	benign	0.327	24001	likely benign	24	126	likely benign	0.125	83	tolerated	0.082	604	medium	0.603	ENST00000423485.6
rs1236909685	153780212	17:40399875	17:40399875	G	T/G			-	SNP	dbSNP	Frequency~gnomAD		missense variant	I/L	1065	1065	1	deleterious - low confidence	0	276	benign	0.275	24001	likely benign	24	155	likely benign	0.154	95	tolerated	0.094	603	medium	0.602	ENST00000423485.6
rs1287316461	161545989	17:40404216	17:40404216	T	C/T			-	SNP	dbSNP	Frequency~TOPMed~gnomAD		missense variant	R/Q	740	740	1	deleterious - low confidence	0	188	benign	0.187	24001	likely benign	24	176	likely benign	0.175	81	tolerated	0.08	601	medium	0.6	ENST00000423485.6
rs970752438	725156597	17:40396362	17:40396362	A	G/A/T			-	SNP	dbSNP	Frequency~TOPMed~gnomAD		missense variant	P/L	1214	1214	21	deleterious - low confidence	0.02	15	benign	0.014	22001	likely benign	22	137	likely benign	0.136	72	tolerated	0.071	596	medium	0.595	ENST00000423485.6
rs1483176623	262538568	17:40400658	17:40400658	C	T/C			-	SNP	dbSNP	Frequency~TOPMed		synonymous variant	P	890	890		-			-			-			-			-			-		ENST00000423485.6
COSV101396424	804249264	17:40400660	17:40400660	COSMIC_MUTATION	COSMIC_MUTATION			-	somatic SNV	COSMIC	Phenotype_or_Disease		coding sequence variant		890	890		-			-			-			-			-			-		ENST00000423485.6
rs748924788	140612071	17:40400656	17:40400656	T	C/T			-	SNP	dbSNP	Frequency~ExAC~gnomAD		missense variant	S/N	891	891	521	tolerated - low confidence	0.52	14	benign	0.013	19001	likely benign	19	45	likely benign	0.044	42	tolerated	0.041	170	neutral	0.169	ENST00000423485.6
rs1477035119	248024785	17:40400657	17:40400657	G	T/G			-	SNP	dbSNP	Frequency~TOPMed~gnomAD		missense variant	S/R	891	891	61	tolerated - low confidence	0.06	32	benign	0.031	21001	likely benign	21	78	likely benign	0.077	76	tolerated	0.075	658	medium	0.657	ENST00000423485.6
COSV104437028	804249249	17:40400649	17:40400649	COSMIC_MUTATION	COSMIC_MUTATION			-	somatic SNV	COSMIC	Phenotype_or_Disease		coding sequence variant		893	893		-			-			-			-			-			-		ENST00000423485.6
rs1197831792	148722850	17:40411818	17:40411818	A	C/A			-	SNP	dbSNP	Frequency~gnomAD		missense variant~splice region variant	V/L	264	264	41	deleterious - low confidence	0.04	14	benign	0.013	22001	likely benign	22	42	likely benign	0.041	64	tolerated	0.063	596	medium	0.595	ENST00000423485.6
rs1453908976	242390245	17:40392243	17:40392243	T	G/T			-	SNP	dbSNP	Frequency~TOPMed		missense variant	P/T	1355	1355	41	deleterious - low confidence	0.04	8	benign	0.007	20001	likely benign	20	44	likely benign	0.043	50	tolerated	0.049	596	medium	0.595	ENST00000423485.6
COSV101396221	804249237	17:40400648	17:40400648	COSMIC_MUTATION	COSMIC_MUTATION			-	somatic SNV	COSMIC	Phenotype_or_Disease		coding sequence variant		894	894		-			-			-			-			-			-		ENST00000423485.6
rs553900976	117132278	17:40398602	17:40398602	T	C/T	T	0.0002	< 0.001	SNP	dbSNP	Frequency~1000Genomes~ExAC~gnomAD		missense variant	D/N	1165	1165	11	deleterious - low confidence	0.01	326	benign	0.325	24001	likely benign	24	180	likely benign	0.179	127	tolerated	0.126	594	medium	0.593	ENST00000423485.6
rs781687313	123694614	17:40400631	17:40400631	G	A/G			-	SNP	dbSNP	Frequency~ExAC~gnomAD		synonymous variant	I	899	899		-			-			-			-			-			-		ENST00000423485.6
rs1394328357	208678813	17:40390009	17:40390009	A	C/A			-	SNP	dbSNP	Frequency~TOPMed		missense variant	D/Y	1475	1475	21	deleterious - low confidence	0.02	889	possibly damaging	0.888	27001	likely benign	27	281	likely benign	0.28	310	tolerated	0.309	591	medium	0.59	ENST00000423485.6
rs1483514385	262616534	17:40400625	17:40400625	C	T/C			-	SNP	dbSNP	Frequency~gnomAD		synonymous variant	E	901	901		-			-			-			-			-			-		ENST00000423485.6
rs374861292	119471066	17:40400621	17:40400621	A	C/A			-	SNP	dbSNP	Frequency~ESP~ExAC~TOPMed~gnomAD		missense variant	A/S	903	903	101	tolerated - low confidence	0.1	31	benign	0.03	20001	likely benign	20	87	likely benign	0.086	39	tolerated	0.038	66	neutral	0.065	ENST00000423485.6
rs186830718	115853794	17:40400618	17:40400618	A	G/A/C	A	0.000399	< 0.001	SNP	dbSNP	Frequency~1000Genomes~ESP~ExAC~TOPMed~gnomAD		missense variant	P/S	904	904	281	tolerated - low confidence	0.28	1	benign	0	14001	likely benign	14	35	likely benign	0.034	29	tolerated	0.028	449	low	0.448	ENST00000423485.6
rs186830718	115853794	17:40400618	17:40400618	C	G/A/C	A	0.000399	< 0.001	SNP	dbSNP	Frequency~1000Genomes~ESP~ExAC~TOPMed~gnomAD		missense variant	P/A	904	904	201	tolerated - low confidence	0.2	6	benign	0.005	13001	likely benign	13	20	likely benign	0.019	32	tolerated	0.031	370	low	0.369	ENST00000423485.6
rs1432101383	229135271	17:40389590	17:40389590	A	G/A			-	SNP	dbSNP	Frequency~TOPMed~gnomAD		missense variant	R/W	5	5	1	deleterious - low confidence	0	879	possibly damaging	0.878	28001	likely benign	28	319	likely benign	0.318	329	tolerated	0.328	591	medium	0.59	ENST00000577541.1
rs1432101383	229135271	17:40389590	17:40389590	A	G/A			-	SNP	dbSNP	Frequency~TOPMed~gnomAD		missense variant	R/W	1509	1509	1	deleterious - low confidence	0	879	possibly damaging	0.878	28001	likely benign	28	319	likely benign	0.318	329	tolerated	0.328	591	medium	0.59	ENST00000423485.6
rs752963285	141977871	17:40400610	17:40400610	C	T/C			-	SNP	dbSNP	Frequency~ExAC~gnomAD		synonymous variant	Q	906	906		-			-			-			-			-			-		ENST00000423485.6
rs560441128	118797432	17:40389589	17:40389589	G	C/A/G/T	T	0.0002	< 0.001	SNP	dbSNP	Frequency~1000Genomes~ExAC~TOPMed~gnomAD		missense variant	R/P	5	5	1	deleterious - low confidence	0	707	possibly damaging	0.706	25001	likely benign	25	232	likely benign	0.231	323	tolerated	0.322	591	medium	0.59	ENST00000577541.1
rs1328426332	165518203	17:40400601	17:40400601	G	A/G			-	SNP	dbSNP	Frequency~gnomAD		synonymous variant	I	909	909		-			-			-			-			-			-		ENST00000423485.6
rs1285425322	161099512	17:40400599	17:40400599	T	C/T			-	SNP	dbSNP	Frequency~gnomAD		missense variant	S/N	910	910	301	tolerated - low confidence	0.3	6	benign	0.005	17001	likely benign	17	85	likely benign	0.084	35	tolerated	0.034	138	neutral	0.137	ENST00000423485.6
rs560441128	118797432	17:40389589	17:40389589	G	C/A/G/T	T	0.0002	< 0.001	SNP	dbSNP	Frequency~1000Genomes~ExAC~TOPMed~gnomAD		missense variant	R/P	1509	1509	1	deleterious - low confidence	0	707	possibly damaging	0.706	25001	likely benign	25	232	likely benign	0.231	323	tolerated	0.322	591	medium	0.59	ENST00000423485.6
rs565731951	120194307	17:40390011	17:40390011	T	G/T			-	SNP	dbSNP	Frequency~TOPMed		missense variant	S/Y	1474	1474	1	deleterious - low confidence	0	700	possibly damaging	0.699	26001	likely benign	26	219	likely benign	0.218	192	tolerated	0.191	591	medium	0.59	ENST00000423485.6
rs755029136	142684824	17:40400591	17:40400591	T	C/T			-	SNP	dbSNP	Frequency~ExAC~gnomAD		missense variant	V/I	913	913	411	tolerated - low confidence	0.41	53	benign	0.052	13001	likely benign	13	57	likely benign	0.056	23	tolerated	0.022	37	neutral	0.036	ENST00000423485.6
COSV70733700	804249221	17:40400591	17:40400591	COSMIC_MUTATION	COSMIC_MUTATION			-	somatic SNV	COSMIC	Phenotype_or_Disease		coding sequence variant		913	913		-			-			-			-			-			-		ENST00000423485.6
rs560441128	118797432	17:40389589	17:40389589	T	C/A/G/T	T	0.0002	< 0.001	SNP	dbSNP	Frequency~1000Genomes~ExAC~TOPMed~gnomAD		missense variant	R/Q	5	5	1	deleterious - low confidence	0	436	benign	0.435	24001	likely benign	24	204	likely benign	0.203	317	tolerated	0.316	591	medium	0.59	ENST00000577541.1
rs560441128	118797432	17:40389589	17:40389589	T	C/A/G/T	T	0.0002	< 0.001	SNP	dbSNP	Frequency~1000Genomes~ExAC~TOPMed~gnomAD		missense variant	R/Q	1509	1509	21	deleterious - low confidence	0.02	436	benign	0.435	24001	likely benign	24	204	likely benign	0.203	317	tolerated	0.316	591	medium	0.59	ENST00000423485.6
COSV104712307	804249207	17:40400582	17:40400582	COSMIC_MUTATION	COSMIC_MUTATION			-	somatic SNV	COSMIC	Phenotype_or_Disease		coding sequence variant		916	916		-			-			-			-			-			-		ENST00000423485.6
rs1464585166	245164877	17:40400574	17:40400574	G	A/G			-	SNP	dbSNP	Frequency~gnomAD		synonymous variant	S	918	918		-			-			-			-			-			-		ENST00000423485.6
COSV101396181	804249187	17:40400568	17:40400568	COSMIC_MUTATION	COSMIC_MUTATION			-	somatic SNV	COSMIC	Phenotype_or_Disease		coding sequence variant		920	920		-			-			-			-			-			-		ENST00000423485.6
rs1339235328	176466863	17:40400587	17:40400587	A	G/A			-	SNP	dbSNP	Frequency~TOPMed~gnomAD		missense variant	A/V	914	914	21	deleterious - low confidence	0.02	326	benign	0.325	23001	likely benign	23	175	likely benign	0.174	127	tolerated	0.126	591	medium	0.59	ENST00000423485.6
rs868251333	124702494	17:40413226	17:40413226	A	G/A			-	SNP	dbSNP	Frequency		missense variant	A/V	182	182	1	deleterious - low confidence	0	22	benign	0.021	24001	likely benign	24	107	likely benign	0.106	137	tolerated	0.136	587	medium	0.586	ENST00000423485.6
COSV70733114	804249158	17:40400565	17:40400565	COSMIC_MUTATION	COSMIC_MUTATION			-	somatic SNV	COSMIC	Phenotype_or_Disease		coding sequence variant		921	921		-			-			-			-			-			-		ENST00000423485.6
rs200849233	117379323	17:40395460	17:40395460	C	T/C			-	SNP	dbSNP	Frequency~1000Genomes		missense variant	K/R	1267	1267	21	deleterious - low confidence	0.02	83	benign	0.082	22001	likely benign	22	16	likely benign	0.015	56	tolerated	0.055	586	medium	0.585	ENST00000423485.6
COSV70733589	804249174	17:40400566	17:40400566	COSMIC_MUTATION	COSMIC_MUTATION			-	somatic SNV	COSMIC	Phenotype_or_Disease		coding sequence variant		921	921		-			-			-			-			-			-		ENST00000423485.6
COSV70732906	804249148	17:40400562	17:40400562	COSMIC_MUTATION	COSMIC_MUTATION			-	somatic SNV	COSMIC	Phenotype_or_Disease		coding sequence variant		922	922		-			-			-			-			-			-		ENST00000423485.6
rs1379217533	205416749	17:40400007	17:40400007	G	C/G/T			-	SNP	dbSNP	Frequency~TOPMed~gnomAD		missense variant	D/H	1021	1021	1	deleterious - low confidence	0	414	benign	0.413	24001	likely benign	24	230	likely benign	0.229	96	tolerated	0.095	585	medium	0.584	ENST00000423485.6
COSV70733716	804249126	17:40400559	17:40400559	COSMIC_MUTATION	COSMIC_MUTATION			-	somatic SNV	COSMIC	Phenotype_or_Disease		coding sequence variant		923	923		-			-			-			-			-			-		ENST00000423485.6
rs80336097	109614452	17:40408612	17:40408612	A	C/A/T			-	SNP	dbSNP	Frequency~ExAC~gnomAD		missense variant	V/L	408	408	1	deleterious - low confidence	0	11	benign	0.01	23001	likely benign	23	217	likely benign	0.216	92	tolerated	0.091	582	medium	0.581	ENST00000423485.6
COSV70732697	804249115	17:40400550	17:40400550	COSMIC_MUTATION	COSMIC_MUTATION			-	somatic SNV	COSMIC	Phenotype_or_Disease		coding sequence variant		926	926		-			-			-			-			-			-		ENST00000423485.6
rs61749876	107907301	17:40400547	17:40400547	A	G/A/T	A	0.0002	< 0.001	SNP	dbSNP	Frequency~1000Genomes~ESP~Phenotype_or_Disease~ExAC~TOPMed~gnomAD	benign	synonymous variant	P	927	927		-			-			-			-			-			-		ENST00000423485.6
rs61749876	107907301	17:40400547	17:40400547	T	G/A/T	A	0.0002	< 0.001	SNP	dbSNP	Frequency~1000Genomes~ESP~Phenotype_or_Disease~ExAC~TOPMed~gnomAD	benign	synonymous variant	P	927	927		-			-			-			-			-			-		ENST00000423485.6
rs1176811906	179445332	17:40408546	17:40408546	T	C/T			-	SNP	dbSNP	Frequency~gnomAD		missense variant	V/I	430	430	11	deleterious - low confidence	0.01	149	benign	0.148	22001	likely benign	22	82	likely benign	0.081	75	tolerated	0.074	575	medium	0.574	ENST00000423485.6
rs1804539	104458568	17:40390020	17:40390020	A	G/A			-	SNP	dbSNP			missense variant	S/F	1471	1471	41	deleterious - low confidence	0.04	779	possibly damaging	0.778	27001	likely benign	27	201	likely benign	0.2	217	tolerated	0.216	571	medium	0.57	ENST00000423485.6
rs202231304	117709919	17:40400546	17:40400546	T	C/T	T	0.0002	< 0.001	SNP	dbSNP	Frequency~1000Genomes~ESP~ExAC~TOPMed~gnomAD		missense variant	V/I	928	928	211	tolerated - low confidence	0.21	10	benign	0.009	1	likely benign	0	134	likely benign	0.133	19	tolerated	0.018	43	neutral	0.042	ENST00000423485.6
COSV70733501	804249104	17:40400546	17:40400546	COSMIC_MUTATION	COSMIC_MUTATION			-	somatic SNV	COSMIC	Phenotype_or_Disease		coding sequence variant		928	928		-			-			-			-			-			-		ENST00000423485.6
rs370857635	118503132	17:40400538	17:40400538	C	T/C			-	SNP	dbSNP	Frequency~ESP~ExAC~TOPMed~gnomAD		synonymous variant	T	930	930		-			-			-			-			-			-		ENST00000423485.6
rs1188554108	182143606	17:40400058	17:40400058	T	C/T			-	SNP	dbSNP	Frequency~gnomAD		missense variant	D/N	1004	1004	1	deleterious - low confidence	0	382	benign	0.381	24001	likely benign	24	290	likely benign	0.289	144	tolerated	0.143	571	medium	0.57	ENST00000423485.6
rs1457269819	243236895	17:40400536	17:40400536	T	C/T			-	SNP	dbSNP	Frequency~gnomAD		stop gained	W/*	931	931		-			-			-			-			-			-		ENST00000423485.6
COSV101396361	804249088	17:40400536	17:40400536	COSMIC_MUTATION	COSMIC_MUTATION			-	somatic SNV	COSMIC	Phenotype_or_Disease		coding sequence variant		931	931		-			-			-			-			-			-		ENST00000423485.6
rs769207091	146915202	17:40400532	17:40400532	C	G/C			-	SNP	dbSNP	Frequency~ExAC~TOPMed~gnomAD		synonymous variant	T	932	932		-			-			-			-			-			-		ENST00000423485.6
rs927274468	126671267	17:40400398	17:40400398	C	T/C			-	SNP	dbSNP	Frequency~gnomAD		synonymous variant	E	937	937		-			-			-			-			-			-		ENST00000423485.6
rs934528221	128138148	17:40390021	17:40390021	C	A/C			-	SNP	dbSNP			missense variant	S/A	1471	1471	31	deleterious - low confidence	0.03	145	benign	0.144	22001	likely benign	22	125	likely benign	0.124	143	tolerated	0.142	571	medium	0.57	ENST00000423485.6
rs376965819	119947614	17:40411164	17:40411164	G	A/G			-	SNP	dbSNP	Frequency~ESP~ExAC~TOPMed~gnomAD		missense variant	L/S	383	383	1	deleterious - low confidence	0	685	possibly damaging	0.684	24001	likely benign	24	274	likely benign	0.273	58	tolerated	0.057	569	medium	0.568	ENST00000423485.6
rs1449626337	241285264	17:40400389	17:40400389	C	T/C			-	SNP	dbSNP	Frequency~TOPMed~gnomAD		synonymous variant	L	940	940		-			-			-			-			-			-		ENST00000423485.6
rs757791718	143563119	17:40404217	17:40404217	C	G/A/C			-	SNP	dbSNP	Frequency~ExAC~TOPMed~gnomAD		missense variant	R/G	740	740	1	deleterious - low confidence	0	111	benign	0.11	24001	likely benign	24	225	likely benign	0.224	92	tolerated	0.091	568	medium	0.567	ENST00000423485.6
rs781108895	123550818	17:40404250	17:40404250	T	C/T			-	SNP	dbSNP	Frequency~ExAC~TOPMed~gnomAD		missense variant	V/I	729	729	1	deleterious - low confidence	0	744	possibly damaging	0.743	23001	likely benign	23	160	likely benign	0.159	90	tolerated	0.089	567	medium	0.566	ENST00000423485.6
rs758755407	143807976	17:40400613	17:40400613	T	A/T			-	SNP	dbSNP	Frequency~ExAC~gnomAD		missense variant	N/K	905	905	1	deleterious - low confidence	0	590	possibly damaging	0.589	23001	likely benign	23	148	likely benign	0.147	68	tolerated	0.067	567	medium	0.566	ENST00000423485.6
rs757251056	143388820	17:40400371	17:40400371	A	G/A			-	SNP	dbSNP	Frequency~ExAC~TOPMed~gnomAD		synonymous variant	G	946	946		-			-			-			-			-			-		ENST00000423485.6
rs1209456911	151420929	17:40400372	17: between 40400372 & 40400373	GCCGTAT	-/GCCGTAT			-	insertion	dbSNP	Frequency~gnomAD		frameshift variant	G/DTAX	946	946		-			-			-			-			-			-		ENST00000423485.6
rs373156274	119074334	17:40400368	17:40400368	A	G/A/C			-	SNP	dbSNP	Frequency~ESP~ExAC~TOPMed~gnomAD		synonymous variant	T	947	947		-			-			-			-			-			-		ENST00000423485.6
rs373156274	119074334	17:40400368	17:40400368	C	G/A/C			-	SNP	dbSNP	Frequency~ESP~ExAC~TOPMed~gnomAD		synonymous variant	T	947	947		-			-			-			-			-			-		ENST00000423485.6
COSV70732815	804249029	17:40400369	17:40400369	COSMIC_MUTATION	COSMIC_MUTATION			-	somatic SNV	COSMIC	Phenotype_or_Disease		coding sequence variant		947	947		-			-			-			-			-			-		ENST00000423485.6
COSV70732123	804249039	17:40400370	17:40400370	COSMIC_MUTATION	COSMIC_MUTATION			-	somatic SNV	COSMIC	Phenotype_or_Disease		coding sequence variant		947	947		-			-			-			-			-			-		ENST00000423485.6
COSV70732000	804249001	17:40400366	17:40400366	COSMIC_MUTATION	COSMIC_MUTATION			-	somatic SNV	COSMIC	Phenotype_or_Disease		coding sequence variant		948	948		-			-			-			-			-			-		ENST00000423485.6
rs1227704023	151800242	17:40401067	17:40401067	G	A/G			-	SNP	dbSNP	Frequency~TOPMed		missense variant	L/S	816	816	1	deleterious - low confidence	0	217	benign	0.216	23001	likely benign	23	459	likely benign	0.458	69	tolerated	0.068	567	medium	0.566	ENST00000423485.6
rs1443147068	231683425	17:40392269	17:40392269	C	T/C			-	SNP	dbSNP	Frequency~gnomAD		missense variant	E/G	1346	1346	11	deleterious - low confidence	0.01	54	benign	0.053	22001	likely benign	22	48	likely benign	0.047	58	tolerated	0.057	561	medium	0.56	ENST00000423485.6
COSV101396302	804249013	17:40400367	17:40400367	COSMIC_MUTATION	COSMIC_MUTATION			-	somatic SNV	COSMIC	Phenotype_or_Disease		coding sequence variant		948	948		-			-			-			-			-			-		ENST00000423485.6
COSV101396188	804248985	17:40400362	17:40400362	COSMIC_MUTATION	COSMIC_MUTATION			-	somatic SNV	COSMIC	Phenotype_or_Disease		coding sequence variant		949	949		-			-			-			-			-			-		ENST00000423485.6
rs1209024587	151322453	17:40400359	17:40400359	C	T/C			-	SNP	dbSNP	Frequency~TOPMed		synonymous variant	T	950	950		-			-			-			-			-			-		ENST00000423485.6
COSV70733678	804248973	17:40400361	17:40400361	COSMIC_MUTATION	COSMIC_MUTATION			-	somatic SNV	COSMIC	Phenotype_or_Disease		coding sequence variant		950	950		-			-			-			-			-			-		ENST00000423485.6
rs1040706967	145698577	17:40392332	17:40392332	C	T/C			-	SNP	dbSNP	Frequency~TOPMed		missense variant	K/R	1325	1325	21	deleterious - low confidence	0.02	32	benign	0.031	23001	likely benign	23	80	likely benign	0.079	68	tolerated	0.067	561	medium	0.56	ENST00000423485.6
rs1251908003	156728552	17:40406407	17:40406407	T	C/T			-	SNP	dbSNP	Frequency~TOPMed		missense variant	E/K	644	644	41	deleterious - low confidence	0.04	18	benign	0.017	23001	likely benign	23	204	likely benign	0.203	57	tolerated	0.056	561	medium	0.56	ENST00000423485.6
rs1047406616	147588031	17:40389645	17:40389645	G	T/C/G			-	SNP	dbSNP	Frequency~TOPMed~gnomAD		missense variant~splice region variant	K/N	1490	1490	31	deleterious - low confidence	0.03	2	benign	0.001	23001	likely benign	23	145	likely benign	0.144	187	tolerated	0.186	561	medium	0.56	ENST00000423485.6
rs372847016	119003693	17:40398931	17:40398931	G	C/G			-	SNP	dbSNP	Frequency~ESP~gnomAD		missense variant	D/H	1099	1099	21	deleterious - low confidence	0.02	355	benign	0.354	22001	likely benign	22	182	likely benign	0.181	112	tolerated	0.111	556	medium	0.555	ENST00000423485.6
COSV70733254	804248958	17:40400346	17:40400346	COSMIC_MUTATION	COSMIC_MUTATION			-	somatic SNV	COSMIC	Phenotype_or_Disease		coding sequence variant		955	955		-			-			-			-			-			-		ENST00000423485.6
rs548582561	115664036	17:40400341	17:40400341	A	G/A	A	0.0002	< 0.001	SNP	dbSNP	Frequency~1000Genomes~ExAC~gnomAD		synonymous variant	D	956	956		-			-			-			-			-			-		ENST00000423485.6
rs754626880	142544596	17:40389558	17:40389558	C	T/C			-	SNP	dbSNP	Frequency~ExAC~TOPMed~gnomAD		missense variant	I/M	15	15	1	deleterious - low confidence	0	784	possibly damaging	0.783	20001	likely benign	20	214	likely benign	0.213	196	tolerated	0.195	551	medium	0.55	ENST00000577541.1
COSV104712309	804248945	17:40400336	17:40400336	COSMIC_MUTATION	COSMIC_MUTATION			-	somatic SNV	COSMIC	Phenotype_or_Disease		coding sequence variant		958	958		-			-			-			-			-			-		ENST00000423485.6
rs754626880	142544596	17:40389558	17:40389558	C	T/C			-	SNP	dbSNP	Frequency~ExAC~TOPMed~gnomAD		missense variant	I/M	1519	1519	11	deleterious - low confidence	0.01	784	possibly damaging	0.783	20001	likely benign	20	214	likely benign	0.213	196	tolerated	0.195	551	medium	0.55	ENST00000423485.6
rs768139136	146598479	17:40400332	17:40400332	A	T/A			-	SNP	dbSNP	Frequency~ExAC~TOPMed~gnomAD		missense variant	E/D	959	959	91	tolerated - low confidence	0.09	374	benign	0.373	22001	likely benign	22	225	likely benign	0.224	69	tolerated	0.068	556	medium	0.555	ENST00000423485.6
rs759091192	143887754	17:40400329	17:40400329	A	G/A			-	SNP	dbSNP	Frequency~ExAC~gnomAD		synonymous variant	Y	960	960		-			-			-			-			-			-		ENST00000423485.6
COSV105348843	804248928	17:40400329	17:40400329	COSMIC_MUTATION	COSMIC_MUTATION			-	somatic SNV	COSMIC	Phenotype_or_Disease		coding sequence variant		960	960		-			-			-			-			-			-		ENST00000423485.6
rs1367081164	181948476	17:40400326	17:40400326	G	A/G			-	SNP	dbSNP	Frequency~TOPMed~gnomAD		synonymous variant	H	961	961		-			-			-			-			-			-		ENST00000423485.6
rs1021428865	139924662	17:40389560	17:40389560	A	T/A/C			-	SNP	dbSNP	Frequency~TOPMed~gnomAD		missense variant	I/L	15	15	1	deleterious - low confidence	0	96	benign	0.095	23001	likely benign	23	159	likely benign	0.158	124	tolerated	0.123	551	medium	0.55	ENST00000577541.1
rs1418533851	225492686	17:40400317	17:40400317	A	G/A			-	SNP	dbSNP	Frequency~TOPMed~gnomAD		synonymous variant	T	964	964		-			-			-			-			-			-		ENST00000423485.6
rs770347677	147230338	17:40400314	17:40400314	G	A/G/T			-	SNP	dbSNP	Frequency~ExAC~TOPMed~gnomAD		synonymous variant	T	965	965		-			-			-			-			-			-		ENST00000423485.6
rs770347677	147230338	17:40400314	17:40400314	T	A/G/T			-	SNP	dbSNP	Frequency~ExAC~TOPMed~gnomAD		synonymous variant	T	965	965		-			-			-			-			-			-		ENST00000423485.6
COSV70732410	804248911	17:40400307	17:40400307	COSMIC_MUTATION	COSMIC_MUTATION			-	somatic SNV	COSMIC	Phenotype_or_Disease		coding sequence variant		968	968		-			-			-			-			-			-		ENST00000423485.6
rs1021428865	139924662	17:40389560	17:40389560	A	T/A/C			-	SNP	dbSNP	Frequency~TOPMed~gnomAD		missense variant	I/L	1519	1519	1	deleterious - low confidence	0	96	benign	0.095	23001	likely benign	23	159	likely benign	0.158	124	tolerated	0.123	551	medium	0.55	ENST00000423485.6
rs559250796	118474933	17:40400861	17:40400861	T	G/A/T	T	0.0002	< 0.001	SNP	dbSNP	Frequency~1000Genomes~TOPMed~gnomAD		missense variant	P/T	885	885	11	deleterious - low confidence	0.01	359	benign	0.358	23001	likely benign	23	267	likely benign	0.266	88	tolerated	0.087	548	medium	0.547	ENST00000423485.6
COSV101396014	804248900	17:40400296	17:40400296	COSMIC_MUTATION	COSMIC_MUTATION			-	somatic SNV	COSMIC	Phenotype_or_Disease		coding sequence variant		971	971		-			-			-			-			-			-		ENST00000423485.6
rs942204594	129691000	17:40400297	17:40400297	C	T/C			-	SNP	dbSNP	Frequency~TOPMed~gnomAD		missense variant	K/R	971	971	111	tolerated - low confidence	0.11	123	benign	0.122	22001	likely benign	22	48	likely benign	0.047	56	tolerated	0.055	458	low	0.457	ENST00000423485.6
rs556664581	117796059	17:40390057	17:40390057	C	T/C	C	0.0002	< 0.001	SNP	dbSNP	Frequency~1000Genomes~ExAC~TOPMed~gnomAD		missense variant	K/E	1459	1459	21	deleterious - low confidence	0.02	350	benign	0.349	23001	likely benign	23	201	likely benign	0.2	194	tolerated	0.193	541	medium	0.54	ENST00000423485.6
rs997760271	723860447	17:40389544	17:40389544	A	T/A			-	SNP	dbSNP			missense variant	E/V	20	20	1	deleterious - low confidence	0	258	benign	0.257	27001	likely benign	27	108	likely benign	0.107	59	tolerated	0.058	541	medium	0.54	ENST00000577541.1
COSV70733952	804248884	17:40400289	17:40400289	COSMIC_MUTATION	COSMIC_MUTATION			-	somatic SNV	COSMIC	Phenotype_or_Disease		coding sequence variant		974	974		-			-			-			-			-			-		ENST00000423485.6
rs34273139	106907481	17:40400281	17:40400281	C	T/C	C	0.01458	0.015	SNP	dbSNP	Frequency~1000Genomes~ESP~Phenotype_or_Disease~ExAC~TOPMed~gnomAD	benign	synonymous variant	K	976	976		-			-			-			-			-			-		ENST00000423485.6
rs997760271	723860447	17:40389544	17:40389544	A	T/A			-	SNP	dbSNP			missense variant	E/V	1524	1524	1	deleterious - low confidence	0	258	benign	0.257	27001	likely benign	27	108	likely benign	0.107	59	tolerated	0.058	541	medium	0.54	ENST00000423485.6
COSV70732192	804248875	17:40400276	17:40400276	COSMIC_MUTATION	COSMIC_MUTATION			-	somatic SNV	COSMIC	Phenotype_or_Disease		coding sequence variant		978	978		-			-			-			-			-			-		ENST00000423485.6
rs930032673	127215576	17:40413567	17:40413567	C	T/C			-	SNP	dbSNP	Frequency~TOPMed~gnomAD		missense variant	K/E	119	119	11	deleterious - low confidence	0.01	607	possibly damaging	0.606	25001	likely benign	25	219	likely benign	0.218	81	tolerated	0.08	536	medium	0.535	ENST00000581055.1
COSV70733873	804248857	17:40400269	17: between 40400269 & 40400270	COSMIC_MUTATION	COSMIC_MUTATION			-	somatic insertion	COSMIC	Phenotype_or_Disease		coding sequence variant		980	980		-			-			-			-			-			-		ENST00000423485.6
rs930032673	127215576	17:40413567	17:40413567	C	T/C			-	SNP	dbSNP	Frequency~TOPMed~gnomAD		missense variant	K/E	131	131	1	deleterious - low confidence	0	607	possibly damaging	0.606	25001	likely benign	25	219	likely benign	0.218	81	tolerated	0.08	536	medium	0.535	ENST00000423485.6
rs778291076	122837330	17:40392296	17:40392296	A	G/A			-	SNP	dbSNP	Frequency~ExAC~TOPMed~gnomAD		missense variant	S/L	1337	1337	51	deleterious - low confidence	0.05	182	benign	0.181	23001	likely benign	23	101	likely benign	0.1	65	tolerated	0.064	534	medium	0.533	ENST00000423485.6
COSV70732116	804248839	17:40400264	17:40400264	COSMIC_MUTATION	COSMIC_MUTATION			-	somatic SNV	COSMIC	Phenotype_or_Disease		coding sequence variant		982	982		-			-			-			-			-			-		ENST00000423485.6
rs1228407789	151933367	17:40400261	17:40400261	G	A/G			-	SNP	dbSNP	Frequency~TOPMed		missense variant	V/A	983	983	1001	tolerated - low confidence	1	1	benign	0	7001	likely benign	7	92	likely benign	0.091	13	tolerated	0.012	7	neutral	0.006	ENST00000423485.6
rs748486089	140460710	17:40400257	17:40400257	C	T/C			-	SNP	dbSNP	Frequency~ExAC~TOPMed~gnomAD		synonymous variant	G	984	984		-			-			-			-			-			-		ENST00000423485.6
rs1488000175	263704357	17:40400254	17:40400254	C	T/C			-	SNP	dbSNP	Frequency~gnomAD		synonymous variant	L	985	985		-			-			-			-			-			-		ENST00000423485.6
rs756580989	143187967	17:40401011	17:40401011	A	G/A/T			-	SNP	dbSNP	Frequency~ExAC~TOPMed~gnomAD		missense variant	R/C	835	835	1	deleterious - low confidence	0	416	benign	0.415	25001	likely benign	25	169	likely benign	0.168	108	tolerated	0.107	533	medium	0.532	ENST00000423485.6
COSV70732631	804248825	17:40400238	17:40400238	COSMIC_MUTATION	COSMIC_MUTATION			-	somatic SNV	COSMIC	Phenotype_or_Disease		coding sequence variant		991	991		-			-			-			-			-			-		ENST00000423485.6
rs768979756	146844868	17:40400233	17:40400233	C	T/C			-	SNP	dbSNP	Frequency~ExAC~gnomAD		synonymous variant	Q	992	992		-			-			-			-			-			-		ENST00000423485.6
COSV70732386	804248806	17:40400232	17:40400232	COSMIC_MUTATION	COSMIC_MUTATION			-	somatic SNV	COSMIC	Phenotype_or_Disease		coding sequence variant		993	993		-			-			-			-			-			-		ENST00000423485.6
rs375158687	119530852	17:40400346	17:40400346	C	T/C			-	SNP	dbSNP	Frequency~ESP~ExAC~TOPMed~gnomAD		missense variant	T/A	955	955	1	deleterious - low confidence	0	116	benign	0.115	22001	likely benign	22	61	likely benign	0.06	56	tolerated	0.055	529	medium	0.528	ENST00000423485.6
rs1331818362	166105001	17:40411750	17:40411750	A	C/A			-	SNP	dbSNP	Frequency~gnomAD		missense variant	L/F	286	286	11	deleterious - low confidence	0.01	8	benign	0.007	22001	likely benign	22	207	likely benign	0.206	54	tolerated	0.053	529	medium	0.528	ENST00000423485.6
COSV70732587	804248795	17:40400226	17:40400226	COSMIC_MUTATION	COSMIC_MUTATION			-	somatic SNV	COSMIC	Phenotype_or_Disease		coding sequence variant		995	995		-			-			-			-			-			-		ENST00000423485.6
rs1280370695	159906216	17:40400221	17:40400221	C	T/C			-	SNP	dbSNP	Frequency~gnomAD		synonymous variant	T	996	996		-			-			-			-			-			-		ENST00000423485.6
rs1299570411	159248104	17:40389626	17:40389626	T	C/T			-	SNP	dbSNP	Frequency~gnomAD		missense variant	D/N	1497	1497	31	deleterious - low confidence	0.03	434	benign	0.433	22001	likely benign	22	98	likely benign	0.097	101	tolerated	0.1	525	medium	0.524	ENST00000423485.6
rs777338287	122670743	17:40389984	17:40389984	A	G/A			-	SNP	dbSNP	Frequency~ExAC~TOPMed~gnomAD		missense variant	S/L	1483	1483	21	deleterious - low confidence	0.02	63	benign	0.062	23001	likely benign	23	101	likely benign	0.1	145	tolerated	0.144	519	low	0.518	ENST00000423485.6
rs772094260	147793215	17:40412845	17:40412845	C	T/C			-	SNP	dbSNP	Frequency~ExAC~gnomAD		missense variant	I/V	235	235	11	deleterious - low confidence	0.01	22	benign	0.021	20001	likely benign	20	101	likely benign	0.1	72	tolerated	0.071	519	low	0.518	ENST00000423485.6
rs1275255458	158734308	17:40408618	17:40408618	T	C/T			-	SNP	dbSNP	Frequency~gnomAD		missense variant	G/S	406	406	1	deleterious - low confidence	0	323	benign	0.322	27001	likely benign	27	250	likely benign	0.249	110	tolerated	0.109	514	low	0.513	ENST00000423485.6
rs927323294	126680740	17:40400021	17:40400021	C	A/C			-	SNP	dbSNP	Frequency~TOPMed~gnomAD		missense variant	L/W	1016	1016	1	deleterious - low confidence	0	891	possibly damaging	0.89	25001	likely benign	25	160	likely benign	0.159	118	tolerated	0.117	513	low	0.512	ENST00000423485.6
rs777684063	122730321	17:40408103	17:40408103	G	C/G/T			-	SNP	dbSNP	Frequency~ExAC~TOPMed~gnomAD		missense variant	C/S	455	455	1	deleterious - low confidence	0	732	possibly damaging	0.731	24001	likely benign	24	640	likely disease causing	0.639	202	tolerated	0.201	513	low	0.512	ENST00000423485.6
COSV105348859	804248774	17:40400064	17:40400064	COSMIC_MUTATION	COSMIC_MUTATION			-	somatic SNV	COSMIC	Phenotype_or_Disease		coding sequence variant		1002	1002		-			-			-			-			-			-		ENST00000423485.6
rs1267385460	156808159	17:40400056	17:40400056	A	G/A			-	SNP	dbSNP	Frequency~TOPMed		synonymous variant	D	1004	1004		-			-			-			-			-			-		ENST00000423485.6
COSV70732402	804248742	17:40400056	17:40400056	COSMIC_MUTATION	COSMIC_MUTATION			-	somatic SNV	COSMIC	Phenotype_or_Disease		coding sequence variant		1004	1004		-			-			-			-			-			-		ENST00000423485.6
rs375612751	119638426	17:40400022	17:40400022	T	A/G/T			-	SNP	dbSNP	Frequency~ESP~ExAC~TOPMed~gnomAD		missense variant	L/M	1016	1016	21	deleterious - low confidence	0.02	147	benign	0.146	11001	likely benign	11	61	likely benign	0.06	60	tolerated	0.059	513	low	0.512	ENST00000423485.6
COSV105348841	804248760	17:40400058	17:40400058	COSMIC_MUTATION	COSMIC_MUTATION			-	somatic SNV	COSMIC	Phenotype_or_Disease		coding sequence variant		1004	1004		-			-			-			-			-			-		ENST00000423485.6
rs372742697	118974957	17:40400053	17:40400053	A	G/A/T			-	SNP	dbSNP	Frequency~ESP~ExAC~TOPMed~gnomAD		synonymous variant	H	1005	1005		-			-			-			-			-			-		ENST00000423485.6
rs1485756174	263178866	17:40407625	17:40407625	C	T/C			-	SNP	dbSNP	Frequency~gnomAD		missense variant	Q/R	517	517	1	deleterious - low confidence	0	54	benign	0.053	23001	likely benign	23	202	likely benign	0.201	82	tolerated	0.081	513	low	0.512	ENST00000423485.6
rs1372818078	203793578	17:40412787	17:40412787	G	T/G			-	SNP	dbSNP	Frequency~TOPMed~gnomAD		missense variant	K/T	254	254	11	deleterious - low confidence	0.01	662	possibly damaging	0.661	23001	likely benign	23	123	likely benign	0.122	78	tolerated	0.077	506	low	0.505	ENST00000423485.6
COSV104712311	804248733	17:40400049	17:40400049	COSMIC_MUTATION	COSMIC_MUTATION			-	somatic SNV	COSMIC	Phenotype_or_Disease		coding sequence variant		1007	1007		-			-			-			-			-			-		ENST00000423485.6
COSV101396240	804248723	17:40400049	17:40400049	COSMIC_MUTATION	COSMIC_MUTATION			-	somatic SNV	COSMIC	Phenotype_or_Disease		coding sequence variant		1007	1007		-			-			-			-			-			-		ENST00000423485.6
rs755799379	142954206	17:40400041	17:40400041	C	T/C			-	SNP	dbSNP	Frequency~ExAC~TOPMed~gnomAD		synonymous variant	L	1009	1009		-			-			-			-			-			-		ENST00000423485.6
rs1567784495	266520553	17:40400032	17:40400032	C	A/C			-	SNP	dbSNP	Frequency		stop gained	Y/*	1012	1012		-			-			-			-			-			-		ENST00000423485.6
rs756643129	143205515	17:40389531	17:40389531	T	A/T			-	SNP	dbSNP	Frequency~ExAC~gnomAD		missense variant	D/E	24	24	1	deleterious - low confidence	0	22	benign	0.021	22001	likely benign	22	250	likely benign	0.249	72	tolerated	0.071	506	low	0.505	ENST00000577541.1
rs762382936	144868350	17:40400026	17:40400026	T	C/T			-	SNP	dbSNP	Frequency~ExAC~gnomAD		synonymous variant	T	1014	1014		-			-			-			-			-			-		ENST00000423485.6
COSV101396294	804248692	17:40400026	17:40400026	COSMIC_MUTATION	COSMIC_MUTATION			-	somatic SNV	COSMIC	Phenotype_or_Disease		coding sequence variant		1014	1014		-			-			-			-			-			-		ENST00000423485.6
rs1383914239	206359679	17:40392714	17:40392714	C	T/C			-	SNP	dbSNP	Frequency~gnomAD		missense variant	T/A	1279	1279	41	deleterious - low confidence	0.04	10	benign	0.009	22001	likely benign	22	87	likely benign	0.086	43	tolerated	0.042	502	low	0.501	ENST00000423485.6
COSV104712310	804248709	17:40400027	17:40400027	COSMIC_MUTATION	COSMIC_MUTATION			-	somatic SNV	COSMIC	Phenotype_or_Disease		coding sequence variant		1014	1014		-			-			-			-			-			-		ENST00000423485.6
rs774658747	122149889	17:40400023	17:40400023	G	C/G			-	SNP	dbSNP	Frequency~ExAC		synonymous variant	V	1015	1015		-			-			-			-			-			-		ENST00000423485.6
rs1275769854	158866592	17:40390068	17:40390068	A	G/A			-	SNP	dbSNP	Frequency~TOPMed		missense variant	P/L	1455	1455	21	deleterious - low confidence	0.02	63	benign	0.062	23001	likely benign	23	64	likely benign	0.063	174	tolerated	0.173	497	low	0.496	ENST00000423485.6
rs1452364476	241970739	17:40400272	17:40400272	A	C/A			-	SNP	dbSNP	Frequency~gnomAD		missense variant	E/D	979	979	1	deleterious - low confidence	0	25	benign	0.024	17001	likely benign	17	141	likely benign	0.14	55	tolerated	0.054	497	low	0.496	ENST00000423485.6
COSV70733956	804248677	17:40400021	17:40400021	COSMIC_MUTATION	COSMIC_MUTATION			-	somatic SNV	COSMIC	Phenotype_or_Disease		coding sequence variant		1016	1016		-			-			-			-			-			-		ENST00000423485.6
COSV101396018	804248666	17:40400021	17:40400021	COSMIC_MUTATION	COSMIC_MUTATION			-	somatic SNV	COSMIC	Phenotype_or_Disease		coding sequence variant		1016	1016		-			-			-			-			-			-		ENST00000423485.6
rs375612751	119638426	17:40400022	17:40400022	G	A/G/T			-	SNP	dbSNP	Frequency~ESP~ExAC~TOPMed~gnomAD		synonymous variant	L	1016	1016		-			-			-			-			-			-		ENST00000423485.6
rs769793579	147075807	17:40390042	17:40390042	A	G/A			-	SNP	dbSNP	Frequency~ExAC~TOPMed~gnomAD		missense variant	R/C	1464	1464	41	deleterious - low confidence	0.04	4	benign	0.003	23001	likely benign	23	79	likely benign	0.078	117	tolerated	0.116	497	low	0.496	ENST00000423485.6
rs1048870912	148029794	17:40395487	17:40395487	G	A/G			-	SNP	dbSNP			missense variant	L/P	1258	1258	11	deleterious - low confidence	0.01	2	benign	0.001	22001	likely benign	22	166	likely benign	0.165	46	tolerated	0.045	491	low	0.49	ENST00000423485.6
COSV70732072	804248635	17:40400019	17:40400019	COSMIC_MUTATION	COSMIC_MUTATION			-	somatic SNV	COSMIC	Phenotype_or_Disease		coding sequence variant		1017	1017		-			-			-			-			-			-		ENST00000423485.6
COSV70732915	804248647	17:40400019	17:40400019	COSMIC_MUTATION	COSMIC_MUTATION			-	somatic SNV	COSMIC	Phenotype_or_Disease		coding sequence variant		1017	1017		-			-			-			-			-			-		ENST00000423485.6
rs1354250910	179733325	17:40404825	17:40404825	C	T/A/C			-	SNP	dbSNP	Frequency~TOPMed		missense variant	D/G	671	671	31	deleterious - low confidence	0.03	16	benign	0.015	25001	likely benign	25	179	likely benign	0.178	57	tolerated	0.056	483	low	0.482	ENST00000423485.6
COSV70733597	804248619	17:40400009	17:40400009	COSMIC_MUTATION	COSMIC_MUTATION			-	somatic SNV	COSMIC	Phenotype_or_Disease		coding sequence variant		1020	1020		-			-			-			-			-			-		ENST00000423485.6
rs763187500	145113448	17:40400005	17:40400005	T	G/T			-	SNP	dbSNP	Frequency~ExAC~gnomAD		missense variant	D/E	1021	1021	1001	tolerated - low confidence	1	15	benign	0.014	17001	likely benign	17	69	likely benign	0.068	11	tolerated	0.01	8	neutral	0.007	ENST00000423485.6
COSV70731926	804248594	17:40400005	17:40400005	COSMIC_MUTATION	COSMIC_MUTATION			-	somatic SNV	COSMIC	Phenotype_or_Disease		coding sequence variant		1021	1021		-			-			-			-			-			-		ENST00000423485.6
rs772606431	147953343	17:40399938	17:40399938	G	C/G			-	SNP	dbSNP			missense variant	E/Q	1044	1044	1	deleterious - low confidence	0	388	benign	0.387	22001	likely benign	22	270	likely benign	0.269	89	tolerated	0.088	481	low	0.48	ENST00000423485.6
rs747478111	140106892	17:40406680	17:40406680	C	T/C			-	SNP	dbSNP	Frequency~ExAC~gnomAD		missense variant	N/D	583	583	11	deleterious - low confidence	0.01	42	benign	0.041	21001	likely benign	21	202	likely benign	0.201	90	tolerated	0.089	480	low	0.479	ENST00000423485.6
COSV70732493	804248609	17:40400007	17:40400007	COSMIC_MUTATION	COSMIC_MUTATION			-	somatic SNV	COSMIC	Phenotype_or_Disease		coding sequence variant		1021	1021		-			-			-			-			-			-		ENST00000423485.6
COSV70732461	804248577	17:40399991	17:40399991	COSMIC_MUTATION	COSMIC_MUTATION			-	somatic SNV	COSMIC	Phenotype_or_Disease		coding sequence variant		1026	1026		-			-			-			-			-			-		ENST00000423485.6
rs1178535646	179815300	17:40399984	17:40399984	C	T/C			-	SNP	dbSNP	Frequency~gnomAD		synonymous variant	K	1028	1028		-			-			-			-			-			-		ENST00000423485.6
rs35036837	107080538	17:40399984	17:40399984-40399986	TTTT	TTT/TTTT			-	indel	dbSNP			frameshift variant	K/KX	1028	1028		-			-			-			-			-			-		ENST00000423485.6
rs1355018304	179869967	17:40399975	17:40399975	A	T/A			-	SNP	dbSNP	Frequency~gnomAD		synonymous variant	G	1031	1031		-			-			-			-			-			-		ENST00000423485.6
rs1445724813	240244734	17:40399976	17:40399976	G	C/G			-	SNP	dbSNP	Frequency~TOPMed~gnomAD		missense variant	G/A	1031	1031	831	tolerated - low confidence	0.83	41	benign	0.04	16001	likely benign	16	81	likely benign	0.08	26	tolerated	0.025	100	neutral	0.099	ENST00000423485.6
COSV70732522	804248560	17:40399965	17:40399965	COSMIC_MUTATION	COSMIC_MUTATION			-	somatic SNV	COSMIC	Phenotype_or_Disease		coding sequence variant		1035	1035		-			-			-			-			-			-		ENST00000423485.6
COSV70733817	804248569	17:40399965	17:40399965	COSMIC_MUTATION	COSMIC_MUTATION			-	somatic SNV	COSMIC	Phenotype_or_Disease		coding sequence variant		1035	1035		-			-			-			-			-			-		ENST00000423485.6
rs978635075	726362081	17:40389640	17:40389640	C	T/C/G			-	SNP	dbSNP	Frequency~TOPMed		missense variant	K/R	1492	1492	21	deleterious - low confidence	0.02	27	benign	0.026	22001	likely benign	22	131	likely benign	0.13	205	tolerated	0.204	480	low	0.479	ENST00000423485.6
rs754498405	142500772	17:40389629	17:40389629	G	C/G			-	SNP	dbSNP	Frequency~ExAC		missense variant	D/H	1496	1496	1	deleterious - low confidence	0	414	benign	0.413	21001	likely benign	21	45	likely benign	0.044	171	tolerated	0.17	473	low	0.472	ENST00000423485.6
COSV70733170	804248543	17:40399959	17:40399959	COSMIC_MUTATION	COSMIC_MUTATION			-	somatic SNV	COSMIC	Phenotype_or_Disease		coding sequence variant		1037	1037		-			-			-			-			-			-		ENST00000423485.6
COSV70732669	804248527	17:40399955	17:40399955	COSMIC_MUTATION	COSMIC_MUTATION			-	somatic SNV	COSMIC	Phenotype_or_Disease		coding sequence variant		1038	1038		-			-			-			-			-			-		ENST00000423485.6
rs770779298	147365838	17:40389580	17:40389580	T	G/T			-	SNP	dbSNP	Frequency~ExAC~gnomAD		missense variant	S/Y	8	8	1	deleterious - low confidence	0	704	possibly damaging	0.703	23001	likely benign	23	178	likely benign	0.177	223	tolerated	0.222	468	low	0.467	ENST00000577541.1
COSV101396024	804248515	17:40399953	17:40399953	COSMIC_MUTATION	COSMIC_MUTATION			-	somatic SNV	COSMIC	Phenotype_or_Disease		coding sequence variant		1039	1039		-			-			-			-			-			-		ENST00000423485.6
rs770779298	147365838	17:40389580	17:40389580	T	G/T			-	SNP	dbSNP	Frequency~ExAC~gnomAD		missense variant	S/Y	1512	1512	1	deleterious - low confidence	0	704	possibly damaging	0.703	23001	likely benign	23	178	likely benign	0.177	223	tolerated	0.222	468	low	0.467	ENST00000423485.6
COSV70732921	804248501	17:40399934	17:40399934	COSMIC_MUTATION	COSMIC_MUTATION			-	somatic SNV	COSMIC	Phenotype_or_Disease		coding sequence variant		1045	1045		-			-			-			-			-			-		ENST00000423485.6
COSV70732401	804248483	17:40399934	17:40399934	COSMIC_MUTATION	COSMIC_MUTATION			-	somatic SNV	COSMIC	Phenotype_or_Disease		coding sequence variant		1045	1045		-			-			-			-			-			-		ENST00000423485.6
COSV70733697	804248466	17:40399932	17:40399932	COSMIC_MUTATION	COSMIC_MUTATION			-	somatic SNV	COSMIC	Phenotype_or_Disease		coding sequence variant		1046	1046		-			-			-			-			-			-		ENST00000423485.6
rs1342403147	177243692	17:40400909	17:40400909	T	C/T			-	SNP	dbSNP	Frequency~TOPMed		missense variant	V/M	869	869	11	deleterious - low confidence	0.01	347	benign	0.346	17001	likely benign	17	41	likely benign	0.04	73	tolerated	0.072	468	low	0.467	ENST00000423485.6
rs1012367614	725933792	17:40413564	17:40413564	T	C/T			-	SNP	dbSNP	Frequency~TOPMed		missense variant	V/I	120	120	21	deleterious - low confidence	0.02	15	benign	0.014	17001	likely benign	17	62	likely benign	0.061	68	tolerated	0.067	468	low	0.467	ENST00000581055.1
rs1012367614	725933792	17:40413564	17:40413564	T	C/T			-	SNP	dbSNP	Frequency~TOPMed		missense variant	V/I	132	132	31	deleterious - low confidence	0.03	15	benign	0.014	17001	likely benign	17	62	likely benign	0.061	68	tolerated	0.067	468	low	0.467	ENST00000423485.6
rs370574626	118433550	17:40389582	17:40389582	G	T/G			-	SNP	dbSNP	Frequency~ESP~ExAC~TOPMed~gnomAD		missense variant	K/N	7	7	1	deleterious - low confidence	0	6	benign	0.005	22001	likely benign	22	84	likely benign	0.083	114	tolerated	0.113	468	low	0.467	ENST00000577541.1
rs370574626	118433550	17:40389582	17:40389582	G	T/G			-	SNP	dbSNP	Frequency~ESP~ExAC~TOPMed~gnomAD		missense variant	K/N	1511	1511	21	deleterious - low confidence	0.02	6	benign	0.005	22001	likely benign	22	84	likely benign	0.083	114	tolerated	0.113	468	low	0.467	ENST00000423485.6
COSV70734338	804248449	17:40399910	17:40399910	COSMIC_MUTATION	COSMIC_MUTATION			-	somatic SNV	COSMIC	Phenotype_or_Disease		coding sequence variant		1053	1053		-			-			-			-			-			-		ENST00000423485.6
rs11540720	106181489	17:40389572	17:40389572	A	C/A	A	0.03415	0.034	SNP	dbSNP	Frequency~1000Genomes~Cited~ESP~ExAC~TOPMed~gnomAD		missense variant	A/S	11	11	21	deleterious - low confidence	0.02	141	benign	0.14	13001	likely benign	13	66	likely benign	0.065	2	tolerated	0.001	462	low	0.461	ENST00000577541.1
rs770931941	147415496	17:40399906	17:40399906	G	A/G			-	SNP	dbSNP	Frequency~ExAC~gnomAD		synonymous variant	F	1054	1054		-			-			-			-			-			-		ENST00000423485.6
rs560441128	118797432	17:40389589	17:40389589	A	C/A/G/T	T	0.0002	< 0.001	SNP	dbSNP	Frequency~1000Genomes~ExAC~TOPMed~gnomAD		missense variant	R/L	5	5	1	deleterious - low confidence	0	12	benign	0.011	23001	likely benign	23	250	likely benign	0.249	288	tolerated	0.287	462	low	0.461	ENST00000577541.1
rs201787875	117607731	17:40404211	17:40404211	G	C/G			-	SNP	dbSNP	Frequency~ExAC~TOPMed~gnomAD		missense variant	V/L	742	742	1	deleterious - low confidence	0	541	possibly damaging	0.54	25001	likely benign	25	188	likely benign	0.187	117	tolerated	0.116	460	low	0.459	ENST00000423485.6
COSV101396056	804248426	17:40399897	17:40399897	COSMIC_MUTATION	COSMIC_MUTATION			-	somatic SNV	COSMIC	Phenotype_or_Disease		coding sequence variant		1057	1057		-			-			-			-			-			-		ENST00000423485.6
rs752374198	141775797	17:40400337	17:40400337	C	T/C			-	SNP	dbSNP	Frequency~ExAC~TOPMed~gnomAD		missense variant	R/G	958	958	1	deleterious - low confidence	0	359	benign	0.358	23001	likely benign	23	170	likely benign	0.169	74	tolerated	0.073	460	low	0.459	ENST00000423485.6
COSV70732094	804248419	17:40399892	17:40399892	COSMIC_MUTATION	COSMIC_MUTATION			-	somatic SNV	COSMIC	Phenotype_or_Disease		coding sequence variant		1059	1059		-			-			-			-			-			-		ENST00000423485.6
rs1164303121	176648345	17:40399888	17:40399888	G	A/G			-	SNP	dbSNP	Frequency~gnomAD		synonymous variant	D	1060	1060		-			-			-			-			-			-		ENST00000423485.6
rs773891227	148344488	17:40416801	17:40416801	G	T/G			-	SNP	dbSNP	Frequency~ExAC~gnomAD		missense variant	Q/P	27	27	11	deleterious - low confidence	0.01	1000	probably damaging	0.999	27001	likely benign	27	313	likely benign	0.312	169	tolerated	0.168	455	low	0.454	ENST00000581055.1
rs773891227	148344488	17:40416801	17:40416801	G	T/G			-	SNP	dbSNP	Frequency~ExAC~gnomAD		missense variant	Q/P	39	39	11	deleterious - low confidence	0.01	1000	probably damaging	0.999	27001	likely benign	27	313	likely benign	0.312	169	tolerated	0.168	455	low	0.454	ENST00000423485.6
rs1292090168	162739514	17:40407972	17:40407972	C	T/C			-	SNP	dbSNP	Frequency~TOPMed		missense variant	K/E	499	499	1	deleterious - low confidence	0	553	possibly damaging	0.552	27001	likely benign	27	349	likely benign	0.348	82	tolerated	0.081	455	low	0.454	ENST00000423485.6
rs1360798258	180937941	17:40398876	17:40398876	A	G/A			-	SNP	dbSNP	Frequency~TOPMed		missense variant	S/F	1117	1117	1	deleterious - low confidence	0	732	possibly damaging	0.731	26001	likely benign	26	177	likely benign	0.176	135	tolerated	0.134	452	low	0.451	ENST00000423485.6
COSV70732075	804248404	17:40399878	17:40399878	COSMIC_MUTATION	COSMIC_MUTATION			-	somatic SNV	COSMIC	Phenotype_or_Disease		coding sequence variant		1064	1064		-			-			-			-			-			-		ENST00000423485.6
rs1424870552	227256241	17:40411112	17:40411112	A	T/A/C			-	SNP	dbSNP	Frequency~TOPMed~gnomAD		missense variant	K/N	400	400	1	deleterious - low confidence	0	162	benign	0.161	22001	likely benign	22	81	likely benign	0.08	67	tolerated	0.066	449	low	0.448	ENST00000423485.6
rs771025838	147445949	17:40399124	17:40399124	T	C/T			-	SNP	dbSNP	Frequency~ExAC~TOPMed~gnomAD		synonymous variant	K	1068	1068		-			-			-			-			-			-		ENST00000423485.6
rs750801789	141240466	17:40401010	17:40401010	A	C/A/T			-	SNP	dbSNP	Frequency~ExAC~TOPMed~gnomAD		missense variant	R/L	835	835	1	deleterious - low confidence	0	63	benign	0.062	23001	likely benign	23	139	likely benign	0.138	63	tolerated	0.062	444	low	0.443	ENST00000423485.6
rs1380174914	205625438	17:40416020	17:40416020	G	C/G/T			-	SNP	dbSNP	Frequency~TOPMed~gnomAD		missense variant	R/T	94	94	1	deleterious - low confidence	0	341	benign	0.34	23001	likely benign	23	178	likely benign	0.177	101	tolerated	0.1	439	low	0.438	ENST00000581055.1
COSV70731994	804248300	17:40399114	17:40399114	COSMIC_MUTATION	COSMIC_MUTATION			-	somatic SNV	COSMIC	Phenotype_or_Disease		coding sequence variant		1072	1072		-			-			-			-			-			-		ENST00000423485.6
COSV70733761	804248306	17:40399114	17:40399114	COSMIC_MUTATION	COSMIC_MUTATION			-	somatic SNV	COSMIC	Phenotype_or_Disease		coding sequence variant		1072	1072		-			-			-			-			-			-		ENST00000423485.6
rs559893024	118649245	17:40399103	17:40399103	C	T/C	C	0.000599	< 0.001	SNP	dbSNP	Frequency~1000Genomes~TOPMed		synonymous variant	K	1075	1075		-			-			-			-			-			-		ENST00000423485.6
rs1224300697	154932260	17:40399100	17:40399100	G	A/G			-	SNP	dbSNP	Frequency~gnomAD		synonymous variant	V	1076	1076		-			-			-			-			-			-		ENST00000423485.6
rs1380174914	205625438	17:40416020	17:40416020	G	C/G/T			-	SNP	dbSNP	Frequency~TOPMed~gnomAD		missense variant	R/T	106	106	1	deleterious - low confidence	0	341	benign	0.34	23001	likely benign	23	178	likely benign	0.177	101	tolerated	0.1	439	low	0.438	ENST00000423485.6
COSV101396278	804248284	17:40399102	17:40399102	COSMIC_MUTATION	COSMIC_MUTATION			-	somatic SNV	COSMIC	Phenotype_or_Disease		coding sequence variant		1076	1076		-			-			-			-			-			-		ENST00000423485.6
rs1244321118	155251156	17:40404383	17:40404383	G	C/G/T			-	SNP	dbSNP	Frequency~TOPMed~gnomAD		missense variant	V/L	719	719	1	deleterious - low confidence	0	638	possibly damaging	0.637	25001	likely benign	25	263	likely benign	0.262	130	tolerated	0.129	434	low	0.433	ENST00000423485.6
COSV70734105	804248271	17:40399095	17:40399095	COSMIC_MUTATION	COSMIC_MUTATION			-	somatic SNV	COSMIC	Phenotype_or_Disease		coding sequence variant		1078	1078		-			-			-			-			-			-		ENST00000423485.6
COSV70732438	804248259	17:40399091	17:40399091	COSMIC_MUTATION	COSMIC_MUTATION			-	somatic SNV	COSMIC	Phenotype_or_Disease		coding sequence variant		1079	1079		-			-			-			-			-			-		ENST00000423485.6
rs953920368	722881804	17:40400268	17:40400268	G	C/G			-	SNP	dbSNP	Frequency~TOPMed		missense variant	E/Q	981	981	11	deleterious - low confidence	0.01	455	possibly damaging	0.454	22001	likely benign	22	207	likely benign	0.206	91	tolerated	0.09	434	low	0.433	ENST00000423485.6
rs1318666043	163652641	17:40399085	17:40399085	C	T/C			-	SNP	dbSNP	Frequency~gnomAD		synonymous variant	G	1081	1081		-			-			-			-			-			-		ENST00000423485.6
rs1452430795	241987211	17:40404173	17:40404173	T	C/T			-	SNP	dbSNP	Frequency~gnomAD		missense variant	M/I	754	754	31	deleterious - low confidence	0.03	69	benign	0.068	21001	likely benign	21	314	likely benign	0.313	68	tolerated	0.067	433	low	0.432	ENST00000423485.6
rs749241653	140711096	17:40399082	17:40399082	G	A/G			-	SNP	dbSNP	Frequency~ExAC~TOPMed~gnomAD		synonymous variant	Y	1082	1082		-			-			-			-			-			-		ENST00000423485.6
rs1426015923	227553619	17:40399076	17:40399076	G	C/G/T			-	SNP	dbSNP	Frequency~TOPMed~gnomAD		synonymous variant	S	1084	1084		-			-			-			-			-			-		ENST00000423485.6
rs1426015923	227553619	17:40399076	17:40399076	T	C/G/T			-	SNP	dbSNP	Frequency~TOPMed~gnomAD		synonymous variant	S	1084	1084		-			-			-			-			-			-		ENST00000423485.6
rs1168520664	177696975	17:40399123	17:40399123	C	G/C			-	SNP	dbSNP	Frequency~TOPMed		missense variant	P/A	1069	1069	11	deleterious - low confidence	0.01	67	benign	0.066	21001	likely benign	21	86	likely benign	0.085	62	tolerated	0.061	433	low	0.432	ENST00000423485.6
rs1368104618	182094815	17:40399070	17:40399070	G	A/G			-	SNP	dbSNP	Frequency~gnomAD		synonymous variant	P	1086	1086		-			-			-			-			-			-		ENST00000423485.6
rs925173815	126272233	17:40399067	17:40399067	T	C/T			-	SNP	dbSNP	Frequency		synonymous variant	V	1087	1087		-			-			-			-			-			-		ENST00000423485.6
rs1229975335	152279722	17:40399064	17:40399064	T	C/T			-	SNP	dbSNP	Frequency~TOPMed		synonymous variant	K	1088	1088		-			-			-			-			-			-		ENST00000423485.6
rs1407069484	211863260	17:40399061	17:40399061	A	G/A			-	SNP	dbSNP	Frequency~gnomAD		synonymous variant	A	1089	1089		-			-			-			-			-			-		ENST00000423485.6
COSV70733740	804248246	17:40399062	17:40399062	COSMIC_MUTATION	COSMIC_MUTATION			-	somatic SNV	COSMIC	Phenotype_or_Disease		coding sequence variant		1089	1089		-			-			-			-			-			-		ENST00000423485.6
rs769651776	147038862	17:40399063	17:40399063	T	C/T			-	SNP	dbSNP	Frequency~ExAC~gnomAD		missense variant	A/T	1089	1089	101	tolerated - low confidence	0.1	53	benign	0.052	22001	likely benign	22	75	likely benign	0.074	60	tolerated	0.059	252	low	0.251	ENST00000423485.6
rs1358690772	180563560	17:40399059	17:40399059	T	C/T			-	SNP	dbSNP	Frequency~gnomAD		stop gained	W/*	1090	1090		-			-			-			-			-			-		ENST00000423485.6
rs190217688	116477890	17:40396338	17:40396338	G	C/G/T	G	0.0002	< 0.001	SNP	dbSNP	Frequency~1000Genomes~ExAC~TOPMed~gnomAD		missense variant	R/P	1222	1222	31	deleterious - low confidence	0.03	2	benign	0.001	7001	likely benign	7	195	likely benign	0.194	39	tolerated	0.038	432	low	0.431	ENST00000423485.6
rs906018018	128787139	17:40399052	17:40399052	C	T/C/G			-	SNP	dbSNP	Frequency~Phenotype_or_Disease~TOPMed~gnomAD	likely benign	synonymous variant	E	1092	1092		-			-			-			-			-			-		ENST00000423485.6
rs906018018	128787139	17:40399052	17:40399052	G	T/C/G			-	SNP	dbSNP	Frequency~Phenotype_or_Disease~TOPMed~gnomAD	likely benign	missense variant	E/D	1092	1092	71	tolerated - low confidence	0.07	51	benign	0.05	21001	likely benign	21	34	likely benign	0.033	46	tolerated	0.045	491	low	0.49	ENST00000423485.6
rs1245215923	155435620	17:40399049	17:40399049	A	G/A			-	SNP	dbSNP	Frequency~TOPMed		synonymous variant	A	1093	1093		-			-			-			-			-			-		ENST00000423485.6
COSV70732078	804248230	17:40399049	17:40399049	COSMIC_MUTATION	COSMIC_MUTATION			-	somatic SNV	COSMIC	Phenotype_or_Disease		coding sequence variant		1093	1093		-			-			-			-			-			-		ENST00000423485.6
rs1400011738	209984324	17:40400569	17:40400569	C	G/C			-	SNP	dbSNP	Frequency~gnomAD		missense variant	T/S	920	920	11	deleterious - low confidence	0.01	638	possibly damaging	0.637	23001	likely benign	23	153	likely benign	0.152	123	tolerated	0.122	427	low	0.426	ENST00000423485.6
rs61732514	107895076	17:40398936	17:40398936	G	A/G	G	0.001398	0.001	SNP	dbSNP	Frequency~1000Genomes~ESP~Phenotype_or_Disease~ExAC~TOPMed~gnomAD	benign	missense variant~splice region variant	V/A	1097	1097	781	tolerated - low confidence	0.78	25	benign	0.024	17001	likely benign	17	61	likely benign	0.06	16	tolerated	0.015	66	neutral	0.065	ENST00000423485.6
COSV101396498	804248209	17:40398936	17:40398936	COSMIC_MUTATION	COSMIC_MUTATION			-	somatic SNV	COSMIC	Phenotype_or_Disease		splice region variant~coding sequence variant		1097	1097		-			-			-			-			-			-		ENST00000423485.6
COSV70733996	804248196	17:40398929	17:40398929	COSMIC_MUTATION	COSMIC_MUTATION			-	somatic SNV	COSMIC	Phenotype_or_Disease		coding sequence variant		1099	1099		-			-			-			-			-			-		ENST00000423485.6
rs1420357634	226030651	17:40400860	17:40400860	A	G/A			-	SNP	dbSNP	Frequency~gnomAD		missense variant	P/L	885	885	11	deleterious - low confidence	0.01	153	benign	0.152	21001	likely benign	21	207	likely benign	0.206	54	tolerated	0.053	427	low	0.426	ENST00000423485.6
rs994582393	723409883	17:40406431	17:40406431	C	T/C			-	SNP	dbSNP			missense variant	I/V	636	636	51	deleterious - low confidence	0.05	151	benign	0.15	22001	likely benign	22	170	likely benign	0.169	68	tolerated	0.067	427	low	0.426	ENST00000423485.6
COSV101396448	804248189	17:40398926	17:40398926-40398928	COSMIC_MUTATION	COSMIC_MUTATION			-	somatic deletion	COSMIC	Phenotype_or_Disease		coding sequence variant		1100	1100		-			-			-			-			-			-		ENST00000423485.6
rs762995023	145055095	17:40398923	17:40398923	G	T/G			-	SNP	dbSNP	Frequency~ExAC~gnomAD		missense variant	E/D	1101	1101	381	tolerated - low confidence	0.38	10	benign	0.009	14001	likely benign	14	40	likely benign	0.039	29	tolerated	0.028	196	neutral	0.195	ENST00000423485.6
COSV105348855	804248178	17:40398922	17:40398922	COSMIC_MUTATION	COSMIC_MUTATION			-	somatic SNV	COSMIC	Phenotype_or_Disease		coding sequence variant		1102	1102		-			-			-			-			-			-		ENST00000423485.6
COSV105348845	804248164	17:40398922	17:40398922	COSMIC_MUTATION	COSMIC_MUTATION			-	somatic SNV	COSMIC	Phenotype_or_Disease		coding sequence variant		1102	1102		-			-			-			-			-			-		ENST00000423485.6
rs1463699224	244951884	17:40398918	17:40398918	C	T/C			-	SNP	dbSNP	Frequency~gnomAD		missense variant	N/S	1103	1103	311	tolerated - low confidence	0.31	13	benign	0.012	16001	likely benign	16	61	likely benign	0.06	24	tolerated	0.023	8	neutral	0.007	ENST00000423485.6
COSV101396331	804248149	17:40398913	17:40398913	COSMIC_MUTATION	COSMIC_MUTATION			-	somatic SNV	COSMIC	Phenotype_or_Disease		coding sequence variant		1105	1105		-			-			-			-			-			-		ENST00000423485.6
rs1422502108	226650930	17:40398909	17:40398909	G	C/G			-	SNP	dbSNP	Frequency~gnomAD		missense variant	S/T	1106	1106	181	tolerated - low confidence	0.18	10	benign	0.009	15001	likely benign	15	62	likely benign	0.061	30	tolerated	0.029	66	neutral	0.065	ENST00000423485.6
rs757504618	143470001	17:40398905	17:40398905	A	G/A			-	SNP	dbSNP	Frequency		synonymous variant	D	1107	1107		-			-			-			-			-			-		ENST00000423485.6
rs544012355	114639971	17:40398902	17:40398902	A	G/A	A	0.0002	< 0.001	SNP	dbSNP	Frequency~1000Genomes~ExAC~gnomAD		synonymous variant	N	1108	1108		-			-			-			-			-			-		ENST00000423485.6
COSV70733780	804248138	17:40398902	17:40398902	COSMIC_MUTATION	COSMIC_MUTATION			-	somatic SNV	COSMIC	Phenotype_or_Disease		coding sequence variant		1108	1108		-			-			-			-			-			-		ENST00000423485.6
rs1429745884	228569290	17:40398901	17:40398901	T	C/T			-	SNP	dbSNP	Frequency~TOPMed~gnomAD		missense variant	E/K	1109	1109	181	tolerated - low confidence	0.18	227	benign	0.226	22001	likely benign	22	183	likely benign	0.182	99	tolerated	0.098	799	medium	0.798	ENST00000423485.6
COSV70732442	804248121	17:40398901	17:40398901	COSMIC_MUTATION	COSMIC_MUTATION			-	somatic SNV	COSMIC	Phenotype_or_Disease		coding sequence variant		1109	1109		-			-			-			-			-			-		ENST00000423485.6
rs199941801	117163647	17:40398898	17:40398898	C	T/C			-	SNP	dbSNP	Frequency~ESP~ExAC~TOPMed~gnomAD		missense variant	K/E	1110	1110	1001	tolerated - low confidence	1	2	benign	0.001	16001	likely benign	16	93	likely benign	0.092	13	tolerated	0.012	2	neutral	0.001	ENST00000423485.6
COSV70732010	804248111	17:40398898	17:40398898	COSMIC_MUTATION	COSMIC_MUTATION			-	somatic SNV	COSMIC	Phenotype_or_Disease		coding sequence variant		1110	1110		-			-			-			-			-			-		ENST00000423485.6
rs745697328	139451212	17:40398891	17:40398891	T	G/T			-	SNP	dbSNP	Frequency~ExAC~TOPMed~gnomAD		missense variant	T/N	1112	1112	271	tolerated - low confidence	0.27	4	benign	0.003	3001	likely benign	3	34	likely benign	0.033	36	tolerated	0.035	41	neutral	0.04	ENST00000423485.6
rs1567783855	266516363	17:40398881	17:40398881	C	A/C			-	SNP	dbSNP			missense variant	S/R	1115	1115	91	tolerated - low confidence	0.09	154	benign	0.153	14001	likely benign	14	49	likely benign	0.048	65	tolerated	0.064	551	medium	0.55	ENST00000423485.6
rs776543941	122546133	17:40398882	17:40398882	G	C/G			-	SNP	dbSNP	Frequency~ExAC~gnomAD		missense variant	S/T	1115	1115	191	tolerated - low confidence	0.19	6	benign	0.005	13001	likely benign	13	14	likely benign	0.013	31	tolerated	0.03	133	neutral	0.132	ENST00000423485.6
COSV101396403	804248098	17:40398880	17:40398880	COSMIC_MUTATION	COSMIC_MUTATION			-	somatic SNV	COSMIC	Phenotype_or_Disease		coding sequence variant		1116	1116		-			-			-			-			-			-		ENST00000423485.6
rs770546190	147291797	17:40398875	17:40398875	A	G/A			-	SNP	dbSNP	Frequency~ExAC~gnomAD		synonymous variant	S	1117	1117		-			-			-			-			-			-		ENST00000423485.6
COSV70732805	804248049	17:40398875	17:40398875	COSMIC_MUTATION	COSMIC_MUTATION			-	somatic SNV	COSMIC	Phenotype_or_Disease		coding sequence variant		1117	1117		-			-			-			-			-			-		ENST00000423485.6
COSV70732053	804248033	17:40398875	17:40398875	COSMIC_MUTATION	COSMIC_MUTATION			-	somatic SNV	COSMIC	Phenotype_or_Disease		coding sequence variant		1117	1117		-			-			-			-			-			-		ENST00000423485.6
rs1379217533	205416749	17:40400007	17:40400007	T	C/G/T			-	SNP	dbSNP	Frequency~TOPMed~gnomAD		missense variant	D/N	1021	1021	1	deleterious - low confidence	0	147	benign	0.146	24001	likely benign	24	109	likely benign	0.108	83	tolerated	0.082	423	low	0.422	ENST00000423485.6
COSV70733846	804248078	17:40398876	17:40398876	COSMIC_MUTATION	COSMIC_MUTATION			-	somatic SNV	COSMIC	Phenotype_or_Disease		coding sequence variant		1117	1117		-			-			-			-			-			-		ENST00000423485.6
COSV70732206	804248070	17:40398876	17:40398876	COSMIC_MUTATION	COSMIC_MUTATION			-	somatic SNV	COSMIC	Phenotype_or_Disease		coding sequence variant		1117	1117		-			-			-			-			-			-		ENST00000423485.6
rs1286659046	161410751	17:40398877	17:40398877	G	A/G/T			-	SNP	dbSNP	Frequency~TOPMed		missense variant	S/P	1117	1117	51	tolerated - low confidence	0.05	10	benign	0.009	21001	likely benign	21	20	likely benign	0.019	59	tolerated	0.058	155	neutral	0.154	ENST00000423485.6
rs1286659046	161410751	17:40398877	17:40398877	T	A/G/T			-	SNP	dbSNP	Frequency~TOPMed		missense variant	S/T	1117	1117	131	tolerated - low confidence	0.13	46	benign	0.045	18001	likely benign	18	32	likely benign	0.031	41	tolerated	0.04	122	neutral	0.121	ENST00000423485.6
rs746667611	139846738	17:40398874	17:40398874	T	C/T			-	SNP	dbSNP	Frequency~ExAC~gnomAD		missense variant	V/I	1118	1118	181	tolerated - low confidence	0.18	67	benign	0.066	15001	likely benign	15	103	likely benign	0.102	46	tolerated	0.045	159	neutral	0.158	ENST00000423485.6
rs777154533	122640733	17:40398863	17:40398863	C	A/C			-	SNP	dbSNP	Frequency~ExAC~gnomAD		synonymous variant	S	1121	1121		-			-			-			-			-			-		ENST00000423485.6
rs1266499144	156602014	17:40400385	17:40400385	T	G/A/T			-	SNP	dbSNP	Frequency~TOPMed~gnomAD		missense variant	P/T	942	942	1	deleterious - low confidence	0	69	benign	0.068	23001	likely benign	23	273	likely benign	0.272	53	tolerated	0.052	423	low	0.422	ENST00000423485.6
COSV70732465	804248021	17:40398861	17:40398861	COSMIC_MUTATION	COSMIC_MUTATION			-	somatic SNV	COSMIC	Phenotype_or_Disease		coding sequence variant		1122	1122		-			-			-			-			-			-		ENST00000423485.6
rs183393048	115291567	17:40398857	17:40398857	C	T/C	C	0.001198	0.001	SNP	dbSNP	Frequency~1000Genomes~ESP~ExAC~TOPMed~gnomAD		synonymous variant	P	1123	1123		-			-			-			-			-			-		ENST00000423485.6
rs779140412	123045236	17:40400594	17:40400594	T	C/T			-	SNP	dbSNP	Frequency~ExAC~gnomAD		missense variant	E/K	912	912	1	deleterious - low confidence	0	181	benign	0.18	24001	likely benign	24	293	likely benign	0.292	57	tolerated	0.056	415	low	0.414	ENST00000423485.6
rs372224152	118848525	17:40398854	17:40398854	A	G/A			-	SNP	dbSNP	Frequency~ESP~ExAC~TOPMed~gnomAD		synonymous variant	T	1124	1124		-			-			-			-			-			-		ENST00000423485.6
rs1598611304	286898905	17:40398855	17:40398855	T	G/T			-	SNP	dbSNP	Frequency		missense variant	T/N	1124	1124	101	tolerated - low confidence	0.1	4	benign	0.003	22001	likely benign	22	147	likely benign	0.146	16	tolerated	0.015	16	neutral	0.015	ENST00000423485.6
rs189054152	116240874	17:40390077	17:40390077	A	G/A	A	0.0002	< 0.001	SNP	dbSNP	Frequency~1000Genomes~ExAC~TOPMed~gnomAD		missense variant	S/F	1452	1452	11	deleterious - low confidence	0.01	364	benign	0.363	24001	likely benign	24	98	likely benign	0.097	188	tolerated	0.187	412	low	0.411	ENST00000423485.6
rs1298821177	164399453	17:40417771	17:40417771	G	C/G			-	SNP	dbSNP	Frequency~TOPMed		missense variant~splice region variant	Q/H	7	7	41	deleterious - low confidence	0.04	657	possibly damaging	0.656	31001	likely deleterious	31	52	likely benign	0.051	101	tolerated	0.1	404	low	0.403	ENST00000423485.6
rs750823979	141248215	17:40389608	17:40389608	A	C/A/G			-	SNP	dbSNP	Frequency~ExAC~gnomAD		missense variant	D/Y	1503	1503	1	deleterious - low confidence	0	495	possibly damaging	0.494	22001	likely benign	22	63	likely benign	0.062	142	tolerated	0.141	404	low	0.403	ENST00000423485.6
rs750019577	140971708	17:40398845	17:40398845	AA	A/AA			-	indel	dbSNP	Frequency~ESP~ExAC~TOPMed~gnomAD		frameshift variant	Y/YX	1127	1127		-			-			-			-			-			-		ENST00000423485.6
COSV70732749	804248010	17:40398846	17:40398846	COSMIC_MUTATION	COSMIC_MUTATION			-	somatic SNV	COSMIC	Phenotype_or_Disease		coding sequence variant		1127	1127		-			-			-			-			-			-		ENST00000423485.6
COSV70733757	804247994	17:40398838	17:40398838	COSMIC_MUTATION	COSMIC_MUTATION			-	somatic SNV	COSMIC	Phenotype_or_Disease		coding sequence variant		1130	1130		-			-			-			-			-			-		ENST00000423485.6
rs750823979	141248215	17:40389608	17:40389608	G	C/A/G			-	SNP	dbSNP	Frequency~ExAC~gnomAD		missense variant	D/H	1503	1503	11	deleterious - low confidence	0.01	414	benign	0.413	18001	likely benign	18	60	likely benign	0.059	138	tolerated	0.137	404	low	0.403	ENST00000423485.6
rs754253320	142417425	17:40398830	17:40398830	A	G/A			-	SNP	dbSNP	Frequency~ExAC~TOPMed~gnomAD		synonymous variant	P	1132	1132		-			-			-			-			-			-		ENST00000423485.6
COSV101396149	804247954	17:40398824	17:40398824	COSMIC_MUTATION	COSMIC_MUTATION			-	somatic SNV	COSMIC	Phenotype_or_Disease		coding sequence variant		1134	1134		-			-			-			-			-			-		ENST00000423485.6
rs1440570848	231100959	17:40417772	17:40417772	G	T/G			-	SNP	dbSNP	Frequency~TOPMed		missense variant~splice region variant	Q/P	7	7	31	deleterious - low confidence	0.03	32	benign	0.031	25001	likely benign	25	119	likely benign	0.118	66	tolerated	0.065	404	low	0.403	ENST00000423485.6
COSV70733811	804247976	17:40398825	17:40398825	COSMIC_MUTATION	COSMIC_MUTATION			-	somatic SNV	COSMIC	Phenotype_or_Disease		coding sequence variant		1134	1134		-			-			-			-			-			-		ENST00000423485.6
COSV70732062	804247966	17:40398825	17:40398825	COSMIC_MUTATION	COSMIC_MUTATION			-	somatic SNV	COSMIC	Phenotype_or_Disease		coding sequence variant		1134	1134		-			-			-			-			-			-		ENST00000423485.6
rs910704741	123295851	17:40400283	17:40400283	C	T/C			-	SNP	dbSNP	Frequency~TOPMed~gnomAD		missense variant	K/E	976	976	1	deleterious - low confidence	0	654	possibly damaging	0.653	26001	likely benign	26	287	likely benign	0.286	83	tolerated	0.082	398	low	0.397	ENST00000423485.6
rs1339051987	176421084	17:40398820	17:40398820	G	A/G			-	SNP	dbSNP	Frequency~gnomAD		synonymous variant	L	1136	1136		-			-			-			-			-			-		ENST00000423485.6
rs555236034	117453641	17:40398815	17:40398815	A	G/A/C	A	0.000599	< 0.001	SNP	dbSNP	Frequency~1000Genomes~ExAC~gnomAD		synonymous variant	T	1137	1137		-			-			-			-			-			-		ENST00000423485.6
rs555236034	117453641	17:40398815	17:40398815	C	G/A/C	A	0.000599	< 0.001	SNP	dbSNP	Frequency~1000Genomes~ExAC~gnomAD		synonymous variant	T	1137	1137		-			-			-			-			-			-		ENST00000423485.6
rs1475059942	247548800	17:40398800	17:40398800	G	A/G			-	SNP	dbSNP	Frequency~TOPMed		synonymous variant	D	1142	1142		-			-			-			-			-			-		ENST00000423485.6
rs368085870	117835119	17:40398797	17:40398797	C	T/C			-	SNP	dbSNP	Frequency~ESP~ExAC~TOPMed~gnomAD		synonymous variant	E	1143	1143		-			-			-			-			-			-		ENST00000423485.6
rs761940756	144737414	17:40398791	17:40398791	T	G/T			-	SNP	dbSNP	Frequency~ExAC~TOPMed~gnomAD		stop gained	C/*	1145	1145		-			-			-			-			-			-		ENST00000423485.6
rs542323139	114176076	17:40400633	17:40400633	C	T/C	C	0.000399	< 0.001	SNP	dbSNP	Frequency~1000Genomes~ExAC~gnomAD		missense variant	I/V	899	899	51	deleterious - low confidence	0.05	78	benign	0.077	18001	likely benign	18	61	likely benign	0.06	57	tolerated	0.056	398	low	0.397	ENST00000423485.6
rs777799472	122750139	17:40404470	17:40404470	C	T/C			-	SNP	dbSNP	Frequency~ExAC~gnomAD		missense variant	T/A	690	690	11	deleterious - low confidence	0.01	40	benign	0.039	22001	likely benign	22	102	likely benign	0.101	58	tolerated	0.057	398	low	0.397	ENST00000423485.6
rs762860162	145013679	17:40411384	17:40411384	C	G/C			-	SNP	dbSNP	Frequency~ExAC		missense variant	N/K	345	345	1	deleterious - low confidence	0	177	benign	0.176	22001	likely benign	22	132	likely benign	0.131	50	tolerated	0.049	397	low	0.396	ENST00000423485.6
COSV70732303	804247921	17:40398787	17:40398787	COSMIC_MUTATION	COSMIC_MUTATION			-	somatic SNV	COSMIC	Phenotype_or_Disease		coding sequence variant		1147	1147		-			-			-			-			-			-		ENST00000423485.6
rs1156305104	174663751	17:40398782	17:40398782	C	T/C			-	SNP	dbSNP	Frequency~TOPMed		synonymous variant	R	1148	1148		-			-			-			-			-			-		ENST00000423485.6
rs1244321118	155251156	17:40404383	17:40404383	T	C/G/T			-	SNP	dbSNP	Frequency~TOPMed~gnomAD		missense variant	V/M	719	719	1	deleterious - low confidence	0	543	possibly damaging	0.542	24001	likely benign	24	284	likely benign	0.283	97	tolerated	0.096	389	low	0.388	ENST00000423485.6
COSV70732113	804247910	17:40398779	17:40398779	COSMIC_MUTATION	COSMIC_MUTATION			-	somatic SNV	COSMIC	Phenotype_or_Disease		coding sequence variant		1149	1149		-			-			-			-			-			-		ENST00000423485.6
rs766016981	145989234	17:40406389	17:40406389	A	T/A			-	SNP	dbSNP	Frequency~ExAC~gnomAD		missense variant	S/C	650	650	11	deleterious - low confidence	0.01	673	possibly damaging	0.672	24001	likely benign	24	135	likely benign	0.134	76	tolerated	0.075	386	low	0.385	ENST00000423485.6
rs1277526598	159260916	17:40389643	17:40389643	A	G/A			-	SNP	dbSNP	Frequency~gnomAD		missense variant	S/F	1491	1491	11	deleterious - low confidence	0.01	88	benign	0.087	26001	likely benign	26	108	likely benign	0.107	176	tolerated	0.175	386	low	0.385	ENST00000423485.6
COSV101396281	804247897	17:40398777	17: between 40398777 & 40398778	COSMIC_MUTATION	COSMIC_MUTATION			-	somatic insertion	COSMIC	Phenotype_or_Disease		coding sequence variant		1150	1150		-			-			-			-			-			-		ENST00000423485.6
rs1364091484	181502244	17:40398639	17:40398639	C	T/C			-	SNP	dbSNP	Frequency~TOPMed~gnomAD		splice region variant~synonymous variant	E	1152	1152		-			-			-			-			-			-		ENST00000423485.6
rs753752989	142244820	17:40398636	17:40398636	C	T/C/G			-	SNP	dbSNP	Frequency~ExAC~TOPMed~gnomAD		synonymous variant	Q	1153	1153		-			-			-			-			-			-		ENST00000423485.6
rs1238100840	154017084	17:40400352	17:40400352	C	G/C			-	SNP	dbSNP	Frequency~gnomAD		missense variant	L/V	953	953	1	deleterious - low confidence	0	120	benign	0.119	22001	likely benign	22	173	likely benign	0.172	56	tolerated	0.055	379	low	0.378	ENST00000423485.6
rs764262501	145460997	17:40398637	17:40398637	C	T/C			-	SNP	dbSNP	Frequency~ExAC~gnomAD		missense variant	Q/R	1153	1153	321	tolerated - low confidence	0.32	14	benign	0.013	17001	likely benign	17	88	likely benign	0.087	35	tolerated	0.034	122	neutral	0.121	ENST00000423485.6
rs768511753	146705131	17:40411805	17:40411805	T	C/T			-	SNP	dbSNP	Frequency~ExAC~TOPMed~gnomAD		missense variant	R/H	268	268	1	deleterious - low confidence	0	86	benign	0.085	24001	likely benign	24	350	likely benign	0.349	68	tolerated	0.067	371	low	0.37	ENST00000423485.6
rs766110857	146017942	17:40398630	17:40398630	T	C/T			-	SNP	dbSNP	Frequency~ExAC~gnomAD		synonymous variant	L	1155	1155		-			-			-			-			-			-		ENST00000423485.6
rs1490533058	264243718	17:40398629	17:40398629	T	C/T			-	SNP	dbSNP	Frequency~gnomAD		missense variant	D/N	1156	1156	1001	tolerated - low confidence	1	1	benign	0	19001	likely benign	19	87	likely benign	0.086	21	tolerated	0.02	49	neutral	0.048	ENST00000423485.6
rs760478531	144293876	17:40398625	17:40398625	A	G/A			-	SNP	dbSNP	Frequency~ExAC~TOPMed~gnomAD		missense variant	T/I	1157	1157	81	tolerated - low confidence	0.08	13	benign	0.012	19001	likely benign	19	31	likely benign	0.03	26	tolerated	0.025	84	neutral	0.083	ENST00000423485.6
rs1308398377	161368775	17:40398621	17:40398621	C	T/C			-	SNP	dbSNP	Frequency~TOPMed		synonymous variant	L	1158	1158		-			-			-			-			-			-		ENST00000423485.6
rs61756257	107912347	17:40398615	17:40398615	G	T/G	G	0.003195	0.003	SNP	dbSNP	Frequency~1000Genomes~ESP~Phenotype_or_Disease~ExAC~TOPMed~gnomAD	benign	missense variant	R/S	1160	1160	51	tolerated - low confidence	0.05	8	benign	0.007	14001	likely benign	14	25	likely benign	0.024	18	tolerated	0.017	80	neutral	0.079	ENST00000423485.6
rs771765811	147691768	17:40398606	17:40398606	A	T/A/C			-	SNP	dbSNP	Frequency~ExAC~TOPMed~gnomAD		synonymous variant	P	1163	1163		-			-			-			-			-			-		ENST00000423485.6
rs771765811	147691768	17:40398606	17:40398606	C	T/A/C			-	SNP	dbSNP	Frequency~ExAC~TOPMed~gnomAD		synonymous variant	P	1163	1163		-			-			-			-			-			-		ENST00000423485.6
rs1175765892	179242450	17:40407669	17:40407669	T	C/T			-	SNP	dbSNP	Frequency~TOPMed		missense variant	M/I	502	502	1	deleterious - low confidence	0	102	benign	0.101	23001	likely benign	23	224	likely benign	0.223	56	tolerated	0.055	370	low	0.369	ENST00000423485.6
rs754745530	142588144	17:40392696	17:40392696	A	T/A			-	SNP	dbSNP	Frequency~ExAC~gnomAD		missense variant	I/F	1285	1285	1	deleterious - low confidence	0	81	benign	0.08	8001	likely benign	8	108	likely benign	0.107	38	tolerated	0.037	370	low	0.369	ENST00000423485.6
rs1274650999	158577178	17:40400008	17:40400008	A	T/A			-	SNP	dbSNP	Frequency~gnomAD		missense variant	R/S	1020	1020	1	deleterious - low confidence	0	29	benign	0.028	22001	likely benign	22	144	likely benign	0.143	41	tolerated	0.04	370	low	0.369	ENST00000423485.6
COSV70732203	804247886	17:40398597	17:40398597	COSMIC_MUTATION	COSMIC_MUTATION			-	somatic SNV	COSMIC	Phenotype_or_Disease		coding sequence variant		1166	1166		-			-			-			-			-			-		ENST00000423485.6
rs1266499144	156602014	17:40400385	17:40400385	A	G/A/T			-	SNP	dbSNP	Frequency~TOPMed~gnomAD		missense variant	P/S	942	942	11	deleterious - low confidence	0.01	69	benign	0.068	21001	likely benign	21	263	likely benign	0.262	47	tolerated	0.046	364	low	0.363	ENST00000423485.6
rs768093965	146586803	17:40398576	17:40398576	C	T/C			-	SNP	dbSNP	Frequency~ExAC~TOPMed~gnomAD		synonymous variant	T	1173	1173		-			-			-			-			-			-		ENST00000423485.6
rs1405240368	211418595	17:40398573	17:40398573	G	A/G			-	SNP	dbSNP	Frequency~gnomAD		synonymous variant	F	1174	1174		-			-			-			-			-			-		ENST00000423485.6
COSV101396237	804247875	17:40398569	17:40398569	COSMIC_MUTATION	COSMIC_MUTATION			-	somatic SNV	COSMIC	Phenotype_or_Disease		coding sequence variant		1176	1176		-			-			-			-			-			-		ENST00000423485.6
rs538680392	122671136	17:40398564	17:40398564	C	T/C	C	0.000599	< 0.001	SNP	dbSNP	Frequency~1000Genomes~ExAC~TOPMed~gnomAD		synonymous variant	E	1177	1177		-			-			-			-			-			-		ENST00000423485.6
rs1197230620	148603743	17:40416879	17:40416879	C	A/C			-	SNP	dbSNP	Frequency~TOPMed		start lost	M/R	1	1	1	deleterious - low confidence	0	37	benign	0.036	20001	likely benign	20	73	likely benign	0.072	25	tolerated	0.024	364	low	0.363	ENST00000581055.1
COSV70732097	804247858	17:40398566	17:40398566	COSMIC_MUTATION	COSMIC_MUTATION			-	somatic SNV	COSMIC	Phenotype_or_Disease		coding sequence variant		1177	1177		-			-			-			-			-			-		ENST00000423485.6
rs780566398	123410968	17:40398563	17:40398563	G	A/G			-	SNP	dbSNP	Frequency~ExAC~gnomAD		synonymous variant	L	1178	1178		-			-			-			-			-			-		ENST00000423485.6
rs780186261	123309067	17:40400226	17:40400226	C	G/C			-	SNP	dbSNP	Frequency~ExAC~gnomAD		missense variant	L/V	995	995	1	deleterious - low confidence	0	486	possibly damaging	0.485	23001	likely benign	23	185	likely benign	0.184	80	tolerated	0.079	357	low	0.356	ENST00000423485.6
rs1316640505	163189392	17:40396454	17:40396454	C	G/C			-	SNP	dbSNP	Frequency~TOPMed		synonymous variant	A	1183	1183		-			-			-			-			-			-		ENST00000423485.6
COSV70733663	804247771	17:40396451	17:40396451	COSMIC_MUTATION	COSMIC_MUTATION			-	somatic SNV	COSMIC	Phenotype_or_Disease		coding sequence variant		1184	1184		-			-			-			-			-			-		ENST00000423485.6
rs752649673	141871368	17:40404805	17:40404805	T	G/T			-	SNP	dbSNP	Frequency~ExAC~TOPMed~gnomAD		missense variant	L/I	678	678	1	deleterious - low confidence	0	128	benign	0.127	23001	likely benign	23	120	likely benign	0.119	41	tolerated	0.04	357	low	0.356	ENST00000423485.6
rs961690090	723655441	17:40396450	17:40396450	G	C/G			-	SNP	dbSNP			missense variant	E/Q	1185	1185	151	tolerated - low confidence	0.15	185	benign	0.184	23001	likely benign	23	118	likely benign	0.117	79	tolerated	0.078	705	medium	0.704	ENST00000423485.6
rs1015848468	726515939	17:40396445	17:40396445	C	T/C			-	SNP	dbSNP			synonymous variant	K	1186	1186		-			-			-			-			-			-		ENST00000423485.6
rs377483360	120073101	17:40400984	17:40400984	C	T/C			-	SNP	dbSNP	Frequency~ESP~ExAC~TOPMed~gnomAD		missense variant	I/V	844	844	1	deleterious - low confidence	0	680	possibly damaging	0.679	23001	likely benign	23	128	likely benign	0.127	78	tolerated	0.077	356	low	0.355	ENST00000423485.6
rs1317066219	163280199	17:40400615	17:40400615	C	T/C			-	SNP	dbSNP	Frequency~gnomAD		missense variant	N/D	905	905	1	deleterious - low confidence	0	70	benign	0.069	22001	likely benign	22	147	likely benign	0.146	53	tolerated	0.052	346	low	0.345	ENST00000423485.6
rs1431685054	229032425	17:40396436	17:40396436	G	T/G			-	SNP	dbSNP	Frequency~gnomAD		missense variant	E/D	1189	1189	131	tolerated - low confidence	0.13	259	benign	0.258	17001	likely benign	17	76	likely benign	0.075	58	tolerated	0.057	774	medium	0.773	ENST00000423485.6
COSV101396345	804247751	17:40396433	17:40396433	COSMIC_MUTATION	COSMIC_MUTATION			-	somatic SNV	COSMIC	Phenotype_or_Disease		coding sequence variant		1190	1190		-			-			-			-			-			-		ENST00000423485.6
rs750293929	141064800	17:40396430	17:40396430	A	G/A			-	SNP	dbSNP	Frequency~ExAC~gnomAD		synonymous variant	V	1191	1191		-			-			-			-			-			-		ENST00000423485.6
rs778816213	122965634	17:40396431	17:40396431	G	A/G			-	SNP	dbSNP			missense variant	V/A	1191	1191	1001	tolerated - low confidence	1	1	benign	0	10001	likely benign	10	82	likely benign	0.081	21	tolerated	0.02	132	neutral	0.131	ENST00000423485.6
rs774540798	122119761	17:40398788	17:40398788	G	C/G			-	SNP	dbSNP	Frequency~ExAC~gnomAD		missense variant	R/S	1146	1146	1	deleterious - low confidence	0	18	benign	0.017	18001	likely benign	18	48	likely benign	0.047	37	tolerated	0.036	343	low	0.342	ENST00000423485.6
COSV70734429	804247741	17:40396429	17:40396429	COSMIC_MUTATION	COSMIC_MUTATION			-	somatic SNV	COSMIC	Phenotype_or_Disease		coding sequence variant		1192	1192		-			-			-			-			-			-		ENST00000423485.6
rs773941131	148358233	17:40396425	17:40396425	T	A/T			-	SNP	dbSNP	Frequency~ExAC~TOPMed~gnomAD		missense variant	L/H	1193	1193	71	tolerated - low confidence	0.07	509	possibly damaging	0.508	21001	likely benign	21	50	likely benign	0.049	78	tolerated	0.077	701	medium	0.7	ENST00000423485.6
rs761462536	144594532	17:40396426	17:40396426	C	G/C			-	SNP	dbSNP	Frequency~ExAC~gnomAD		missense variant	L/V	1193	1193	1001	tolerated - low confidence	1	2	benign	0.001	10001	likely benign	10	72	likely benign	0.071	27	tolerated	0.026	386	low	0.385	ENST00000423485.6
rs1242876034	154955016	17:40396421	17:40396421	G	A/G			-	SNP	dbSNP	Frequency~TOPMed~gnomAD		synonymous variant	P	1194	1194		-			-			-			-			-			-		ENST00000423485.6
rs1366146226	181818818	17:40398790	17:40398790	C	T/C			-	SNP	dbSNP	Frequency~gnomAD		missense variant	R/G	1146	1146	1	deleterious - low confidence	0	4	benign	0.003	24001	likely benign	24	77	likely benign	0.076	53	tolerated	0.052	343	low	0.342	ENST00000423485.6
COSV70733393	804247725	17:40396423	17:40396423	COSMIC_MUTATION	COSMIC_MUTATION			-	somatic SNV	COSMIC	Phenotype_or_Disease		coding sequence variant		1194	1194		-			-			-			-			-			-		ENST00000423485.6
COSV101396422	804247711	17:40396423	17:40396423	COSMIC_MUTATION	COSMIC_MUTATION			-	somatic SNV	COSMIC	Phenotype_or_Disease		coding sequence variant		1194	1194		-			-			-			-			-			-		ENST00000423485.6
rs762560620	144921950	17:40396418	17:40396418	T	C/T			-	SNP	dbSNP	Frequency~ExAC~TOPMed~gnomAD		synonymous variant	G	1195	1195		-			-			-			-			-			-		ENST00000423485.6
rs998123202	723919063	17:40396419	17:40396419	T	C/T			-	SNP	dbSNP	Frequency~TOPMed		missense variant	G/E	1195	1195	71	tolerated - low confidence	0.07	106	benign	0.105	19001	likely benign	19	109	likely benign	0.108	61	tolerated	0.06	746	medium	0.745	ENST00000423485.6
rs1329284445	165674795	17:40413244	17:40413244	C	T/C			-	SNP	dbSNP	Frequency~gnomAD		missense variant	K/R	176	176	21	deleterious - low confidence	0.02	18	benign	0.017	21001	likely benign	21	52	likely benign	0.051	134	tolerated	0.133	342	low	0.341	ENST00000423485.6
COSV70732020	804247699	17:40396416	17:40396416	COSMIC_MUTATION	COSMIC_MUTATION			-	somatic SNV	COSMIC	Phenotype_or_Disease		coding sequence variant		1196	1196		-			-			-			-			-			-		ENST00000423485.6
rs182551266	115142970	17:40396412	17:40396412	G	C/G/T	G	0.0002	< 0.001	SNP	dbSNP	Frequency~1000Genomes~ExAC~TOPMed~gnomAD		synonymous variant	G	1197	1197		-			-			-			-			-			-		ENST00000423485.6
rs182551266	115142970	17:40396412	17:40396412	T	C/G/T	G	0.0002	< 0.001	SNP	dbSNP	Frequency~1000Genomes~ExAC~TOPMed~gnomAD		synonymous variant	G	1197	1197		-			-			-			-			-			-		ENST00000423485.6
rs1804537	104458540	17:40396413	17:40396413	A	C/A/G/T	G	0.002596	0.003	SNP	dbSNP	Frequency~1000Genomes~ESP~Phenotype_or_Disease~ExAC~TOPMed~gnomAD	likely benign	missense variant	G/V	1197	1197	391	tolerated - low confidence	0.39	7	benign	0.006	10001	likely benign	10	97	likely benign	0.096	30	tolerated	0.029	458	low	0.457	ENST00000423485.6
rs1804537	104458540	17:40396413	17:40396413	G	C/A/G/T	G	0.002596	0.003	SNP	dbSNP	Frequency~1000Genomes~ESP~Phenotype_or_Disease~ExAC~TOPMed~gnomAD	likely benign	missense variant	G/A	1197	1197	441	tolerated - low confidence	0.44	4	benign	0.003	8001	likely benign	8	38	likely benign	0.037	35	tolerated	0.034	372	low	0.371	ENST00000423485.6
rs1804537	104458540	17:40396413	17:40396413	T	C/A/G/T	G	0.002596	0.003	SNP	dbSNP	Frequency~1000Genomes~ESP~Phenotype_or_Disease~ExAC~TOPMed~gnomAD	likely benign	missense variant	G/E	1197	1197	191	tolerated - low confidence	0.19	101	benign	0.1	11001	likely benign	11	91	likely benign	0.09	59	tolerated	0.058	817	medium	0.816	ENST00000423485.6
COSV70732721	804247685	17:40396413	17:40396413	COSMIC_MUTATION	COSMIC_MUTATION			-	somatic SNV	COSMIC	Phenotype_or_Disease		coding sequence variant		1197	1197		-			-			-			-			-			-		ENST00000423485.6
rs183766786	115351794	17:40396414	17:40396414	G	C/G	G	0.002196	0.002	SNP	dbSNP	Frequency~1000Genomes~ESP~ExAC~TOPMed~gnomAD		missense variant	G/R	1197	1197	111	tolerated - low confidence	0.11	205	benign	0.204	20001	likely benign	20	70	likely benign	0.069	64	tolerated	0.063	817	medium	0.816	ENST00000423485.6
rs758517785	143751913	17:40396409	17:40396409	T	C/T			-	SNP	dbSNP	Frequency~ExAC~gnomAD		synonymous variant	G	1198	1198		-			-			-			-			-			-		ENST00000423485.6
rs1225618145	155252259	17:40416039	17:40416039	A	G/A			-	SNP	dbSNP	Frequency~gnomAD		missense variant	P/S	88	88	41	deleterious - low confidence	0.04	55	benign	0.054	22001	likely benign	22	102	likely benign	0.101	71	tolerated	0.07	326	low	0.325	ENST00000581055.1
COSV101396215	804247661	17:40396410	17:40396410	COSMIC_MUTATION	COSMIC_MUTATION			-	somatic SNV	COSMIC	Phenotype_or_Disease		coding sequence variant		1198	1198		-			-			-			-			-			-		ENST00000423485.6
rs1225618145	155252259	17:40416039	17:40416039	A	G/A			-	SNP	dbSNP	Frequency~gnomAD		missense variant	P/S	100	100	31	deleterious - low confidence	0.03	55	benign	0.054	22001	likely benign	22	102	likely benign	0.101	71	tolerated	0.07	326	low	0.325	ENST00000423485.6
rs1332466568	166220389	17:40416482	17:40416482	C	T/C			-	SNP	dbSNP	Frequency~TOPMed		missense variant	I/V	58	58	1	deleterious - low confidence	0	36	benign	0.035	18001	likely benign	18	50	likely benign	0.049	39	tolerated	0.038	322	low	0.321	ENST00000581055.1
rs549178296	115813162	17:40396406	17:40396406	T	C/T			-	SNP	dbSNP	Frequency		synonymous variant	K	1199	1199		-			-			-			-			-			-		ENST00000423485.6
rs565710762	120189510	17:40396407	17:40396407	C	T/C			-	SNP	dbSNP	Frequency		missense variant	K/R	1199	1199	151	tolerated - low confidence	0.15	6	benign	0.005	22001	likely benign	22	35	likely benign	0.034	49	tolerated	0.048	569	medium	0.568	ENST00000423485.6
rs1332466568	166220389	17:40416482	17:40416482	C	T/C			-	SNP	dbSNP	Frequency~TOPMed		missense variant	I/V	70	70	1	deleterious - low confidence	0	36	benign	0.035	18001	likely benign	18	50	likely benign	0.049	39	tolerated	0.038	322	low	0.321	ENST00000423485.6
COSV70732103	804247637	17:40396408	17:40396408	COSMIC_MUTATION	COSMIC_MUTATION			-	somatic SNV	COSMIC	Phenotype_or_Disease		coding sequence variant		1199	1199		-			-			-			-			-			-		ENST00000423485.6
rs1294473895	163318862	17:40396403	17:40396403	A	G/A			-	SNP	dbSNP	Frequency~TOPMed		synonymous variant	A	1200	1200		-			-			-			-			-			-		ENST00000423485.6
COSV70733674	804247613	17:40396404	17:40396404	COSMIC_MUTATION	COSMIC_MUTATION			-	somatic SNV	COSMIC	Phenotype_or_Disease		coding sequence variant		1200	1200		-			-			-			-			-			-		ENST00000423485.6
rs778849461	122974194	17:40396405	17:40396405	A	C/A/G			-	SNP	dbSNP	Frequency~ExAC~TOPMed~gnomAD		missense variant	A/S	1200	1200	341	tolerated - low confidence	0.34	29	benign	0.028	13001	likely benign	13	88	likely benign	0.087	56	tolerated	0.055	541	medium	0.54	ENST00000423485.6
rs778849461	122974194	17:40396405	17:40396405	G	C/A/G			-	SNP	dbSNP	Frequency~ExAC~TOPMed~gnomAD		missense variant	A/P	1200	1200	1001	tolerated - low confidence	1	1	benign	0	14001	likely benign	14	91	likely benign	0.09	44	tolerated	0.043	46	neutral	0.045	ENST00000423485.6
rs756146500	143062164	17:40396400	17:40396400	T	C/T			-	SNP	dbSNP	Frequency~ExAC~gnomAD		synonymous variant	K	1201	1201		-			-			-			-			-			-		ENST00000423485.6
rs1061692	104338746	17:40396397	17:40396397	T	C/T			-	SNP	dbSNP			synonymous variant	G	1202	1202		-			-			-			-			-			-		ENST00000423485.6
COSV70731963	804247598	17:40396397	17:40396397	COSMIC_MUTATION	COSMIC_MUTATION			-	somatic SNV	COSMIC	Phenotype_or_Disease		coding sequence variant		1202	1202		-			-			-			-			-			-		ENST00000423485.6
rs1229580995	152186222	17:40396398	17:40396398	T	C/T			-	SNP	dbSNP	Frequency~TOPMed		missense variant	G/E	1202	1202	231	tolerated - low confidence	0.23	48	benign	0.047	17001	likely benign	17	69	likely benign	0.068	35	tolerated	0.034	665	medium	0.664	ENST00000423485.6
rs1356377364	180140001	17:40396399	17:40396399	G	C/G			-	SNP	dbSNP	Frequency~TOPMed		missense variant	G/R	1202	1202	171	tolerated - low confidence	0.17	71	benign	0.07	21001	likely benign	21	85	likely benign	0.084	63	tolerated	0.062	665	medium	0.664	ENST00000423485.6
rs1327081154	165285476	17:40396394	17:40396394	C	T/C			-	SNP	dbSNP	Frequency~gnomAD		synonymous variant	K	1203	1203		-			-			-			-			-			-		ENST00000423485.6
rs749079578	140659249	17:40399890	17:40399890	T	C/A/T			-	SNP	dbSNP	Frequency~ExAC~gnomAD		missense variant	D/N	1060	1060	1	deleterious - low confidence	0	12	benign	0.011	22001	likely benign	22	91	likely benign	0.09	41	tolerated	0.04	318	low	0.317	ENST00000423485.6
COSV70732048	804247581	17:40396396	17:40396396	COSMIC_MUTATION	COSMIC_MUTATION			-	somatic deletion	COSMIC	Phenotype_or_Disease		coding sequence variant		1203	1203		-			-			-			-			-			-		ENST00000423485.6
rs748185039	140354151	17:40408623	17:40408623	A	C/A			-	SNP	dbSNP	Frequency~ExAC~gnomAD		missense variant	G/V	404	404	41	deleterious - low confidence	0.04	162	benign	0.161	23001	likely benign	23	101	likely benign	0.1	72	tolerated	0.071	315	low	0.314	ENST00000423485.6
rs750263737	141054304	17:40396389	17:40396389	A	G/A			-	SNP	dbSNP	Frequency~ExAC		missense variant	T/I	1205	1205	141	tolerated - low confidence	0.14	12	benign	0.011	12001	likely benign	12	66	likely benign	0.065	47	tolerated	0.046	315	low	0.314	ENST00000423485.6
rs201658081	117577596	17:40396390	17:40396390	A	T/A/G			-	SNP	dbSNP			missense variant	T/S	1205	1205	71	tolerated - low confidence	0.07	19	benign	0.018	1	likely benign	0	63	likely benign	0.062	36	tolerated	0.035	404	low	0.403	ENST00000423485.6
rs201658081	117577596	17:40396390	17:40396390	G	T/A/G			-	SNP	dbSNP			missense variant	T/P	1205	1205	71	tolerated - low confidence	0.07	82	benign	0.081	2001	likely benign	2	37	likely benign	0.036	45	tolerated	0.044	404	low	0.403	ENST00000423485.6
rs759316695	143949039	17:40396385	17:40396385	C	T/C			-	SNP	dbSNP	Frequency~ExAC~TOPMed~gnomAD		synonymous variant	Q	1206	1206		-			-			-			-			-			-		ENST00000423485.6
COSV70732371	804247551	17:40396385	17:40396385	COSMIC_MUTATION	COSMIC_MUTATION			-	somatic SNV	COSMIC	Phenotype_or_Disease		coding sequence variant		1206	1206		-			-			-			-			-			-		ENST00000423485.6
rs767318869	146374678	17:40396387	17:40396387	T	G/T			-	SNP	dbSNP	Frequency~ExAC~gnomAD		missense variant	Q/K	1206	1206	561	tolerated - low confidence	0.56	2	benign	0.001	18001	likely benign	18	160	likely benign	0.159	52	tolerated	0.051	404	low	0.403	ENST00000423485.6
COSV104437036	804247564	17:40396387	17:40396387	COSMIC_MUTATION	COSMIC_MUTATION			-	somatic SNV	COSMIC	Phenotype_or_Disease		coding sequence variant		1206	1206		-			-			-			-			-			-		ENST00000423485.6
rs763781122	145291938	17:40396379	17:40396379	C	A/C			-	SNP	dbSNP	Frequency~ExAC~gnomAD		synonymous variant	A	1208	1208		-			-			-			-			-			-		ENST00000423485.6
COSV70732091	804247537	17:40396379	17:40396379	COSMIC_MUTATION	COSMIC_MUTATION			-	somatic SNV	COSMIC	Phenotype_or_Disease		coding sequence variant		1208	1208		-			-			-			-			-			-		ENST00000423485.6
rs377172251	119996481	17:40396380	17:40396380	A	G/A/C			-	SNP	dbSNP	Frequency~ESP~ExAC~TOPMed~gnomAD		missense variant	A/V	1208	1208	191	tolerated - low confidence	0.19	1	benign	0	17001	likely benign	17	36	likely benign	0.035	36	tolerated	0.035	679	medium	0.678	ENST00000423485.6
rs377172251	119996481	17:40396380	17:40396380	C	G/A/C			-	SNP	dbSNP	Frequency~ESP~ExAC~TOPMed~gnomAD		missense variant	A/G	1208	1208	81	tolerated - low confidence	0.08	19	benign	0.018	17001	likely benign	17	25	likely benign	0.024	36	tolerated	0.035	679	medium	0.678	ENST00000423485.6
rs1400101465	210003217	17:40396376	17:40396376	C	T/C			-	SNP	dbSNP	Frequency~gnomAD		synonymous variant	E	1209	1209		-			-			-			-			-			-		ENST00000423485.6
COSV70732400	804247527	17:40396376	17:40396376	COSMIC_MUTATION	COSMIC_MUTATION			-	somatic SNV	COSMIC	Phenotype_or_Disease		coding sequence variant		1209	1209		-			-			-			-			-			-		ENST00000423485.6
rs765025262	145691378	17:40406410	17:40406410	C	G/C			-	SNP	dbSNP	Frequency~ExAC~gnomAD		missense variant	P/A	643	643	41	deleterious - low confidence	0.04	11	benign	0.01	20001	likely benign	20	118	likely benign	0.117	49	tolerated	0.048	315	low	0.314	ENST00000423485.6
rs1462934049	244765152	17:40396367	17:40396367	C	A/C			-	SNP	dbSNP	Frequency~gnomAD		synonymous variant	P	1212	1212		-			-			-			-			-			-		ENST00000423485.6
rs775132355	122274726	17:40396361	17:40396361	T	C/T			-	SNP	dbSNP	Frequency~ExAC~TOPMed~gnomAD		synonymous variant	P	1214	1214		-			-			-			-			-			-		ENST00000423485.6
COSV70731947	804247510	17:40396361	17:40396361	COSMIC_MUTATION	COSMIC_MUTATION			-	somatic SNV	COSMIC	Phenotype_or_Disease		coding sequence variant		1214	1214		-			-			-			-			-			-		ENST00000423485.6
rs750512150	141143160	17:40411406	17:40411406	C	A/C			-	SNP	dbSNP	Frequency~ExAC~gnomAD		missense variant	V/G	338	338	1	deleterious - low confidence	0	776	possibly damaging	0.775	23001	likely benign	23	116	likely benign	0.115	62	tolerated	0.061	310	low	0.309	ENST00000423485.6
rs1411867746	223697042	17:40411403	17:40411403	C	T/C			-	SNP	dbSNP	Frequency~gnomAD		missense variant	D/G	339	339	1	deleterious - low confidence	0	12	benign	0.011	23001	likely benign	23	156	likely benign	0.155	49	tolerated	0.048	310	low	0.309	ENST00000423485.6
COSV70733895	804247520	17:40396363	17:40396363	COSMIC_MUTATION	COSMIC_MUTATION			-	somatic SNV	COSMIC	Phenotype_or_Disease		coding sequence variant		1214	1214		-			-			-			-			-			-		ENST00000423485.6
rs777230505	122652641	17:40396359	17:40396359	A	C/A/T			-	SNP	dbSNP	Frequency~ExAC~TOPMed~gnomAD		missense variant	R/L	1215	1215	271	tolerated - low confidence	0.27	1	benign	0	1	likely benign	0	2	likely benign	0.001	19	tolerated	0.018	192	neutral	0.191	ENST00000423485.6
rs777230505	122652641	17:40396359	17:40396359	T	C/A/T			-	SNP	dbSNP	Frequency~ExAC~TOPMed~gnomAD		missense variant	R/H	1215	1215	831	tolerated - low confidence	0.83	1	benign	0	1	likely benign	0	2	likely benign	0.001	12	tolerated	0.011	17	neutral	0.016	ENST00000423485.6
COSV101396291	804247495	17:40396359	17:40396359	COSMIC_MUTATION	COSMIC_MUTATION			-	somatic SNV	COSMIC	Phenotype_or_Disease		coding sequence variant		1215	1215		-			-			-			-			-			-		ENST00000423485.6
rs774202206	122019829	17:40396360	17:40396360	A	G/A			-	SNP	dbSNP	Frequency~ExAC~TOPMed~gnomAD		missense variant	R/C	1215	1215	131	tolerated - low confidence	0.13	1	benign	0	1	likely benign	0	59	likely benign	0.058	19	tolerated	0.018	37	neutral	0.036	ENST00000423485.6
rs759271883	143937558	17:40406398	17:40406398	T	C/T			-	SNP	dbSNP	Frequency~ExAC~TOPMed~gnomAD		missense variant	A/T	647	647	11	deleterious - low confidence	0.01	42	benign	0.041	22001	likely benign	22	82	likely benign	0.081	70	tolerated	0.069	308	low	0.307	ENST00000423485.6
rs1358170445	180472288	17:40396353	17:40396353	C	T/C			-	SNP	dbSNP	Frequency~TOPMed~gnomAD		missense variant	Q/R	1217	1217	1001	tolerated - low confidence	1	1	benign	0	1001	likely benign	1	49	likely benign	0.048	13	tolerated	0.012	1	neutral	0	ENST00000423485.6
rs773690301	148289618	17:40396346	17:40396346	A	G/A			-	SNP	dbSNP	Frequency~ExAC~gnomAD		synonymous variant	V	1219	1219		-			-			-			-			-			-		ENST00000423485.6
rs747419092	140087559	17:40396348	17:40396348	T	C/T			-	SNP	dbSNP	Frequency~ExAC~gnomAD		missense variant	V/I	1219	1219	281	tolerated - low confidence	0.28	109	benign	0.108	17001	likely benign	17	125	likely benign	0.124	65	tolerated	0.064	565	medium	0.564	ENST00000423485.6
rs1358978602	180612682	17:40396340	17:40396340	C	T/C			-	SNP	dbSNP	Frequency~TOPMed		synonymous variant	P	1221	1221		-			-			-			-			-			-		ENST00000423485.6
rs763895288	145328269	17:40396341	17:40396341-40396342	G	GG/G			-	indel	dbSNP	Frequency~ExAC		frameshift variant	P/X	1221	1221		-			-			-			-			-			-		ENST00000423485.6
rs191959305	116797112	17:40398783	17:40398783	T	C/T	T	0.0002	< 0.001	SNP	dbSNP	Frequency~1000Genomes~ExAC~TOPMed~gnomAD		missense variant	R/K	1148	1148	41	deleterious - low confidence	0.04	106	benign	0.105	22001	likely benign	22	147	likely benign	0.146	61	tolerated	0.06	306	low	0.305	ENST00000423485.6
rs190217688	116477890	17:40396338	17:40396338	T	C/G/T	G	0.0002	< 0.001	SNP	dbSNP	Frequency~1000Genomes~ExAC~TOPMed~gnomAD		missense variant	R/Q	1222	1222	311	tolerated - low confidence	0.31	2	benign	0.001	4001	likely benign	4	19	likely benign	0.018	19	tolerated	0.018	192	neutral	0.191	ENST00000423485.6
COSV68502972	804247462	17:40396338	17:40396338	COSMIC_MUTATION	COSMIC_MUTATION			-	somatic SNV	COSMIC	Phenotype_or_Disease		coding sequence variant		1222	1222		-			-			-			-			-			-		ENST00000423485.6
rs572906357	122164056	17:40396339	17:40396339	A	G/A	A	0.0002	< 0.001	SNP	dbSNP	Frequency~1000Genomes~ExAC~gnomAD		stop gained	R/*	1222	1222		-			-			-			-			-			-		ENST00000423485.6
COSV70732585	804247483	17:40396339	17:40396339	COSMIC_MUTATION	COSMIC_MUTATION			-	somatic SNV	COSMIC	Phenotype_or_Disease		coding sequence variant		1222	1222		-			-			-			-			-			-		ENST00000423485.6
COSV101352313	804247449	17:40396332	17:40396332	COSMIC_MUTATION	COSMIC_MUTATION			-	somatic SNV	COSMIC	Phenotype_or_Disease		coding sequence variant		1224	1224		-			-			-			-			-			-		ENST00000423485.6
rs754958514	142660450	17:40396329	17:40396329	G	A/G			-	SNP	dbSNP	Frequency~ExAC~TOPMed~gnomAD		missense variant	I/T	1225	1225	291	tolerated - low confidence	0.29	1	benign	0	1	likely benign	0	37	likely benign	0.036	25	tolerated	0.024	66	neutral	0.065	ENST00000423485.6
rs369925563	118278752	17:40396326	17:40396326	G	T/G			-	SNP	dbSNP	Frequency~ESP~ExAC~TOPMed~gnomAD		missense variant	E/A	1226	1226	1001	tolerated - low confidence	1	4	benign	0.003	20001	likely benign	20	84	likely benign	0.083	30	tolerated	0.029	287	low	0.286	ENST00000423485.6
rs1021428865	139924662	17:40389560	17:40389560	C	T/A/C			-	SNP	dbSNP	Frequency~TOPMed~gnomAD		missense variant	I/V	15	15	1	deleterious - low confidence	0	10	benign	0.009	17001	likely benign	17	99	likely benign	0.098	59	tolerated	0.058	305	low	0.304	ENST00000577541.1
rs887373978	125386225	17:40396317	17:40396317	A	G/A			-	SNP	dbSNP	Frequency~TOPMed		missense variant	A/V	1229	1229	71	tolerated - low confidence	0.07	86	benign	0.085	22001	likely benign	22	81	likely benign	0.08	67	tolerated	0.066	695	medium	0.694	ENST00000423485.6
rs748048325	140306472	17:40411153	17:40411153	C	T/C			-	SNP	dbSNP	Frequency		missense variant	S/G	387	387	21	deleterious - low confidence	0.02	6	benign	0.005	23001	likely benign	23	112	likely benign	0.111	71	tolerated	0.07	304	low	0.303	ENST00000423485.6
rs757160871	143361185	17:40396315	17:40396315	G	C/G			-	SNP	dbSNP	Frequency~ExAC~gnomAD		missense variant	E/Q	1230	1230	101	tolerated - low confidence	0.1	90	benign	0.089	22001	likely benign	22	53	likely benign	0.052	63	tolerated	0.062	650	medium	0.649	ENST00000423485.6
COSV68503060	804247405	17:40396310	17:40396310	COSMIC_MUTATION	COSMIC_MUTATION			-	somatic SNV	COSMIC	Phenotype_or_Disease		coding sequence variant		1231	1231		-			-			-			-			-			-		ENST00000423485.6
COSV68502997	804247398	17:40396310	17:40396310	COSMIC_MUTATION	COSMIC_MUTATION			-	somatic SNV	COSMIC	Phenotype_or_Disease		coding sequence variant		1231	1231		-			-			-			-			-			-		ENST00000423485.6
COSV68503148	804247416	17:40396310	17:40396310	COSMIC_MUTATION	COSMIC_MUTATION			-	somatic SNV	COSMIC	Phenotype_or_Disease		coding sequence variant		1231	1231		-			-			-			-			-			-		ENST00000423485.6
rs747824085	140228558	17:40401045	17:40401045	T	A/T			-	SNP	dbSNP	Frequency~ExAC~gnomAD		missense variant	D/E	823	823	1	deleterious - low confidence	0	608	possibly damaging	0.607	22001	likely benign	22	165	likely benign	0.164	60	tolerated	0.059	302	low	0.301	ENST00000423485.6
rs1395766678	209012871	17:40407974	17:40407974	G	T/G			-	SNP	dbSNP	Frequency~gnomAD		missense variant	H/P	498	498	1	deleterious - low confidence	0	23	benign	0.022	23001	likely benign	23	273	likely benign	0.272	44	tolerated	0.043	302	low	0.301	ENST00000423485.6
COSV68503029	804247435	17:40396312	17:40396312	COSMIC_MUTATION	COSMIC_MUTATION			-	somatic SNV	COSMIC	Phenotype_or_Disease		coding sequence variant		1231	1231		-			-			-			-			-			-		ENST00000423485.6
COSV68502966	804247387	17:40396309	17:40396309	COSMIC_MUTATION	COSMIC_MUTATION			-	somatic SNV	COSMIC	Phenotype_or_Disease		coding sequence variant		1232	1232		-			-			-			-			-			-		ENST00000423485.6
rs372742697	118974957	17:40400053	17:40400053	T	G/A/T			-	SNP	dbSNP	Frequency~ESP~ExAC~TOPMed~gnomAD		missense variant	H/Q	1005	1005	11	deleterious - low confidence	0.01	237	benign	0.236	13001	likely benign	13	250	likely benign	0.249	49	tolerated	0.048	298	low	0.297	ENST00000423485.6
rs1141364	104367501	17:40396304	17:40396304	T	C/A/T			-	SNP	dbSNP	Frequency~ExAC~gnomAD		synonymous variant	K	1233	1233		-			-			-			-			-			-		ENST00000423485.6
COSV101352305	804247355	17:40396304	17:40396304	COSMIC_MUTATION	COSMIC_MUTATION			-	somatic SNV	COSMIC	Phenotype_or_Disease		coding sequence variant		1233	1233		-			-			-			-			-			-		ENST00000423485.6
COSV101352287	804247371	17:40396305	17:40396305	COSMIC_MUTATION	COSMIC_MUTATION			-	somatic SNV	COSMIC	Phenotype_or_Disease		coding sequence variant		1233	1233		-			-			-			-			-			-		ENST00000423485.6
rs758074136	143648775	17:40396298	17:40396298	C	A/C/G/T			-	SNP	dbSNP	Frequency~ExAC~gnomAD		missense variant	N/K	1235	1235	921	tolerated - low confidence	0.92	8	benign	0.007	10001	likely benign	10	16	likely benign	0.015	17	tolerated	0.016	145	neutral	0.144	ENST00000423485.6
rs758074136	143648775	17:40396298	17:40396298	G	A/C/G/T			-	SNP	dbSNP	Frequency~ExAC~gnomAD		synonymous variant	N	1235	1235		-			-			-			-			-			-		ENST00000423485.6
rs758074136	143648775	17:40396298	17:40396298	T	A/C/G/T			-	SNP	dbSNP	Frequency~ExAC~gnomAD		missense variant	N/K	1235	1235	921	tolerated - low confidence	0.92	8	benign	0.007	10001	likely benign	10	16	likely benign	0.015	17	tolerated	0.016	145	neutral	0.144	ENST00000423485.6
rs1048647885	147958498	17:40396299	17:40396299	G	T/G			-	SNP	dbSNP	Frequency~TOPMed~gnomAD		missense variant	N/T	1235	1235	711	tolerated - low confidence	0.71	1	benign	0	10001	likely benign	10	11	likely benign	0.01	18	tolerated	0.017	145	neutral	0.144	ENST00000423485.6
rs1403066741	210856386	17:40400588	17:40400588	T	C/T			-	SNP	dbSNP	Frequency~TOPMed~gnomAD		missense variant	A/T	914	914	11	deleterious - low confidence	0.01	72	benign	0.071	21001	likely benign	21	43	likely benign	0.042	48	tolerated	0.047	296	low	0.295	ENST00000423485.6
rs752231871	141727241	17:40396288	17:40396288	C	T/C			-	SNP	dbSNP	Frequency~ExAC~gnomAD		missense variant	I/V	1239	1239	551	tolerated - low confidence	0.55	2	benign	0.001	16001	likely benign	16	35	likely benign	0.034	36	tolerated	0.035	302	low	0.301	ENST00000423485.6
rs768889807	146816922	17:40395538	17:40395538	G	T/G			-	SNP	dbSNP	Frequency~ExAC~TOPMed~gnomAD		missense variant~splice region variant	N/T	1241	1241	621	tolerated - low confidence	0.62	1	benign	0	11001	likely benign	11	47	likely benign	0.046	19	tolerated	0.018	27	neutral	0.026	ENST00000423485.6
COSV101352331	804247286	17:40395538	17:40395538	COSMIC_MUTATION	COSMIC_MUTATION			-	somatic SNV	COSMIC	Phenotype_or_Disease		splice region variant~coding sequence variant		1241	1241		-			-			-			-			-			-		ENST00000423485.6
rs774393765	122075732	17:40395539	17:40395539	C	T/C			-	SNP	dbSNP	Frequency~ExAC~gnomAD		missense variant~splice region variant	N/D	1241	1241	701	tolerated - low confidence	0.7	1	benign	0	21001	likely benign	21	48	likely benign	0.047	27	tolerated	0.026	281	low	0.28	ENST00000423485.6
COSV101352327	804247232	17:40395534	17:40395534	COSMIC_MUTATION	COSMIC_MUTATION			-	somatic SNV	COSMIC	Phenotype_or_Disease		coding sequence variant		1242	1242		-			-			-			-			-			-		ENST00000423485.6
COSV68503057	804247252	17:40395535	17:40395535	COSMIC_MUTATION	COSMIC_MUTATION			-	somatic SNV	COSMIC	Phenotype_or_Disease		coding sequence variant		1242	1242		-			-			-			-			-			-		ENST00000423485.6
COSV68503035	804247271	17:40395536	17:40395536	COSMIC_MUTATION	COSMIC_MUTATION			-	somatic SNV	COSMIC	Phenotype_or_Disease		coding sequence variant		1242	1242		-			-			-			-			-			-		ENST00000423485.6
rs749413974	140768807	17:40395532	17:40395532	C	T/C			-	SNP	dbSNP	Frequency~ExAC~gnomAD		missense variant	N/S	1243	1243	511	tolerated - low confidence	0.51	8	benign	0.007	19001	likely benign	19	52	likely benign	0.051	39	tolerated	0.038	425	low	0.424	ENST00000423485.6
rs780089827	123285153	17:40395528	17:40395528	G	A/G			-	SNP	dbSNP	Frequency~ExAC~gnomAD		synonymous variant	T	1244	1244		-			-			-			-			-			-		ENST00000423485.6
rs1323137496	164594435	17:40395529	17:40395529	C	G/C			-	SNP	dbSNP	Frequency~gnomAD		missense variant	T/S	1244	1244	791	tolerated - low confidence	0.79	2	benign	0.001	14001	likely benign	14	94	likely benign	0.093	26	tolerated	0.025	170	neutral	0.169	ENST00000423485.6
rs1196731936	148509718	17:40395530	17:40395530	C	T/C			-	SNP	dbSNP	Frequency~TOPMed~gnomAD		missense variant	T/A	1244	1244	791	tolerated - low confidence	0.79	13	benign	0.012	15001	likely benign	15	61	likely benign	0.06	26	tolerated	0.025	196	neutral	0.195	ENST00000423485.6
COSV68503074	804247223	17:40395527	17:40395527	COSMIC_MUTATION	COSMIC_MUTATION			-	somatic SNV	COSMIC	Phenotype_or_Disease		coding sequence variant		1245	1245		-			-			-			-			-			-		ENST00000423485.6
rs757251002	143388758	17:40395519	17:40395519	T	G/T			-	SNP	dbSNP	Frequency~ExAC~TOPMed~gnomAD		missense variant	S/R	1247	1247	251	tolerated - low confidence	0.25	62	benign	0.061	21001	likely benign	21	20	likely benign	0.019	31	tolerated	0.03	462	low	0.461	ENST00000423485.6
rs1406826612	211808535	17:40395520	17:40395520	T	C/T			-	SNP	dbSNP	Frequency~gnomAD		missense variant	S/N	1247	1247	391	tolerated - low confidence	0.39	30	benign	0.029	6001	likely benign	6	27	likely benign	0.026	24	tolerated	0.023	217	low	0.216	ENST00000423485.6
rs936311995	128484928	17:40395513	17:40395513	C	T/C			-	SNP	dbSNP	Frequency~TOPMed		synonymous variant	Q	1249	1249		-			-			-			-			-			-		ENST00000423485.6
rs1045372375	147012703	17:40395507	17:40395507	G	A/G			-	SNP	dbSNP	Frequency~TOPMed~gnomAD		synonymous variant	D	1251	1251		-			-			-			-			-			-		ENST00000423485.6
rs374750083	119448262	17:40395508	17:40395508	A	T/A/C			-	SNP	dbSNP	Frequency~ESP~TOPMed		missense variant	D/V	1251	1251	111	tolerated - low confidence	0.11	2	benign	0.001	21001	likely benign	21	136	likely benign	0.135	48	tolerated	0.047	571	medium	0.57	ENST00000423485.6
rs374750083	119448262	17:40395508	17:40395508	C	T/A/C			-	SNP	dbSNP	Frequency~ESP~TOPMed		missense variant	D/G	1251	1251	351	tolerated - low confidence	0.35	4	benign	0.003	17001	likely benign	17	16	likely benign	0.015	45	tolerated	0.044	364	low	0.363	ENST00000423485.6
rs1005982654	725037818	17:40396443	17:40396443	C	T/C			-	SNP	dbSNP	Frequency~gnomAD		missense variant	Q/R	1187	1187	11	deleterious - low confidence	0.01	2	benign	0.001	21001	likely benign	21	60	likely benign	0.059	38	tolerated	0.037	291	low	0.29	ENST00000423485.6
rs1038385949	145010890	17:40395505	17:40395505	T	C/T			-	SNP	dbSNP	Frequency		missense variant	G/D	1252	1252	181	tolerated - low confidence	0.18	19	benign	0.018	14001	likely benign	14	100	likely benign	0.099	43	tolerated	0.042	379	low	0.378	ENST00000423485.6
rs777634968	122723090	17:40395493	17:40395493	C	T/C			-	SNP	dbSNP	Frequency~ExAC~gnomAD		missense variant	E/G	1256	1256	261	tolerated - low confidence	0.26	1	benign	0	19001	likely benign	19	49	likely benign	0.048	36	tolerated	0.035	145	neutral	0.144	ENST00000423485.6
rs887638960	125437130	17:40395489	17:40395489	A	G/A			-	SNP	dbSNP	Frequency~gnomAD		synonymous variant	G	1257	1257		-			-			-			-			-			-		ENST00000423485.6
COSV105340478	804247202	17:40395491	17:40395491	COSMIC_MUTATION	COSMIC_MUTATION			-	somatic SNV	COSMIC	Phenotype_or_Disease		coding sequence variant		1257	1257		-			-			-			-			-			-		ENST00000423485.6
rs778471486	122878917	17:40395486	17:40395486	C	T/C			-	SNP	dbSNP	Frequency~ExAC~TOPMed~gnomAD		synonymous variant	L	1258	1258		-			-			-			-			-			-		ENST00000423485.6
rs1242573634	154895078	17:40416470	17:40416470	T	C/T			-	SNP	dbSNP	Frequency~TOPMed		missense variant	E/K	62	62	1	deleterious - low confidence	0	4	benign	0.003	23001	likely benign	23	100	likely benign	0.099	59	tolerated	0.058	290	low	0.289	ENST00000581055.1
rs752426759	141794809	17:40395488	17:40395488	A	G/A/C			-	SNP	dbSNP	Frequency~ExAC~TOPMed~gnomAD		synonymous variant	L	1258	1258		-			-			-			-			-			-		ENST00000423485.6
rs752426759	141794809	17:40395488	17:40395488	C	G/A/C			-	SNP	dbSNP	Frequency~ExAC~TOPMed~gnomAD		missense variant	L/V	1258	1258	61	tolerated - low confidence	0.06	4	benign	0.003	18001	likely benign	18	26	likely benign	0.025	59	tolerated	0.058	567	medium	0.566	ENST00000423485.6
COSV101352299	804247184	17:40395484	17:40395484	COSMIC_MUTATION	COSMIC_MUTATION			-	somatic SNV	COSMIC	Phenotype_or_Disease		coding sequence variant		1259	1259		-			-			-			-			-			-		ENST00000423485.6
rs371196602	118587305	17:40395481	17:40395481	C	T/C			-	SNP	dbSNP	Frequency~ESP		missense variant	Q/R	1260	1260	161	tolerated - low confidence	0.16	26	benign	0.025	18001	likely benign	18	16	likely benign	0.015	43	tolerated	0.042	487	low	0.486	ENST00000423485.6
rs1192770164	147655354	17:40395474	17:40395474	C	T/C			-	SNP	dbSNP	Frequency~TOPMed		synonymous variant	L	1262	1262		-			-			-			-			-			-		ENST00000423485.6
rs1178192767	179737332	17:40395472	17:40395472	A	T/A			-	SNP	dbSNP	Frequency~gnomAD		missense variant	E/V	1263	1263	491	tolerated - low confidence	0.49	4	benign	0.003	23001	likely benign	23	62	likely benign	0.061	46	tolerated	0.045	305	low	0.304	ENST00000423485.6
rs1242573634	154895078	17:40416470	17:40416470	T	C/T			-	SNP	dbSNP	Frequency~TOPMed		missense variant	E/K	74	74	1	deleterious - low confidence	0	4	benign	0.003	23001	likely benign	23	100	likely benign	0.099	59	tolerated	0.058	290	low	0.289	ENST00000423485.6
rs919128157	124989748	17:40413553	17:40413553	T	C/T			-	SNP	dbSNP	Frequency~TOPMed~gnomAD		missense variant	M/I	123	123	31	deleterious - low confidence	0.03	1	benign	0	18001	likely benign	18	77	likely benign	0.076	30	tolerated	0.029	286	low	0.285	ENST00000581055.1
COSV68502954	804247168	17:40395460	17:40395460	COSMIC_MUTATION	COSMIC_MUTATION			-	somatic SNV	COSMIC	Phenotype_or_Disease		coding sequence variant		1267	1267		-			-			-			-			-			-		ENST00000423485.6
rs1260503763	158479505	17:40395457	17:40395457	G	C/G			-	SNP	dbSNP	Frequency~gnomAD		missense variant	R/T	1268	1268	561	tolerated - low confidence	0.56	1	benign	0	4001	likely benign	4	47	likely benign	0.046	24	tolerated	0.023	28	neutral	0.027	ENST00000423485.6
rs919128157	124989748	17:40413553	17:40413553	T	C/T			-	SNP	dbSNP	Frequency~TOPMed~gnomAD		missense variant	M/I	135	135	11	deleterious - low confidence	0.01	1	benign	0	18001	likely benign	18	77	likely benign	0.076	30	tolerated	0.029	286	low	0.285	ENST00000423485.6
rs765198287	145743990	17:40392730	17:40392730	T	C/G/T			-	SNP	dbSNP	Frequency~ExAC~gnomAD		synonymous variant	K	1273	1273		-			-			-			-			-			-		ENST00000423485.6
COSV101352307	804246938	17:40392729	17:40392729	COSMIC_MUTATION	COSMIC_MUTATION			-	somatic SNV	COSMIC	Phenotype_or_Disease		coding sequence variant		1274	1274		-			-			-			-			-			-		ENST00000423485.6
COSV104435231	804246926	17:40392722	17:40392722	COSMIC_MUTATION	COSMIC_MUTATION			-	somatic SNV	COSMIC	Phenotype_or_Disease		coding sequence variant		1276	1276		-			-			-			-			-			-		ENST00000423485.6
rs747942197	140269625	17:40392723	17:40392723	A	T/A			-	SNP	dbSNP	Frequency~ExAC~TOPMed~gnomAD		stop gained	K/*	1276	1276		-			-			-			-			-			-		ENST00000423485.6
rs1245962014	155582092	17:40392715	17:40392715	G	A/G			-	SNP	dbSNP	Frequency~gnomAD		synonymous variant	T	1278	1278		-			-			-			-			-			-		ENST00000423485.6
rs371038722	118548065	17:40392716	17:40392716	C	G/C			-	SNP	dbSNP	Frequency~ESP~TOPMed		missense variant	T/S	1278	1278	331	tolerated - low confidence	0.33	1	benign	0	18001	likely benign	18	58	likely benign	0.057	34	tolerated	0.033	250	low	0.249	ENST00000423485.6
rs1315277468	162905480	17:40392712	17:40392712	C	T/C			-	SNP	dbSNP	Frequency~TOPMed~gnomAD		synonymous variant	T	1279	1279		-			-			-			-			-			-		ENST00000423485.6
rs901867454	128046592	17:40389527	17:40389527	T	G/T			-	SNP	dbSNP			missense variant	L/M	26	26	11	deleterious - low confidence	0.01	2	benign	0.001	19001	likely benign	19	31	likely benign	0.03	25	tolerated	0.024	281	low	0.28	ENST00000577541.1
rs1422220032	226570259	17:40401079	17:40401079	A	G/A			-	SNP	dbSNP	Frequency~gnomAD		missense variant~splice region variant	S/F	812	812	1	deleterious - low confidence	0	497	possibly damaging	0.496	29001	likely benign	29	216	likely benign	0.215	105	tolerated	0.104	275	low	0.274	ENST00000423485.6
rs368644714	117955270	17:40392711	17:40392711	G	A/G			-	SNP	dbSNP	Frequency~ESP~ExAC~TOPMed~gnomAD		synonymous variant	L	1280	1280		-			-			-			-			-			-		ENST00000423485.6
rs267607133	117720678	17:40408007	17:40408007	T	C/T			-	SNP	dbSNP	Cited~Phenotype_or_Disease	protective	missense variant	R/K	487	487	21	deleterious - low confidence	0.02	211	benign	0.21	22001	likely benign	22	293	likely benign	0.292	109	tolerated	0.108	273	low	0.272	ENST00000423485.6
rs1281867397	160255348	17:40406894	17:40406894	A	G/A			-	SNP	dbSNP	Frequency~gnomAD		missense variant	H/Y	559	559	1	deleterious - low confidence	0	168	benign	0.167	23001	likely benign	23	284	likely benign	0.283	50	tolerated	0.049	271	low	0.27	ENST00000423485.6
COSV101352314	804246909	17:40392697	17:40392697	COSMIC_MUTATION	COSMIC_MUTATION			-	somatic SNV	COSMIC	Phenotype_or_Disease		coding sequence variant		1284	1284		-			-			-			-			-			-		ENST00000423485.6
COSV68503132	804246891	17:40392694	17:40392694	COSMIC_MUTATION	COSMIC_MUTATION			-	somatic SNV	COSMIC	Phenotype_or_Disease		coding sequence variant		1285	1285		-			-			-			-			-			-		ENST00000423485.6
rs970624563	725134719	17:40400590	17:40400590	G	A/G			-	SNP	dbSNP			missense variant	V/A	913	913	1	deleterious - low confidence	0	53	benign	0.052	22001	likely benign	22	217	likely benign	0.216	60	tolerated	0.059	271	low	0.27	ENST00000423485.6
COSV68503021	804246872	17:40392693	17:40392693	COSMIC_MUTATION	COSMIC_MUTATION			-	somatic deletion	COSMIC	Phenotype_or_Disease		coding sequence variant		1286	1286		-			-			-			-			-			-		ENST00000423485.6
rs753477629	142151639	17:40392687	17:40392687	T	C/T			-	SNP	dbSNP	Frequency~ExAC~gnomAD		missense variant	G/R	1288	1288	441	tolerated - low confidence	0.44	1	benign	0	21001	likely benign	21	62	likely benign	0.061	43	tolerated	0.042	650	medium	0.649	ENST00000423485.6
COSV101352322	804246840	17:40392682	17:40392682	COSMIC_MUTATION	COSMIC_MUTATION			-	somatic SNV	COSMIC	Phenotype_or_Disease		coding sequence variant		1289	1289		-			-			-			-			-			-		ENST00000423485.6
COSV101352298	804246826	17:40392682	17:40392682	COSMIC_MUTATION	COSMIC_MUTATION			-	somatic SNV	COSMIC	Phenotype_or_Disease		coding sequence variant		1289	1289		-			-			-			-			-			-		ENST00000423485.6
rs374189262	119320155	17:40392684	17:40392684	C	T/C	C	0.0002	< 0.001	SNP	dbSNP	Frequency~1000Genomes~ESP~ExAC~TOPMed~gnomAD		missense variant	K/E	1289	1289	121	tolerated - low confidence	0.12	2	benign	0.001	23001	likely benign	23	45	likely benign	0.044	51	tolerated	0.05	631	medium	0.63	ENST00000423485.6
COSV104435229	804246853	17:40392684	17:40392684	COSMIC_MUTATION	COSMIC_MUTATION			-	somatic SNV	COSMIC	Phenotype_or_Disease		coding sequence variant		1289	1289		-			-			-			-			-			-		ENST00000423485.6
COSV68503002	804246811	17:40392679	17:40392679	COSMIC_MUTATION	COSMIC_MUTATION			-	somatic SNV	COSMIC	Phenotype_or_Disease		coding sequence variant		1290	1290		-			-			-			-			-			-		ENST00000423485.6
rs1364051786	181493892	17:40400397	17:40400397	C	G/C			-	SNP	dbSNP	Frequency~gnomAD		missense variant	Q/E	938	938	1	deleterious - low confidence	0	41	benign	0.04	20001	likely benign	20	67	likely benign	0.066	46	tolerated	0.045	271	low	0.27	ENST00000423485.6
rs1410370457	223277616	17:40392670	17:40392670	T	G/T			-	SNP	dbSNP	Frequency~TOPMed		synonymous variant	P	1293	1293		-			-			-			-			-			-		ENST00000423485.6
COSV68503046	804246781	17:40392670	17:40392670	COSMIC_MUTATION	COSMIC_MUTATION			-	somatic SNV	COSMIC	Phenotype_or_Disease		coding sequence variant		1293	1293		-			-			-			-			-			-		ENST00000423485.6
COSV68503070	804246793	17:40392671	17:40392671	COSMIC_MUTATION	COSMIC_MUTATION			-	somatic SNV	COSMIC	Phenotype_or_Disease		coding sequence variant		1293	1293		-			-			-			-			-			-		ENST00000423485.6
COSV68503068	804246767	17:40392667	17:40392667	COSMIC_MUTATION	COSMIC_MUTATION			-	somatic SNV	COSMIC	Phenotype_or_Disease		coding sequence variant		1294	1294		-			-			-			-			-			-		ENST00000423485.6
rs928507830	126914577	17:40398930	17:40398930	C	T/C			-	SNP	dbSNP	Frequency~TOPMed		missense variant	D/G	1099	1099	51	deleterious - low confidence	0.05	1	benign	0	22001	likely benign	22	46	likely benign	0.045	54	tolerated	0.053	269	low	0.268	ENST00000423485.6
rs1179420942	180002605	17:40392649	17:40392649	G	A/G			-	SNP	dbSNP	Frequency~gnomAD		synonymous variant	D	1300	1300		-			-			-			-			-			-		ENST00000423485.6
rs1386812191	207009675	17:40392650	17:40392650	C	T/C			-	SNP	dbSNP	Frequency~gnomAD		missense variant	D/G	1300	1300	81	tolerated - low confidence	0.08	1	benign	0	24001	likely benign	24	85	likely benign	0.084	74	tolerated	0.073	551	medium	0.55	ENST00000423485.6
rs1170477898	178114027	17:40392707	17:40392707	A	G/A			-	SNP	dbSNP	Frequency~TOPMed		missense variant	A/V	1281	1281	11	deleterious - low confidence	0.01	14	benign	0.013	22001	likely benign	22	57	likely benign	0.056	35	tolerated	0.034	262	low	0.261	ENST00000423485.6
rs190200755	116474380	17:40392637	17:40392637	A	G/A	A	0.000399	< 0.001	SNP	dbSNP	Frequency~1000Genomes~ESP~ExAC~TOPMed~gnomAD		synonymous variant	D	1304	1304		-			-			-			-			-			-		ENST00000423485.6
COSV68503061	804246734	17:40392637	17:40392637	COSMIC_MUTATION	COSMIC_MUTATION			-	somatic SNV	COSMIC	Phenotype_or_Disease		coding sequence variant		1304	1304		-			-			-			-			-			-		ENST00000423485.6
rs1330795155	165926450	17:40392638	17:40392638	C	T/C			-	SNP	dbSNP	Frequency~TOPMed		missense variant	D/G	1304	1304	141	tolerated - low confidence	0.14	12	benign	0.011	18001	likely benign	18	26	likely benign	0.025	38	tolerated	0.037	392	low	0.391	ENST00000423485.6
COSV68503107	804246752	17:40392638	17:40392638	COSMIC_MUTATION	COSMIC_MUTATION			-	somatic SNV	COSMIC	Phenotype_or_Disease		coding sequence variant		1304	1304		-			-			-			-			-			-		ENST00000423485.6
rs199816029	117133195	17:40392636	17:40392636	T	C/T			-	SNP	dbSNP	Frequency~ExAC~TOPMed~gnomAD		missense variant	E/K	1305	1305	61	tolerated - low confidence	0.06	207	benign	0.206	22001	likely benign	22	72	likely benign	0.071	55	tolerated	0.054	756	medium	0.755	ENST00000423485.6
rs751933342	141627207	17:40392633	17:40392633	C	T/C			-	SNP	dbSNP	Frequency~ExAC~gnomAD		missense variant	S/G	1306	1306	131	tolerated - low confidence	0.13	1	benign	0	22001	likely benign	22	26	likely benign	0.025	49	tolerated	0.048	315	low	0.314	ENST00000423485.6
rs1289702036	162123186	17:40392629	17:40392629	A	T/A			-	SNP	dbSNP	Frequency~gnomAD		missense variant	N/I	1307	1307	61	tolerated - low confidence	0.06	93	benign	0.092	22001	likely benign	22	32	likely benign	0.031	53	tolerated	0.052	421	low	0.42	ENST00000423485.6
rs1303771916	160294020	17:40392626	17:40392626	G	A/G			-	SNP	dbSNP	Frequency~TOPMed		missense variant	F/S	1308	1308	781	tolerated - low confidence	0.78	64	benign	0.063	22001	likely benign	22	74	likely benign	0.073	35	tolerated	0.034	331	low	0.33	ENST00000423485.6
rs377477621	120071684	17:40392622	17:40392622	G	A/G			-	SNP	dbSNP	Frequency~ESP~ExAC~gnomAD		synonymous variant	D	1309	1309		-			-			-			-			-			-		ENST00000423485.6
rs373270877	119103564	17:40392616	17:40392616	G	A/G	G	0.0002	< 0.001	SNP	dbSNP	Frequency~1000Genomes~ESP~ExAC~TOPMed~gnomAD		synonymous variant	P	1311	1311		-			-			-			-			-			-		ENST00000423485.6
rs1360833216	180944098	17:40392618	17:40392618	A	G/A			-	SNP	dbSNP	Frequency~gnomAD		missense variant	P/S	1311	1311	281	tolerated - low confidence	0.28	75	benign	0.074	20001	likely benign	20	85	likely benign	0.084	45	tolerated	0.044	606	medium	0.605	ENST00000423485.6
COSV101352310	804246719	17:40392618	17:40392618	COSMIC_MUTATION	COSMIC_MUTATION			-	somatic SNV	COSMIC	Phenotype_or_Disease		coding sequence variant		1311	1311		-			-			-			-			-			-		ENST00000423485.6
rs756580989	143187967	17:40401011	17:40401011	T	G/A/T			-	SNP	dbSNP	Frequency~ExAC~TOPMed~gnomAD		missense variant	R/S	835	835	1	deleterious - low confidence	0	103	benign	0.102	22001	likely benign	22	87	likely benign	0.086	43	tolerated	0.042	257	low	0.256	ENST00000423485.6
rs753458370	142145096	17:40406397	17:40406397	C	G/C			-	SNP	dbSNP	Frequency~ExAC~gnomAD		missense variant	A/G	647	647	31	deleterious - low confidence	0.03	10	benign	0.009	22001	likely benign	22	120	likely benign	0.119	59	tolerated	0.058	257	low	0.256	ENST00000423485.6
COSV68503254	804246704	17:40392615	17:40392615	COSMIC_MUTATION	COSMIC_MUTATION			-	somatic SNV	COSMIC	Phenotype_or_Disease		coding sequence variant		1312	1312		-			-			-			-			-			-		ENST00000423485.6
rs745501541	139359802	17:40411764	17:40411764	C	T/C			-	SNP	dbSNP	Frequency~ExAC~gnomAD		missense variant	T/A	282	282	41	deleterious - low confidence	0.04	8	benign	0.007	21001	likely benign	21	96	likely benign	0.095	36	tolerated	0.035	250	low	0.249	ENST00000423485.6
rs775641232	122390139	17:40392612	17:40392612	T	G/T			-	SNP	dbSNP	Frequency~ExAC~gnomAD		synonymous variant	R	1313	1313		-			-			-			-			-			-		ENST00000423485.6
rs35858802	107276939	17:40392608	17: between 40392608 & 40392609	A	-/A			-	insertion	dbSNP			frameshift variant	E/VX	1314	1314		-			-			-			-			-			-		ENST00000423485.6
COSV101352286	804246693	17:40392605	17:40392605	COSMIC_MUTATION	COSMIC_MUTATION			-	somatic SNV	COSMIC	Phenotype_or_Disease		coding sequence variant		1315	1315		-			-			-			-			-			-		ENST00000423485.6
rs776750313	122578975	17:40392598	17:40392598	C	T/C			-	SNP	dbSNP	Frequency~ExAC~gnomAD		synonymous variant	P	1317	1317		-			-			-			-			-			-		ENST00000423485.6
rs749808122	140899317	17:40392599	17:40392599	A	G/A			-	SNP	dbSNP	Frequency~ExAC~gnomAD		missense variant	P/L	1317	1317	401	tolerated - low confidence	0.4	1	benign	0	14001	likely benign	14	30	likely benign	0.029	26	tolerated	0.025	165	neutral	0.164	ENST00000423485.6
rs771962850	147753267	17:40392596	17:40392596	T	C/T			-	SNP	dbSNP	Frequency~ExAC~TOPMed~gnomAD		missense variant	R/Q	1318	1318	81	tolerated - low confidence	0.08	309	benign	0.308	22001	likely benign	22	140	likely benign	0.139	78	tolerated	0.077	639	medium	0.638	ENST00000423485.6
rs762022284	144761270	17:40407590	17:40407590	C	T/C			-	SNP	dbSNP	Frequency~ExAC~gnomAD		missense variant	K/E	529	529	1	deleterious - low confidence	0	525	possibly damaging	0.524	26001	likely benign	26	184	likely benign	0.183	63	tolerated	0.062	241	low	0.24	ENST00000423485.6
COSV68503259	804246683	17:40392597	17:40392597	COSMIC_MUTATION	COSMIC_MUTATION			-	somatic SNV	COSMIC	Phenotype_or_Disease		coding sequence variant		1318	1318		-			-			-			-			-			-		ENST00000423485.6
rs1567783763	266515834	17:40398781	17:40398781	G	T/G			-	SNP	dbSNP	Frequency		missense variant	N/H	1149	1149	1	deleterious - low confidence	0	528	possibly damaging	0.527	24001	likely benign	24	91	likely benign	0.09	54	tolerated	0.053	238	low	0.237	ENST00000423485.6
rs768516741	146706538	17:40392586	17:40392586	G	T/G			-	SNP	dbSNP	Frequency~ExAC~TOPMed~gnomAD		splice region variant~synonymous variant	A	1321	1321		-			-			-			-			-			-		ENST00000423485.6
rs778287891	122836588	17:40406674	17:40406674	T	G/T			-	SNP	dbSNP	Frequency~ExAC~gnomAD		missense variant	Q/K	585	585	11	deleterious - low confidence	0.01	6	benign	0.005	18001	likely benign	18	80	likely benign	0.079	38	tolerated	0.037	236	low	0.235	ENST00000423485.6
rs768606988	146732663	17:40392340	17:40392340	C	T/C			-	SNP	dbSNP	Frequency~ExAC~gnomAD		splice region variant~synonymous variant	T	1322	1322		-			-			-			-			-			-		ENST00000423485.6
rs1452780486	242079340	17:40392585	17:40392585	C	T/C			-	SNP	dbSNP	Frequency~TOPMed~gnomAD		missense variant~splice region variant	T/A	1322	1322	1001	tolerated - low confidence	1	1	benign	0	22001	likely benign	22	84	likely benign	0.083	14	tolerated	0.013	18	neutral	0.017	ENST00000423485.6
rs34270904	106906954	17:40392334	17:40392334	G	T/G	G	0.03415	0.034	SNP	dbSNP	Frequency~1000Genomes~ESP~ExAC~TOPMed~gnomAD		synonymous variant	T	1324	1324		-			-			-			-			-			-		ENST00000423485.6
rs28969502	106841853	17:40392335	17:40392335	A	G/A/T			-	SNP	dbSNP	Frequency~ExAC~gnomAD		missense variant	T/I	1324	1324	241	tolerated - low confidence	0.24	1	benign	0	15001	likely benign	15	16	likely benign	0.015	29	tolerated	0.028	302	low	0.301	ENST00000423485.6
rs28969502	106841853	17:40392335	17:40392335	T	G/A/T			-	SNP	dbSNP	Frequency~ExAC~gnomAD		missense variant	T/K	1324	1324	441	tolerated - low confidence	0.44	1	benign	0	13001	likely benign	13	15	likely benign	0.014	20	tolerated	0.019	239	low	0.238	ENST00000423485.6
rs372581162	118935701	17:40392336	17:40392336	C	T/C	C	0.000799	< 0.001	SNP	dbSNP	Frequency~1000Genomes~ExAC~TOPMed~gnomAD		missense variant	T/A	1324	1324	691	tolerated - low confidence	0.69	1	benign	0	5001	likely benign	5	25	likely benign	0.024	17	tolerated	0.016	89	neutral	0.088	ENST00000423485.6
rs564747456	119923576	17:40400052	17:40400052	T	C/T	T	0.0002	< 0.001	SNP	dbSNP	Frequency~1000Genomes~ExAC~TOPMed~gnomAD		missense variant	V/I	1006	1006	21	deleterious - low confidence	0.02	23	benign	0.022	19001	likely benign	19	85	likely benign	0.084	45	tolerated	0.044	235	low	0.234	ENST00000423485.6
COSV101352324	804246650	17:40392328	17:40392328	COSMIC_MUTATION	COSMIC_MUTATION			-	somatic SNV	COSMIC	Phenotype_or_Disease		coding sequence variant		1326	1326		-			-			-			-			-			-		ENST00000423485.6
rs1002192711	724517702	17:40392326	17:40392326	T	G/T			-	SNP	dbSNP			missense variant	T/K	1327	1327	81	tolerated - low confidence	0.08	214	benign	0.213	17001	likely benign	17	92	likely benign	0.091	51	tolerated	0.05	596	medium	0.595	ENST00000423485.6
rs1180678621	180270215	17:40411373	17:40411373	G	A/G			-	SNP	dbSNP	Frequency~gnomAD		missense variant	V/A	349	349	1	deleterious - low confidence	0	293	benign	0.292	22001	likely benign	22	164	likely benign	0.163	39	tolerated	0.038	233	low	0.232	ENST00000423485.6
rs1322525909	164471382	17:40392322	17:40392322	T	C/T			-	SNP	dbSNP	Frequency~gnomAD		missense variant	M/I	1328	1328	221	tolerated - low confidence	0.22	4	benign	0.003	17001	likely benign	17	46	likely benign	0.045	32	tolerated	0.031	288	low	0.287	ENST00000423485.6
rs202041615	117664646	17:40392323	17:40392323	G	A/G			-	SNP	dbSNP	Frequency~ESP~ExAC~TOPMed~gnomAD		missense variant	M/T	1328	1328	61	tolerated - low confidence	0.06	19	benign	0.018	16001	likely benign	16	72	likely benign	0.071	41	tolerated	0.04	429	low	0.428	ENST00000423485.6
rs542672709	114276018	17:40392324	17:40392324	C	T/C	C	0.0002	< 0.001	SNP	dbSNP	Frequency~1000Genomes~ExAC~gnomAD		missense variant	M/V	1328	1328	511	tolerated - low confidence	0.51	1	benign	0	1	likely benign	0	29	likely benign	0.028	16	tolerated	0.015	30	neutral	0.029	ENST00000423485.6
rs1238833964	154169477	17:40392316	17:40392316	T	C/T			-	SNP	dbSNP	Frequency~gnomAD		synonymous variant	L	1330	1330		-			-			-			-			-			-		ENST00000423485.6
rs1448701877	241035713	17:40392318	17:40392318	G	A/G			-	SNP	dbSNP	Frequency~TOPMed		synonymous variant	L	1330	1330		-			-			-			-			-			-		ENST00000423485.6
rs1303551135	160238295	17:40412931	17:40412931	T	A/T			-	SNP	dbSNP	Frequency~gnomAD		missense variant	L/H	206	206	1	deleterious - low confidence	0	990	probably damaging	0.989	27001	likely benign	27	351	likely benign	0.35	95	tolerated	0.094	225	low	0.224	ENST00000423485.6
rs1258676177	158144601	17:40406664	17:40406664	T	G/T			-	SNP	dbSNP	Frequency~TOPMed		missense variant	A/E	588	588	1	deleterious - low confidence	0	1	benign	0	23001	likely benign	23	304	likely benign	0.303	50	tolerated	0.049	215	low	0.214	ENST00000423485.6
rs1405172092	211401123	17:40392309	17:40392309	T	C/T			-	SNP	dbSNP	Frequency~gnomAD		missense variant	D/N	1333	1333	131	tolerated - low confidence	0.13	278	benign	0.277	22001	likely benign	22	136	likely benign	0.135	78	tolerated	0.077	765	medium	0.764	ENST00000423485.6
rs1014315137	726233410	17:40392305	17:40392305	G	T/G			-	SNP	dbSNP			missense variant	E/A	1334	1334	61	tolerated - low confidence	0.06	4	benign	0.003	22001	likely benign	22	78	likely benign	0.077	53	tolerated	0.052	561	medium	0.56	ENST00000423485.6
COSV105340477	804246632	17:40392303	17:40392303	COSMIC_MUTATION	COSMIC_MUTATION			-	somatic SNV	COSMIC	Phenotype_or_Disease		coding sequence variant		1335	1335		-			-			-			-			-			-		ENST00000423485.6
rs563013978	119463352	17:40392298	17:40392298	T	G/T			-	SNP	dbSNP	Frequency~ExAC~gnomAD		missense variant	F/L	1336	1336	341	tolerated - low confidence	0.34	8	benign	0.007	19001	likely benign	19	58	likely benign	0.057	40	tolerated	0.039	561	medium	0.56	ENST00000423485.6
COSV68503040	804246617	17:40392298	17:40392298	COSMIC_MUTATION	COSMIC_MUTATION			-	somatic SNV	COSMIC	Phenotype_or_Disease		coding sequence variant		1336	1336		-			-			-			-			-			-		ENST00000423485.6
rs374632990	119418533	17:40399095	17:40399095	C	A/C			-	SNP	dbSNP	Frequency~ESP~ExAC~TOPMed~gnomAD		missense variant	I/S	1078	1078	31	deleterious - low confidence	0.03	67	benign	0.066	22001	likely benign	22	120	likely benign	0.119	32	tolerated	0.031	210	low	0.209	ENST00000423485.6
rs1385793528	206771916	17:40392288	17:40392288	T	C/T			-	SNP	dbSNP	Frequency~TOPMed		missense variant	D/N	1340	1340	141	tolerated - low confidence	0.14	87	benign	0.086	18001	likely benign	18	47	likely benign	0.046	40	tolerated	0.039	538	medium	0.537	ENST00000423485.6
rs1048245925	147834715	17:40392285	17:40392285	T	C/T			-	SNP	dbSNP			missense variant	E/K	1341	1341	1001	tolerated - low confidence	1	1	benign	0	16001	likely benign	16	22	likely benign	0.021	33	tolerated	0.032	354	low	0.353	ENST00000423485.6
rs1166248702	177132779	17:40392280	17:40392280	A	T/A			-	SNP	dbSNP	Frequency~gnomAD		missense variant	K/N	1342	1342	111	tolerated - low confidence	0.11	1	benign	0	10001	likely benign	10	28	likely benign	0.027	41	tolerated	0.04	412	low	0.411	ENST00000423485.6
rs34147280	106879214	17:40392277	17:40392277	C	A/C/G	C	0.005192	0.005	SNP	dbSNP	Frequency~1000Genomes~ESP~Phenotype_or_Disease~ExAC~TOPMed~gnomAD	benign	synonymous variant	T	1343	1343		-			-			-			-			-			-		ENST00000423485.6
rs34147280	106879214	17:40392277	17:40392277	G	A/C/G	C	0.005192	0.005	SNP	dbSNP	Frequency~1000Genomes~ESP~Phenotype_or_Disease~ExAC~TOPMed~gnomAD	benign	synonymous variant	T	1343	1343		-			-			-			-			-			-		ENST00000423485.6
rs1475152527	247567408	17:40392278	17:40392278	A	G/A			-	SNP	dbSNP	Frequency~gnomAD		missense variant	T/I	1343	1343	81	tolerated - low confidence	0.08	4	benign	0.003	6001	likely benign	6	165	likely benign	0.164	22	tolerated	0.021	225	low	0.224	ENST00000423485.6
rs1402628611	210700190	17:40392279	17:40392279	G	T/G			-	SNP	dbSNP	Frequency~TOPMed		missense variant	T/P	1343	1343	131	tolerated - low confidence	0.13	1	benign	0	9001	likely benign	9	62	likely benign	0.061	32	tolerated	0.031	225	low	0.224	ENST00000423485.6
rs1191124389	147199143	17:40392276	17:40392276	T	C/T			-	SNP	dbSNP	Frequency~gnomAD		missense variant	D/N	1344	1344	61	tolerated - low confidence	0.06	11	benign	0.01	13001	likely benign	13	103	likely benign	0.102	49	tolerated	0.048	130	neutral	0.129	ENST00000423485.6
rs1019417784	139325053	17:40416475	17:40416475	A	T/A/C			-	SNP	dbSNP	Frequency~TOPMed~gnomAD		missense variant	Y/F	60	60	31	deleterious - low confidence	0.03	7	benign	0.006	18001	likely benign	18	131	likely benign	0.13	21	tolerated	0.02	209	low	0.208	ENST00000581055.1
rs1169094717	177825886	17:40392264	17:40392264	C	A/C			-	SNP	dbSNP			missense variant	F/V	1348	1348	71	tolerated - low confidence	0.07	77	benign	0.076	19001	likely benign	19	47	likely benign	0.046	39	tolerated	0.038	741	medium	0.74	ENST00000423485.6
rs1019417784	139325053	17:40416475	17:40416475	A	T/A/C			-	SNP	dbSNP	Frequency~TOPMed~gnomAD		missense variant	Y/F	72	72	31	deleterious - low confidence	0.03	7	benign	0.006	18001	likely benign	18	131	likely benign	0.13	21	tolerated	0.02	209	low	0.208	ENST00000423485.6
rs867035704	124443070	17:40392258	17:40392258	A	G/A			-	SNP	dbSNP			missense variant	P/S	1350	1350	61	tolerated - low confidence	0.06	62	benign	0.061	13001	likely benign	13	99	likely benign	0.098	48	tolerated	0.047	616	medium	0.615	ENST00000423485.6
COSV101352285	804246599	17:40392258	17:40392258	COSMIC_MUTATION	COSMIC_MUTATION			-	somatic SNV	COSMIC	Phenotype_or_Disease		coding sequence variant		1350	1350		-			-			-			-			-			-		ENST00000423485.6
rs765583738	145855837	17:40392252	17:40392252	T	C/T			-	SNP	dbSNP	Frequency~ExAC~gnomAD		missense variant	D/N	1352	1352	121	tolerated - low confidence	0.12	1	benign	0	15001	likely benign	15	82	likely benign	0.081	34	tolerated	0.033	655	medium	0.654	ENST00000423485.6
rs1364892498	181635697	17:40392245	17:40392245	G	C/G			-	SNP	dbSNP	Frequency~TOPMed		missense variant	S/T	1354	1354	161	tolerated - low confidence	0.16	1	benign	0	14001	likely benign	14	80	likely benign	0.079	30	tolerated	0.029	165	neutral	0.164	ENST00000423485.6
COSV68503079	804246584	17:40392241	17:40392241	COSMIC_MUTATION	COSMIC_MUTATION			-	somatic SNV	COSMIC	Phenotype_or_Disease		coding sequence variant		1355	1355		-			-			-			-			-			-		ENST00000423485.6
rs1393596717	208509521	17:40407641	17:40407641	G	T/G			-	SNP	dbSNP	Frequency~TOPMed		missense variant	K/Q	512	512	1	deleterious - low confidence	0	789	possibly damaging	0.788	24001	likely benign	24	290	likely benign	0.289	110	tolerated	0.109	196	neutral	0.195	ENST00000423485.6
rs755161068	142731314	17:40392235	17:40392235	T	C/T			-	SNP	dbSNP	Frequency~ExAC~gnomAD		synonymous variant	K	1357	1357		-			-			-			-			-			-		ENST00000423485.6
rs754037150	142343812	17:40392232	17:40392232	C	G/C			-	SNP	dbSNP	Frequency~ExAC~gnomAD		synonymous variant	T	1358	1358		-			-			-			-			-			-		ENST00000423485.6
rs779264397	123074192	17:40392108	17:40392108	C	A/C			-	SNP	dbSNP	Frequency~ExAC~gnomAD		synonymous variant	L	1364	1364		-			-			-			-			-			-		ENST00000423485.6
rs754041683	142345376	17:40392100	17:40392100	C	T/C			-	SNP	dbSNP	Frequency~ExAC~gnomAD		missense variant	K/R	1367	1367	131	tolerated - low confidence	0.13	1	benign	0	11001	likely benign	11	38	likely benign	0.037	42	tolerated	0.041	669	medium	0.668	ENST00000423485.6
rs755323643	142788444	17:40392101	17:40392101	G	T/G			-	SNP	dbSNP	Frequency~ExAC~gnomAD		missense variant	K/Q	1367	1367	161	tolerated - low confidence	0.16	18	benign	0.017	18001	likely benign	18	27	likely benign	0.026	48	tolerated	0.047	669	medium	0.668	ENST00000423485.6
COSV101352291	804246524	17:40392098	17:40392098	COSMIC_MUTATION	COSMIC_MUTATION			-	somatic SNV	COSMIC	Phenotype_or_Disease		coding sequence variant		1368	1368		-			-			-			-			-			-		ENST00000423485.6
COSV68503204	804246534	17:40392098	17:40392098	COSMIC_MUTATION	COSMIC_MUTATION			-	somatic SNV	COSMIC	Phenotype_or_Disease		coding sequence variant		1368	1368		-			-			-			-			-			-		ENST00000423485.6
rs577551293	139021417	17:40392094	17:40392094	G	A/G	G	0.0002	< 0.001	SNP	dbSNP	Frequency~1000Genomes~ExAC~TOPMed~gnomAD		missense variant	L/P	1369	1369	271	tolerated - low confidence	0.27	1	benign	0	14001	likely benign	14	124	likely benign	0.123	46	tolerated	0.045	130	neutral	0.129	ENST00000423485.6
rs780368100	123355977	17:40392095	17:40392095	A	G/A			-	SNP	dbSNP	Frequency~ExAC~TOPMed~gnomAD		synonymous variant	L	1369	1369		-			-			-			-			-			-		ENST00000423485.6
rs1441765035	231373935	17:40392082	17:40392082	C	T/C			-	SNP	dbSNP	Frequency~gnomAD		missense variant	K/R	1373	1373	151	tolerated - low confidence	0.15	18	benign	0.017	13001	likely benign	13	29	likely benign	0.028	41	tolerated	0.04	112	neutral	0.111	ENST00000423485.6
rs750593637	141171798	17:40392079	17:40392079	G	C/G/T			-	SNP	dbSNP	Frequency~ExAC~TOPMed~gnomAD		missense variant	S/T	1374	1374	121	tolerated - low confidence	0.12	2	benign	0.001	8001	likely benign	8	52	likely benign	0.051	45	tolerated	0.044	145	neutral	0.144	ENST00000423485.6
rs61732513	107895066	17:40400650	17:40400650	C	T/C	C	0.001597	0.002	SNP	dbSNP	Frequency~1000Genomes~ESP~Phenotype_or_Disease~ExAC~TOPMed~gnomAD	likely benign	missense variant	K/R	893	893	21	deleterious - low confidence	0.02	276	benign	0.275	23001	likely benign	23	187	likely benign	0.186	34	tolerated	0.033	191	neutral	0.19	ENST00000423485.6
rs559251838	118475218	17:40392075	17:40392075	A	G/A/T	A	0.0002	< 0.001	SNP	dbSNP	Frequency~1000Genomes~ExAC~TOPMed~gnomAD		synonymous variant	V	1375	1375		-			-			-			-			-			-		ENST00000423485.6
rs559251838	118475218	17:40392075	17:40392075	T	G/A/T	A	0.0002	< 0.001	SNP	dbSNP	Frequency~1000Genomes~ExAC~TOPMed~gnomAD		synonymous variant	V	1375	1375		-			-			-			-			-			-		ENST00000423485.6
COSV101352309	804246493	17:40392075	17:40392075	COSMIC_MUTATION	COSMIC_MUTATION			-	somatic SNV	COSMIC	Phenotype_or_Disease		coding sequence variant		1375	1375		-			-			-			-			-			-		ENST00000423485.6
rs759415853	143977561	17:40392072	17:40392072	A	C/A			-	SNP	dbSNP	Frequency~ExAC~gnomAD		synonymous variant	V	1376	1376		-			-			-			-			-			-		ENST00000423485.6
COSV101352297	804246460	17:40392073	17:40392073-40392074	COSMIC_MUTATION	COSMIC_MUTATION			-	somatic deletion	COSMIC	Phenotype_or_Disease		coding sequence variant		1376	1376		-			-			-			-			-			-		ENST00000423485.6
rs375032248	119502698	17:40392074	17:40392074	G	C/G/T			-	SNP	dbSNP	Frequency~ESP~ExAC~TOPMed~gnomAD		missense variant	V/L	1376	1376	401	tolerated - low confidence	0.4	1	benign	0	1	likely benign	0	2	likely benign	0.001	22	tolerated	0.021	66	neutral	0.065	ENST00000423485.6
rs375032248	119502698	17:40392074	17:40392074	T	C/G/T			-	SNP	dbSNP	Frequency~ESP~ExAC~TOPMed~gnomAD		missense variant	V/M	1376	1376	281	tolerated - low confidence	0.28	2	benign	0.001	1001	likely benign	1	8	likely benign	0.007	22	tolerated	0.021	25	neutral	0.024	ENST00000423485.6
COSV68502945	804246477	17:40392074	17:40392074	COSMIC_MUTATION	COSMIC_MUTATION			-	somatic SNV	COSMIC	Phenotype_or_Disease		coding sequence variant		1376	1376		-			-			-			-			-			-		ENST00000423485.6
rs1454722732	242600414	17:40399051	17:40399051	T	C/T			-	SNP	dbSNP	Frequency~gnomAD		missense variant	A/T	1093	1093	41	deleterious - low confidence	0.04	23	benign	0.022	22001	likely benign	22	111	likely benign	0.11	46	tolerated	0.045	189	neutral	0.188	ENST00000423485.6
rs571119266	121709321	17:40391639	17:40391639	T	G/T	T	0.0002	< 0.001	SNP	dbSNP	Frequency~1000Genomes~ExAC		missense variant~splice region variant	D/E	1378	1378	381	tolerated - low confidence	0.38	1	benign	0		-			-			-			-		ENST00000423485.6
rs1343736438	177561899	17:40391636	17:40391636	G	A/G			-	SNP	dbSNP	Frequency~TOPMed~gnomAD		synonymous variant	L	1379	1379		-			-			-			-			-			-		ENST00000423485.6
rs781442005	123632586	17:40391637	17:40391637	G	A/G			-	SNP	dbSNP	Frequency~ExAC~gnomAD		missense variant	L/P	1379	1379	281	tolerated - low confidence	0.28	1	benign	0	9001	likely benign	9	94	likely benign	0.093	44	tolerated	0.043	145	neutral	0.144	ENST00000423485.6
rs550019525	116041315	17:40391638	17:40391638	C	G/C	C	0.0002	< 0.001	SNP	dbSNP	Frequency~1000Genomes		missense variant~splice region variant	L/V	1379	1379	311	tolerated - low confidence	0.31	18	benign	0.017	1	likely benign	0	10	likely benign	0.009	32	tolerated	0.031	94	neutral	0.093	ENST00000423485.6
COSV68502998	804246432	17:40391635	17:40391635	COSMIC_MUTATION	COSMIC_MUTATION			-	somatic SNV	COSMIC	Phenotype_or_Disease		coding sequence variant		1380	1380		-			-			-			-			-			-		ENST00000423485.6
COSV68503028	804246422	17:40391629	17:40391629	COSMIC_MUTATION	COSMIC_MUTATION			-	somatic SNV	COSMIC	Phenotype_or_Disease		coding sequence variant		1382	1382		-			-			-			-			-			-		ENST00000423485.6
rs771346220	147550063	17:40390149	17:40390149	A	G/A			-	SNP	dbSNP	Frequency~ExAC~gnomAD		missense variant	S/F	1428	1428	51	deleterious - low confidence	0.05	195	benign	0.194	23001	likely benign	23	34	likely benign	0.033	48	tolerated	0.047	180	neutral	0.179	ENST00000423485.6
COSV68503226	804246408	17:40391626	17:40391626	COSMIC_MUTATION	COSMIC_MUTATION			-	somatic SNV	COSMIC	Phenotype_or_Disease		coding sequence variant		1383	1383		-			-			-			-			-			-		ENST00000423485.6
rs1436648246	230220392	17:40391623	17:40391623	T	C/T			-	SNP	dbSNP	Frequency~TOPMed		missense variant	V/I	1384	1384	291	tolerated - low confidence	0.29	4	benign	0.003	5001	likely benign	5	19	likely benign	0.018	34	tolerated	0.033	112	neutral	0.111	ENST00000423485.6
COSV101352317	804246394	17:40391618	17:40391618	COSMIC_MUTATION	COSMIC_MUTATION			-	somatic SNV	COSMIC	Phenotype_or_Disease		coding sequence variant		1385	1385		-			-			-			-			-			-		ENST00000423485.6
rs34300454	106914374	17:40391616	17:40391616	T	C/T	T	0.03415	0.034	SNP	dbSNP	Frequency~1000Genomes~Cited~ESP~ExAC~TOPMed~gnomAD		missense variant	G/D	1386	1386	981	tolerated - low confidence	0.98	1	benign	0	6001	likely benign	6	76	likely benign	0.075	1	tolerated	0	19	neutral	0.018	ENST00000423485.6
COSV68503114	804246378	17:40391611	17:40391611	COSMIC_MUTATION	COSMIC_MUTATION			-	somatic SNV	COSMIC	Phenotype_or_Disease		coding sequence variant		1388	1388		-			-			-			-			-			-		ENST00000423485.6
rs753732959	142237674	17:40391606	17:40391606	C	T/C			-	SNP	dbSNP	Frequency~ExAC~gnomAD		synonymous variant	P	1389	1389		-			-			-			-			-			-		ENST00000423485.6
COSV68503262	804246364	17:40391606	17:40391606	COSMIC_MUTATION	COSMIC_MUTATION			-	somatic SNV	COSMIC	Phenotype_or_Disease		coding sequence variant		1389	1389		-			-			-			-			-			-		ENST00000423485.6
rs1388265863	207345427	17:40392070	17:40392070	A	G/A			-	SNP	dbSNP	Frequency~TOPMed		missense variant~splice region variant	S/L	1377	1377	21	deleterious - low confidence	0.02	4	benign	0.003	31001	likely deleterious	31	67	likely benign	0.066	61	tolerated	0.06	180	neutral	0.179	ENST00000423485.6
rs375189858	119537422	17:40391608	17:40391608	A	G/A			-	SNP	dbSNP	Frequency~ESP~ExAC~gnomAD		missense variant	P/S	1389	1389	291	tolerated - low confidence	0.29	1	benign	0	12001	likely benign	12	49	likely benign	0.048	38	tolerated	0.037	145	neutral	0.144	ENST00000423485.6
rs1425275526	227353594	17:40391603	17:40391603	T	C/T			-	SNP	dbSNP	Frequency~gnomAD		synonymous variant	L	1390	1390		-			-			-			-			-			-		ENST00000423485.6
rs766022664	145990978	17:40391602	17:40391602	G	A/G			-	SNP	dbSNP	Frequency~ExAC~gnomAD		missense variant	S/P	1391	1391	451	tolerated - low confidence	0.45	1	benign	0	14001	likely benign	14	25	likely benign	0.024	32	tolerated	0.031	94	neutral	0.093	ENST00000423485.6
rs1484866214	262957431	17:40391596	17:40391596	C	T/C			-	SNP	dbSNP	Frequency~gnomAD		missense variant	S/G	1393	1393	141	tolerated - low confidence	0.14	1	benign	0	15001	likely benign	15	23	likely benign	0.022	34	tolerated	0.033	41	neutral	0.04	ENST00000423485.6
COSV101352306	804246351	17:40391593	17:40391593	COSMIC_MUTATION	COSMIC_MUTATION			-	somatic SNV	COSMIC	Phenotype_or_Disease		coding sequence variant		1394	1394		-			-			-			-			-			-		ENST00000423485.6
COSV68502963	804246340	17:40391590	17:40391590	COSMIC_MUTATION	COSMIC_MUTATION			-	somatic SNV	COSMIC	Phenotype_or_Disease		coding sequence variant		1395	1395		-			-			-			-			-			-		ENST00000423485.6
rs760334897	144248521	17:40391586	17:40391586	C	G/C			-	SNP	dbSNP	Frequency~ExAC		missense variant	A/G	1396	1396	81	tolerated - low confidence	0.08	8	benign	0.007	16001	likely benign	16	59	likely benign	0.058	52	tolerated	0.051	180	neutral	0.179	ENST00000423485.6
rs772805066	148017355	17:40391582	17:40391582	C	T/C			-	SNP	dbSNP	Frequency~ExAC~gnomAD		synonymous variant	T	1397	1397		-			-			-			-			-			-		ENST00000423485.6
rs1241264683	154646877	17:40391584	17:40391584	C	T/C			-	SNP	dbSNP	Frequency~gnomAD		missense variant	T/A	1397	1397	921	tolerated - low confidence	0.92	1	benign	0	1	likely benign	0	16	likely benign	0.015	13	tolerated	0.012	41	neutral	0.04	ENST00000423485.6
rs771604352	147633472	17:40391580	17:40391580	A	T/A			-	SNP	dbSNP	Frequency~ExAC~gnomAD		missense variant	H/L	1398	1398	241	tolerated - low confidence	0.24	4	benign	0.003	10001	likely benign	10	26	likely benign	0.025	25	tolerated	0.024	112	neutral	0.111	ENST00000423485.6
rs761356625	144563251	17:40391573	17:40391573	C	T/C			-	SNP	dbSNP	Frequency~ExAC~gnomAD		synonymous variant	P	1400	1400		-			-			-			-			-			-		ENST00000423485.6
rs370684300	118460356	17:40391561	17:40391561	C	T/C			-	SNP	dbSNP	Frequency~ESP~ExAC~TOPMed~gnomAD		synonymous variant	E	1404	1404		-			-			-			-			-			-		ENST00000423485.6
COSV68503247	804246326	17:40391563	17:40391563	COSMIC_MUTATION	COSMIC_MUTATION			-	somatic SNV	COSMIC	Phenotype_or_Disease		coding sequence variant		1404	1404		-			-			-			-			-			-		ENST00000423485.6
COSV101352289	804246312	17:40391558	17:40391558	COSMIC_MUTATION	COSMIC_MUTATION			-	somatic SNV	COSMIC	Phenotype_or_Disease		coding sequence variant		1405	1405		-			-			-			-			-			-		ENST00000423485.6
rs769268057	146933511	17:40391547	17:40391547	T	A/T			-	SNP	dbSNP	Frequency~ExAC~gnomAD		missense variant	V/D	1409	1409	71	tolerated - low confidence	0.07	1	benign	0	9001	likely benign	9	35	likely benign	0.034	36	tolerated	0.035	145	neutral	0.144	ENST00000423485.6
rs534100273	121781774	17:40389972	17:40389972	C	G/C	C	0.0002	< 0.001	SNP	dbSNP	Frequency~1000Genomes~ExAC~gnomAD		missense variant	T/R	1487	1487	41	deleterious - low confidence	0.04	4	benign	0.003	14001	likely benign	14	81	likely benign	0.08	133	tolerated	0.132	170	neutral	0.169	ENST00000423485.6
COSV68503005	804246292	17:40391543	17:40391543	COSMIC_MUTATION	COSMIC_MUTATION			-	somatic SNV	COSMIC	Phenotype_or_Disease		coding sequence variant		1410	1410		-			-			-			-			-			-		ENST00000423485.6
rs1221384744	154221279	17:40391545	17:40391545	C	G/C			-	SNP	dbSNP	Frequency~gnomAD		missense variant	P/A	1410	1410	291	tolerated - low confidence	0.29	7	benign	0.006	1001	likely benign	1	8	likely benign	0.007	27	tolerated	0.026	66	neutral	0.065	ENST00000423485.6
rs1447149111	240615801	17:40391541	17:40391541	C	T/C			-	SNP	dbSNP			missense variant	K/R	1411	1411	121	tolerated - low confidence	0.12	26	benign	0.025	22001	likely benign	22	22	likely benign	0.021	50	tolerated	0.049	180	neutral	0.179	ENST00000423485.6
rs1385889231	206791706	17:40391537	17:40391537	T	C/T			-	SNP	dbSNP	Frequency~TOPMed		synonymous variant	K	1412	1412		-			-			-			-			-			-		ENST00000423485.6
COSV68502962	804246282	17:40391532	17:40391532	COSMIC_MUTATION	COSMIC_MUTATION			-	somatic SNV	COSMIC	Phenotype_or_Disease		coding sequence variant		1414	1414		-			-			-			-			-			-		ENST00000423485.6
rs749686674	140859531	17:40391526	17:40391526	T	A/T			-	SNP	dbSNP	Frequency~ExAC~gnomAD		missense variant	V/E	1416	1416	391	tolerated - low confidence	0.39	7	benign	0.006	12001	likely benign	12	103	likely benign	0.102	24	tolerated	0.023	180	neutral	0.179	ENST00000423485.6
rs1344078096	177651981	17:40391520	17:40391520	G	T/G			-	SNP	dbSNP	Frequency~TOPMed		missense variant	K/T	1418	1418	81	tolerated - low confidence	0.08	18	benign	0.017	23001	likely benign	23	55	likely benign	0.054	46	tolerated	0.045	180	neutral	0.179	ENST00000423485.6
rs775934055	122449798	17:40391521	17:40391521	C	T/C			-	SNP	dbSNP	Frequency~ExAC~TOPMed~gnomAD		missense variant	K/E	1418	1418	71	tolerated - low confidence	0.07	18	benign	0.017	23001	likely benign	23	23	likely benign	0.022	52	tolerated	0.051	180	neutral	0.179	ENST00000423485.6
COSV105938033	804246268	17:40391521	17:40391521	COSMIC_MUTATION	COSMIC_MUTATION			-	somatic SNV	COSMIC	Phenotype_or_Disease		coding sequence variant		1418	1418		-			-			-			-			-			-		ENST00000423485.6
rs1598607119	286887699	17:40391516	17:40391516	C	T/C			-	SNP	dbSNP	Frequency		synonymous variant	T	1419	1419		-			-			-			-			-			-		ENST00000423485.6
rs180671657	114533696	17:40391517	17:40391517	A	G/A	A	0.0002	< 0.001	SNP	dbSNP	Frequency~1000Genomes~ExAC~gnomAD		missense variant	T/I	1419	1419	151	tolerated - low confidence	0.15	2	benign	0.001	16001	likely benign	16	7	likely benign	0.006	43	tolerated	0.042	94	neutral	0.093	ENST00000423485.6
rs770232383	147196374	17:40391518	17:40391518	C	T/C			-	SNP	dbSNP	Frequency~ExAC~gnomAD		missense variant	T/A	1419	1419	761	tolerated - low confidence	0.76	24	benign	0.023	18001	likely benign	18	27	likely benign	0.026	33	tolerated	0.032	145	neutral	0.144	ENST00000423485.6
rs781603804	123672085	17:40391514	17:40391514	C	G/C			-	SNP	dbSNP	Frequency~ExAC~gnomAD		missense variant	A/G	1420	1420	141	tolerated - low confidence	0.14	18	benign	0.017	16001	likely benign	16	21	likely benign	0.02	49	tolerated	0.048	180	neutral	0.179	ENST00000423485.6
COSV68502959	804246253	17:40391514	17:40391514	COSMIC_MUTATION	COSMIC_MUTATION			-	somatic SNV	COSMIC	Phenotype_or_Disease		coding sequence variant		1420	1420		-			-			-			-			-			-		ENST00000423485.6
rs1468982771	246101562	17:40391512	17:40391512	T	C/T			-	SNP	dbSNP	Frequency~TOPMed~gnomAD		missense variant	A/T	1421	1421	421	tolerated - low confidence	0.42	1	benign	0	12001	likely benign	12	96	likely benign	0.095	24	tolerated	0.023	41	neutral	0.04	ENST00000423485.6
rs757529574	143478644	17:40391509	17:40391509	G	T/G			-	SNP	dbSNP	Frequency~ExAC~TOPMed~gnomAD		missense variant	K/Q	1422	1422	121	tolerated - low confidence	0.12	170	benign	0.169	22001	likely benign	22	63	likely benign	0.062	44	tolerated	0.043	180	neutral	0.179	ENST00000423485.6
COSV105340482	804246240	17:40391509	17:40391509	COSMIC_MUTATION	COSMIC_MUTATION			-	somatic SNV	COSMIC	Phenotype_or_Disease		coding sequence variant		1422	1422		-			-			-			-			-			-		ENST00000423485.6
rs1170823026	178188734	17:40390164	17:40390164	T	C/T			-	SNP	dbSNP	Frequency~TOPMed~gnomAD		missense variant~splice region variant	S/N	1423	1423	251	tolerated - low confidence	0.25	1	benign	0	22001	likely benign	22		-			-			-		ENST00000423485.6
COSV68502942	804246135	17:40390164	17:40390164	COSMIC_MUTATION	COSMIC_MUTATION			-	somatic SNV	COSMIC	Phenotype_or_Disease		splice region variant~coding sequence variant		1423	1423		-			-			-			-			-			-		ENST00000423485.6
rs1206438693	150666542	17:40390160	17:40390160	T	C/T			-	SNP	dbSNP	Frequency~gnomAD		synonymous variant	Q	1424	1424		-			-			-			-			-			-		ENST00000423485.6
COSV68503224	804246122	17:40390158	17:40390158	COSMIC_MUTATION	COSMIC_MUTATION			-	somatic SNV	COSMIC	Phenotype_or_Disease		coding sequence variant		1425	1425		-			-			-			-			-			-		ENST00000423485.6
rs777122064	122636254	17:40390154	17:40390154	A	G/A			-	SNP	dbSNP	Frequency~ExAC~TOPMed~gnomAD		synonymous variant	S	1426	1426		-			-			-			-			-			-		ENST00000423485.6
rs1043064286	146414342	17:40390156	17:40390156	C	A/C			-	SNP	dbSNP	Frequency~TOPMed		missense variant	S/A	1426	1426	331	tolerated - low confidence	0.33	1	benign	0	17001	likely benign	17	63	likely benign	0.062	34	tolerated	0.033	180	neutral	0.179	ENST00000423485.6
COSV68503022	804246107	17:40390151	17:40390151	COSMIC_MUTATION	COSMIC_MUTATION			-	somatic SNV	COSMIC	Phenotype_or_Disease		coding sequence variant		1427	1427		-			-			-			-			-			-		ENST00000423485.6
rs1598606373	286885534	17:40390153	17:40390153	G	T/G			-	SNP	dbSNP	Frequency		missense variant	T/P	1427	1427	431	tolerated - low confidence	0.43	1	benign	0	18001	likely benign	18	199	likely benign	0.198	31	tolerated	0.03	145	neutral	0.144	ENST00000423485.6
rs760804206	144394082	17:40400295	17:40400295	A	T/A			-	SNP	dbSNP			missense variant	M/L	972	972	31	deleterious - low confidence	0.03	36	benign	0.035	21001	likely benign	21	58	likely benign	0.057	32	tolerated	0.031	164	neutral	0.163	ENST00000423485.6
rs747134484	139994984	17:40390146	17:40390146	C	G/C			-	SNP	dbSNP	Frequency~ExAC~gnomAD		missense variant	T/S	1429	1429	751	tolerated - low confidence	0.75	28	benign	0.027	12001	likely benign	12	25	likely benign	0.024	24	tolerated	0.023	180	neutral	0.179	ENST00000423485.6
rs770391422	147243424	17:40390147	17:40390147	C	T/C			-	SNP	dbSNP	Frequency~gnomAD		missense variant	T/A	1429	1429	921	tolerated - low confidence	0.92	1	benign	0	13001	likely benign	13	21	likely benign	0.02	23	tolerated	0.022	180	neutral	0.179	ENST00000423485.6
rs746498940	139791033	17:40390142	17:40390142	A	G/A/T			-	SNP	dbSNP	Frequency~ExAC~TOPMed~gnomAD		synonymous variant	T	1430	1430		-			-			-			-			-			-		ENST00000423485.6
rs746498940	139791033	17:40390142	17:40390142	T	G/A/T			-	SNP	dbSNP	Frequency~ExAC~TOPMed~gnomAD		synonymous variant	T	1430	1430		-			-			-			-			-			-		ENST00000423485.6
COSV101352288	804246090	17:40390142	17:40390142	COSMIC_MUTATION	COSMIC_MUTATION			-	somatic SNV	COSMIC	Phenotype_or_Disease		coding sequence variant		1430	1430		-			-			-			-			-			-		ENST00000423485.6
rs1314425701	162718021	17:40390143	17:40390143	A	G/A			-	SNP	dbSNP	Frequency~gnomAD		missense variant	T/I	1430	1430	161	tolerated - low confidence	0.16	53	benign	0.052	14001	likely benign	14	39	likely benign	0.038	33	tolerated	0.032	112	neutral	0.111	ENST00000423485.6
rs780010148	123265394	17:40390140	17:40390140	A	C/A/T			-	SNP	dbSNP	Frequency~ExAC~TOPMed~gnomAD		missense variant	G/V	1431	1431	301	tolerated - low confidence	0.3	161	benign	0.16	13001	likely benign	13	20	likely benign	0.019	30	tolerated	0.029	180	neutral	0.179	ENST00000423485.6
rs780010148	123265394	17:40390140	17:40390140	T	C/A/T			-	SNP	dbSNP	Frequency~ExAC~TOPMed~gnomAD		missense variant	G/D	1431	1431	611	tolerated - low confidence	0.61	270	benign	0.269	11001	likely benign	11	48	likely benign	0.047	30	tolerated	0.029	180	neutral	0.179	ENST00000423485.6
rs758362026	143716380	17:40390141	17:40390141	T	C/T			-	SNP	dbSNP	Frequency~ExAC~TOPMed~gnomAD		missense variant	G/S	1431	1431	781	tolerated - low confidence	0.78	83	benign	0.082	15001	likely benign	15	47	likely benign	0.046	17	tolerated	0.016	180	neutral	0.179	ENST00000423485.6
rs61756343	107912517	17:40390136	17:40390136	A	G/A			-	SNP	dbSNP	Frequency~gnomAD		synonymous variant	A	1432	1432		-			-			-			-			-			-		ENST00000423485.6
COSV68503143	804246051	17:40390135	17:40390135	COSMIC_MUTATION	COSMIC_MUTATION			-	somatic deletion	COSMIC	Phenotype_or_Disease		coding sequence variant		1433	1433		-			-			-			-			-			-		ENST00000423485.6
COSV68503042	804246040	17:40390131	17:40390131	COSMIC_MUTATION	COSMIC_MUTATION			-	somatic SNV	COSMIC	Phenotype_or_Disease		coding sequence variant		1434	1434		-			-			-			-			-			-		ENST00000423485.6
rs756026961	143025868	17:40390129	17:40390129	C	T/C			-	SNP	dbSNP	Frequency~ExAC~TOPMed~gnomAD		missense variant	R/G	1435	1435	121	tolerated - low confidence	0.12	71	benign	0.07	22001	likely benign	22	41	likely benign	0.04	81	tolerated	0.08	235	low	0.234	ENST00000423485.6
COSV101352303	804246015	17:40390125	17:40390125	COSMIC_MUTATION	COSMIC_MUTATION			-	somatic SNV	COSMIC	Phenotype_or_Disease		coding sequence variant		1436	1436		-			-			-			-			-			-		ENST00000423485.6
COSV101352312	804246029	17:40390125	17:40390125	COSMIC_MUTATION	COSMIC_MUTATION			-	somatic SNV	COSMIC	Phenotype_or_Disease		coding sequence variant		1436	1436		-			-			-			-			-			-		ENST00000423485.6
rs1374914927	204359849	17:40390123	17:40390123	A	C/A			-	SNP	dbSNP	Frequency~TOPMed		missense variant	A/S	1437	1437	301	tolerated - low confidence	0.3	292	benign	0.291	19001	likely benign	19	85	likely benign	0.084	118	tolerated	0.117	509	low	0.508	ENST00000423485.6
rs767300124	146369047	17:40390115	17:40390115	C	T/C			-	SNP	dbSNP	Frequency~ExAC~gnomAD		synonymous variant	K	1439	1439		-			-			-			-			-			-		ENST00000423485.6
rs750280340	141059980	17:40390117	17:40390117	C	T/C			-	SNP	dbSNP	Frequency~ExAC~gnomAD		missense variant	K/E	1439	1439	91	tolerated - low confidence	0.09	350	benign	0.349	23001	likely benign	23	171	likely benign	0.17	178	tolerated	0.177	582	medium	0.581	ENST00000423485.6
COSV68502948	804246005	17:40390112	17:40390112	COSMIC_MUTATION	COSMIC_MUTATION			-	somatic SNV	COSMIC	Phenotype_or_Disease		coding sequence variant		1440	1440		-			-			-			-			-			-		ENST00000423485.6
rs200144448	117213055	17:40390114	17:40390114	T	C/T			-	SNP	dbSNP	Frequency~ExAC~TOPMed~gnomAD		missense variant	G/R	1440	1440	321	tolerated - low confidence	0.32	2	benign	0.001	16001	likely benign	16	39	likely benign	0.038	78	tolerated	0.077	439	low	0.438	ENST00000423485.6
rs751120810	141349118	17:40390109	17:40390109	G	A/G			-	SNP	dbSNP	Frequency~ExAC~gnomAD		synonymous variant	T	1441	1441		-			-			-			-			-			-		ENST00000423485.6
rs868547366	124765907	17:40390110	17:40390110	A	G/A			-	SNP	dbSNP			missense variant	T/I	1441	1441	131	tolerated - low confidence	0.13	10	benign	0.009	9001	likely benign	9	18	likely benign	0.017	84	tolerated	0.083	412	low	0.411	ENST00000423485.6
COSV101352318	804245991	17:40390110	17:40390110	COSMIC_MUTATION	COSMIC_MUTATION			-	somatic SNV	COSMIC	Phenotype_or_Disease		coding sequence variant		1441	1441		-			-			-			-			-			-		ENST00000423485.6
COSV101352290	804245950	17:40390103	17:40390103	COSMIC_MUTATION	COSMIC_MUTATION			-	somatic SNV	COSMIC	Phenotype_or_Disease		coding sequence variant		1443	1443		-			-			-			-			-			-		ENST00000423485.6
rs763688595	145264836	17:40390104	17:40390104	T	C/T			-	SNP	dbSNP	Frequency~ExAC~gnomAD		missense variant	R/K	1443	1443	1001	tolerated - low confidence	1	1	benign	0	1	likely benign	0	31	likely benign	0.03	38	tolerated	0.037	7	neutral	0.006	ENST00000423485.6
COSV101352315	804245967	17:40390104	17:40390104	COSMIC_MUTATION	COSMIC_MUTATION			-	somatic SNV	COSMIC	Phenotype_or_Disease		coding sequence variant		1443	1443		-			-			-			-			-			-		ENST00000423485.6
COSV68503082	804245979	17:40390105	17:40390105	COSMIC_MUTATION	COSMIC_MUTATION			-	somatic SNV	COSMIC	Phenotype_or_Disease		coding sequence variant		1443	1443		-			-			-			-			-			-		ENST00000423485.6
rs762408455	144875683	17:40390096	17:40390096	G	C/G			-	SNP	dbSNP	Frequency~ExAC~TOPMed~gnomAD		missense variant	A/P	1446	1446	51	tolerated - low confidence	0.05	102	benign	0.101	10001	likely benign	10	26	likely benign	0.025	93	tolerated	0.092	296	low	0.295	ENST00000423485.6
COSV68503026	804245926	17:40390079	17:40390079	COSMIC_MUTATION	COSMIC_MUTATION			-	somatic SNV	COSMIC	Phenotype_or_Disease		coding sequence variant		1451	1451		-			-			-			-			-			-		ENST00000423485.6
rs775042257	122251595	17:40390080	17:40390080	T	A/T			-	SNP	dbSNP	Frequency~ExAC~TOPMed		missense variant	V/D	1451	1451	731	tolerated - low confidence	0.73	2	benign	0.001	12001	likely benign	12	96	likely benign	0.095	92	tolerated	0.091	320	low	0.319	ENST00000423485.6
rs753752989	142244820	17:40398636	17:40398636	G	T/C/G			-	SNP	dbSNP	Frequency~ExAC~TOPMed~gnomAD		missense variant	Q/H	1153	1153	31	deleterious - low confidence	0.03	66	benign	0.065	20001	likely benign	20	64	likely benign	0.063	43	tolerated	0.042	162	neutral	0.161	ENST00000423485.6
COSV68503181	804245915	17:40390078	17:40390078	COSMIC_MUTATION	COSMIC_MUTATION			-	somatic SNV	COSMIC	Phenotype_or_Disease		coding sequence variant		1452	1452		-			-			-			-			-			-		ENST00000423485.6
rs1182951160	180771920	17:40390073	17:40390073	C	T/C			-	SNP	dbSNP	Frequency~gnomAD		synonymous variant	Q	1453	1453		-			-			-			-			-			-		ENST00000423485.6
COSV101352316	804245895	17:40390075	17:40390075	COSMIC_MUTATION	COSMIC_MUTATION			-	somatic SNV	COSMIC	Phenotype_or_Disease		coding sequence variant		1453	1453		-			-			-			-			-			-		ENST00000423485.6
COSV101352293	804245886	17:40390075	17:40390075	COSMIC_MUTATION	COSMIC_MUTATION			-	somatic SNV	COSMIC	Phenotype_or_Disease		coding sequence variant		1453	1453		-			-			-			-			-			-		ENST00000423485.6
rs760115290	144184015	17:40390070	17:40390070	T	C/T			-	SNP	dbSNP	Frequency~ExAC~gnomAD		synonymous variant	K	1454	1454		-			-			-			-			-			-		ENST00000423485.6
rs777140491	122639282	17:40390067	17:40390067	G	A/G			-	SNP	dbSNP	Frequency~ExAC~gnomAD		synonymous variant	P	1455	1455		-			-			-			-			-			-		ENST00000423485.6
rs562223504	119275966	17:40413221	17:40413221	C	T/C			-	SNP	dbSNP	Frequency~ExAC~TOPMed~gnomAD		missense variant	R/G	184	184	11	deleterious - low confidence	0.01	34	benign	0.033	22001	likely benign	22	135	likely benign	0.134	104	tolerated	0.103	162	neutral	0.161	ENST00000423485.6
rs1598606321	286885401	17:40390064	17:40390064	G	A/G			-	SNP	dbSNP	Frequency		synonymous variant	D	1456	1456		-			-			-			-			-			-		ENST00000423485.6
COSV101352294	804245857	17:40390062	17:40390062	COSMIC_MUTATION	COSMIC_MUTATION			-	somatic SNV	COSMIC	Phenotype_or_Disease		coding sequence variant		1457	1457		-			-			-			-			-			-		ENST00000423485.6
COSV68503112	804245872	17:40390063	17:40390063	COSMIC_MUTATION	COSMIC_MUTATION			-	somatic SNV	COSMIC	Phenotype_or_Disease		coding sequence variant		1457	1457		-			-			-			-			-			-		ENST00000423485.6
rs771364833	147555509	17:40390058	17:40390058	A	G/A			-	SNP	dbSNP	Frequency~ExAC~gnomAD		synonymous variant	A	1458	1458		-			-			-			-			-			-		ENST00000423485.6
rs757369719	143427190	17:40391626	17:40391626	T	C/T			-	SNP	dbSNP	Frequency~ExAC~gnomAD		missense variant	D/N	1383	1383	51	deleterious - low confidence	0.05	55	benign	0.054	15001	likely benign	15	44	likely benign	0.043	45	tolerated	0.044	145	neutral	0.144	ENST00000423485.6
COSV68502995	804245827	17:40390049	17:40390049	COSMIC_MUTATION	COSMIC_MUTATION			-	somatic SNV	COSMIC	Phenotype_or_Disease		coding sequence variant		1461	1461		-			-			-			-			-			-		ENST00000423485.6
COSV68503078	804245845	17:40390049	17:40390049	COSMIC_MUTATION	COSMIC_MUTATION			-	somatic SNV	COSMIC	Phenotype_or_Disease		coding sequence variant		1461	1461		-			-			-			-			-			-		ENST00000423485.6
rs773267852	148161574	17:40390047	17:40390047	G	T/G			-	SNP	dbSNP	Frequency~ExAC~gnomAD		missense variant	N/T	1462	1462	601	tolerated - low confidence	0.6	1	benign	0	1	likely benign	0	96	likely benign	0.095	33	tolerated	0.032	203	low	0.202	ENST00000423485.6
rs201599542	117563865	17:40390043	17:40390043	A	G/A			-	SNP	dbSNP	Frequency~ESP~ExAC~TOPMed~gnomAD		synonymous variant	R	1463	1463		-			-			-			-			-			-		ENST00000423485.6
rs748228210	140369576	17:40390044	17:40390044	T	C/T			-	SNP	dbSNP	Frequency~ExAC~TOPMed~gnomAD		missense variant	R/H	1463	1463	131	tolerated - low confidence	0.13	146	benign	0.145	13001	likely benign	13	78	likely benign	0.077	64	tolerated	0.063	281	low	0.28	ENST00000423485.6
rs772308714	147859755	17:40390045	17:40390045	A	G/A/T			-	SNP	dbSNP	Frequency~ExAC~TOPMed~gnomAD		missense variant	R/C	1463	1463	51	tolerated - low confidence	0.05	261	benign	0.26	22001	likely benign	22	61	likely benign	0.06	105	tolerated	0.104	125	neutral	0.124	ENST00000423485.6
rs772308714	147859755	17:40390045	17:40390045	T	G/A/T			-	SNP	dbSNP	Frequency~ExAC~TOPMed~gnomAD		missense variant	R/S	1463	1463	751	tolerated - low confidence	0.75	1	benign	0	16001	likely benign	16	73	likely benign	0.072	54	tolerated	0.053	66	neutral	0.065	ENST00000423485.6
COSV68503031	804245815	17:40390045	17:40390045	COSMIC_MUTATION	COSMIC_MUTATION			-	somatic SNV	COSMIC	Phenotype_or_Disease		coding sequence variant		1463	1463		-			-			-			-			-			-		ENST00000423485.6
rs745742898	139472080	17:40390041	17:40390041	T	C/T			-	SNP	dbSNP	Frequency~ExAC~TOPMed~gnomAD		missense variant	R/H	1464	1464	71	tolerated - low confidence	0.07	586	possibly damaging	0.585	25001	likely benign	25	106	likely benign	0.105	169	tolerated	0.168	497	low	0.496	ENST00000423485.6
COSV101352332	804245786	17:40390041	17:40390041	COSMIC_MUTATION	COSMIC_MUTATION			-	somatic SNV	COSMIC	Phenotype_or_Disease		coding sequence variant		1464	1464		-			-			-			-			-			-		ENST00000423485.6
rs750593637	141171798	17:40392079	17:40392079	T	C/G/T			-	SNP	dbSNP	Frequency~ExAC~TOPMed~gnomAD		missense variant	S/N	1374	1374	51	deleterious - low confidence	0.05	54	benign	0.053	9001	likely benign	9	22	likely benign	0.021	47	tolerated	0.046	145	neutral	0.144	ENST00000423485.6
COSV68503199	804245804	17:40390042	17:40390042	COSMIC_MUTATION	COSMIC_MUTATION			-	somatic SNV	COSMIC	Phenotype_or_Disease		coding sequence variant		1464	1464		-			-			-			-			-			-		ENST00000423485.6
rs1180700959	180274697	17:40390034	17:40390034	T	C/T			-	SNP	dbSNP	Frequency~TOPMed		synonymous variant	R	1466	1466		-			-			-			-			-			-		ENST00000423485.6
COSV68503084	804245773	17:40390035	17:40390035	COSMIC_MUTATION	COSMIC_MUTATION			-	somatic SNV	COSMIC	Phenotype_or_Disease		coding sequence variant		1466	1466		-			-			-			-			-			-		ENST00000423485.6
rs1247048726	155768574	17:40390028	17:40390028	G	T/G			-	SNP	dbSNP	Frequency~TOPMed		synonymous variant	P	1468	1468		-			-			-			-			-			-		ENST00000423485.6
COSV105340479	804245759	17:40390029	17:40390029	COSMIC_MUTATION	COSMIC_MUTATION			-	somatic SNV	COSMIC	Phenotype_or_Disease		coding sequence variant		1468	1468		-			-			-			-			-			-		ENST00000423485.6
rs923356968	125875015	17:40390030	17:40390030	T	G/T			-	SNP	dbSNP			missense variant	P/T	1468	1468	371	tolerated - low confidence	0.37	40	benign	0.039	14001	likely benign	14	31	likely benign	0.03	71	tolerated	0.07	364	low	0.363	ENST00000423485.6
rs17680289	106721608	17:40390022	17:40390022	C	A/C	C	0.006789	0.007	SNP	dbSNP	Frequency~1000Genomes~ESP~ExAC~TOPMed~gnomAD		synonymous variant	T	1470	1470		-			-			-			-			-			-		ENST00000423485.6
rs759377856	143966051	17:40391607	17:40391607	T	G/T			-	SNP	dbSNP	Frequency~ExAC		missense variant	P/Q	1389	1389	21	deleterious - low confidence	0.02	10	benign	0.009	8001	likely benign	8	31	likely benign	0.03	30	tolerated	0.029	145	neutral	0.144	ENST00000423485.6
rs1311607691	162063676	17:40391548	17:40391548	A	C/A			-	SNP	dbSNP	Frequency~gnomAD		missense variant	V/F	1409	1409	31	deleterious - low confidence	0.03	7	benign	0.006	10001	likely benign	10	66	likely benign	0.065	34	tolerated	0.033	145	neutral	0.144	ENST00000423485.6
rs1387296774	207120349	17:40390013	17:40390013	T	A/T			-	SNP	dbSNP	Frequency~gnomAD		missense variant	D/E	1473	1473	311	tolerated - low confidence	0.31	93	benign	0.092	17001	likely benign	17	27	likely benign	0.026	78	tolerated	0.077	394	low	0.393	ENST00000423485.6
COSV68503019	804245745	17:40390015	17:40390015	COSMIC_MUTATION	COSMIC_MUTATION			-	somatic SNV	COSMIC	Phenotype_or_Disease		coding sequence variant		1473	1473		-			-			-			-			-			-		ENST00000423485.6
rs757263315	143392605	17:40404816	17:40404816	C	T/C			-	SNP	dbSNP	Frequency~ExAC~gnomAD		missense variant	Q/R	674	674	1	deleterious - low confidence	0	16	benign	0.015	22001	likely benign	22	156	likely benign	0.155	36	tolerated	0.035	138	neutral	0.137	ENST00000423485.6
rs375119375	119521960	17:40390007	17:40390007	A	G/A/T			-	SNP	dbSNP	Frequency~ESP~ExAC~TOPMed		synonymous variant	D	1475	1475		-			-			-			-			-			-		ENST00000423485.6
rs375119375	119521960	17:40390007	17:40390007	T	G/A/T			-	SNP	dbSNP	Frequency~ESP~ExAC~TOPMed		missense variant	D/E	1475	1475	101	tolerated - low confidence	0.1	504	possibly damaging	0.503	21001	likely benign	21	152	likely benign	0.151	152	tolerated	0.151	462	low	0.461	ENST00000423485.6
rs751826012	141590389	17:40407587	17:40407587	C	T/C			-	SNP	dbSNP	Frequency~ExAC~gnomAD		missense variant	T/A	530	530	1	deleterious - low confidence	0	87	benign	0.086	22001	likely benign	22	42	likely benign	0.041	49	tolerated	0.048	137	neutral	0.136	ENST00000423485.6
COSV105340480	804245723	17:40390005	17:40390005	COSMIC_MUTATION	COSMIC_MUTATION			-	somatic SNV	COSMIC	Phenotype_or_Disease		coding sequence variant		1476	1476		-			-			-			-			-			-		ENST00000423485.6
COSV68503123	804245707	17:40390000	17:40390000	COSMIC_MUTATION	COSMIC_MUTATION			-	somatic SNV	COSMIC	Phenotype_or_Disease		coding sequence variant		1478	1478		-			-			-			-			-			-		ENST00000423485.6
rs1392558752	208329250	17:40389994	17:40389994	C	T/C			-	SNP	dbSNP	Frequency~gnomAD		missense variant	K/E	1480	1480	171	tolerated - low confidence	0.17	382	benign	0.381	19001	likely benign	19	19	likely benign	0.018	127	tolerated	0.126	497	low	0.496	ENST00000423485.6
rs924458277	126119512	17:40389989	17:40389989	C	A/C			-	SNP	dbSNP	Frequency~TOPMed		missense variant	I/M	1481	1481	351	tolerated - low confidence	0.35	2	benign	0.001	2001	likely benign	2	57	likely benign	0.056	29	tolerated	0.028	10	neutral	0.009	ENST00000423485.6
rs369116933	118068986	17:40389991	17:40389991	C	T/C			-	SNP	dbSNP	Frequency~ESP~ExAC~TOPMed~gnomAD		missense variant	I/V	1481	1481	451	tolerated - low confidence	0.45	1	benign	0	3001	likely benign	3	8	likely benign	0.007	52	tolerated	0.051	20	neutral	0.019	ENST00000423485.6
COSV105340483	804245694	17:40389988	17:40389988	COSMIC_MUTATION	COSMIC_MUTATION			-	somatic SNV	COSMIC	Phenotype_or_Disease		coding sequence variant		1482	1482		-			-			-			-			-			-		ENST00000423485.6
rs567461017	120654490	17:40389983	17:40389983	G	C/G/T	T	0.000399	< 0.001	SNP	dbSNP	Frequency~1000Genomes~ExAC~TOPMed~gnomAD		synonymous variant	S	1483	1483		-			-			-			-			-			-		ENST00000423485.6
rs567461017	120654490	17:40389983	17:40389983	T	C/G/T	T	0.000399	< 0.001	SNP	dbSNP	Frequency~1000Genomes~ExAC~TOPMed~gnomAD		synonymous variant	S	1483	1483		-			-			-			-			-			-		ENST00000423485.6
COSV68502993	804245658	17:40389983	17:40389983	COSMIC_MUTATION	COSMIC_MUTATION			-	somatic SNV	COSMIC	Phenotype_or_Disease		coding sequence variant		1483	1483		-			-			-			-			-			-		ENST00000423485.6
rs551595236	116480869	17:40400216	17:40400216	C	T/C/G			-	SNP	dbSNP	Frequency~TOPMed~gnomAD		missense variant	N/S	998	998	21	deleterious - low confidence	0.02	30	benign	0.029	20001	likely benign	20	53	likely benign	0.052	39	tolerated	0.038	137	neutral	0.136	ENST00000423485.6
COSV68502976	804245675	17:40389984	17:40389984	COSMIC_MUTATION	COSMIC_MUTATION			-	somatic SNV	COSMIC	Phenotype_or_Disease		coding sequence variant		1483	1483		-			-			-			-			-			-		ENST00000423485.6
rs1351969590	179318521	17:40389979	17:40389979	T	C/T			-	SNP	dbSNP	Frequency~TOPMed		missense variant	A/T	1485	1485	601	tolerated - low confidence	0.6	63	benign	0.062	19001	likely benign	19	37	likely benign	0.036	89	tolerated	0.088	120	neutral	0.119	ENST00000423485.6
rs555324915	117474056	17:40389976	17:40389976	T	C/T	T	0.0002	< 0.001	SNP	dbSNP	Frequency~1000Genomes~ExAC~gnomAD		missense variant	V/I	1486	1486	231	tolerated - low confidence	0.23	63	benign	0.062	14001	likely benign	14	67	likely benign	0.066	102	tolerated	0.101	225	low	0.224	ENST00000423485.6
rs1598606252	286885074	17:40389971	17:40389971	C	T/C			-	SNP	dbSNP	Frequency		synonymous variant	T	1487	1487		-			-			-			-			-			-		ENST00000423485.6
rs551595236	116480869	17:40400216	17:40400216	G	T/C/G			-	SNP	dbSNP	Frequency~TOPMed~gnomAD		missense variant	N/T	998	998	11	deleterious - low confidence	0.01	30	benign	0.029	22001	likely benign	22	122	likely benign	0.121	32	tolerated	0.031	136	neutral	0.135	ENST00000423485.6
rs754348957	142449480	17:40389968	17:40389968	A	G/A			-	SNP	dbSNP	Frequency~ExAC~gnomAD		synonymous variant	S	1488	1488		-			-			-			-			-			-		ENST00000423485.6
rs760133627	144189463	17:40389970	17:40389970	C	T/C			-	SNP	dbSNP	Frequency~ExAC~TOPMed~gnomAD		missense variant	S/G	1488	1488	381	tolerated - low confidence	0.38	1	benign	0	18001	likely benign	18	78	likely benign	0.077	125	tolerated	0.124	225	low	0.224	ENST00000423485.6
COSV68502975	804245640	17:40389967	17:40389967	COSMIC_MUTATION	COSMIC_MUTATION			-	somatic SNV	COSMIC	Phenotype_or_Disease		splice region variant~coding sequence variant		1489	1489		-			-			-			-			-			-		ENST00000423485.6
rs1047406616	147588031	17:40389645	17:40389645	C	T/C/G			-	SNP	dbSNP	Frequency~TOPMed~gnomAD		splice region variant~synonymous variant	K	1490	1490		-			-			-			-			-			-		ENST00000423485.6
rs1432409139	229206092	17:40411725	17:40411725	A	G/A			-	SNP	dbSNP	Frequency~TOPMed~gnomAD		missense variant	H/Y	295	295	11	deleterious - low confidence	0.01	21	benign	0.02	22001	likely benign	22	121	likely benign	0.12	22	tolerated	0.021	133	neutral	0.132	ENST00000423485.6
rs1169473117	177907678	17:40389642	17:40389642	A	G/A			-	SNP	dbSNP	Frequency~gnomAD		synonymous variant	S	1491	1491		-			-			-			-			-			-		ENST00000423485.6
rs200471658	117291873	17:40411699	17:40411699	T	C/T	T	0.001398	0.001	SNP	dbSNP	Frequency~1000Genomes~Phenotype_or_Disease~ExAC~TOPMed~gnomAD	likely benign	missense variant	M/I	303	303	21	deleterious - low confidence	0.02	1	benign	0	20001	likely benign	20	49	likely benign	0.048	25	tolerated	0.024	130	neutral	0.129	ENST00000423485.6
rs1200513076	149330674	17:40389639	17:40389639	T	C/T			-	SNP	dbSNP	Frequency~TOPMed~gnomAD		synonymous variant	K	1492	1492		-			-			-			-			-			-		ENST00000423485.6
COSV101352301	804245541	17:40389639	17:40389639	COSMIC_MUTATION	COSMIC_MUTATION			-	somatic SNV	COSMIC	Phenotype_or_Disease		coding sequence variant		1492	1492		-			-			-			-			-			-		ENST00000423485.6
COSV68503077	804245550	17:40389639	17:40389639	COSMIC_MUTATION	COSMIC_MUTATION			-	somatic SNV	COSMIC	Phenotype_or_Disease		coding sequence variant		1492	1492		-			-			-			-			-			-		ENST00000423485.6
rs767512410	146433043	17:40398793	17:40398793	G	A/G			-	SNP	dbSNP	Frequency~ExAC~gnomAD		missense variant	C/R	1145	1145	1	deleterious - low confidence	0	19	benign	0.018	22001	likely benign	22	159	likely benign	0.158	29	tolerated	0.028	127	neutral	0.126	ENST00000423485.6
rs996647398	723693982	17:40408605	17:40408605	T	C/T			-	SNP	dbSNP	Frequency~TOPMed~gnomAD		missense variant	S/N	410	410	31	deleterious - low confidence	0.03	1	benign	0	21001	likely benign	21	59	likely benign	0.058	24	tolerated	0.023	121	neutral	0.12	ENST00000423485.6
COSV101352311	804245523	17:40389636	17:40389636	COSMIC_MUTATION	COSMIC_MUTATION			-	somatic SNV	COSMIC	Phenotype_or_Disease		coding sequence variant		1493	1493		-			-			-			-			-			-		ENST00000423485.6
rs1346580849	178183459	17:40389637	17:40389637	G	C/G			-	SNP	dbSNP	Frequency~TOPMed~gnomAD		missense variant	G/A	1493	1493	761	tolerated - low confidence	0.76	1	benign	0	8001	likely benign	8	23	likely benign	0.022	47	tolerated	0.046	102	neutral	0.101	ENST00000423485.6
rs947190282	722439174	17:40389638	17:40389638	A	C/A			-	SNP	dbSNP			missense variant	G/W	1493	1493	51	tolerated - low confidence	0.05	435	benign	0.434	24001	likely benign	24	89	likely benign	0.088	101	tolerated	0.1	350	low	0.349	ENST00000423485.6
rs201054615	117429241	17:40389634	17:40389634	A	T/A	A	0.000399	< 0.001	SNP	dbSNP	Frequency~1000Genomes~ESP~ExAC~TOPMed~gnomAD		missense variant	E/V	1494	1494	151	tolerated - low confidence	0.15	4	benign	0.003	23001	likely benign	23	74	likely benign	0.073	99	tolerated	0.098	299	low	0.298	ENST00000423485.6
rs1240839473	154568524	17:40389635	17:40389635	G	C/G/T			-	SNP	dbSNP	Frequency~TOPMed		missense variant	E/Q	1494	1494	121	tolerated - low confidence	0.12	12	benign	0.011	19001	likely benign	19	86	likely benign	0.085	124	tolerated	0.123	384	low	0.383	ENST00000423485.6
rs1240839473	154568524	17:40389635	17:40389635	T	C/G/T			-	SNP	dbSNP	Frequency~TOPMed		missense variant	E/K	1494	1494	231	tolerated - low confidence	0.23	71	benign	0.07	21001	likely benign	21	73	likely benign	0.072	129	tolerated	0.128	497	low	0.496	ENST00000423485.6
COSV68503049	804245501	17:40389635	17:40389635	COSMIC_MUTATION	COSMIC_MUTATION			-	somatic SNV	COSMIC	Phenotype_or_Disease		coding sequence variant		1494	1494		-			-			-			-			-			-		ENST00000423485.6
rs1349820127	178857345	17:40389631	17:40389631	G	C/G			-	SNP	dbSNP	Frequency~TOPMed		missense variant	S/T	1495	1495	101	tolerated - low confidence	0.1	18	benign	0.017	7001	likely benign	7	64	likely benign	0.063	57	tolerated	0.056	315	low	0.314	ENST00000423485.6
rs1227580068	151774529	17:40389632	17:40389632	C	T/C			-	SNP	dbSNP	Frequency~gnomAD		missense variant	S/G	1495	1495	61	tolerated - low confidence	0.06	1	benign	0	19001	likely benign	19	32	likely benign	0.031	69	tolerated	0.068	145	neutral	0.144	ENST00000423485.6
rs375995857	119720636	17:40389627	17:40389627	C	A/C			-	SNP	dbSNP	Frequency~ESP~ExAC~TOPMed~gnomAD		missense variant	D/E	1496	1496	131	tolerated - low confidence	0.13	6	benign	0.005	7001	likely benign	7	35	likely benign	0.034	79	tolerated	0.078	275	low	0.274	ENST00000423485.6
rs1271351504	157790475	17:40400263	17:40400263	G	T/G			-	SNP	dbSNP	Frequency~gnomAD		missense variant	R/S	982	982	21	deleterious - low confidence	0.02	13	benign	0.012	17001	likely benign	17	113	likely benign	0.112	20	tolerated	0.019	96	neutral	0.095	ENST00000423485.6
COSV68503241	804245486	17:40389624	17:40389624	COSMIC_MUTATION	COSMIC_MUTATION			-	somatic SNV	COSMIC	Phenotype_or_Disease		coding sequence variant		1497	1497		-			-			-			-			-			-		ENST00000423485.6
rs1315397310	162930787	17:40407999	17:40407999	C	T/C			-	SNP	dbSNP	Frequency~TOPMed		missense variant	I/V	490	490	1	deleterious - low confidence	0	8	benign	0.007	17001	likely benign	17	44	likely benign	0.043	41	tolerated	0.04	96	neutral	0.095	ENST00000423485.6
rs1187494677	181868979	17:40389618	17:40389618	C	A/C			-	SNP	dbSNP	Frequency~TOPMed		missense variant	H/Q	1499	1499	621	tolerated - low confidence	0.62	1	benign	0	2001	likely benign	2	15	likely benign	0.014	45	tolerated	0.044	170	neutral	0.169	ENST00000423485.6
rs959735528	723376437	17:40389619	17:40389619	C	T/C			-	SNP	dbSNP			missense variant	H/R	1499	1499	371	tolerated - low confidence	0.37	1	benign	0	11001	likely benign	11	54	likely benign	0.053	67	tolerated	0.066	350	low	0.349	ENST00000423485.6
rs111733098	109807049	17:40389620	17:40389620	A	G/A/C			-	SNP	dbSNP	Frequency~TOPMed~gnomAD		missense variant	H/Y	1499	1499	841	tolerated - low confidence	0.84	104	benign	0.103	15001	likely benign	15	83	likely benign	0.082	95	tolerated	0.094	262	low	0.261	ENST00000423485.6
rs111733098	109807049	17:40389620	17:40389620	C	G/A/C			-	SNP	dbSNP	Frequency~TOPMed~gnomAD		missense variant	H/D	1499	1499	341	tolerated - low confidence	0.34	1	benign	0	18001	likely benign	18	94	likely benign	0.093	78	tolerated	0.077	350	low	0.349	ENST00000423485.6
rs1333810798	166454768	17:40389616	17:40389616	T	A/T			-	SNP	dbSNP	Frequency~gnomAD		missense variant	M/K	1500	1500	151	tolerated - low confidence	0.15	32	benign	0.031	16001	likely benign	16	101	likely benign	0.1	57	tolerated	0.056	66	neutral	0.065	ENST00000423485.6
rs766846214	146236396	17:40389617	17:40389617	A	T/A			-	SNP	dbSNP	Frequency~ExAC~TOPMed~gnomAD		missense variant	M/L	1500	1500	1001	tolerated - low confidence	1	1	benign	0	1001	likely benign	1	28	likely benign	0.027	31	tolerated	0.03	7	neutral	0.006	ENST00000423485.6
rs1344150002	177670013	17:40398780	17:40398780	C	T/C			-	SNP	dbSNP	Frequency~TOPMed		missense variant	N/S	1149	1149	11	deleterious - low confidence	0.01	4	benign	0.003	22001	likely benign	22	64	likely benign	0.063	33	tolerated	0.032	91	neutral	0.09	ENST00000423485.6
[truncated: 9,311 more rows]
