# Supplementary material for: Extensive Bioinformatics Analyses Reveal a Phylogenetically Conserved Winged Helix (WH) Domain (Zτ) of Topoisomerase IIα, Elucidating Its Very High Affinity for Left-Handed Z-DNA and Suggesting Novel Putative Functions
Source: Int J Mol Sci. 2023 Jun 27;24(13):10740. doi: 10.3390/ijms241310740 (PMC10341724; doi:10.3390/ijms241310740)
Supplement: Supplementary file 1 [file ijms-24-10740-s001.zip › Supplementary material S2 - Prediction of GTP, GDP, ATP, ADP, and AMP binding sites.xlsx]

## Sheet: TOP2A_human
Supplementary Material S2: ATP/ADP/AMP and GTP/GDP binding probabilities along the sequence of human TOP2A (P11388). Results were obtained using NsitePred tool (http://biomine.cs.vcu.edu/servers/NsitePred/). The first two columns display the residue number and the query sequence, respectively, which is followed by the results of predictions for 5 ligand types: ATP, ADP, AMP, GDP, and GTP. Predict…
	AA_number	AA	ATP binding res	ATP prob	ADP binding res	ADP prob	AMP binding res	AMP prob	GTP binding res	GTP prob	GDP binding res	GDP prob
	1	M	N	0.021	N	0.023	N	0.021	N	0.016	N	0.013
	2	E	N	0.034	N	0.028	N	0.024	N	0.024	N	0.014
	3	V	N	0.023	N	0.018	N	0.020	N	0.037	N	0.01
	4	S	N	0.030	N	0.016	N	0.017	N	0.018	N	0.007
	5	P	N	0.028	N	0.025	N	0.024	N	0.012	N	0.010
	6	L	N	0.019	N	0.022	N	0.023	N	0.009	N	0.014
	7	Q	N	0.023	N	0.028	N	0.024	N	0.014	N	0.009
	8	P	N	0.018	N	0.019	N	0.025	N	0.037	N	0.009
	9	V	N	0.017	N	0.028	N	0.020	N	0.014	N	0.019
	10	N	N	0.023	N	0.018	N	0.019	N	0.010	N	0.009
	11	E	N	0.022	N	0.028	N	0.023	N	0.013	N	0.009
	12	N	N	0.023	N	0.020	N	0.027	N	0.022	N	0.013
	13	M	N	0.017	N	0.022	N	0.026	N	0.009	N	0.010
	14	Q	N	0.019	N	0.030	N	0.019	N	0.015	N	0.007
	15	V	N	0.018	N	0.017	N	0.019	N	0.012	N	0.020
	16	N	N	0.013	N	0.023	N	0.015	N	0.011	N	0.011
	17	K	N	0.013	N	0.029	N	0.016	N	0.012	N	0.011
	18	I	N	0.022	N	0.027	N	0.023	N	0.008	N	0.021
	19	K	N	0.019	N	0.027	N	0.017	N	0.013	N	0.009
	20	K	N	0.017	N	0.017	N	0.021	N	0.011	N	0.007
	21	N	N	0.016	N	0.014	N	0.021	N	0.011	N	0.010
	22	E	N	0.020	N	0.019	N	0.025	N	0.012	N	0.018
	23	D	N	0.022	N	0.022	N	0.026	N	0.011	N	0.011
	24	A	N	0.022	N	0.022	N	0.026	N	0.017	N	0.018
	25	K	N	0.018	N	0.017	N	0.022	N	0.012	N	0.015
	26	K	N	0.023	N	0.021	N	0.024	N	0.013	N	0.013
	27	R	N	0.022	N	0.023	N	0.020	N	0.015	N	0.015
	28	L	N	0.025	N	0.017	N	0.019	N	0.012	N	0.023
	29	S	N	0.032	N	0.024	N	0.030	N	0.018	N	0.016
	30	V	N	0.020	N	0.028	N	0.025	N	0.021	N	0.020
	31	E	N	0.022	N	0.025	N	0.024	N	0.026	N	0.014
	32	R	N	0.023	N	0.038	N	0.016	N	0.027	N	0.014
	33	I	N	0.024	N	0.025	N	0.035	N	0.020	N	0.018
	34	Y	N	0.035	N	0.052	N	0.025	N	0.026	N	0.020
	35	Q	N	0.030	N	0.025	N	0.033	N	0.034	N	0.021
	36	K	N	0.029	N	0.035	N	0.027	N	0.022	N	0.017
	37	K	N	0.033	N	0.040	N	0.030	N	0.017	N	0.016
	38	T	N	0.033	N	0.033	N	0.034	N	0.037	N	0.020
	39	Q	N	0.029	N	0.034	N	0.032	N	0.028	N	0.016
	40	L	N	0.026	N	0.025	N	0.028	N	0.028	N	0.012
	41	E	N	0.030	N	0.022	N	0.034	N	0.049	N	0.031
	42	H	N	0.038	N	0.028	N	0.025	N	0.033	N	0.017
	43	I	N	0.031	N	0.029	N	0.024	N	0.032	N	0.020
	44	L	N	0.030	N	0.027	N	0.023	N	0.019	N	0.024
	45	L	N	0.033	N	0.025	N	0.030	N	0.023	N	0.019
	46	R	N	0.050	N	0.026	N	0.039	N	0.037	N	0.025
	47	P	N	0.041	N	0.028	N	0.030	N	0.034	N	0.018
	48	D	N	0.035	N	0.026	N	0.033	N	0.032	N	0.022
	49	T	N	0.046	N	0.028	N	0.032	N	0.032	N	0.024
	50	Y	N	0.057	N	0.029	N	0.039	N	0.050	N	0.033
	51	I	N	0.039	N	0.031	N	0.049	N	0.024	N	0.026
	52	G	N	0.038	N	0.031	N	0.050	N	0.030	N	0.029
	53	S	N	0.039	N	0.029	N	0.042	N	0.032	N	0.026
	54	V	N	0.028	N	0.023	N	0.058	N	0.018	N	0.022
	55	E	N	0.030	N	0.021	N	0.023	N	0.024	N	0.015
	56	L	N	0.024	N	0.019	N	0.022	N	0.023	N	0.015
	57	V	N	0.026	N	0.015	N	0.025	N	0.018	N	0.018
	58	T	N	0.052	N	0.021	N	0.019	N	0.018	N	0.012
	59	Q	N	0.023	N	0.012	N	0.016	N	0.014	N	0.012
	60	Q	N	0.017	N	0.020	N	0.024	N	0.009	N	0.011
	61	M	N	0.020	N	0.017	N	0.019	N	0.009	N	0.012
	62	W	N	0.026	N	0.020	N	0.037	N	0.011	N	0.018
	63	V	N	0.020	N	0.013	N	0.039	N	0.012	N	0.011
	64	Y	N	0.011	N	0.006	N	0.015	N	0.023	N	0.037
	65	D	N	0.012	N	0.007	N	0.012	N	0.024	N	0.018
	66	E	N	0.022	N	0.011	N	0.012	N	0.009	N	0.018
	67	D	N	0.017	N	0.009	N	0.016	N	0.012	N	0.009
	68	V	N	0.014	N	0.008	N	0.014	N	0.007	N	0.007
	69	G	N	0.009	N	0.010	N	0.015	N	0.040	N	0.006
	70	I	N	0.016	N	0.012	N	0.022	N	0.028	N	0.010
	71	N	N	0.020	N	0.023	N	0.034	N	0.014	N	0.008
	72	Y	N	0.018	N	0.012	N	0.014	N	0.006	N	0.010
	73	R	N	0.026	N	0.020	N	0.016	N	0.012	N	0.006
	74	E	N	0.019	N	0.011	N	0.030	N	0.026	N	0.017
	75	V	N	0.021	N	0.014	N	0.018	N	0.023	N	0.009
	76	T	N	0.030	N	0.015	N	0.034	N	0.024	N	0.017
	77	F	N	0.034	N	0.038	N	0.025	N	0.039	N	0.013
	78	V	N	0.063	N	0.021	N	0.025	N	0.031	N	0.013
	79	P	N	0.054	N	0.082	N	0.026	B	0.117	N	0.016
	80	G	B	0.098	N	0.056	N	0.053	B	0.128	N	0.012
	81	L	B	0.105	N	0.046	N	0.023	B	0.078	N	0.015
	82	Y	B	0.213	N	0.034	N	0.073	B	0.300	N	0.074
	83	K	B	0.174	N	0.026	N	0.070	B	0.113	B	0.474
	84	I	N	0.029	N	0.024	N	0.027	N	0.023	N	0.015
	85	F	N	0.033	N	0.024	N	0.024	N	0.016	N	0.016
	86	D	N	0.030	N	0.036	N	0.038	N	0.031	N	0.015
	87	E	B	0.124	N	0.029	N	0.062	N	0.066	N	0.026
	88	I	B	0.191	N	0.031	N	0.060	N	0.060	N	0.015
	89	L	N	0.023	N	0.020	N	0.033	N	0.011	N	0.014
	90	V	N	0.037	N	0.027	N	0.034	N	0.030	N	0.029
	91	N	N	0.045	B	0.770	N	0.053	N	0.052	N	0.040
	92	A	N	0.051	N	0.026	N	0.040	N	0.054	B	0.102
	93	A	N	0.046	N	0.020	N	0.043	N	0.023	N	0.030
	94	D	B	0.115	N	0.030	N	0.044	B	0.101	B	0.250
	95	N	N	0.039	B	0.671	N	0.035	N	0.061	N	0.042
	96	K	N	0.030	N	0.024	N	0.034	N	0.028	N	0.022
	97	Q	N	0.038	N	0.031	N	0.033	N	0.029	N	0.022
	98	R	N	0.033	B	0.662	N	0.029	N	0.021	N	0.020
	99	D	N	0.034	N	0.027	N	0.034	N	0.031	N	0.018
	100	P	N	0.015	N	0.018	N	0.023	N	0.025	N	0.015
	101	K	N	0.032	N	0.023	N	0.033	N	0.024	N	0.019
	102	M	N	0.029	N	0.026	N	0.035	N	0.026	N	0.018
	103	S	N	0.030	N	0.022	N	0.037	N	0.021	N	0.020
	104	C	N	0.019	N	0.020	N	0.038	N	0.031	N	0.014
	105	I	N	0.026	N	0.026	N	0.027	N	0.041	N	0.018
	106	R	N	0.028	N	0.023	N	0.025	N	0.026	N	0.017
	107	V	N	0.029	N	0.023	N	0.030	N	0.033	N	0.016
	108	T	N	0.029	N	0.019	N	0.029	N	0.023	N	0.018
	109	I	N	0.033	N	0.018	N	0.023	N	0.023	N	0.016
	110	D	N	0.021	N	0.026	N	0.029	N	0.032	N	0.020
	111	P	N	0.028	N	0.021	N	0.030	N	0.031	N	0.016
	112	E	N	0.031	N	0.022	N	0.028	N	0.023	N	0.019
	113	N	N	0.026	N	0.016	N	0.037	N	0.021	N	0.017
	114	N	N	0.025	N	0.039	N	0.051	N	0.025	N	0.021
	115	L	N	0.026	N	0.032	N	0.033	N	0.031	N	0.028
	116	I	N	0.031	N	0.019	N	0.025	N	0.024	N	0.018
	117	S	N	0.037	N	0.026	N	0.034	N	0.023	N	0.018
	118	I	N	0.025	N	0.022	N	0.028	N	0.021	N	0.019
	119	W	N	0.037	N	0.022	N	0.029	N	0.049	N	0.016
	120	N	B	0.348	B	0.971	B	0.115	N	0.041	N	0.041
	121	N	N	0.038	N	0.018	N	0.035	N	0.024	N	0.037
	122	G	B	0.149	N	0.029	N	0.044	B	0.113	N	0.098
	123	K	N	0.062	N	0.033	N	0.036	B	0.134	N	0.033
	124	G	N	0.060	N	0.032	N	0.044	N	0.031	N	0.020
	125	I	N	0.049	B	0.932	N	0.077	N	0.064	N	0.031
	126	P	N	0.060	N	0.033	N	0.050	N	0.037	N	0.026
	127	V	N	0.054	N	0.050	N	0.074	N	0.059	N	0.018
	128	V	N	0.024	N	0.023	N	0.036	N	0.029	N	0.020
	129	E	N	0.048	N	0.029	N	0.028	N	0.028	N	0.019
	130	H	N	0.041	N	0.034	N	0.036	N	0.039	N	0.022
	131	K	N	0.036	N	0.028	N	0.029	N	0.023	N	0.019
	132	V	N	0.033	N	0.030	N	0.035	N	0.026	N	0.022
	133	E	N	0.032	N	0.028	N	0.032	N	0.019	N	0.020
	134	K	N	0.031	N	0.025	N	0.040	N	0.034	N	0.021
	135	M	N	0.043	N	0.027	N	0.020	N	0.019	N	0.020
	136	Y	N	0.047	N	0.015	N	0.034	N	0.036	N	0.017
	137	V	N	0.061	N	0.027	N	0.045	N	0.028	N	0.015
	138	P	N	0.025	N	0.015	N	0.028	N	0.015	N	0.015
	139	A	B	0.111	N	0.037	N	0.055	N	0.020	N	0.021
	140	L	N	0.065	N	0.014	N	0.047	N	0.015	N	0.009
	141	I	N	0.044	B	0.236	N	0.060	N	0.023	N	0.018
	142	F	N	0.086	B	0.150	N	0.043	N	0.060	N	0.019
	143	G	N	0.043	N	0.018	N	0.036	N	0.026	N	0.016
	144	Q	N	0.030	N	0.029	N	0.030	N	0.038	N	0.021
	145	L	N	0.031	N	0.018	N	0.033	N	0.024	N	0.015
	146	L	N	0.018	N	0.046	N	0.026	N	0.052	N	0.022
	147	T	N	0.039	N	0.024	N	0.033	N	0.059	N	0.018
	148	S	N	0.057	B	0.653	N	0.052	N	0.071	N	0.020
	149	S	B	0.162	B	0.557	N	0.030	B	0.427	N	0.039
	150	N	B	0.114	B	0.834	N	0.048	B	0.206	N	0.024
	151	Y	N	0.039	N	0.039	N	0.023	N	0.072	N	0.016
	152	D	N	0.043	N	0.019	N	0.042	B	0.096	N	0.013
	153	D	N	0.022	N	0.022	N	0.036	N	0.044	N	0.014
	154	D	N	0.023	N	0.021	N	0.023	N	0.023	N	0.011
	155	E	N	0.029	N	0.026	N	0.024	N	0.030	N	0.016
	156	K	N	0.033	N	0.017	N	0.027	N	0.033	N	0.006
	157	K	N	0.061	N	0.023	N	0.048	N	0.070	N	0.009
	158	V	N	0.029	N	0.023	N	0.031	B	0.156	N	0.015
	159	T	N	0.096	N	0.029	N	0.039	N	0.058	N	0.027
	160	G	B	0.379	N	0.025	N	0.051	N	0.066	N	0.013
	161	G	B	0.098	B	0.126	N	0.075	B	0.131	N	0.018
	162	R	B	0.268	B	0.741	N	0.032	B	0.078	N	0.033
	163	N	B	0.666	B	0.625	N	0.067	B	0.401	B	0.416
	164	G	B	0.779	B	0.942	B	0.229	B	0.967	N	0.079
	165	Y	B	0.544	B	0.648	N	0.017	B	0.739	N	0.025
	166	G	B	0.139	B	0.936	N	0.046	B	0.434	B	0.125
	167	A	N	0.078	B	0.725	N	0.032	N	0.062	N	0.030
	168	K	N	0.046	B	0.817	N	0.029	B	0.079	N	0.023
	169	L	N	0.017	N	0.022	N	0.034	N	0.022	N	0.017
	170	C	B	0.134	N	0.037	N	0.026	B	0.129	N	0.009
	171	N	N	0.079	N	0.043	B	0.133	N	0.054	N	0.048
	172	I	N	0.011	N	0.027	N	0.056	N	0.060	N	0.033
	173	F	N	0.094	N	0.027	N	0.075	N	0.034	N	0.022
	174	S	B	0.181	N	0.047	N	0.060	N	0.067	N	0.030
	175	T	N	0.042	N	0.036	N	0.074	B	0.179	N	0.021
	176	K	N	0.047	N	0.028	N	0.036	N	0.033	N	0.016
	177	F	N	0.089	N	0.043	N	0.032	N	0.032	N	0.019
	178	T	N	0.039	N	0.027	N	0.024	N	0.015	N	0.018
	179	V	N	0.023	N	0.020	N	0.022	N	0.023	N	0.013
	180	E	N	0.019	N	0.018	N	0.032	N	0.025	N	0.016
	181	T	N	0.021	N	0.009	N	0.023	N	0.013	N	0.014
	182	A	N	0.016	N	0.041	N	0.032	B	0.122	N	0.013
	183	S	N	0.025	N	0.020	N	0.022	N	0.036	N	0.013
	184	R	N	0.017	N	0.019	N	0.023	N	0.021	N	0.015
	185	E	N	0.026	N	0.015	N	0.023	N	0.025	N	0.016
	186	Y	N	0.028	N	0.024	N	0.023	N	0.030	N	0.014
	187	K	N	0.034	N	0.031	N	0.032	N	0.047	N	0.014
	188	K	N	0.039	N	0.029	N	0.039	N	0.029	N	0.020
	189	M	N	0.040	N	0.024	N	0.026	N	0.026	N	0.018
	190	F	N	0.044	N	0.029	N	0.032	N	0.034	N	0.021
	191	K	N	0.051	N	0.026	N	0.030	N	0.042	N	0.020
	192	Q	N	0.046	N	0.030	N	0.039	N	0.036	N	0.022
	193	T	N	0.037	N	0.030	N	0.031	N	0.022	N	0.019
	194	W	N	0.054	N	0.033	N	0.031	N	0.028	N	0.020
	195	M	N	0.034	N	0.028	N	0.034	N	0.039	N	0.029
	196	D	N	0.033	N	0.028	N	0.035	N	0.025	N	0.022
	197	N	N	0.059	N	0.041	N	0.039	N	0.038	N	0.035
	198	M	N	0.039	N	0.033	N	0.080	N	0.060	N	0.023
	199	G	N	0.035	N	0.037	N	0.050	N	0.016	N	0.013
	200	R	N	0.028	N	0.013	N	0.028	N	0.024	N	0.013
	201	A	N	0.031	N	0.021	N	0.024	N	0.014	N	0.014
	202	G	N	0.045	N	0.019	N	0.030	N	0.016	N	0.017
	203	E	N	0.051	N	0.025	N	0.027	N	0.011	N	0.013
	204	M	N	0.025	N	0.014	N	0.042	N	0.013	N	0.017
	205	E	N	0.029	N	0.025	N	0.038	N	0.015	N	0.020
	206	L	N	0.037	N	0.031	N	0.020	N	0.009	N	0.021
	207	K	N	0.030	N	0.022	N	0.021	N	0.016	N	0.016
	208	P	N	0.017	N	0.022	N	0.022	N	0.018	N	0.013
	209	F	N	0.022	N	0.023	N	0.023	N	0.030	N	0.015
	210	N	N	0.031	N	0.013	N	0.028	N	0.022	N	0.017
	211	G	N	0.025	N	0.019	N	0.021	N	0.022	N	0.010
	212	E	N	0.021	N	0.024	N	0.020	N	0.024	N	0.018
	213	D	N	0.015	N	0.028	N	0.021	N	0.022	N	0.016
	214	Y	N	0.041	N	0.026	N	0.028	N	0.052	N	0.011
	215	T	N	0.065	N	0.024	N	0.033	N	0.018	N	0.012
	216	C	N	0.033	N	0.021	N	0.041	N	0.019	N	0.019
	217	I	N	0.041	N	0.025	N	0.036	N	0.055	N	0.022
	218	T	N	0.052	N	0.033	N	0.055	N	0.031	N	0.028
	219	F	N	0.052	N	0.043	B	0.104	B	0.129	N	0.035
	220	Q	N	0.049	N	0.021	N	0.052	N	0.023	N	0.026
	221	P	N	0.049	N	0.018	N	0.035	N	0.042	N	0.091
	222	D	N	0.047	N	0.035	N	0.036	N	0.039	N	0.028
	223	L	N	0.040	N	0.032	N	0.044	N	0.036	N	0.023
	224	S	N	0.043	N	0.028	N	0.036	N	0.033	N	0.023
	225	K	N	0.041	N	0.029	N	0.034	N	0.033	N	0.024
	226	F	N	0.043	N	0.031	N	0.037	N	0.034	N	0.023
	227	K	N	0.039	N	0.032	N	0.032	N	0.032	N	0.022
	228	M	N	0.039	N	0.027	N	0.035	N	0.030	N	0.022
	229	Q	N	0.032	N	0.025	N	0.034	N	0.021	N	0.022
	230	S	N	0.031	N	0.026	N	0.029	N	0.017	N	0.018
	231	L	N	0.034	N	0.026	N	0.030	N	0.031	N	0.016
	232	D	N	0.023	N	0.027	N	0.030	N	0.028	N	0.016
	233	K	N	0.033	N	0.025	N	0.029	N	0.034	N	0.011
	234	D	N	0.076	N	0.025	N	0.031	N	0.039	N	0.018
	235	I	N	0.033	N	0.024	N	0.031	N	0.017	N	0.018
	236	V	N	0.030	N	0.018	N	0.037	N	0.021	N	0.020
	237	A	N	0.029	N	0.030	N	0.029	N	0.027	N	0.017
	238	L	N	0.030	N	0.031	N	0.026	N	0.026	N	0.015
	239	M	N	0.032	N	0.028	N	0.025	N	0.026	N	0.020
	240	V	N	0.021	N	0.026	N	0.029	N	0.034	N	0.018
	241	R	N	0.033	N	0.024	N	0.040	N	0.024	N	0.014
	242	R	N	0.041	N	0.042	N	0.029	N	0.025	N	0.025
	243	A	N	0.033	N	0.025	N	0.029	N	0.021	N	0.020
	244	Y	N	0.055	N	0.027	N	0.030	N	0.024	N	0.020
	245	D	N	0.036	N	0.030	N	0.031	N	0.031	N	0.027
	246	I	N	0.029	N	0.024	N	0.017	N	0.025	N	0.018
	247	A	N	0.018	N	0.019	N	0.023	N	0.028	N	0.025
	248	G	N	0.025	N	0.014	N	0.022	N	0.024	N	0.017
	249	S	N	0.025	N	0.016	N	0.024	N	0.010	N	0.017
	250	T	N	0.023	N	0.023	N	0.023	N	0.019	N	0.013
	251	K	N	0.031	N	0.021	N	0.029	N	0.015	N	0.017
	252	D	N	0.029	N	0.019	N	0.030	N	0.025	N	0.017
	253	V	N	0.017	N	0.022	N	0.024	N	0.022	N	0.014
	254	K	N	0.018	N	0.022	N	0.029	N	0.017	N	0.013
	255	V	N	0.013	N	0.020	N	0.021	N	0.014	N	0.016
	256	F	N	0.026	N	0.029	N	0.028	N	0.020	N	0.020
	257	L	N	0.010	N	0.025	N	0.025	N	0.017	N	0.018
	258	N	N	0.021	N	0.014	N	0.034	N	0.016	N	0.015
	259	G	N	0.031	N	0.031	N	0.059	N	0.042	N	0.042
	260	N	N	0.024	N	0.028	N	0.036	N	0.013	N	0.051
	261	K	N	0.049	N	0.038	N	0.045	N	0.026	N	0.022
	262	L	N	0.030	N	0.033	N	0.034	N	0.036	N	0.029
	263	P	N	0.040	N	0.029	N	0.032	N	0.029	N	0.018
	264	V	N	0.030	N	0.031	N	0.028	N	0.024	N	0.021
	265	K	N	0.024	N	0.020	N	0.054	N	0.023	N	0.016
	266	G	N	0.043	N	0.026	N	0.026	N	0.023	N	0.024
	267	F	N	0.024	N	0.053	N	0.030	N	0.072	N	0.019
	268	R	N	0.027	N	0.029	N	0.022	N	0.029	N	0.016
	269	S	N	0.026	N	0.016	N	0.021	N	0.014	N	0.016
	270	Y	N	0.029	N	0.034	N	0.044	N	0.027	N	0.019
	271	V	N	0.020	N	0.023	N	0.030	N	0.022	N	0.016
	272	D	N	0.020	N	0.020	N	0.028	N	0.020	N	0.018
	273	M	N	0.028	N	0.020	N	0.032	N	0.022	N	0.017
	274	Y	N	0.029	N	0.052	N	0.016	N	0.017	N	0.014
	275	L	N	0.022	N	0.018	N	0.013	N	0.019	N	0.009
	276	K	N	0.025	N	0.020	N	0.018	N	0.019	N	0.013
	277	D	N	0.017	N	0.017	N	0.029	N	0.013	N	0.014
	278	K	N	0.023	N	0.024	N	0.022	N	0.025	N	0.014
	279	L	N	0.025	N	0.016	N	0.024	N	0.014	N	0.009
	280	D	N	0.020	N	0.014	N	0.025	N	0.009	N	0.011
	281	E	N	0.017	N	0.022	N	0.016	N	0.011	N	0.008
	282	T	N	0.032	N	0.018	N	0.041	N	0.011	N	0.013
	283	G	N	0.017	N	0.015	N	0.014	N	0.012	N	0.013
	284	N	N	0.028	N	0.020	N	0.017	N	0.013	N	0.023
	285	S	N	0.036	N	0.018	N	0.060	N	0.014	N	0.009
	286	L	N	0.044	N	0.030	N	0.025	N	0.010	N	0.013
	287	K	N	0.040	N	0.021	N	0.023	N	0.008	N	0.013
	288	V	N	0.067	N	0.025	N	0.021	N	0.012	N	0.015
	289	I	N	0.025	N	0.024	N	0.034	N	0.015	N	0.014
	290	H	N	0.018	N	0.021	N	0.031	N	0.028	N	0.021
	291	E	N	0.030	N	0.024	N	0.027	N	0.056	N	0.038
	292	Q	N	0.040	N	0.030	N	0.026	N	0.071	N	0.024
	293	V	N	0.030	N	0.030	N	0.026	N	0.016	N	0.012
	294	N	N	0.033	N	0.025	N	0.023	N	0.027	N	0.014
	295	H	N	0.033	N	0.025	N	0.030	N	0.029	N	0.017
	296	R	N	0.019	N	0.018	N	0.026	N	0.033	N	0.014
	297	W	N	0.032	N	0.023	N	0.039	N	0.039	N	0.014
	298	E	B	0.152	N	0.029	N	0.050	N	0.039	N	0.023
	299	V	N	0.070	N	0.021	N	0.027	N	0.033	N	0.019
	300	C	N	0.038	N	0.024	N	0.039	N	0.044	N	0.017
	301	L	N	0.036	N	0.030	N	0.048	N	0.018	N	0.015
	302	T	N	0.030	N	0.022	N	0.038	N	0.046	N	0.019
	303	M	N	0.013	N	0.017	N	0.034	N	0.010	N	0.021
	304	S	N	0.020	N	0.010	N	0.026	N	0.026	N	0.013
	305	E	N	0.026	N	0.021	N	0.027	N	0.022	N	0.010
	306	K	N	0.024	N	0.030	N	0.037	N	0.021	N	0.020
	307	G	N	0.039	N	0.025	N	0.033	N	0.028	N	0.022
	308	F	N	0.053	N	0.027	N	0.029	N	0.059	N	0.020
	309	Q	N	0.038	N	0.026	N	0.034	N	0.039	N	0.018
	310	Q	N	0.032	N	0.027	N	0.028	N	0.061	N	0.015
	311	I	N	0.018	N	0.019	N	0.042	N	0.021	N	0.016
	312	S	N	0.044	N	0.028	N	0.039	N	0.030	N	0.016
	313	F	N	0.082	N	0.033	N	0.029	B	0.138	N	0.022
	314	V	N	0.039	N	0.023	N	0.032	B	0.097	N	0.021
	315	N	B	0.177	N	0.027	N	0.060	N	0.039	N	0.036
	316	S	N	0.030	N	0.018	N	0.048	B	0.094	N	0.026
	317	I	N	0.033	N	0.024	N	0.044	N	0.044	N	0.023
	318	A	N	0.035	N	0.030	N	0.047	N	0.022	N	0.060
	319	T	N	0.034	N	0.057	N	0.060	N	0.073	N	0.046
	320	S	N	0.037	N	0.039	N	0.047	N	0.043	N	0.032
	321	K	N	0.041	N	0.053	N	0.033	N	0.037	N	0.055
	322	G	N	0.063	N	0.037	N	0.033	N	0.044	N	0.056
	323	G	N	0.052	N	0.048	N	0.044	N	0.050	N	0.033
	324	R	N	0.045	N	0.034	N	0.040	N	0.048	N	0.043
	325	H	N	0.073	N	0.040	N	0.034	N	0.037	N	0.061
	326	V	N	0.039	N	0.042	N	0.035	N	0.032	N	0.022
	327	D	N	0.033	N	0.023	N	0.033	N	0.026	N	0.021
	328	Y	N	0.032	N	0.040	N	0.031	N	0.025	N	0.021
	329	V	N	0.032	N	0.030	N	0.027	N	0.024	N	0.022
	330	A	N	0.029	N	0.022	N	0.025	N	0.022	N	0.011
	331	D	N	0.028	N	0.020	N	0.028	N	0.023	N	0.014
	332	Q	N	0.038	N	0.013	N	0.018	N	0.013	N	0.009
	333	I	N	0.016	N	0.014	N	0.024	N	0.022	N	0.013
	334	V	N	0.020	N	0.019	N	0.036	N	0.012	N	0.018
	335	T	N	0.024	N	0.025	N	0.026	N	0.016	N	0.016
	336	K	N	0.018	N	0.013	N	0.018	N	0.014	N	0.008
	337	L	N	0.023	N	0.018	N	0.017	N	0.010	N	0.010
	338	V	N	0.017	N	0.013	N	0.009	N	0.015	N	0.009
	339	D	N	0.020	N	0.029	N	0.018	N	0.014	N	0.010
	340	V	N	0.019	N	0.027	N	0.016	N	0.009	N	0.012
	341	V	N	0.027	N	0.020	N	0.019	N	0.010	N	0.009
	342	K	N	0.020	N	0.021	N	0.021	N	0.016	N	0.010
	343	K	N	0.031	N	0.029	N	0.023	N	0.011	N	0.015
	344	K	N	0.026	N	0.030	N	0.023	N	0.017	N	0.012
	345	N	N	0.024	N	0.017	N	0.022	N	0.014	N	0.012
	346	K	N	0.029	N	0.024	N	0.034	N	0.019	N	0.016
	347	G	N	0.020	N	0.014	N	0.023	N	0.016	N	0.016
	348	G	N	0.021	N	0.016	N	0.020	N	0.017	N	0.014
	349	V	N	0.019	N	0.021	N	0.021	N	0.019	N	0.017
	350	A	N	0.023	N	0.028	N	0.017	N	0.015	N	0.026
	351	V	N	0.017	N	0.024	N	0.019	N	0.012	N	0.015
	352	K	N	0.043	N	0.029	N	0.022	N	0.013	N	0.012
	353	A	N	0.018	N	0.027	N	0.019	N	0.033	N	0.014
	354	H	N	0.023	N	0.025	N	0.029	N	0.025	N	0.020
	355	Q	N	0.026	N	0.025	N	0.025	N	0.024	N	0.017
	356	V	N	0.024	N	0.022	N	0.024	N	0.033	N	0.017
	357	K	N	0.032	N	0.025	N	0.028	N	0.052	N	0.018
	358	N	N	0.027	N	0.030	N	0.025	N	0.026	N	0.016
	359	H	N	0.038	N	0.029	N	0.046	N	0.026	N	0.017
	360	M	N	0.021	N	0.022	N	0.024	N	0.013	N	0.018
	361	W	N	0.025	N	0.014	N	0.035	N	0.018	N	0.017
	362	I	N	0.020	N	0.016	N	0.033	N	0.021	N	0.018
	363	F	N	0.062	N	0.018	N	0.039	N	0.012	N	0.011
	364	V	N	0.013	N	0.015	N	0.021	N	0.008	N	0.015
	365	N	N	0.034	N	0.055	N	0.071	N	0.061	N	0.036
	366	A	N	0.036	N	0.016	N	0.036	N	0.010	N	0.017
	367	L	N	0.042	N	0.028	N	0.033	N	0.046	N	0.021
	368	I	B	0.115	N	0.045	N	0.043	N	0.054	N	0.011
	369	E	N	0.037	N	0.028	N	0.035	N	0.031	N	0.018
	370	N	N	0.042	N	0.029	N	0.032	N	0.030	N	0.016
	371	P	N	0.060	N	0.026	N	0.036	N	0.062	N	0.020
	372	T	N	0.048	N	0.027	N	0.035	N	0.031	N	0.021
	373	F	N	0.053	N	0.032	N	0.037	N	0.056	N	0.022
	374	D	N	0.043	N	0.030	N	0.035	N	0.036	N	0.022
	375	S	N	0.042	N	0.034	N	0.035	N	0.061	N	0.022
	376	Q	N	0.061	N	0.036	N	0.035	N	0.066	N	0.022
	377	T	N	0.066	N	0.023	N	0.048	B	0.193	N	0.025
	378	K	N	0.047	N	0.017	N	0.060	N	0.033	N	0.017
	379	E	N	0.042	N	0.027	N	0.034	N	0.020	N	0.016
	380	N	N	0.033	N	0.025	N	0.036	N	0.015	N	0.018
	381	M	N	0.051	N	0.019	N	0.029	N	0.045	N	0.017
	382	T	N	0.046	N	0.038	N	0.035	N	0.025	N	0.019
	383	L	N	0.051	N	0.018	N	0.033	N	0.018	N	0.014
	384	Q	N	0.018	N	0.014	N	0.032	N	0.014	N	0.012
	385	P	N	0.026	N	0.019	N	0.030	N	0.018	N	0.012
	386	K	N	0.021	N	0.019	N	0.022	N	0.023	N	0.010
	387	S	N	0.026	N	0.015	N	0.032	N	0.012	N	0.019
	388	F	N	0.013	N	0.017	N	0.022	N	0.011	N	0.025
	389	G	N	0.062	N	0.017	N	0.043	N	0.055	N	0.039
	390	S	N	0.017	N	0.015	N	0.026	N	0.012	N	0.045
	391	T	N	0.015	N	0.018	N	0.023	N	0.031	N	0.012
	392	C	N	0.032	N	0.029	N	0.031	N	0.013	N	0.017
	393	Q	N	0.015	N	0.017	N	0.026	N	0.016	N	0.015
	394	L	N	0.028	N	0.025	N	0.047	N	0.017	N	0.022
	395	S	N	0.024	N	0.015	N	0.029	N	0.023	N	0.010
	396	E	N	0.023	N	0.025	N	0.025	N	0.031	N	0.015
	397	K	N	0.025	N	0.024	N	0.016	N	0.017	N	0.012
	398	F	N	0.042	N	0.017	N	0.029	N	0.020	N	0.012
	399	I	N	0.023	N	0.020	N	0.028	N	0.021	N	0.014
	400	K	N	0.021	N	0.015	N	0.024	N	0.019	N	0.018
	401	A	N	0.027	N	0.021	N	0.026	N	0.030	N	0.017
	402	A	N	0.028	N	0.018	N	0.019	N	0.009	N	0.010
	403	I	N	0.036	N	0.026	N	0.019	N	0.016	N	0.015
	404	G	N	0.016	N	0.018	N	0.013	N	0.010	N	0.011
	405	C	N	0.029	N	0.020	N	0.025	N	0.017	N	0.019
	406	G	N	0.018	N	0.018	N	0.017	N	0.007	N	0.015
	407	I	N	0.034	N	0.032	N	0.034	N	0.013	N	0.014
	408	V	N	0.027	N	0.015	N	0.019	N	0.015	N	0.015
	409	E	N	0.017	N	0.022	N	0.018	N	0.014	N	0.025
	410	S	N	0.017	N	0.018	N	0.015	N	0.020	N	0.014
	411	I	N	0.021	N	0.009	N	0.029	N	0.011	N	0.010
	412	L	N	0.015	N	0.019	N	0.015	N	0.009	N	0.008
	413	N	N	0.025	N	0.014	N	0.020	N	0.012	N	0.011
	414	W	N	0.029	N	0.031	N	0.032	N	0.012	N	0.014
	415	V	N	0.014	N	0.017	N	0.014	N	0.012	N	0.013
	416	K	N	0.021	N	0.016	N	0.023	N	0.013	N	0.009
	417	F	N	0.031	N	0.025	N	0.018	N	0.014	N	0.013
	418	K	N	0.018	N	0.020	N	0.021	N	0.015	N	0.012
	419	A	N	0.017	N	0.012	N	0.021	N	0.018	N	0.012
	420	Q	N	0.024	N	0.018	N	0.025	N	0.017	N	0.013
	421	V	N	0.025	N	0.021	N	0.022	N	0.018	N	0.011
	422	Q	N	0.020	N	0.025	N	0.025	N	0.021	N	0.011
	423	L	N	0.018	N	0.032	N	0.023	N	0.015	N	0.010
	424	N	N	0.023	N	0.021	N	0.021	N	0.012	N	0.012
	425	K	N	0.025	N	0.019	N	0.031	N	0.016	N	0.012
	426	K	N	0.022	N	0.022	N	0.027	N	0.017	N	0.014
	427	C	N	0.022	N	0.020	N	0.024	N	0.011	N	0.012
	428	S	N	0.025	N	0.018	N	0.027	N	0.015	N	0.015
	429	A	N	0.031	N	0.017	N	0.023	N	0.016	N	0.015
	430	V	N	0.018	N	0.017	N	0.033	N	0.012	N	0.011
	431	K	N	0.021	N	0.015	N	0.023	N	0.010	N	0.015
	432	H	N	0.018	N	0.011	N	0.027	N	0.006	N	0.009
	433	N	N	0.030	N	0.021	N	0.025	N	0.006	N	0.014
	434	R	N	0.036	N	0.027	N	0.024	N	0.015	N	0.015
	435	I	N	0.029	N	0.013	N	0.024	N	0.020	N	0.023
	436	K	N	0.023	N	0.016	N	0.030	N	0.013	N	0.037
	437	G	N	0.051	N	0.025	N	0.024	N	0.015	N	0.015
	438	I	N	0.026	N	0.029	N	0.020	N	0.020	N	0.016
	439	P	N	0.025	N	0.032	N	0.024	N	0.026	N	0.022
	440	K	N	0.070	N	0.037	N	0.049	N	0.044	N	0.022
	441	L	N	0.034	N	0.066	N	0.045	N	0.056	N	0.021
	442	D	N	0.039	N	0.026	N	0.026	N	0.038	N	0.023
	443	D	N	0.052	N	0.046	N	0.043	N	0.030	N	0.031
	444	A	N	0.030	N	0.040	N	0.030	N	0.028	N	0.025
	445	N	N	0.030	N	0.018	N	0.031	N	0.018	N	0.020
	446	D	N	0.024	N	0.023	N	0.029	N	0.018	N	0.016
	447	A	N	0.037	N	0.018	N	0.023	N	0.018	N	0.017
	448	G	N	0.026	N	0.026	N	0.032	N	0.021	N	0.014
	449	G	N	0.029	N	0.027	N	0.026	N	0.019	N	0.014
	450	R	N	0.027	N	0.024	N	0.032	N	0.018	N	0.014
	451	N	N	0.022	N	0.024	N	0.019	N	0.025	N	0.021
	452	S	N	0.030	N	0.031	N	0.034	N	0.041	N	0.019
	453	T	N	0.017	N	0.023	N	0.020	N	0.024	N	0.017
	454	E	N	0.024	N	0.024	N	0.019	N	0.029	N	0.014
	455	C	N	0.032	N	0.022	N	0.044	N	0.034	N	0.018
	456	T	N	0.036	N	0.025	N	0.035	N	0.033	N	0.018
	457	L	N	0.028	N	0.031	N	0.030	N	0.027	N	0.019
	458	I	N	0.034	N	0.029	N	0.024	N	0.022	N	0.017
	459	L	N	0.040	N	0.019	N	0.028	N	0.018	N	0.013
	460	T	N	0.033	N	0.021	N	0.068	N	0.014	N	0.019
	461	E	B	0.137	B	0.311	N	0.067	B	0.175	N	0.052
	462	G	N	0.059	N	0.025	B	0.281	B	0.377	B	0.235
	463	D	B	0.516	B	0.304	N	0.040	B	0.959	B	0.956
	464	S	B	0.190	N	0.040	N	0.088	B	0.727	B	0.544
	465	A	B	0.312	N	0.034	N	0.032	B	0.474	B	0.371
	466	K	B	0.134	N	0.016	N	0.029	B	0.202	B	0.465
	467	T	B	0.120	N	0.062	N	0.036	N	0.040	N	0.053
	468	L	N	0.065	N	0.071	N	0.032	N	0.043	N	0.092
	469	A	N	0.044	N	0.011	N	0.042	N	0.023	N	0.021
	470	V	N	0.022	N	0.020	N	0.026	N	0.018	N	0.014
	471	S	N	0.032	N	0.018	N	0.028	N	0.021	N	0.021
	472	G	N	0.028	N	0.016	N	0.022	N	0.018	N	0.021
	473	L	N	0.034	N	0.047	N	0.017	N	0.019	N	0.023
	474	G	N	0.018	N	0.022	N	0.028	N	0.019	N	0.026
	475	V	N	0.023	N	0.017	N	0.024	N	0.020	N	0.018
	476	V	N	0.022	N	0.029	N	0.027	N	0.018	N	0.022
	477	G	N	0.034	N	0.021	N	0.029	N	0.019	N	0.013
	478	R	N	0.027	N	0.038	N	0.027	N	0.071	N	0.017
	479	D	N	0.037	N	0.032	N	0.025	N	0.025	N	0.015
	480	K	N	0.024	N	0.014	N	0.022	N	0.021	N	0.017
	481	Y	N	0.039	N	0.023	N	0.052	N	0.040	N	0.012
	482	G	N	0.038	N	0.021	N	0.036	N	0.019	N	0.009
	483	V	N	0.026	N	0.017	N	0.022	N	0.031	N	0.016
	484	F	N	0.063	N	0.029	N	0.029	N	0.034	N	0.008
	485	P	N	0.057	N	0.022	N	0.034	N	0.058	N	0.032
	486	L	N	0.033	N	0.023	N	0.037	B	0.173	N	0.060
	487	R	N	0.050	B	0.149	B	0.330	B	0.184	N	0.092
	488	G	B	0.109	B	0.195	N	0.063	B	0.219	N	0.042
	489	K	B	0.153	N	0.071	N	0.045	B	0.393	N	0.084
	490	I	N	0.056	N	0.038	N	0.023	N	0.073	N	0.024
	491	L	N	0.076	N	0.048	N	0.053	N	0.050	N	0.025
	492	N	B	0.376	N	0.095	N	0.077	B	0.117	N	0.068
	493	V	N	0.048	B	0.113	N	0.032	N	0.032	N	0.083
	494	R	N	0.052	N	0.058	N	0.053	N	0.019	N	0.046
	495	E	N	0.027	N	0.021	N	0.032	N	0.025	N	0.030
	496	A	N	0.021	N	0.027	N	0.032	N	0.023	N	0.021
	497	S	N	0.035	N	0.030	N	0.032	N	0.025	N	0.017
	498	H	N	0.018	N	0.033	N	0.023	N	0.028	N	0.015
	499	K	N	0.032	N	0.026	N	0.026	N	0.019	N	0.015
	500	Q	N	0.044	N	0.041	N	0.038	N	0.034	N	0.025
	501	I	N	0.042	N	0.027	N	0.030	N	0.025	N	0.019
	502	M	N	0.027	N	0.033	N	0.028	N	0.021	N	0.018
	503	E	N	0.027	N	0.026	N	0.029	N	0.025	N	0.016
	504	N	N	0.042	N	0.035	N	0.035	N	0.030	N	0.021
	505	A	N	0.024	N	0.020	N	0.029	N	0.025	N	0.016
	506	E	N	0.039	N	0.037	N	0.033	N	0.042	N	0.020
	507	I	N	0.034	N	0.024	N	0.028	N	0.038	N	0.019
	508	N	N	0.025	N	0.033	N	0.028	N	0.024	N	0.021
	509	N	N	0.024	N	0.016	N	0.027	N	0.023	N	0.016
	510	I	N	0.026	N	0.016	N	0.022	N	0.020	N	0.017
	511	I	N	0.025	N	0.018	N	0.015	N	0.020	N	0.013
	512	K	N	0.031	N	0.031	N	0.031	N	0.019	N	0.018
	513	I	N	0.011	N	0.025	N	0.028	N	0.019	N	0.018
	514	V	N	0.028	N	0.016	N	0.016	N	0.014	N	0.020
	515	G	N	0.013	N	0.014	N	0.017	N	0.018	N	0.018
	516	L	N	0.020	N	0.012	N	0.038	N	0.014	N	0.015
	517	Q	N	0.017	N	0.017	N	0.021	N	0.021	N	0.019
	518	Y	N	0.022	N	0.029	N	0.025	N	0.014	N	0.018
	519	K	N	0.027	N	0.023	N	0.024	N	0.019	N	0.015
	520	K	N	0.031	N	0.027	N	0.022	N	0.037	N	0.010
	521	N	N	0.019	N	0.018	N	0.019	N	0.026	N	0.013
	522	Y	N	0.037	N	0.037	N	0.024	N	0.016	N	0.026
	523	E	N	0.033	N	0.031	N	0.025	N	0.024	N	0.022
	524	D	N	0.018	N	0.025	N	0.023	N	0.011	N	0.014
	525	E	N	0.019	N	0.024	N	0.022	N	0.017	N	0.018
	526	D	N	0.022	N	0.019	N	0.016	N	0.008	N	0.018
	527	S	N	0.021	N	0.015	N	0.023	N	0.016	N	0.011
	528	L	N	0.031	N	0.017	N	0.028	N	0.033	N	0.015
	529	K	N	0.035	N	0.029	N	0.017	N	0.023	N	0.014
	530	T	N	0.029	N	0.026	N	0.026	N	0.052	N	0.018
	531	L	N	0.081	N	0.032	N	0.035	N	0.041	N	0.019
	532	R	N	0.054	N	0.021	N	0.028	N	0.026	N	0.016
	533	Y	N	0.083	N	0.032	N	0.060	N	0.018	N	0.021
	534	G	N	0.060	N	0.038	N	0.037	N	0.039	N	0.020
	535	K	N	0.053	N	0.054	N	0.028	N	0.029	N	0.021
	536	I	N	0.033	N	0.038	N	0.030	N	0.017	N	0.021
	537	M	N	0.060	N	0.031	N	0.021	N	0.037	N	0.020
	538	I	N	0.053	N	0.028	N	0.032	N	0.035	N	0.007
	539	M	B	0.228	N	0.039	N	0.047	N	0.069	N	0.050
	540	T	N	0.054	N	0.013	N	0.029	B	0.131	N	0.016
	541	D	B	0.394	B	0.126	N	0.045	N	0.064	B	0.137
	542	Q	N	0.057	N	0.082	N	0.039	N	0.059	N	0.024
	543	D	N	0.047	N	0.032	N	0.033	B	0.243	B	0.351
	544	Q	N	0.040	N	0.049	N	0.042	N	0.038	N	0.061
	545	D	N	0.044	N	0.037	N	0.061	N	0.039	N	0.068
	546	G	N	0.084	N	0.034	N	0.039	N	0.045	N	0.084
	547	S	B	0.142	N	0.047	N	0.030	N	0.067	B	0.307
	548	H	N	0.085	N	0.065	N	0.057	B	0.125	B	0.283
	549	I	N	0.036	N	0.103	B	0.107	B	0.085	N	0.025
	550	K	N	0.044	N	0.033	N	0.028	N	0.031	N	0.028
	551	G	N	0.042	N	0.027	N	0.033	N	0.022	N	0.032
	552	L	N	0.048	N	0.033	N	0.031	N	0.024	N	0.023
	553	L	N	0.028	N	0.021	N	0.029	N	0.027	N	0.015
	554	I	N	0.016	N	0.012	N	0.023	N	0.025	N	0.013
	555	N	N	0.034	N	0.015	N	0.031	N	0.026	N	0.015
	556	F	N	0.026	N	0.012	N	0.040	N	0.025	N	0.018
	557	I	N	0.018	N	0.015	N	0.028	N	0.024	N	0.017
	558	H	N	0.021	N	0.029	N	0.023	N	0.039	N	0.016
	559	H	N	0.027	N	0.039	N	0.025	N	0.016	N	0.017
	560	N	N	0.032	N	0.019	N	0.023	N	0.032	N	0.019
	561	W	N	0.023	N	0.020	N	0.014	N	0.026	N	0.018
	562	P	N	0.029	N	0.043	N	0.027	N	0.023	N	0.023
	563	S	N	0.022	N	0.016	N	0.029	N	0.026	N	0.022
	564	L	N	0.026	N	0.025	N	0.030	N	0.035	N	0.017
	565	L	N	0.025	N	0.020	N	0.017	N	0.061	N	0.017
	566	R	N	0.025	N	0.024	N	0.023	N	0.026	N	0.014
	567	H	N	0.026	N	0.021	N	0.028	N	0.024	N	0.015
	568	R	N	0.025	N	0.016	N	0.025	N	0.014	N	0.013
	569	F	N	0.061	N	0.044	N	0.027	N	0.024	N	0.019
	570	L	N	0.021	N	0.028	N	0.034	N	0.023	N	0.016
	571	E	N	0.026	N	0.020	N	0.030	N	0.023	N	0.019
	572	E	N	0.030	N	0.024	N	0.024	N	0.029	N	0.018
	573	F	N	0.077	N	0.025	N	0.032	N	0.035	N	0.017
	574	I	N	0.039	N	0.026	N	0.034	N	0.022	N	0.021
	575	T	N	0.046	N	0.036	N	0.042	B	0.102	N	0.019
	576	P	N	0.047	B	0.299	N	0.024	N	0.033	N	0.046
	577	I	N	0.015	N	0.037	N	0.025	B	0.104	N	0.016
	578	V	N	0.055	N	0.047	N	0.037	B	0.102	N	0.022
	579	K	N	0.043	N	0.041	N	0.033	N	0.039	N	0.021
	580	V	N	0.028	N	0.032	N	0.026	N	0.025	N	0.020
	581	S	N	0.043	N	0.025	N	0.031	N	0.023	N	0.014
	582	K	N	0.025	N	0.024	N	0.028	N	0.023	N	0.015
	583	N	N	0.044	N	0.029	N	0.054	N	0.027	N	0.016
	584	K	N	0.041	N	0.033	N	0.052	N	0.016	N	0.021
	585	Q	N	0.022	N	0.014	N	0.026	N	0.014	N	0.017
	586	E	N	0.027	N	0.025	N	0.030	N	0.020	N	0.019
	587	M	N	0.027	N	0.024	N	0.030	N	0.020	N	0.020
	588	A	N	0.047	N	0.040	N	0.036	N	0.041	N	0.020
	589	F	N	0.048	N	0.049	N	0.056	N	0.037	N	0.020
	590	Y	B	0.110	N	0.037	N	0.055	N	0.027	N	0.024
	591	S	N	0.045	N	0.042	N	0.061	N	0.028	N	0.024
	592	L	N	0.048	N	0.034	N	0.033	N	0.048	N	0.020
	593	P	N	0.029	N	0.019	N	0.029	N	0.029	N	0.018
	594	E	N	0.033	N	0.040	N	0.033	N	0.025	N	0.020
	595	F	N	0.034	N	0.036	N	0.025	N	0.030	N	0.020
	596	E	N	0.032	N	0.024	N	0.031	N	0.031	N	0.018
	597	E	N	0.029	N	0.023	N	0.028	N	0.018	N	0.017
	598	W	N	0.025	N	0.020	N	0.023	N	0.020	N	0.016
	599	K	N	0.033	N	0.031	N	0.015	N	0.019	N	0.015
	600	S	N	0.016	N	0.014	N	0.021	N	0.014	N	0.013
	601	S	N	0.022	N	0.023	N	0.020	N	0.015	N	0.012
	602	T	N	0.020	N	0.015	N	0.019	N	0.008	N	0.012
	603	P	N	0.031	N	0.016	N	0.025	N	0.017	N	0.018
	604	N	N	0.017	N	0.016	N	0.025	N	0.016	N	0.010
	605	H	N	0.028	N	0.022	N	0.021	N	0.019	N	0.014
	606	K	N	0.028	N	0.027	N	0.028	N	0.018	N	0.015
	607	K	N	0.033	N	0.031	N	0.037	N	0.028	N	0.012
	608	W	N	0.031	N	0.035	N	0.031	N	0.029	N	0.012
	609	K	N	0.039	N	0.032	N	0.027	N	0.023	N	0.013
	610	V	N	0.033	N	0.027	N	0.025	N	0.023	N	0.017
	611	K	N	0.056	N	0.024	N	0.043	N	0.041	N	0.017
	612	Y	N	0.071	N	0.062	N	0.054	N	0.061	N	0.027
	613	Y	B	0.151	N	0.039	N	0.094	N	0.042	N	0.028
	614	K	B	0.215	N	0.094	N	0.085	B	0.241	N	0.016
	615	G	B	0.192	B	0.576	N	0.060	N	0.022	N	0.062
	616	L	B	0.114	N	0.087	N	0.085	B	0.151	N	0.037
	617	G	B	0.228	N	0.048	N	0.095	B	0.102	N	0.061
	618	T	N	0.048	N	0.035	N	0.050	N	0.038	N	0.038
	619	S	N	0.035	N	0.044	B	0.143	N	0.025	N	0.070
	620	T	N	0.034	N	0.027	N	0.048	N	0.022	N	0.026
	621	S	N	0.036	N	0.031	N	0.032	N	0.033	N	0.012
	622	K	N	0.036	N	0.029	N	0.021	N	0.028	N	0.017
	623	E	N	0.035	N	0.028	N	0.029	N	0.038	N	0.019
	624	A	N	0.031	N	0.027	N	0.027	N	0.038	N	0.024
	625	K	N	0.027	N	0.028	N	0.029	N	0.048	N	0.021
	626	E	N	0.031	N	0.026	N	0.032	N	0.029	N	0.020
	627	Y	N	0.047	N	0.080	N	0.034	N	0.024	N	0.019
	628	F	N	0.035	N	0.025	N	0.033	N	0.033	N	0.019
	629	A	N	0.033	N	0.028	N	0.031	N	0.028	N	0.020
	630	D	N	0.029	N	0.017	N	0.024	N	0.031	N	0.019
	631	M	N	0.031	N	0.024	N	0.030	N	0.032	N	0.019
	632	K	N	0.027	N	0.025	N	0.024	N	0.019	N	0.019
	633	R	N	0.029	N	0.027	N	0.035	N	0.021	N	0.021
	634	H	N	0.037	N	0.032	N	0.030	N	0.027	N	0.017
	635	R	N	0.030	N	0.029	N	0.035	N	0.019	N	0.017
	636	I	N	0.032	N	0.023	N	0.033	N	0.024	N	0.018
	637	Q	N	0.027	N	0.030	N	0.033	N	0.024	N	0.021
	638	F	N	0.025	N	0.022	N	0.031	N	0.013	N	0.019
	639	K	N	0.020	N	0.025	N	0.033	N	0.010	N	0.020
	640	Y	N	0.019	N	0.017	N	0.029	N	0.022	N	0.024
	641	S	N	0.032	N	0.030	N	0.033	N	0.016	N	0.033
	642	G	N	0.034	N	0.028	N	0.030	N	0.024	N	0.016
	643	P	N	0.027	N	0.028	N	0.031	N	0.017	N	0.012
	644	E	N	0.039	N	0.035	N	0.025	N	0.015	N	0.021
	645	D	N	0.024	N	0.025	N	0.027	N	0.012	N	0.012
	646	D	N	0.022	N	0.038	N	0.029	N	0.023	N	0.015
	647	A	N	0.022	N	0.028	N	0.025	N	0.018	N	0.012
	648	A	N	0.024	N	0.026	N	0.025	N	0.017	N	0.019
	649	I	N	0.024	N	0.017	N	0.017	N	0.012	N	0.014
	650	S	N	0.020	N	0.024	N	0.027	N	0.033	N	0.018
	651	L	N	0.028	N	0.018	N	0.025	N	0.017	N	0.015
	652	A	N	0.026	N	0.020	N	0.022	N	0.016	N	0.015
	653	F	N	0.024	N	0.016	N	0.019	N	0.013	N	0.009
	654	S	N	0.015	N	0.017	N	0.015	N	0.024	N	0.010
	655	K	N	0.024	N	0.021	N	0.021	N	0.016	N	0.020
	656	K	N	0.026	N	0.022	N	0.020	N	0.010	N	0.015
	657	Q	N	0.021	N	0.019	N	0.017	N	0.013	N	0.009
	658	I	N	0.024	N	0.023	N	0.029	N	0.011	N	0.015
	659	D	N	0.022	N	0.020	N	0.026	N	0.013	N	0.020
	660	D	N	0.022	N	0.024	N	0.023	N	0.016	N	0.010
	661	R	N	0.043	N	0.039	N	0.032	N	0.026	N	0.015
	662	K	N	0.028	N	0.027	N	0.031	N	0.017	N	0.015
	663	E	N	0.024	N	0.023	N	0.030	N	0.024	N	0.016
	664	W	N	0.021	N	0.020	N	0.027	N	0.037	N	0.020
	665	L	N	0.024	N	0.017	N	0.023	N	0.020	N	0.017
	666	T	N	0.019	N	0.022	N	0.017	N	0.017	N	0.011
	667	N	N	0.023	N	0.020	N	0.023	N	0.024	N	0.013
	668	F	N	0.026	N	0.039	N	0.015	N	0.019	N	0.010
	669	M	N	0.028	N	0.019	N	0.025	N	0.016	N	0.009
	670	E	N	0.012	N	0.014	N	0.022	N	0.016	N	0.009
	671	D	N	0.016	N	0.025	N	0.022	N	0.012	N	0.010
	672	R	N	0.026	N	0.016	N	0.021	N	0.010	N	0.008
	673	R	N	0.023	N	0.014	N	0.022	N	0.010	N	0.013
	674	Q	N	0.016	N	0.019	N	0.020	N	0.012	N	0.012
	675	R	N	0.026	N	0.018	N	0.023	N	0.009	N	0.010
	676	K	N	0.022	N	0.011	N	0.023	N	0.010	N	0.009
	677	L	N	0.026	N	0.011	N	0.025	N	0.009	N	0.006
	678	L	N	0.054	N	0.014	N	0.011	N	0.031	N	0.008
	679	G	N	0.015	N	0.012	N	0.017	N	0.016	N	0.009
	680	L	N	0.028	N	0.018	N	0.016	N	0.013	N	0.007
	681	P	N	0.046	N	0.016	N	0.027	N	0.014	N	0.005
	682	E	N	0.031	N	0.017	N	0.019	N	0.016	N	0.009
	683	D	N	0.033	N	0.016	N	0.027	N	0.017	N	0.029
	684	Y	N	0.051	N	0.032	N	0.021	N	0.013	N	0.036
	685	L	N	0.033	N	0.033	N	0.022	N	0.015	N	0.018
	686	Y	N	0.045	N	0.033	N	0.023	N	0.012	N	0.004
	687	G	N	0.022	N	0.019	N	0.015	N	0.041	N	0.018
	688	Q	N	0.025	N	0.018	N	0.020	N	0.056	N	0.015
	689	T	N	0.025	N	0.024	N	0.026	N	0.020	N	0.039
	690	T	N	0.026	N	0.036	N	0.025	N	0.017	N	0.020
	691	T	N	0.031	N	0.020	N	0.017	N	0.017	N	0.018
	692	Y	N	0.019	N	0.033	N	0.033	N	0.015	N	0.013
	693	L	N	0.021	N	0.019	N	0.026	N	0.011	N	0.016
	694	T	N	0.039	N	0.032	N	0.025	N	0.022	N	0.017
	695	Y	N	0.027	N	0.017	N	0.030	N	0.038	N	0.023
	696	N	N	0.035	N	0.031	N	0.034	N	0.032	N	0.017
	697	D	N	0.042	N	0.051	N	0.026	N	0.020	N	0.018
	698	F	N	0.028	N	0.028	N	0.027	N	0.030	N	0.018
	699	I	N	0.033	N	0.038	N	0.034	N	0.032	N	0.018
	700	N	N	0.029	N	0.027	N	0.026	N	0.051	N	0.041
	701	K	N	0.034	N	0.028	N	0.031	N	0.037	N	0.018
	702	E	N	0.026	N	0.027	N	0.022	N	0.027	N	0.016
	703	L	N	0.031	N	0.023	N	0.015	N	0.025	N	0.012
	704	I	N	0.021	N	0.028	N	0.028	N	0.022	N	0.016
	705	L	N	0.029	N	0.023	N	0.031	N	0.024	N	0.025
	706	F	N	0.029	N	0.019	N	0.027	N	0.013	N	0.015
	707	S	N	0.024	N	0.017	N	0.033	N	0.024	N	0.013
	708	N	N	0.022	N	0.021	N	0.020	N	0.014	N	0.012
	709	S	N	0.019	N	0.016	N	0.020	N	0.019	N	0.015
	710	D	N	0.020	N	0.026	N	0.020	N	0.027	N	0.016
	711	N	N	0.021	N	0.018	N	0.020	N	0.016	N	0.015
	712	E	N	0.022	N	0.029	N	0.020	N	0.024	N	0.015
	713	R	N	0.030	N	0.030	N	0.036	N	0.023	N	0.016
	714	S	N	0.030	N	0.023	N	0.033	N	0.049	N	0.025
	715	I	N	0.026	N	0.034	N	0.037	N	0.032	N	0.023
	716	P	N	0.026	N	0.030	N	0.023	N	0.034	N	0.024
	717	S	N	0.047	N	0.026	N	0.030	N	0.027	N	0.014
	718	M	N	0.029	N	0.018	N	0.025	N	0.009	N	0.012
	719	V	N	0.022	N	0.010	N	0.029	N	0.022	N	0.013
	720	D	N	0.047	N	0.027	N	0.036	N	0.043	N	0.020
	721	G	N	0.018	N	0.015	N	0.040	N	0.017	N	0.014
	722	L	N	0.020	N	0.022	N	0.027	N	0.033	N	0.020
	723	K	N	0.041	N	0.022	N	0.037	N	0.055	N	0.030
	724	P	N	0.056	N	0.084	N	0.024	N	0.036	N	0.044
	725	G	N	0.058	N	0.031	N	0.036	N	0.039	N	0.013
	726	Q	N	0.041	N	0.100	N	0.047	N	0.022	N	0.066
	727	R	B	0.146	N	0.084	N	0.054	N	0.033	N	0.063
	728	K	N	0.052	B	0.140	N	0.087	N	0.072	B	0.127
	729	V	N	0.031	B	0.183	N	0.042	N	0.027	N	0.028
	730	L	N	0.047	N	0.083	B	0.269	N	0.036	N	0.013
	731	F	N	0.017	N	0.013	N	0.029	N	0.052	N	0.009
	732	T	N	0.029	N	0.007	N	0.026	N	0.036	N	0.012
	733	C	N	0.020	N	0.019	N	0.051	N	0.022	N	0.014
	734	F	N	0.024	N	0.017	N	0.018	N	0.021	N	0.012
	735	K	N	0.017	N	0.022	N	0.051	N	0.071	N	0.015
	736	R	N	0.023	N	0.026	N	0.026	N	0.014	N	0.018
	737	N	N	0.032	N	0.022	N	0.024	N	0.048	N	0.020
	738	D	N	0.026	N	0.025	N	0.032	N	0.022	N	0.020
	739	K	N	0.024	N	0.016	N	0.027	N	0.017	N	0.014
	740	R	N	0.025	N	0.016	N	0.020	N	0.019	N	0.019
	741	E	N	0.024	N	0.022	N	0.024	N	0.023	N	0.018
	742	V	N	0.034	N	0.016	N	0.022	N	0.016	N	0.013
	743	K	B	0.108	N	0.021	N	0.028	N	0.021	N	0.019
	744	V	N	0.029	N	0.028	N	0.040	N	0.053	N	0.010
	745	A	N	0.068	N	0.041	N	0.025	N	0.019	N	0.028
	746	Q	N	0.034	N	0.033	N	0.039	N	0.025	N	0.028
	747	L	N	0.018	N	0.015	N	0.027	N	0.029	N	0.012
	748	A	N	0.014	N	0.013	N	0.029	N	0.012	N	0.010
	749	G	N	0.020	N	0.011	N	0.039	N	0.028	N	0.014
	750	S	N	0.019	N	0.015	N	0.052	N	0.021	N	0.016
	751	V	N	0.012	N	0.008	N	0.038	N	0.013	N	0.011
	752	A	N	0.019	N	0.014	N	0.015	N	0.018	N	0.009
	753	E	N	0.029	N	0.047	N	0.019	N	0.031	N	0.010
	754	M	N	0.031	N	0.025	N	0.021	N	0.025	N	0.015
	755	S	N	0.033	N	0.021	N	0.025	N	0.026	N	0.016
	756	S	N	0.032	N	0.027	N	0.028	N	0.031	N	0.020
	757	Y	N	0.047	N	0.041	N	0.030	N	0.031	N	0.020
	758	H	N	0.041	N	0.035	N	0.034	N	0.026	N	0.024
	759	H	N	0.060	N	0.041	N	0.038	N	0.034	N	0.028
	760	G	N	0.040	N	0.030	N	0.049	N	0.021	N	0.021
	761	E	N	0.036	N	0.027	N	0.034	N	0.027	N	0.018
	762	M	N	0.031	N	0.033	N	0.033	N	0.026	N	0.023
	763	S	N	0.029	N	0.019	N	0.032	N	0.024	N	0.026
	764	L	N	0.033	N	0.023	N	0.027	N	0.024	N	0.020
	765	M	N	0.027	N	0.020	N	0.023	N	0.025	N	0.016
	766	M	N	0.024	N	0.026	N	0.022	N	0.024	N	0.015
	767	T	N	0.023	N	0.021	N	0.025	N	0.014	N	0.040
	768	I	N	0.024	N	0.028	N	0.033	N	0.021	N	0.017
	769	I	N	0.023	N	0.025	N	0.028	N	0.015	N	0.020
	770	N	N	0.028	N	0.026	N	0.028	N	0.022	N	0.018
	771	L	N	0.020	N	0.023	N	0.021	N	0.025	N	0.015
	772	A	N	0.031	N	0.015	N	0.027	N	0.020	N	0.012
	773	Q	N	0.036	N	0.026	N	0.034	N	0.026	N	0.015
	774	N	N	0.031	N	0.021	N	0.033	N	0.024	N	0.015
	775	F	N	0.013	N	0.018	N	0.027	N	0.026	N	0.016
	776	V	N	0.033	N	0.022	N	0.036	N	0.035	N	0.016
	777	G	N	0.035	N	0.048	N	0.032	N	0.021	N	0.020
	778	S	N	0.043	N	0.031	N	0.035	N	0.029	N	0.025
	779	N	N	0.043	N	0.035	N	0.041	N	0.039	N	0.021
	780	N	N	0.046	N	0.037	N	0.057	N	0.025	N	0.024
	781	L	N	0.027	N	0.021	N	0.022	N	0.021	N	0.015
	782	N	N	0.027	N	0.026	N	0.025	N	0.025	N	0.023
	783	L	N	0.030	N	0.019	N	0.020	N	0.025	N	0.013
	784	L	N	0.028	N	0.020	N	0.025	B	0.093	N	0.017
	785	Q	N	0.036	N	0.025	N	0.035	N	0.028	N	0.019
	786	P	N	0.041	N	0.037	N	0.034	N	0.036	N	0.018
	787	I	N	0.043	N	0.031	N	0.040	N	0.033	N	0.018
	788	G	N	0.037	N	0.032	N	0.055	B	0.079	N	0.021
	789	Q	N	0.051	N	0.043	N	0.047	N	0.031	N	0.020
	790	F	N	0.076	N	0.043	N	0.046	N	0.040	N	0.031
	791	G	N	0.055	N	0.044	N	0.032	N	0.070	N	0.023
	792	T	N	0.059	N	0.048	N	0.038	N	0.067	N	0.030
	793	R	N	0.055	N	0.041	N	0.055	N	0.027	N	0.024
	794	L	N	0.030	N	0.036	N	0.031	N	0.023	N	0.021
	795	H	N	0.031	N	0.030	N	0.028	N	0.028	N	0.023
	796	G	N	0.040	N	0.021	N	0.033	N	0.033	N	0.041
	797	G	N	0.044	N	0.080	N	0.047	N	0.036	N	0.035
	798	K	N	0.036	N	0.033	N	0.035	N	0.032	N	0.030
	799	D	N	0.025	N	0.037	N	0.027	B	0.110	N	0.067
	800	S	N	0.035	N	0.060	N	0.030	N	0.041	N	0.007
	801	A	N	0.040	N	0.028	N	0.061	N	0.030	N	0.013
	802	S	N	0.031	N	0.028	N	0.031	N	0.030	N	0.012
	803	P	N	0.047	N	0.038	N	0.034	N	0.024	N	0.019
	804	R	N	0.090	N	0.048	B	0.311	N	0.032	N	0.023
	805	Y	N	0.059	N	0.036	N	0.058	N	0.021	N	0.031
	806	I	N	0.030	N	0.016	N	0.036	N	0.025	N	0.021
	807	F	N	0.018	N	0.045	N	0.032	N	0.021	N	0.023
	808	T	N	0.032	N	0.023	N	0.030	N	0.042	N	0.021
	809	M	N	0.030	N	0.027	N	0.021	N	0.028	N	0.019
	810	L	N	0.019	N	0.016	N	0.012	N	0.028	N	0.012
	811	S	N	0.019	N	0.016	N	0.027	N	0.024	N	0.010
	812	S	N	0.018	N	0.015	N	0.017	N	0.028	N	0.008
	813	L	N	0.019	N	0.010	N	0.013	N	0.043	N	0.011
	814	A	N	0.023	N	0.027	N	0.024	N	0.023	N	0.008
	815	R	N	0.020	N	0.023	N	0.030	N	0.024	N	0.008
	816	L	N	0.011	N	0.016	N	0.014	N	0.013	N	0.009
	817	L	N	0.029	N	0.011	N	0.019	N	0.015	N	0.013
	818	F	N	0.020	N	0.012	N	0.017	N	0.023	N	0.012
	819	P	N	0.023	N	0.021	N	0.023	N	0.017	N	0.019
	820	P	N	0.029	N	0.020	N	0.025	N	0.027	N	0.014
	821	K	N	0.028	N	0.022	N	0.022	N	0.023	N	0.015
	822	D	N	0.029	N	0.023	N	0.031	N	0.021	N	0.025
	823	D	N	0.031	N	0.022	N	0.032	N	0.028	N	0.020
	824	H	N	0.023	N	0.020	N	0.025	N	0.022	N	0.012
	825	T	N	0.031	N	0.029	N	0.032	N	0.024	N	0.016
	826	L	N	0.031	N	0.041	N	0.024	N	0.024	N	0.016
	827	K	N	0.035	N	0.036	N	0.029	N	0.028	N	0.018
	828	F	N	0.028	N	0.035	N	0.026	N	0.037	N	0.016
	829	L	N	0.033	N	0.033	N	0.032	N	0.027	N	0.019
	830	Y	N	0.029	N	0.024	N	0.030	N	0.033	N	0.014
	831	D	N	0.031	N	0.025	N	0.030	N	0.017	N	0.016
	832	D	N	0.033	N	0.031	N	0.033	N	0.023	N	0.019
	833	N	N	0.035	N	0.026	N	0.025	N	0.016	N	0.018
	834	Q	N	0.036	N	0.023	N	0.025	N	0.035	N	0.013
	835	R	N	0.035	N	0.030	N	0.032	N	0.035	N	0.019
	836	V	N	0.027	N	0.031	N	0.030	N	0.025	N	0.023
	837	E	N	0.037	N	0.024	N	0.037	N	0.026	N	0.018
	838	P	N	0.027	N	0.036	N	0.031	N	0.031	N	0.015
	839	E	N	0.035	N	0.046	N	0.031	N	0.023	N	0.019
	840	W	N	0.032	N	0.026	N	0.037	N	0.032	N	0.018
	841	Y	N	0.029	N	0.043	N	0.028	N	0.049	N	0.018
	842	I	N	0.041	N	0.036	N	0.026	N	0.021	N	0.017
	843	P	N	0.050	N	0.084	N	0.035	N	0.051	N	0.017
	844	I	N	0.037	N	0.024	N	0.025	N	0.037	N	0.022
	845	I	N	0.028	N	0.018	N	0.039	N	0.022	N	0.013
	846	P	N	0.014	N	0.040	N	0.027	N	0.053	N	0.018
	847	M	N	0.050	N	0.030	N	0.028	N	0.070	N	0.016
	848	V	N	0.051	N	0.011	N	0.034	B	0.101	N	0.017
	849	L	N	0.036	N	0.016	N	0.035	N	0.017	N	0.019
	850	I	N	0.025	N	0.027	N	0.021	N	0.032	N	0.020
	851	N	N	0.068	N	0.042	N	0.034	N	0.039	N	0.043
	852	G	B	0.301	N	0.032	N	0.032	B	0.110	N	0.096
	853	A	B	0.170	B	0.143	N	0.038	B	0.246	N	0.038
	854	E	N	0.042	N	0.074	N	0.044	N	0.064	N	0.027
	855	G	N	0.072	B	0.237	N	0.044	B	0.249	N	0.024
	856	I	N	0.090	N	0.078	N	0.039	B	0.169	N	0.049
	857	G	B	0.110	B	0.119	N	0.041	N	0.065	N	0.049
	858	T	B	0.139	N	0.072	N	0.046	B	0.090	N	0.027
	859	G	B	0.245	B	0.137	N	0.045	B	0.341	N	0.035
	860	W	N	0.036	N	0.052	N	0.053	B	0.082	N	0.036
	861	S	B	0.117	N	0.077	N	0.031	N	0.060	N	0.021
	862	C	B	0.133	N	0.080	N	0.069	N	0.047	B	0.179
	863	K	N	0.042	B	0.107	N	0.079	B	0.140	N	0.059
	864	I	N	0.052	N	0.057	N	0.043	B	0.678	B	0.139
	865	P	N	0.050	N	0.090	N	0.041	B	0.266	B	0.955
	866	N	N	0.060	B	0.142	N	0.049	B	0.099	N	0.061
	867	F	N	0.040	N	0.021	N	0.053	B	0.281	N	0.049
	868	D	N	0.081	N	0.043	N	0.045	N	0.041	N	0.049
	869	V	N	0.029	N	0.026	N	0.035	N	0.045	N	0.024
	870	R	N	0.034	N	0.038	N	0.038	N	0.021	N	0.020
	871	E	N	0.033	N	0.026	N	0.032	N	0.030	N	0.022
	872	I	N	0.030	N	0.036	N	0.023	N	0.021	N	0.022
	873	V	N	0.018	N	0.015	N	0.071	N	0.031	N	0.015
	874	N	N	0.026	N	0.027	N	0.026	N	0.022	N	0.019
	875	N	N	0.064	N	0.023	N	0.022	N	0.017	N	0.014
	876	I	N	0.019	N	0.018	N	0.015	N	0.029	N	0.012
	877	R	N	0.013	N	0.009	N	0.023	N	0.015	N	0.014
	878	R	N	0.023	N	0.022	N	0.032	N	0.014	N	0.012
	879	L	N	0.025	N	0.017	N	0.021	N	0.020	N	0.017
	880	M	N	0.015	N	0.013	N	0.023	N	0.018	N	0.014
	881	D	N	0.025	N	0.011	N	0.015	N	0.017	N	0.015
	882	G	N	0.023	N	0.018	N	0.020	N	0.015	N	0.017
	883	E	N	0.027	N	0.017	N	0.024	N	0.018	N	0.016
	884	E	N	0.026	N	0.024	N	0.027	N	0.017	N	0.021
	885	P	N	0.034	N	0.029	N	0.032	N	0.025	N	0.019
	886	L	N	0.029	N	0.028	N	0.029	N	0.025	N	0.016
	887	P	N	0.038	N	0.031	N	0.035	N	0.032	N	0.015
	888	M	N	0.054	N	0.046	N	0.030	B	0.132	N	0.018
	889	L	N	0.031	N	0.023	N	0.024	N	0.058	N	0.018
	890	P	N	0.040	N	0.055	N	0.029	N	0.034	N	0.017
	891	S	N	0.061	N	0.091	N	0.037	N	0.033	N	0.019
	892	Y	N	0.029	N	0.055	N	0.035	B	0.087	N	0.020
	893	K	N	0.036	N	0.031	N	0.031	N	0.056	N	0.023
	894	N	N	0.032	N	0.030	N	0.028	N	0.024	N	0.022
	895	F	N	0.037	N	0.031	N	0.035	N	0.036	N	0.022
	896	K	N	0.031	N	0.053	N	0.026	N	0.027	N	0.012
	897	G	N	0.025	N	0.030	N	0.034	N	0.028	N	0.015
	898	T	N	0.029	N	0.033	N	0.029	N	0.021	N	0.019
	899	I	N	0.021	N	0.020	N	0.031	N	0.014	N	0.018
	900	E	N	0.030	N	0.016	N	0.032	N	0.014	N	0.016
	901	E	N	0.031	N	0.040	N	0.036	N	0.018	N	0.017
	902	L	N	0.028	N	0.030	N	0.032	N	0.028	N	0.015
	903	A	N	0.026	N	0.014	N	0.026	N	0.024	N	0.013
	904	P	N	0.023	N	0.018	N	0.026	N	0.028	N	0.012
	905	N	N	0.020	N	0.027	N	0.039	N	0.039	N	0.027
	906	Q	N	0.036	N	0.018	N	0.038	N	0.014	N	0.016
	907	Y	N	0.017	N	0.012	N	0.039	N	0.026	N	0.016
	908	V	N	0.031	N	0.023	N	0.024	N	0.025	N	0.021
	909	I	N	0.017	N	0.012	N	0.024	N	0.019	N	0.017
	910	S	N	0.026	N	0.020	N	0.037	N	0.020	N	0.019
	911	G	N	0.020	N	0.009	N	0.029	N	0.049	N	0.039
	912	E	N	0.026	N	0.027	N	0.033	N	0.027	N	0.019
	913	V	N	0.021	N	0.013	N	0.025	N	0.055	N	0.022
	914	A	N	0.015	N	0.013	N	0.025	N	0.019	N	0.011
	915	I	N	0.028	N	0.015	N	0.026	N	0.031	N	0.017
	916	L	N	0.021	N	0.015	N	0.027	N	0.027	N	0.014
	917	N	N	0.027	N	0.027	N	0.025	N	0.036	N	0.013
	918	S	N	0.028	N	0.025	N	0.024	N	0.021	N	0.014
	919	T	N	0.021	N	0.049	N	0.022	N	0.029	N	0.014
	920	T	N	0.023	N	0.024	N	0.026	N	0.020	N	0.011
	921	I	N	0.026	N	0.019	N	0.030	N	0.023	N	0.012
	922	E	N	0.035	N	0.030	N	0.027	N	0.019	N	0.015
	923	I	N	0.047	N	0.024	N	0.039	N	0.024	N	0.016
	924	S	N	0.062	N	0.039	N	0.059	N	0.027	N	0.019
	925	E	B	0.137	B	0.278	N	0.058	B	0.088	N	0.061
	926	L	N	0.037	N	0.015	B	0.124	N	0.014	B	0.199
	927	P	N	0.063	N	0.060	N	0.059	B	0.120	B	0.113
	928	V	N	0.059	N	0.067	N	0.042	N	0.043	N	0.020
	929	R	N	0.051	N	0.040	N	0.043	N	0.039	N	0.023
	930	T	N	0.049	N	0.034	N	0.037	N	0.035	N	0.046
	931	W	N	0.046	N	0.050	N	0.038	N	0.036	N	0.024
	932	T	N	0.048	N	0.035	N	0.039	N	0.038	N	0.033
	933	Q	N	0.034	N	0.026	N	0.034	N	0.030	N	0.022
	934	T	N	0.032	N	0.033	N	0.030	N	0.030	N	0.021
	935	Y	N	0.025	N	0.023	N	0.026	N	0.015	N	0.018
	936	K	N	0.027	N	0.023	N	0.022	N	0.028	N	0.013
	937	E	N	0.027	N	0.028	N	0.026	N	0.024	N	0.013
	938	Q	N	0.019	N	0.020	N	0.045	N	0.016	N	0.013
	939	V	N	0.027	N	0.014	N	0.013	N	0.013	N	0.011
	940	L	N	0.020	N	0.014	N	0.026	N	0.022	N	0.011
	941	E	N	0.027	N	0.016	N	0.018	N	0.014	N	0.013
	942	P	N	0.026	N	0.028	N	0.015	N	0.015	N	0.012
	943	M	N	0.019	N	0.012	N	0.013	N	0.011	N	0.011
	944	L	N	0.018	N	0.026	N	0.013	N	0.012	N	0.009
	945	N	N	0.024	N	0.011	N	0.013	N	0.010	N	0.006
	946	G	N	0.030	N	0.015	N	0.023	N	0.014	N	0.013
	947	T	N	0.019	N	0.014	N	0.019	N	0.014	N	0.007
	948	E	N	0.024	N	0.018	N	0.020	N	0.016	N	0.011
	949	K	N	0.029	N	0.018	N	0.019	N	0.011	N	0.007
	950	T	N	0.020	N	0.016	N	0.020	N	0.016	N	0.010
	951	P	N	0.016	N	0.018	N	0.013	N	0.019	N	0.015
	952	P	N	0.023	N	0.022	N	0.028	N	0.019	N	0.015
	953	L	N	0.040	N	0.028	N	0.019	N	0.020	N	0.008
	954	I	N	0.057	N	0.068	N	0.030	N	0.050	N	0.015
	955	T	N	0.029	N	0.026	N	0.026	N	0.015	N	0.011
	956	D	N	0.019	N	0.019	N	0.040	N	0.037	N	0.017
	957	Y	N	0.024	N	0.025	N	0.025	N	0.019	N	0.016
	958	R	N	0.025	N	0.025	N	0.026	N	0.029	N	0.014
	959	E	N	0.033	N	0.024	N	0.028	N	0.025	N	0.013
	960	Y	N	0.031	N	0.028	N	0.028	N	0.026	N	0.014
	961	H	N	0.025	N	0.028	N	0.030	N	0.025	N	0.020
	962	T	N	0.028	N	0.026	N	0.035	N	0.027	N	0.015
	963	D	N	0.024	N	0.024	N	0.028	N	0.028	N	0.015
	964	T	N	0.030	N	0.035	N	0.031	N	0.024	N	0.015
	965	T	N	0.022	N	0.017	N	0.027	N	0.033	N	0.014
	966	V	N	0.028	N	0.030	N	0.022	N	0.019	N	0.016
	967	K	N	0.029	N	0.021	N	0.032	N	0.041	N	0.017
	968	F	N	0.038	N	0.022	N	0.023	N	0.023	N	0.018
	969	V	N	0.030	N	0.017	N	0.031	N	0.049	N	0.022
	970	V	N	0.018	N	0.009	N	0.024	N	0.017	N	0.017
	971	K	N	0.026	N	0.013	N	0.030	N	0.016	N	0.021
	972	M	N	0.026	N	0.015	N	0.025	N	0.019	N	0.015
	973	T	N	0.014	N	0.016	N	0.030	N	0.015	N	0.041
	974	E	N	0.024	N	0.017	N	0.023	N	0.027	N	0.015
	975	E	N	0.034	N	0.021	N	0.024	N	0.017	N	0.014
	976	K	N	0.027	N	0.026	N	0.021	N	0.026	N	0.016
	977	L	N	0.017	N	0.018	N	0.026	N	0.024	N	0.017
	978	A	N	0.018	N	0.022	N	0.028	N	0.018	N	0.013
	979	E	N	0.020	N	0.021	N	0.022	N	0.020	N	0.018
	980	A	N	0.026	N	0.024	N	0.027	N	0.016	N	0.017
	981	E	N	0.032	N	0.023	N	0.019	N	0.013	N	0.016
	982	R	N	0.018	N	0.015	N	0.013	N	0.010	N	0.012
	983	V	N	0.017	N	0.019	N	0.020	N	0.014	N	0.015
	984	G	N	0.019	N	0.018	N	0.015	N	0.015	N	0.012
	985	L	N	0.016	N	0.019	N	0.014	N	0.016	N	0.012
	986	H	N	0.032	N	0.020	N	0.021	N	0.041	N	0.017
	987	K	N	0.025	N	0.036	N	0.019	N	0.016	N	0.012
	988	V	N	0.014	N	0.022	N	0.025	N	0.012	N	0.016
	989	F	N	0.025	N	0.022	N	0.028	N	0.021	N	0.014
	990	K	N	0.024	N	0.037	N	0.024	N	0.023	N	0.014
	991	L	N	0.019	N	0.021	N	0.021	N	0.025	N	0.017
	992	Q	N	0.029	N	0.018	N	0.031	N	0.020	N	0.013
	993	T	N	0.023	N	0.033	N	0.031	N	0.012	N	0.015
	994	S	N	0.030	N	0.024	N	0.032	N	0.008	N	0.014
	995	L	N	0.018	N	0.014	N	0.044	N	0.009	N	0.013
	996	T	N	0.013	N	0.026	N	0.030	N	0.008	N	0.011
	997	C	N	0.011	N	0.020	N	0.032	N	0.009	N	0.017
	998	N	N	0.047	N	0.036	N	0.042	N	0.040	N	0.040
	999	S	N	0.024	N	0.077	N	0.031	N	0.053	N	0.049
	1000	M	N	0.012	N	0.023	N	0.044	N	0.015	N	0.019
	1001	V	N	0.015	N	0.009	N	0.032	N	0.011	N	0.021
	1002	L	N	0.011	N	0.020	N	0.038	N	0.013	N	0.018
	1003	F	N	0.009	N	0.012	N	0.033	N	0.011	N	0.024
	1004	D	N	0.026	N	0.024	N	0.042	N	0.041	N	0.023
	1005	H	N	0.023	N	0.018	N	0.027	N	0.018	N	0.017
	1006	V	N	0.033	N	0.027	N	0.024	N	0.017	N	0.015
	1007	G	N	0.023	N	0.011	N	0.029	N	0.030	N	0.026
	1008	C	N	0.031	N	0.021	N	0.034	N	0.020	N	0.034
	1009	L	N	0.041	N	0.052	N	0.029	N	0.019	N	0.022
	1010	K	N	0.029	N	0.031	N	0.028	N	0.012	N	0.021
	1011	K	N	0.064	N	0.033	N	0.029	N	0.014	N	0.020
	1012	Y	N	0.035	N	0.015	N	0.027	N	0.009	N	0.008
	1013	D	N	0.027	N	0.024	N	0.024	N	0.019	N	0.017
	1014	T	N	0.037	N	0.017	N	0.029	N	0.017	N	0.017
	1015	V	N	0.018	N	0.019	N	0.024	N	0.019	N	0.011
	1016	L	N	0.018	N	0.018	N	0.030	N	0.023	N	0.012
	1017	D	N	0.027	N	0.023	N	0.022	N	0.018	N	0.012
	1018	I	N	0.030	N	0.022	N	0.019	N	0.022	N	0.010
	1019	L	N	0.024	N	0.026	N	0.042	N	0.025	N	0.021
	1020	R	N	0.023	N	0.019	N	0.021	N	0.026	N	0.015
	1021	D	N	0.032	N	0.028	N	0.033	N	0.022	N	0.014
	1022	F	N	0.031	N	0.026	N	0.025	N	0.024	N	0.016
	1023	F	N	0.029	N	0.021	N	0.014	N	0.025	N	0.018
	1024	E	N	0.022	N	0.028	N	0.026	N	0.019	N	0.020
	1025	L	N	0.025	N	0.021	N	0.029	N	0.025	N	0.013
	1026	R	N	0.041	N	0.051	N	0.034	N	0.025	N	0.021
	1027	L	N	0.031	N	0.027	N	0.026	N	0.023	N	0.017
	1028	K	N	0.021	N	0.020	N	0.024	N	0.022	N	0.018
	1029	Y	N	0.026	N	0.023	N	0.023	N	0.026	N	0.014
	1030	Y	N	0.032	N	0.018	N	0.032	N	0.025	N	0.018
	1031	G	N	0.025	N	0.021	N	0.034	N	0.023	N	0.017
	1032	L	N	0.046	N	0.019	N	0.025	N	0.023	N	0.013
	1033	R	N	0.034	N	0.025	N	0.044	N	0.026	N	0.019
	1034	K	N	0.043	N	0.027	N	0.029	N	0.021	N	0.019
	1035	E	N	0.021	N	0.020	N	0.029	N	0.017	N	0.018
	1036	W	N	0.041	N	0.030	N	0.025	N	0.030	N	0.019
	1037	L	N	0.038	N	0.054	N	0.034	N	0.027	N	0.018
	1038	L	N	0.030	N	0.020	N	0.020	N	0.022	N	0.009
	1039	G	N	0.019	N	0.016	N	0.017	N	0.024	N	0.011
	1040	M	N	0.042	N	0.014	N	0.023	N	0.012	N	0.010
	1041	L	N	0.021	N	0.011	N	0.017	N	0.017	N	0.011
	1042	G	N	0.016	N	0.017	N	0.023	N	0.016	N	0.012
	1043	A	N	0.018	N	0.014	N	0.024	N	0.021	N	0.016
	1044	E	N	0.028	N	0.021	N	0.040	N	0.016	N	0.012
	1045	S	N	0.016	N	0.013	N	0.013	N	0.020	N	0.012
	1046	A	N	0.022	N	0.027	N	0.019	N	0.011	N	0.011
	1047	K	N	0.033	N	0.013	N	0.014	N	0.011	N	0.014
	1048	L	N	0.016	N	0.014	N	0.030	N	0.013	N	0.027
	1049	N	N	0.021	N	0.015	N	0.024	N	0.015	N	0.024
	1050	N	N	0.023	N	0.025	N	0.017	N	0.020	N	0.017
	1051	Q	N	0.024	N	0.038	N	0.030	N	0.015	N	0.016
	1052	A	N	0.019	N	0.021	N	0.023	N	0.017	N	0.010
	1053	R	N	0.027	N	0.023	N	0.037	N	0.023	N	0.015
	1054	F	N	0.033	N	0.021	N	0.027	N	0.017	N	0.015
	1055	I	N	0.021	N	0.025	N	0.023	N	0.021	N	0.024
	1056	L	N	0.023	N	0.022	N	0.024	N	0.015	N	0.013
	1057	E	N	0.028	N	0.023	N	0.029	N	0.020	N	0.013
	1058	K	N	0.041	N	0.021	N	0.014	N	0.015	N	0.012
	1059	I	N	0.017	N	0.024	N	0.019	N	0.015	N	0.014
	1060	D	N	0.021	N	0.014	N	0.016	N	0.018	N	0.010
	1061	G	N	0.024	N	0.025	N	0.024	N	0.013	N	0.014
	1062	K	N	0.020	N	0.031	N	0.023	N	0.021	N	0.013
	1063	I	N	0.026	N	0.021	N	0.026	N	0.009	N	0.016
	1064	I	N	0.018	N	0.018	N	0.060	N	0.008	N	0.024
	1065	I	N	0.009	N	0.009	N	0.018	N	0.017	N	0.042
	1066	E	N	0.046	N	0.026	N	0.035	N	0.028	N	0.014
	1067	N	N	0.060	N	0.030	N	0.035	N	0.074	N	0.018
	1068	K	N	0.032	N	0.048	N	0.035	B	0.722	B	0.301
	1069	P	N	0.030	N	0.029	N	0.034	N	0.070	B	0.104
	1070	K	N	0.016	N	0.024	N	0.030	N	0.014	N	0.016
	1071	K	N	0.023	N	0.020	N	0.019	N	0.016	N	0.012
	1072	E	N	0.016	N	0.022	N	0.026	N	0.018	N	0.014
	1073	L	N	0.018	N	0.026	N	0.014	N	0.020	N	0.017
	1074	I	N	0.016	N	0.019	N	0.022	N	0.019	N	0.015
	1075	K	N	0.017	N	0.018	N	0.017	N	0.015	N	0.012
	1076	V	N	0.029	N	0.018	N	0.017	N	0.012	N	0.011
	1077	L	N	0.023	N	0.043	N	0.011	N	0.017	N	0.010
	1078	I	N	0.026	N	0.022	N	0.014	N	0.022	N	0.013
	1079	Q	N	0.031	N	0.020	N	0.020	N	0.023	N	0.015
	1080	R	N	0.022	N	0.024	N	0.022	N	0.023	N	0.016
	1081	G	N	0.039	N	0.030	N	0.018	N	0.018	N	0.012
	1082	Y	N	0.025	N	0.017	B	0.114	N	0.023	N	0.018
	1083	D	N	0.031	N	0.012	N	0.023	N	0.022	N	0.016
	1084	S	N	0.025	N	0.017	N	0.035	N	0.021	N	0.017
	1085	D	N	0.027	N	0.022	N	0.023	N	0.018	N	0.015
	1086	P	N	0.026	N	0.022	N	0.018	N	0.008	N	0.015
	1087	V	N	0.019	N	0.018	N	0.012	N	0.013	N	0.022
	1088	K	N	0.015	N	0.016	N	0.018	N	0.015	N	0.011
	1089	A	N	0.017	N	0.025	N	0.019	N	0.017	N	0.012
	1090	W	N	0.017	N	0.025	N	0.044	N	0.015	N	0.014
	1091	K	N	0.013	N	0.018	N	0.012	N	0.012	N	0.007
	1092	E	N	0.014	N	0.018	N	0.016	N	0.010	N	0.010
	1093	A	N	0.013	N	0.018	N	0.015	N	0.008	N	0.010
	1094	Q	N	0.013	N	0.016	N	0.018	N	0.015	N	0.011
	1095	Q	N	0.011	N	0.020	N	0.013	N	0.012	N	0.012
	1096	K	N	0.014	N	0.030	N	0.010	N	0.010	N	0.010
	1097	V	N	0.013	N	0.020	N	0.013	N	0.008	N	0.012
	1098	P	N	0.009	N	0.019	N	0.014	N	0.013	N	0.010
	1099	D	N	0.013	N	0.017	N	0.016	N	0.017	N	0.010
	1100	E	N	0.012	N	0.014	N	0.017	N	0.014	N	0.011
	1101	E	N	0.019	N	0.018	N	0.016	N	0.011	N	0.012
	1102	E	N	0.019	N	0.023	N	0.016	N	0.011	N	0.010
	1103	N	N	0.022	N	0.023	N	0.016	N	0.011	N	0.014
	1104	E	N	0.024	N	0.020	N	0.021	N	0.011	N	0.011
	1105	E	N	0.020	N	0.023	N	0.017	N	0.013	N	0.020
	1106	S	N	0.019	N	0.024	N	0.016	N	0.014	N	0.015
	1107	D	N	0.018	N	0.027	N	0.018	N	0.012	N	0.017
	1108	N	N	0.018	N	0.024	N	0.017	N	0.011	N	0.013
	1109	E	N	0.021	N	0.016	N	0.019	N	0.012	N	0.016
	1110	K	N	0.021	N	0.025	N	0.014	N	0.014	N	0.015
	1111	E	N	0.022	N	0.028	N	0.016	N	0.013	N	0.012
	1112	T	N	0.027	N	0.025	N	0.022	N	0.011	N	0.015
	1113	E	N	0.020	N	0.027	N	0.021	N	0.007	N	0.008
	1114	K	N	0.015	N	0.024	N	0.018	N	0.009	N	0.014
	1115	S	N	0.018	N	0.021	N	0.017	N	0.011	N	0.020
	1116	D	N	0.017	N	0.027	N	0.014	N	0.012	N	0.012
	1117	S	N	0.009	N	0.020	N	0.012	N	0.010	N	0.007
	1118	V	N	0.022	N	0.012	N	0.015	N	0.009	N	0.008
	1119	T	N	0.017	N	0.017	N	0.013	N	0.014	N	0.007
	1120	D	N	0.014	N	0.024	N	0.014	N	0.007	N	0.011
	1121	S	N	0.020	N	0.017	N	0.033	N	0.014	N	0.010
	1122	G	N	0.026	N	0.024	N	0.013	N	0.011	N	0.008
	1123	P	N	0.022	N	0.017	N	0.019	N	0.014	N	0.016
	1124	T	N	0.017	N	0.018	N	0.031	N	0.019	N	0.008
	1125	F	N	0.017	N	0.028	N	0.029	N	0.021	N	0.015
	1126	N	N	0.033	N	0.024	N	0.031	N	0.023	N	0.014
	1127	Y	N	0.020	N	0.022	N	0.025	N	0.015	N	0.014
	1128	L	N	0.021	N	0.017	N	0.026	N	0.016	N	0.012
	1129	L	N	0.024	N	0.016	N	0.020	N	0.024	N	0.008
	1130	D	N	0.027	N	0.013	N	0.018	N	0.015	N	0.011
	1131	M	N	0.024	N	0.027	N	0.019	N	0.012	N	0.017
	1132	P	N	0.016	N	0.014	N	0.022	N	0.016	N	0.013
	1133	L	N	0.018	N	0.027	N	0.028	N	0.014	N	0.015
	1134	W	N	0.021	N	0.014	N	0.023	N	0.019	N	0.012
	1135	Y	N	0.037	N	0.023	N	0.026	N	0.021	N	0.014
	1136	L	N	0.032	N	0.018	N	0.028	N	0.020	N	0.013
	1137	T	N	0.032	N	0.038	N	0.033	N	0.038	N	0.016
	1138	K	N	0.020	N	0.023	N	0.022	N	0.014	N	0.022
	1139	E	N	0.024	N	0.028	N	0.028	N	0.015	N	0.012
	1140	K	N	0.029	N	0.021	N	0.026	N	0.020	N	0.012
	1141	K	N	0.026	N	0.017	N	0.043	N	0.019	N	0.011
	1142	D	N	0.021	N	0.015	N	0.020	N	0.013	N	0.011
	1143	E	N	0.018	N	0.025	N	0.032	N	0.012	N	0.019
	1144	L	N	0.021	N	0.014	N	0.023	N	0.015	N	0.016
	1145	C	N	0.015	N	0.035	N	0.042	N	0.013	N	0.011
	1146	R	N	0.024	N	0.019	N	0.024	N	0.019	N	0.013
	1147	L	N	0.019	N	0.013	N	0.021	N	0.016	N	0.008
	1148	R	N	0.024	N	0.017	N	0.062	N	0.015	N	0.011
	1149	N	N	0.013	N	0.023	N	0.019	N	0.011	N	0.010
	1150	E	N	0.020	N	0.025	N	0.024	N	0.013	N	0.011
	1151	K	N	0.017	N	0.010	N	0.023	N	0.016	N	0.011
	1152	E	N	0.016	N	0.018	N	0.020	N	0.013	N	0.011
	1153	Q	N	0.019	N	0.021	N	0.027	N	0.017	N	0.014
	1154	E	N	0.027	N	0.022	N	0.021	N	0.016	N	0.011
	1155	L	N	0.021	N	0.017	N	0.040	N	0.021	N	0.014
	1156	D	N	0.017	N	0.020	N	0.020	N	0.015	N	0.012
	1157	T	N	0.016	N	0.044	N	0.021	N	0.017	N	0.016
	1158	L	N	0.014	N	0.012	N	0.009	N	0.012	N	0.018
	1159	K	N	0.023	N	0.016	N	0.032	N	0.029	N	0.014
	1160	R	N	0.017	N	0.015	N	0.025	N	0.013	N	0.011
	1161	K	N	0.025	N	0.013	N	0.024	N	0.017	N	0.014
	1162	S	N	0.027	N	0.015	N	0.025	N	0.014	N	0.013
	1163	P	N	0.035	N	0.019	N	0.030	N	0.013	N	0.016
	1164	S	N	0.029	N	0.023	N	0.026	N	0.024	N	0.017
	1165	D	N	0.027	N	0.027	N	0.031	N	0.022	N	0.015
	1166	L	N	0.022	N	0.030	N	0.044	N	0.019	N	0.013
	1167	W	N	0.024	N	0.024	N	0.039	N	0.037	N	0.013
	1168	K	N	0.027	N	0.018	N	0.024	N	0.016	N	0.017
	1169	E	N	0.021	N	0.019	N	0.023	N	0.020	N	0.016
	1170	D	N	0.029	N	0.022	N	0.032	N	0.020	N	0.018
	1171	L	N	0.020	N	0.024	N	0.035	N	0.019	N	0.016
	1172	A	N	0.021	N	0.017	N	0.020	N	0.015	N	0.024
	1173	T	N	0.025	N	0.021	N	0.024	N	0.017	N	0.012
	1174	F	N	0.017	N	0.016	N	0.025	N	0.019	N	0.014
	1175	I	N	0.022	N	0.018	N	0.013	N	0.019	N	0.016
	1176	E	N	0.017	N	0.012	N	0.017	N	0.013	N	0.013
	1177	E	N	0.027	N	0.019	N	0.038	N	0.016	N	0.016
	1178	L	N	0.019	N	0.013	N	0.022	N	0.012	N	0.016
	1179	E	N	0.017	N	0.019	N	0.021	N	0.012	N	0.016
	1180	A	N	0.018	N	0.039	N	0.018	N	0.014	N	0.018
	1181	V	N	0.021	N	0.017	N	0.022	N	0.019	N	0.016
	1182	E	N	0.020	N	0.021	N	0.021	N	0.014	N	0.012
	1183	A	N	0.015	N	0.020	N	0.020	N	0.012	N	0.013
	1184	K	N	0.022	N	0.026	N	0.029	N	0.016	N	0.017
	1185	E	N	0.023	N	0.027	N	0.032	N	0.012	N	0.010
	1186	K	N	0.021	N	0.017	N	0.027	N	0.016	N	0.014
	1187	Q	N	0.016	N	0.030	N	0.022	N	0.015	N	0.012
	1188	D	N	0.013	N	0.018	N	0.025	N	0.014	N	0.011
	1189	E	N	0.017	N	0.014	N	0.026	N	0.010	N	0.009
	1190	Q	N	0.015	N	0.020	N	0.017	N	0.014	N	0.009
	1191	V	N	0.014	N	0.014	N	0.015	N	0.007	N	0.007
	1192	G	N	0.014	N	0.019	N	0.022	N	0.013	N	0.008
	1193	L	N	0.016	N	0.018	N	0.016	N	0.013	N	0.010
	1194	P	N	0.027	N	0.012	N	0.032	N	0.021	N	0.007
	1195	G	N	0.019	N	0.012	N	0.025	N	0.011	N	0.007
	1196	K	N	0.024	N	0.019	N	0.042	N	0.016	N	0.009
	1197	G	N	0.023	N	0.024	N	0.037	N	0.020	N	0.006
	1198	G	N	0.020	N	0.018	N	0.038	N	0.017	N	0.008
	1199	K	N	0.018	N	0.017	N	0.031	N	0.020	N	0.013
	1200	A	N	0.017	N	0.014	N	0.027	N	0.019	N	0.005
	1201	K	N	0.017	N	0.023	N	0.014	N	0.018	N	0.008
	1202	G	N	0.009	N	0.011	N	0.016	N	0.014	N	0.007
	1203	K	N	0.013	N	0.018	N	0.013	N	0.016	N	0.018
	1204	K	N	0.017	N	0.014	N	0.010	N	0.016	N	0.017
	1205	T	N	0.017	N	0.020	N	0.017	N	0.010	N	0.009
	1206	Q	N	0.014	N	0.018	N	0.010	N	0.027	N	0.013
	1207	M	N	0.016	N	0.015	N	0.010	N	0.010	N	0.007
	1208	A	N	0.015	N	0.013	N	0.010	N	0.009	N	0.006
	1209	E	N	0.019	N	0.015	N	0.011	N	0.010	N	0.008
	1210	V	N	0.013	N	0.019	N	0.012	N	0.008	N	0.008
	1211	L	N	0.022	N	0.019	N	0.019	N	0.013	N	0.008
	1212	P	N	0.018	N	0.019	N	0.019	N	0.015	N	0.006
	1213	S	N	0.035	N	0.017	N	0.037	N	0.016	N	0.009
	1214	P	N	0.018	N	0.024	N	0.019	N	0.012	N	0.011
	1215	R	N	0.019	N	0.017	N	0.018	N	0.009	N	0.027
	1216	G	N	0.019	N	0.021	N	0.020	N	0.011	N	0.021
	1217	Q	N	0.018	N	0.018	N	0.013	N	0.011	N	0.016
	1218	R	N	0.016	N	0.019	N	0.015	N	0.008	N	0.010
	1219	V	N	0.018	N	0.014	N	0.022	N	0.008	N	0.008
	1220	I	N	0.019	N	0.027	N	0.024	N	0.012	N	0.008
	1221	P	N	0.016	N	0.017	N	0.016	N	0.010	N	0.013
	1222	R	N	0.015	N	0.017	N	0.023	N	0.010	N	0.011
	1223	I	N	0.018	N	0.019	N	0.017	N	0.006	N	0.009
	1224	T	N	0.025	N	0.021	N	0.022	N	0.009	N	0.015
	1225	I	N	0.009	N	0.018	N	0.014	N	0.013	N	0.008
	1226	E	N	0.015	N	0.026	N	0.015	N	0.012	N	0.013
	1227	M	N	0.019	N	0.019	N	0.015	N	0.009	N	0.009
	1228	K	N	0.016	N	0.020	N	0.015	N	0.013	N	0.012
	1229	A	N	0.014	N	0.015	N	0.021	N	0.021	N	0.007
	1230	E	N	0.015	N	0.017	N	0.019	N	0.022	N	0.008
	1231	A	N	0.016	N	0.017	N	0.019	N	0.009	N	0.006
	1232	E	N	0.030	N	0.029	N	0.033	N	0.016	N	0.006
	1233	K	N	0.024	N	0.027	N	0.023	N	0.013	N	0.008
	1234	K	N	0.021	N	0.018	N	0.018	N	0.012	N	0.009
	1235	N	N	0.022	N	0.026	N	0.019	N	0.012	N	0.009
	1236	K	N	0.018	N	0.019	N	0.017	N	0.018	N	0.016
	1237	K	N	0.020	N	0.015	N	0.018	N	0.012	N	0.012
	1238	K	N	0.018	N	0.016	N	0.017	N	0.012	N	0.008
	1239	I	N	0.013	N	0.012	N	0.021	N	0.008	N	0.006
	1240	K	N	0.015	N	0.020	N	0.015	N	0.009	N	0.007
	1241	N	N	0.016	N	0.013	N	0.019	N	0.011	N	0.009
	1242	E	N	0.015	N	0.019	N	0.016	N	0.011	N	0.010
	1243	N	N	0.016	N	0.017	N	0.015	N	0.010	N	0.011
	1244	T	N	0.015	N	0.014	N	0.019	N	0.007	N	0.006
	1245	E	N	0.023	N	0.016	N	0.019	N	0.009	N	0.005
	1246	G	N	0.025	N	0.011	N	0.034	N	0.010	N	0.008
	1247	S	N	0.026	N	0.016	N	0.032	N	0.009	N	0.007
	1248	P	N	0.019	N	0.015	N	0.021	N	0.008	N	0.009
	1249	Q	N	0.014	N	0.013	N	0.023	N	0.008	N	0.015
	1250	E	N	0.016	N	0.017	N	0.014	N	0.007	N	0.011
	1251	D	N	0.015	N	0.015	N	0.014	N	0.009	N	0.011
	1252	G	N	0.015	N	0.018	N	0.017	N	0.009	N	0.007
	1253	V	N	0.011	N	0.012	N	0.015	N	0.009	N	0.009
	1254	E	N	0.016	N	0.020	N	0.013	N	0.010	N	0.015
	1255	L	N	0.014	N	0.013	N	0.013	N	0.010	N	0.010
	1256	E	N	0.014	N	0.022	N	0.023	N	0.006	N	0.008
	1257	G	N	0.013	N	0.020	N	0.008	N	0.006	N	0.006
	1258	L	N	0.012	N	0.019	N	0.013	N	0.008	N	0.006
	1259	K	N	0.012	N	0.020	N	0.017	N	0.012	N	0.008
	1260	Q	N	0.016	N	0.018	N	0.015	N	0.012	N	0.006
	1261	R	N	0.016	N	0.015	N	0.012	N	0.010	N	0.008
	1262	L	N	0.011	N	0.016	N	0.012	N	0.009	N	0.004
	1263	E	N	0.018	N	0.016	N	0.016	N	0.010	N	0.009
	1264	K	N	0.014	N	0.018	N	0.013	N	0.020	N	0.013
	1265	K	N	0.013	N	0.016	N	0.010	N	0.010	N	0.007
	1266	Q	N	0.016	N	0.027	N	0.016	N	0.009	N	0.008
	1267	K	N	0.014	N	0.017	N	0.014	N	0.010	N	0.014
	1268	R	N	0.013	N	0.013	N	0.019	N	0.011	N	0.007
	1269	E	N	0.024	N	0.013	N	0.013	N	0.011	N	0.006
	1270	P	N	0.018	N	0.014	N	0.020	N	0.008	N	0.009
	1271	G	N	0.014	N	0.011	N	0.018	N	0.010	N	0.008
	1272	T	N	0.015	N	0.022	N	0.017	N	0.010	N	0.005
	1273	K	N	0.019	N	0.017	N	0.012	N	0.008	N	0.008
	1274	T	N	0.014	N	0.014	N	0.020	N	0.008	N	0.007
	1275	K	N	0.016	N	0.018	N	0.017	N	0.007	N	0.029
	1276	K	N	0.014	N	0.016	N	0.018	N	0.008	N	0.012
	1277	Q	N	0.025	N	0.019	N	0.016	N	0.013	N	0.020
	1278	T	N	0.017	N	0.015	N	0.022	N	0.006	N	0.014
	1279	T	N	0.024	N	0.014	N	0.027	N	0.010	N	0.013
	1280	L	N	0.020	N	0.009	N	0.009	N	0.010	N	0.007
	1281	A	N	0.029	N	0.012	N	0.016	N	0.009	N	0.013
	1282	F	N	0.014	N	0.023	N	0.009	N	0.008	N	0.016
	1283	K	N	0.016	N	0.015	N	0.016	N	0.007	N	0.023
	1284	P	N	0.017	N	0.028	N	0.017	N	0.011	N	0.013
	1285	I	N	0.029	N	0.019	N	0.043	N	0.014	N	0.012
	1286	K	N	0.014	N	0.023	N	0.012	N	0.011	N	0.013
	1287	K	N	0.016	N	0.019	N	0.021	N	0.014	N	0.011
	1288	G	N	0.027	N	0.016	N	0.018	N	0.009	N	0.009
	1289	K	N	0.016	N	0.017	N	0.019	N	0.009	N	0.016
	1290	K	N	0.020	N	0.016	N	0.020	N	0.008	N	0.012
	1291	R	N	0.030	N	0.014	N	0.017	N	0.007	N	0.008
	1292	N	N	0.017	N	0.014	N	0.020	N	0.009	N	0.019
	1293	P	N	0.015	N	0.018	N	0.032	N	0.012	N	0.014
	1294	W	N	0.023	N	0.015	N	0.021	N	0.007	N	0.009
	1295	S	N	0.018	N	0.023	N	0.028	N	0.006	N	0.013
	1296	D	N	0.016	N	0.015	N	0.025	N	0.010	N	0.015
	1297	S	N	0.018	N	0.016	N	0.026	N	0.012	N	0.013
	1298	E	N	0.018	N	0.019	N	0.025	N	0.009	N	0.013
	1299	S	N	0.020	N	0.023	N	0.019	N	0.008	N	0.010
	1300	D	N	0.019	N	0.017	N	0.020	N	0.012	N	0.010
	1301	R	N	0.021	N	0.023	N	0.021	N	0.015	N	0.010
	1302	S	N	0.025	N	0.019	N	0.023	N	0.010	N	0.012
	1303	S	N	0.021	N	0.022	N	0.026	N	0.013	N	0.010
	1304	D	N	0.025	N	0.028	N	0.024	N	0.012	N	0.012
	1305	E	N	0.019	N	0.014	N	0.021	N	0.011	N	0.009
	1306	S	N	0.017	N	0.015	N	0.021	N	0.008	N	0.012
	1307	N	N	0.017	N	0.015	N	0.016	N	0.010	N	0.020
	1308	F	N	0.011	N	0.011	N	0.016	N	0.011	N	0.011
	1309	D	N	0.013	N	0.015	N	0.012	N	0.011	N	0.009
	1310	V	N	0.019	N	0.018	N	0.038	N	0.011	N	0.012
	1311	P	N	0.049	N	0.021	N	0.027	N	0.011	N	0.015
	1312	P	N	0.027	N	0.019	N	0.032	N	0.007	N	0.035
	1313	R	N	0.037	N	0.018	N	0.010	N	0.006	N	0.034
	1314	E	N	0.018	N	0.021	N	0.021	N	0.014	N	0.048
	1315	T	N	0.023	N	0.011	N	0.017	N	0.024	N	0.008
	1316	E	N	0.023	N	0.014	N	0.018	N	0.025	N	0.010
	1317	P	N	0.012	N	0.012	N	0.017	N	0.017	N	0.007
	1318	R	N	0.019	N	0.014	N	0.031	N	0.025	N	0.016
	1319	R	N	0.024	N	0.015	N	0.021	N	0.016	N	0.010
	1320	A	N	0.023	N	0.018	N	0.028	N	0.023	N	0.009
	1321	A	N	0.047	N	0.026	N	0.024	N	0.026	N	0.013
	1322	T	N	0.047	N	0.020	N	0.022	N	0.026	N	0.013
	1323	K	N	0.018	N	0.015	N	0.020	N	0.022	N	0.029
	1324	T	N	0.026	N	0.027	N	0.016	N	0.010	N	0.048
	1325	K	N	0.037	N	0.021	N	0.034	N	0.012	N	0.022
	1326	F	N	0.019	N	0.015	N	0.017	N	0.009	N	0.007
	1327	T	N	0.019	N	0.010	N	0.052	N	0.009	N	0.006
	1328	M	N	0.016	N	0.010	N	0.023	N	0.006	N	0.010
	1329	D	N	0.014	N	0.017	N	0.021	N	0.007	N	0.008
	1330	L	N	0.014	N	0.013	N	0.030	N	0.011	N	0.010
	1331	D	N	0.017	N	0.014	N	0.020	N	0.009	N	0.009
	1332	S	N	0.021	N	0.024	N	0.024	N	0.013	N	0.011
	1333	D	N	0.024	N	0.021	N	0.022	N	0.013	N	0.012
	1334	E	N	0.023	N	0.023	N	0.023	N	0.014	N	0.010
	1335	D	N	0.019	N	0.019	N	0.021	N	0.014	N	0.008
	1336	F	N	0.017	N	0.016	N	0.019	N	0.013	N	0.017
	1337	S	N	0.019	N	0.026	N	0.019	N	0.010	N	0.011
	1338	D	N	0.020	N	0.016	N	0.017	N	0.011	N	0.014
	1339	F	N	0.020	N	0.013	N	0.023	N	0.012	N	0.018
	1340	D	N	0.017	N	0.020	N	0.013	N	0.011	N	0.014
	1341	E	N	0.024	N	0.017	N	0.021	N	0.011	N	0.012
	1342	K	N	0.020	N	0.018	N	0.019	N	0.011	N	0.013
	1343	T	N	0.020	N	0.018	N	0.023	N	0.008	N	0.007
	1344	D	N	0.022	N	0.019	N	0.020	N	0.010	N	0.008
	1345	D	N	0.019	N	0.017	N	0.019	N	0.009	N	0.013
	1346	E	N	0.014	N	0.015	N	0.016	N	0.015	N	0.013
	1347	D	N	0.017	N	0.026	N	0.014	N	0.015	N	0.010
	1348	F	N	0.016	N	0.020	N	0.020	N	0.010	N	0.017
	1349	V	N	0.024	N	0.016	N	0.017	N	0.012	N	0.009
	1350	P	N	0.020	N	0.011	N	0.025	N	0.008	N	0.008
	1351	S	N	0.027	N	0.013	N	0.024	N	0.009	N	0.013
	1352	D	N	0.026	N	0.018	N	0.017	N	0.007	N	0.012
	1353	A	N	0.013	N	0.015	N	0.017	N	0.008	N	0.009
	1354	S	N	0.018	N	0.013	N	0.024	N	0.011	N	0.005
	1355	P	N	0.015	N	0.018	N	0.015	N	0.015	N	0.003
	1356	P	N	0.018	N	0.012	N	0.020	N	0.011	N	0.005
	1357	K	N	0.018	N	0.021	N	0.013	N	0.009	N	0.009
	1358	T	N	0.019	N	0.011	N	0.018	N	0.012	N	0.008
	1359	K	N	0.020	N	0.020	N	0.012	N	0.011	N	0.008
	1360	T	N	0.020	N	0.013	N	0.038	N	0.015	N	0.015
	1361	S	N	0.020	N	0.021	N	0.020	N	0.012	N	0.011
	1362	P	N	0.014	N	0.021	N	0.015	N	0.009	N	0.013
	1363	K	N	0.019	N	0.020	N	0.014	N	0.011	N	0.009
	1364	L	N	0.014	N	0.016	N	0.019	N	0.010	N	0.012
	1365	S	N	0.016	N	0.026	N	0.039	N	0.011	N	0.010
	1366	N	N	0.017	N	0.020	N	0.023	N	0.010	N	0.008
	1367	K	N	0.014	N	0.019	N	0.011	N	0.008	N	0.008
	1368	E	N	0.016	N	0.018	N	0.015	N	0.008	N	0.006
	1369	L	N	0.022	N	0.013	N	0.014	N	0.014	N	0.005
	1370	K	N	0.022	N	0.035	N	0.036	N	0.015	N	0.010
	1371	P	N	0.021	N	0.018	N	0.020	N	0.015	N	0.007
	1372	Q	N	0.025	N	0.022	N	0.016	N	0.012	N	0.007
	1373	K	N	0.014	N	0.019	N	0.012	N	0.007	N	0.010
	1374	S	N	0.012	N	0.015	N	0.019	N	0.009	N	0.010
	1375	V	N	0.019	N	0.015	N	0.023	N	0.010	N	0.008
	1376	V	N	0.016	N	0.014	N	0.029	N	0.007	N	0.009
	1377	S	N	0.019	N	0.019	N	0.017	N	0.012	N	0.013
	1378	D	N	0.018	N	0.018	N	0.023	N	0.012	N	0.014
	1379	L	N	0.024	N	0.019	N	0.028	N	0.010	N	0.016
	1380	E	N	0.018	N	0.020	N	0.018	N	0.011	N	0.017
	1381	A	N	0.018	N	0.019	N	0.021	N	0.017	N	0.015
	1382	D	N	0.020	N	0.023	N	0.021	N	0.013	N	0.016
	1383	D	N	0.019	N	0.020	N	0.019	N	0.009	N	0.014
	1384	V	N	0.015	N	0.017	N	0.020	N	0.008	N	0.011
	1385	K	N	0.014	N	0.020	N	0.014	N	0.011	N	0.018
	1386	G	N	0.015	N	0.019	N	0.018	N	0.012	N	0.013
	1387	S	N	0.016	N	0.016	N	0.014	N	0.008	N	0.010
	1388	V	N	0.020	N	0.015	N	0.019	N	0.010	N	0.009
	1389	P	N	0.025	N	0.018	N	0.018	N	0.009	N	0.004
	1390	L	N	0.018	N	0.016	N	0.010	N	0.008	N	0.007
	1391	S	N	0.017	N	0.038	N	0.017	N	0.006	N	0.008
	1392	S	N	0.018	N	0.019	N	0.012	N	0.007	N	0.014
	1393	S	N	0.016	N	0.031	N	0.021	N	0.006	N	0.007
	1394	P	N	0.015	N	0.022	N	0.017	N	0.013	N	0.005
	1395	P	N	0.018	N	0.022	N	0.036	N	0.015	N	0.007
	1396	A	N	0.020	N	0.021	N	0.021	N	0.020	N	0.014
	1397	T	N	0.018	N	0.026	N	0.024	N	0.008	N	0.016
	1398	H	N	0.016	N	0.016	N	0.013	N	0.007	N	0.030
	1399	F	N	0.019	N	0.018	N	0.015	N	0.010	N	0.016
	1400	P	N	0.023	N	0.022	N	0.019	N	0.011	N	0.021
	1401	D	N	0.017	N	0.015	N	0.017	N	0.009	N	0.020
	1402	E	N	0.014	N	0.018	N	0.020	N	0.010	N	0.010
	1403	T	N	0.015	N	0.017	N	0.026	N	0.011	N	0.008
	1404	E	N	0.016	N	0.018	N	0.026	N	0.007	N	0.008
	1405	I	N	0.018	N	0.015	N	0.018	N	0.008	N	0.014
	1406	T	N	0.021	N	0.020	N	0.024	N	0.007	N	0.010
	1407	N	N	0.014	N	0.016	N	0.016	N	0.011	N	0.012
	1408	P	N	0.015	N	0.017	N	0.032	N	0.007	N	0.008
	1409	V	N	0.028	N	0.014	N	0.024	N	0.009	N	0.008
	1410	P	N	0.016	N	0.035	N	0.025	N	0.014	N	0.015
	1411	K	N	0.019	N	0.011	N	0.019	N	0.010	N	0.020
	1412	K	N	0.023	N	0.022	N	0.019	N	0.008	N	0.016
	1413	N	N	0.019	N	0.010	N	0.019	N	0.009	N	0.041
	1414	V	N	0.031	N	0.011	N	0.014	N	0.014	N	0.010
	1415	T	N	0.014	N	0.016	N	0.023	N	0.021	N	0.016
	1416	V	N	0.017	N	0.015	N	0.014	N	0.009	N	0.011
	1417	K	N	0.027	N	0.020	N	0.021	N	0.010	N	0.078
	1418	K	N	0.022	N	0.015	N	0.011	N	0.010	N	0.021
	1419	T	N	0.027	N	0.013	N	0.036	N	0.012	N	0.009
	1420	A	N	0.022	N	0.021	N	0.028	N	0.029	N	0.003
	1421	A	N	0.025	N	0.018	N	0.021	N	0.014	N	0.007
	1422	K	N	0.017	N	0.013	N	0.015	N	0.011	N	0.006
	1423	S	N	0.018	N	0.027	N	0.018	N	0.014	N	0.007
	1424	Q	N	0.020	N	0.028	N	0.020	N	0.012	N	0.010
	1425	S	N	0.022	N	0.018	N	0.033	N	0.012	N	0.007
	1426	S	N	0.027	N	0.021	N	0.021	N	0.024	N	0.005
	1427	T	N	0.028	N	0.022	N	0.041	N	0.014	N	0.017
	1428	S	N	0.040	N	0.024	N	0.017	N	0.017	N	0.016
	1429	T	N	0.030	N	0.020	N	0.020	N	0.009	N	0.024
	1430	T	N	0.021	N	0.014	N	0.024	N	0.014	N	0.012
	1431	G	N	0.016	N	0.012	N	0.017	N	0.018	N	0.032
	1432	A	N	0.018	N	0.016	N	0.022	N	0.019	N	0.011
	1433	K	N	0.021	N	0.024	N	0.022	N	0.013	N	0.019
	1434	K	N	0.028	N	0.021	N	0.019	N	0.009	N	0.017
	1435	R	N	0.022	N	0.021	N	0.018	N	0.015	N	0.042
	1436	A	N	0.019	N	0.019	N	0.030	N	0.014	N	0.025
	1437	A	N	0.026	N	0.024	N	0.024	N	0.008	N	0.006
	1438	P	N	0.015	N	0.018	N	0.022	N	0.008	N	0.006
	1439	K	N	0.015	N	0.011	N	0.013	N	0.009	N	0.007
	1440	G	N	0.014	N	0.017	N	0.015	N	0.008	N	0.007
	1441	T	N	0.015	N	0.020	N	0.028	N	0.009	N	0.011
	1442	K	N	0.019	N	0.028	N	0.021	N	0.009	N	0.007
	1443	R	N	0.018	N	0.016	N	0.025	N	0.006	N	0.012
	1444	D	N	0.020	N	0.016	N	0.018	N	0.010	N	0.009
	1445	P	N	0.017	N	0.023	N	0.018	N	0.012	N	0.009
	1446	A	N	0.021	N	0.013	N	0.019	N	0.010	N	0.006
	1447	L	N	0.019	N	0.013	N	0.034	N	0.009	N	0.014
	1448	N	N	0.014	N	0.014	N	0.017	N	0.010	N	0.026
	1449	S	N	0.017	N	0.013	N	0.025	N	0.013	N	0.020
	1450	G	N	0.014	N	0.013	N	0.021	N	0.005	N	0.010
	1451	V	N	0.025	N	0.016	N	0.019	N	0.006	N	0.010
	1452	S	N	0.022	N	0.019	N	0.037	N	0.014	N	0.007
	1453	Q	N	0.017	N	0.014	N	0.019	N	0.009	N	0.010
	1454	K	N	0.017	N	0.021	N	0.016	N	0.007	N	0.013
	1455	P	N	0.027	N	0.016	N	0.024	N	0.011	N	0.014
	1456	D	N	0.026	N	0.011	N	0.023	N	0.013	N	0.006
	1457	P	N	0.014	N	0.009	N	0.018	N	0.011	N	0.008
	1458	A	N	0.016	N	0.013	N	0.020	N	0.016	N	0.014
	1459	K	N	0.029	N	0.018	N	0.031	N	0.016	N	0.018
	1460	T	N	0.014	N	0.014	N	0.016	N	0.015	N	0.011
	1461	K	N	0.019	N	0.017	N	0.020	N	0.015	N	0.009
	1462	N	N	0.011	N	0.008	N	0.013	N	0.013	N	0.008
	1463	R	N	0.017	N	0.014	N	0.016	N	0.012	N	0.007
	1464	R	N	0.010	N	0.012	N	0.020	N	0.016	N	0.005
	1465	K	N	0.022	N	0.013	N	0.020	N	0.007	N	0.006
	1466	R	N	0.026	N	0.029	N	0.036	N	0.004	N	0.017
	1467	K	N	0.042	N	0.011	N	0.013	N	0.006	N	0.011
	1468	P	N	0.014	N	0.012	N	0.024	N	0.011	N	0.012
	1469	S	N	0.019	N	0.012	N	0.020	N	0.018	N	0.008
	1470	T	N	0.015	N	0.018	N	0.018	N	0.008	N	0.010
	1471	S	N	0.025	N	0.020	N	0.038	N	0.012	N	0.012
	1472	D	N	0.013	N	0.019	N	0.021	N	0.012	N	0.010
	1473	D	N	0.021	N	0.023	N	0.018	N	0.017	N	0.008
	1474	S	N	0.019	N	0.018	N	0.020	N	0.013	N	0.010
	1475	D	N	0.022	N	0.025	N	0.018	N	0.016	N	0.008
	1476	S	N	0.025	N	0.024	N	0.033	N	0.015	N	0.009
	1477	N	N	0.020	N	0.018	N	0.017	N	0.022	N	0.009
	1478	F	N	0.015	N	0.016	N	0.015	N	0.011	N	0.015
	1479	E	N	0.016	N	0.017	N	0.010	N	0.011	N	0.011
	1480	K	N	0.022	N	0.021	N	0.019	N	0.007	N	0.007
	1481	I	N	0.011	N	0.013	N	0.019	N	0.010	N	0.004
	1482	V	N	0.017	N	0.024	N	0.018	N	0.036	N	0.007
	1483	S	N	0.015	N	0.012	N	0.024	N	0.014	N	0.006
	1484	K	N	0.024	N	0.014	N	0.019	N	0.011	N	0.014
	1485	A	N	0.024	N	0.019	N	0.027	N	0.021	N	0.008
	1486	V	N	0.031	N	0.016	N	0.019	N	0.013	N	0.006
	1487	T	N	0.021	N	0.013	N	0.030	N	0.028	N	0.009
	1488	S	N	0.041	N	0.009	N	0.027	N	0.020	N	0.017
	1489	K	N	0.063	N	0.033	N	0.023	N	0.011	N	0.016
	1490	K	N	0.042	N	0.020	N	0.018	N	0.007	N	0.011
	1491	S	N	0.031	N	0.013	N	0.023	N	0.019	N	0.008
	1492	K	N	0.018	N	0.013	N	0.015	N	0.014	N	0.004
	1493	G	N	0.021	N	0.010	N	0.033	N	0.018	N	0.009
	1494	E	N	0.018	N	0.016	N	0.020	N	0.011	N	0.007
	1495	S	N	0.015	N	0.014	N	0.024	N	0.011	N	0.010
	1496	D	N	0.019	N	0.014	N	0.022	N	0.015	N	0.012
	1497	D	N	0.018	N	0.029	N	0.027	N	0.011	N	0.018
	1498	F	N	0.019	N	0.023	N	0.021	N	0.015	N	0.012
	1499	H	N	0.023	N	0.032	N	0.024	N	0.020	N	0.012
	1500	M	N	0.025	N	0.025	N	0.029	N	0.016	N	0.014
	1501	D	N	0.017	N	0.024	N	0.024	N	0.016	N	0.010
	1502	F	N	0.020	N	0.016	N	0.023	N	0.013	N	0.012
	1503	D	N	0.015	N	0.017	N	0.026	N	0.017	N	0.015
	1504	S	N	0.022	N	0.013	N	0.022	N	0.013	N	0.013
	1505	A	N	0.019	N	0.012	N	0.022	N	0.017	N	0.006
	1506	V	N	0.023	N	0.015	N	0.018	N	0.009	N	0.008
	1507	A	N	0.022	N	0.009	N	0.023	N	0.017	N	0.006
	1508	P	N	0.031	N	0.012	N	0.025	N	0.013	N	0.020
	1509	R	N	0.025	N	0.019	N	0.039	N	0.019	N	0.008
	1510	A	N	0.017	N	0.016	N	0.022	N	0.011	N	0.025
	1511	K	N	0.031	N	0.026	N	0.037	N	0.026	N	0.011
	1512	S	N	0.042	N	0.015	N	0.026	N	0.015	N	0.009
	1513	V	N	0.021	N	0.016	N	0.035	N	0.020	N	0.008
	1514	R	N	0.031	N	0.015	N	0.032	N	0.017	N	0.009
	1515	A	N	0.030	N	0.012	N	0.030	N	0.016	N	0.006
	1516	K	N	0.014	N	0.010	N	0.018	N	0.019	N	0.007
	1517	K	N	0.039	N	0.017	N	0.026	N	0.028	N	0.006
	1518	P	N	0.041	N	0.025	N	0.032	N	0.025	N	0.005
	1519	I	N	0.024	N	0.016	N	0.023	N	0.017	N	0.012
	1520	K	N	0.022	N	0.013	N	0.030	N	0.014	N	0.013
	1521	Y	N	0.019	N	0.014	N	0.027	N	0.023	N	0.019
	1522	L	N	0.035	N	0.040	N	0.039	N	0.017	N	0.016
	1523	E	N	0.042	N	0.044	N	0.023	N	0.030	N	0.015
	1524	E	N	0.020	N	0.017	N	0.024	N	0.031	N	0.015
	1525	S	N	0.029	N	0.029	N	0.025	N	0.019	N	0.012
	1526	D	N	0.031	N	0.030	N	0.031	N	0.019	N	0.019
	1527	E	N	0.028	N	0.024	N	0.029	N	0.026	N	0.014
	1528	D	N	0.029	N	0.017	N	0.025	N	0.035	N	0.017
	1529	D	N	0.026	N	0.026	N	0.023	N	0.027	N	0.019
	1530	L	N	0.024	N	0.029	N	0.020	N	0.026	N	0.018
	1531	F	N	0.017	N	0.026	N	0.022	N	0.028	N	0.017

## Sheet: TOP2A GTPvsATP human
Supplementary Material S2: Comparison of ATP and GTP binding potential for newly predicted GTP-binding region (848-867) and for previously known ATP-binding sites in the sequence of human TOP2A (P11388). Results were obtained using NsitePred tool (http://biomine.cs.vcu.edu/servers/NsitePred/). The first two columns display the residue number and the query sequence, respectively. Predictions for e…
		Predicted GTP-binding region (848 - 867) and close surroundings								Known ATP-binding sites
		AA_number	AA	ATP_bind	ATP_score	GTP_bind	GTP_score			AA_number	AA	ATP_bind	ATP_score	GTP_bind	GTP_score
		845	I	N	0.028	N	0.022			120	N	B	0.348	N	0.041
		846	P	N	0.014	N	0.053			149	S	B	0.162	B	0.427
		847	M	N	0.05	N	0.07			150	N	B	0.114	B	0.206
		848	V	N	0.051	B	0.101			161	G	B	0.098	B	0.131
		849	L	N	0.036	N	0.017			162	R	B	0.268	B	0.078
		850	I	N	0.025	N	0.032			163	N	B	0.666	B	0.401
		851	N	N	0.068	N	0.039			164	G	B	0.779	B	0.967
		852	G	B	0.301	B	0.11			165	Y	B	0.544	B	0.739
		853	A	B	0.17	B	0.246			166	G	B	0.139	B	0.434
		854	E	N	0.042	N	0.064			total binding residues:		9		8
		855	G	N	0.072	B	0.249
		856	I	N	0.09	B	0.169
		857	G	B	0.11	N	0.065
		858	T	B	0.139	B	0.09
		859	G	B	0.245	B	0.341
		860	W	N	0.036	B	0.082
		861	S	B	0.117	N	0.06
		862	C	B	0.133	N	0.047
		863	K	N	0.042	B	0.14
		864	I	N	0.052	B	0.678
		865	P	N	0.05	B	0.266
		866	N	N	0.06	B	0.099
		867	F	N	0.04	B	0.281
		868	D	N	0.081	N	0.041
		869	V	N	0.029	N	0.045
		870	R	N	0.034	N	0.021
		total binding residues:		7		13

## Sheet: TOP2B_human
Supplementary Material S2: ATP/ADP/AMP and GTP/GDP binding probabilities along the sequence of human TOP2B (Q02880). Results were obtained using NsitePred tool (http://biomine.cs.vcu.edu/servers/NsitePred/). The first two columns display the residue number and the query sequence, respectively, which is followed by the results of predictions for 5 ligand types: ATP, ADP, AMP, GDP, and GTP. Predict…
	AA_number	AA	ATP binding res	ATP prob	ADP binding res	ADP prob	AMP binding res	AMP prob	GTP binding res	GTP prob	GDP binding res	GDP prob
	1	M	N	0.025	N	0.020	N	0.021	N	0.019	N	0.013
	2	A	N	0.020	N	0.017	N	0.018	N	0.023	N	0.011
	3	K	N	0.023	N	0.018	N	0.020	N	0.026	N	0.010
	4	S	N	0.028	N	0.018	N	0.021	N	0.015	N	0.010
	5	G	N	0.034	N	0.018	N	0.018	N	0.016	N	0.010
	6	G	N	0.029	N	0.019	N	0.019	N	0.018	N	0.006
	7	C	N	0.028	N	0.025	N	0.019	N	0.012	N	0.009
	8	G	N	0.040	N	0.021	N	0.020	N	0.009	N	0.004
	9	A	N	0.021	N	0.016	N	0.014	N	0.012	N	0.005
	10	G	N	0.020	N	0.010	N	0.014	N	0.008	N	0.004
	11	A	N	0.025	N	0.021	N	0.022	N	0.011	N	0.004
	12	G	N	0.050	N	0.021	N	0.020	N	0.013	N	0.005
	13	V	N	0.039	N	0.013	N	0.013	N	0.010	N	0.015
	14	G	N	0.028	N	0.017	N	0.016	N	0.016	N	0.007
	15	G	N	0.027	N	0.025	N	0.021	N	0.017	N	0.006
	16	G	N	0.046	N	0.022	N	0.026	N	0.027	N	0.009
	17	N	N	0.019	N	0.009	N	0.023	N	0.011	N	0.004
	18	G	N	0.020	N	0.015	N	0.014	N	0.009	N	0.005
	19	A	N	0.016	N	0.013	N	0.020	N	0.036	N	0.004
	20	L	N	0.020	N	0.010	N	0.017	N	0.008	N	0.012
	21	T	N	0.016	N	0.020	N	0.028	N	0.016	N	0.008
	22	W	N	0.022	N	0.020	N	0.015	N	0.013	N	0.026
	23	V	N	0.023	N	0.035	N	0.018	N	0.014	N	0.008
	24	T	N	0.011	N	0.015	N	0.012	N	0.017	N	0.007
	25	L	N	0.014	N	0.012	N	0.021	N	0.012	N	0.006
	26	F	N	0.015	N	0.020	N	0.024	N	0.021	N	0.009
	27	D	N	0.014	N	0.024	N	0.017	N	0.009	N	0.011
	28	Q	N	0.015	N	0.015	N	0.015	N	0.012	N	0.010
	29	N	N	0.014	N	0.017	N	0.018	N	0.010	N	0.019
	30	N	N	0.023	N	0.022	N	0.021	N	0.014	N	0.011
	31	A	N	0.018	N	0.016	N	0.022	N	0.015	N	0.013
	32	A	N	0.019	N	0.027	N	0.022	N	0.014	N	0.009
	33	K	N	0.016	N	0.024	N	0.023	N	0.010	N	0.012
	34	K	N	0.014	N	0.017	N	0.021	N	0.009	N	0.012
	35	E	N	0.017	N	0.027	N	0.018	N	0.011	N	0.008
	36	E	N	0.018	N	0.019	N	0.020	N	0.012	N	0.011
	37	S	N	0.015	N	0.019	N	0.020	N	0.013	N	0.024
	38	E	N	0.018	N	0.030	N	0.019	N	0.014	N	0.006
	39	T	N	0.017	N	0.017	N	0.023	N	0.013	N	0.010
	40	A	N	0.017	N	0.022	N	0.020	N	0.012	N	0.010
	41	N	N	0.015	N	0.018	N	0.020	N	0.010	N	0.010
	42	K	N	0.014	N	0.012	N	0.017	N	0.011	N	0.009
	43	N	N	0.015	N	0.015	N	0.019	N	0.011	N	0.015
	44	D	N	0.018	N	0.019	N	0.022	N	0.010	N	0.009
	45	S	N	0.016	N	0.015	N	0.024	N	0.012	N	0.015
	46	S	N	0.016	N	0.016	N	0.021	N	0.012	N	0.013
	47	K	N	0.018	N	0.016	N	0.019	N	0.014	N	0.012
	48	K	N	0.020	N	0.022	N	0.016	N	0.017	N	0.017
	49	L	N	0.023	N	0.013	N	0.016	N	0.016	N	0.020
	50	S	N	0.033	N	0.024	N	0.029	N	0.022	N	0.012
	51	V	N	0.017	N	0.026	N	0.019	N	0.029	N	0.017
	52	E	N	0.020	N	0.022	N	0.019	N	0.025	N	0.019
	53	R	N	0.023	N	0.029	N	0.017	N	0.027	N	0.013
	54	V	N	0.019	N	0.021	N	0.037	N	0.018	N	0.018
	55	Y	N	0.040	N	0.037	N	0.022	N	0.023	N	0.020
	56	Q	N	0.031	N	0.028	N	0.033	N	0.032	N	0.019
	57	K	N	0.025	N	0.025	N	0.027	N	0.019	N	0.016
	58	K	N	0.031	N	0.037	N	0.029	N	0.017	N	0.017
	59	T	N	0.030	N	0.032	N	0.034	N	0.029	N	0.016
	60	Q	N	0.023	N	0.023	N	0.032	N	0.034	N	0.014
	61	L	N	0.025	N	0.024	N	0.031	N	0.024	N	0.014
	62	E	N	0.027	N	0.022	N	0.028	N	0.034	N	0.019
	63	H	N	0.031	N	0.023	N	0.026	N	0.030	N	0.017
	64	I	N	0.028	N	0.041	N	0.028	N	0.034	N	0.022
	65	L	N	0.027	N	0.028	N	0.020	N	0.018	N	0.022
	66	L	N	0.032	N	0.026	N	0.030	N	0.024	N	0.018
	67	R	N	0.048	N	0.042	N	0.033	N	0.033	N	0.035
	68	P	N	0.035	N	0.028	N	0.032	N	0.032	N	0.019
	69	D	N	0.036	N	0.032	N	0.032	N	0.035	N	0.022
	70	T	N	0.047	N	0.025	N	0.032	N	0.039	N	0.022
	71	Y	N	0.069	N	0.029	N	0.036	B	0.079	N	0.031
	72	I	N	0.035	N	0.036	N	0.037	N	0.018	N	0.023
	73	G	N	0.050	N	0.052	N	0.079	N	0.021	N	0.053
	74	S	N	0.037	N	0.032	N	0.049	N	0.029	N	0.037
	75	V	N	0.024	N	0.019	N	0.066	N	0.016	N	0.023
	76	E	N	0.030	N	0.020	N	0.025	N	0.020	N	0.014
	77	P	N	0.022	N	0.024	N	0.022	N	0.017	N	0.013
	78	L	N	0.024	N	0.020	N	0.028	N	0.014	N	0.012
	79	T	N	0.043	N	0.024	N	0.022	N	0.017	N	0.014
	80	Q	N	0.047	N	0.015	N	0.017	N	0.018	N	0.013
	81	F	N	0.018	N	0.019	N	0.023	N	0.009	N	0.010
	82	M	N	0.020	N	0.026	N	0.026	N	0.007	N	0.011
	83	W	N	0.031	N	0.022	N	0.040	N	0.016	N	0.022
	84	V	N	0.029	N	0.015	N	0.031	N	0.014	N	0.014
	85	Y	N	0.022	N	0.007	N	0.015	N	0.021	N	0.033
	86	D	N	0.011	N	0.008	N	0.010	N	0.029	N	0.022
	87	E	N	0.021	N	0.013	N	0.013	N	0.010	N	0.016
	88	D	N	0.020	N	0.009	N	0.016	N	0.014	N	0.009
	89	V	N	0.011	N	0.008	N	0.012	N	0.007	N	0.007
	90	G	N	0.007	N	0.008	N	0.012	N	0.043	N	0.006
	91	M	N	0.015	N	0.009	N	0.020	N	0.028	N	0.009
	92	N	N	0.022	N	0.023	N	0.034	N	0.015	N	0.009
	93	C	N	0.012	N	0.015	N	0.013	N	0.008	N	0.009
	94	R	N	0.014	N	0.018	N	0.016	N	0.011	N	0.009
	95	E	N	0.017	N	0.010	N	0.047	N	0.015	N	0.014
	96	V	N	0.036	N	0.016	N	0.015	N	0.023	N	0.007
	97	T	N	0.025	N	0.014	N	0.024	N	0.021	N	0.012
	98	F	N	0.034	N	0.031	N	0.017	N	0.023	N	0.016
	99	V	N	0.061	N	0.018	N	0.022	N	0.048	N	0.013
	100	P	N	0.061	N	0.026	N	0.024	B	0.076	N	0.013
	101	G	B	0.219	N	0.060	N	0.063	N	0.073	N	0.011
	102	L	B	0.164	N	0.034	N	0.030	N	0.057	N	0.013
	103	Y	N	0.076	N	0.022	N	0.084	N	0.071	N	0.032
	104	K	N	0.095	N	0.044	N	0.048	B	0.243	N	0.093
	105	I	N	0.022	N	0.025	N	0.042	N	0.023	N	0.010
	106	F	N	0.077	N	0.021	N	0.037	N	0.016	N	0.012
	107	D	N	0.040	N	0.036	N	0.037	N	0.023	N	0.011
	108	E	B	0.230	N	0.050	N	0.063	B	0.109	N	0.026
	109	I	B	0.180	N	0.034	N	0.067	N	0.058	N	0.017
	110	L	N	0.040	N	0.025	N	0.035	N	0.011	N	0.013
	111	V	N	0.033	N	0.030	N	0.036	N	0.024	N	0.030
	112	N	N	0.034	B	0.674	N	0.053	N	0.036	N	0.035
	113	A	N	0.054	N	0.034	N	0.042	N	0.054	B	0.121
	114	A	N	0.044	N	0.026	N	0.048	N	0.028	N	0.026
	115	D	N	0.074	N	0.032	N	0.045	B	0.105	B	0.136
	116	N	N	0.033	B	0.246	N	0.036	N	0.058	N	0.042
	117	K	N	0.028	N	0.025	N	0.033	N	0.024	N	0.019
	118	Q	N	0.037	N	0.035	N	0.032	N	0.027	N	0.019
	119	R	N	0.031	B	0.218	N	0.025	N	0.019	N	0.019
	120	D	N	0.033	N	0.029	N	0.033	N	0.028	N	0.017
	121	K	N	0.020	N	0.021	N	0.021	N	0.025	N	0.014
	122	N	N	0.026	N	0.026	N	0.033	N	0.020	N	0.016
	123	M	N	0.026	N	0.026	N	0.036	N	0.028	N	0.018
	124	T	N	0.028	N	0.022	N	0.036	N	0.026	N	0.020
	125	C	N	0.021	N	0.023	N	0.043	N	0.030	N	0.013
	126	I	N	0.024	N	0.024	N	0.024	N	0.046	N	0.018
	127	K	N	0.028	N	0.024	N	0.028	N	0.028	N	0.017
	128	V	N	0.034	N	0.023	N	0.030	N	0.030	N	0.015
	129	S	N	0.028	N	0.019	N	0.031	N	0.022	N	0.017
	130	I	N	0.030	N	0.017	N	0.025	N	0.021	N	0.015
	131	D	N	0.019	N	0.027	N	0.029	N	0.026	N	0.019
	132	P	N	0.027	N	0.023	N	0.030	N	0.028	N	0.018
	133	E	N	0.029	N	0.019	N	0.026	N	0.021	N	0.020
	134	S	N	0.028	N	0.014	N	0.048	N	0.024	N	0.017
	135	N	N	0.023	N	0.030	N	0.034	N	0.023	N	0.019
	136	I	N	0.022	N	0.028	N	0.034	N	0.026	N	0.024
	137	I	N	0.022	N	0.016	N	0.023	N	0.024	N	0.016
	138	S	N	0.033	N	0.022	N	0.034	N	0.025	N	0.017
	139	I	N	0.022	N	0.025	N	0.024	N	0.016	N	0.018
	140	W	N	0.030	N	0.019	N	0.028	N	0.047	N	0.016
	141	N	B	0.250	B	0.456	N	0.091	N	0.026	N	0.034
	142	N	N	0.015	N	0.018	N	0.033	N	0.019	N	0.039
	143	G	B	0.115	N	0.072	N	0.047	B	0.219	N	0.019
	144	K	N	0.051	N	0.037	N	0.046	B	0.108	N	0.034
	145	G	N	0.050	N	0.061	N	0.035	N	0.038	N	0.041
	146	I	N	0.047	B	0.274	N	0.058	N	0.035	N	0.025
	147	P	B	0.118	N	0.050	N	0.053	N	0.022	N	0.033
	148	V	N	0.050	N	0.040	N	0.042	N	0.040	N	0.015
	149	V	N	0.030	N	0.027	N	0.027	N	0.024	N	0.016
	150	E	N	0.028	N	0.023	N	0.025	N	0.018	N	0.013
	151	H	N	0.039	N	0.050	N	0.032	N	0.021	N	0.015
	152	K	N	0.024	N	0.021	N	0.027	N	0.014	N	0.014
	153	V	N	0.039	N	0.023	N	0.032	N	0.021	N	0.023
	154	E	N	0.033	N	0.028	N	0.027	N	0.014	N	0.015
	155	K	N	0.035	N	0.026	N	0.037	N	0.039	N	0.016
	156	V	N	0.051	N	0.027	N	0.017	N	0.020	N	0.020
	157	Y	N	0.060	N	0.017	N	0.030	N	0.034	N	0.021
	158	V	N	0.048	N	0.042	B	0.105	N	0.030	N	0.015
	159	P	N	0.024	N	0.034	N	0.034	N	0.019	N	0.021
	160	A	N	0.047	N	0.058	N	0.058	N	0.027	N	0.025
	161	L	N	0.046	N	0.025	N	0.029	N	0.020	N	0.011
	162	I	N	0.032	N	0.059	N	0.044	N	0.013	N	0.013
	163	F	N	0.019	N	0.090	N	0.027	N	0.028	N	0.015
	164	G	N	0.020	N	0.020	N	0.032	N	0.013	N	0.013
	165	Q	N	0.012	N	0.028	N	0.030	N	0.010	N	0.016
	166	L	N	0.013	N	0.018	N	0.030	N	0.011	N	0.012
	167	L	N	0.034	N	0.047	N	0.036	N	0.021	N	0.017
	168	T	N	0.040	N	0.024	N	0.035	N	0.019	N	0.018
	169	S	N	0.029	N	0.082	N	0.050	B	0.093	N	0.031
	170	S	B	0.106	N	0.056	N	0.028	B	0.241	B	0.111
	171	N	N	0.038	B	0.159	N	0.039	B	0.085	N	0.023
	172	Y	N	0.029	B	0.113	N	0.019	N	0.042	N	0.024
	173	D	N	0.031	N	0.014	N	0.026	N	0.047	N	0.019
	174	D	N	0.010	N	0.012	N	0.023	N	0.022	N	0.010
	175	D	N	0.011	N	0.010	N	0.014	N	0.015	N	0.008
	176	E	N	0.017	N	0.026	N	0.015	N	0.018	N	0.010
	177	K	N	0.025	N	0.018	N	0.022	N	0.012	N	0.007
	178	K	N	0.034	N	0.020	N	0.027	B	0.144	N	0.010
	179	V	N	0.022	N	0.011	N	0.018	N	0.054	N	0.015
	180	T	N	0.052	N	0.024	N	0.040	N	0.020	N	0.032
	181	G	B	0.109	N	0.026	N	0.036	N	0.036	N	0.029
	182	G	B	0.183	B	0.116	N	0.038	B	0.287	N	0.013
	183	R	N	0.066	B	0.590	N	0.026	B	0.088	N	0.028
	184	N	B	0.156	B	0.302	N	0.058	B	0.532	B	0.217
	185	G	B	0.234	B	0.702	N	0.075	B	0.928	N	0.078
	186	Y	B	0.235	B	0.536	N	0.041	B	0.379	N	0.024
	187	G	B	0.117	B	0.752	N	0.047	B	0.323	N	0.057
	188	A	N	0.061	B	0.557	N	0.031	N	0.067	N	0.021
	189	K	N	0.050	B	0.545	N	0.031	B	0.083	N	0.018
	190	L	N	0.015	N	0.034	N	0.035	N	0.028	N	0.016
	191	C	B	0.129	N	0.053	N	0.023	B	0.206	N	0.009
	192	N	N	0.065	N	0.062	B	0.134	N	0.038	N	0.035
	193	I	N	0.012	N	0.023	N	0.072	N	0.041	N	0.031
	194	F	N	0.068	N	0.030	B	0.105	N	0.072	N	0.022
	195	S	B	0.223	N	0.071	N	0.058	N	0.056	N	0.030
	196	T	N	0.045	N	0.048	N	0.076	B	0.105	N	0.022
	197	K	N	0.055	N	0.032	N	0.034	N	0.027	N	0.016
	198	F	N	0.056	N	0.052	N	0.037	N	0.028	N	0.020
	199	T	N	0.044	N	0.027	N	0.019	N	0.014	N	0.018
	200	V	N	0.023	N	0.017	N	0.025	N	0.022	N	0.013
	201	E	N	0.013	N	0.010	N	0.026	N	0.020	N	0.014
	202	T	N	0.016	N	0.012	N	0.020	N	0.010	N	0.017
	203	A	N	0.019	N	0.017	N	0.023	N	0.059	N	0.012
	204	C	N	0.016	N	0.020	N	0.024	N	0.017	N	0.009
	205	K	N	0.016	N	0.020	N	0.023	N	0.021	N	0.011
	206	E	N	0.028	N	0.020	N	0.026	N	0.026	N	0.014
	207	Y	N	0.026	N	0.024	N	0.025	N	0.028	N	0.013
	208	K	N	0.025	N	0.025	N	0.026	N	0.023	N	0.012
	209	H	N	0.045	N	0.035	N	0.040	N	0.033	N	0.018
	210	S	N	0.032	N	0.026	N	0.027	N	0.016	N	0.016
	211	F	N	0.052	N	0.062	N	0.043	N	0.027	N	0.020
	212	K	N	0.034	N	0.024	N	0.033	N	0.027	N	0.019
	213	Q	N	0.057	N	0.037	N	0.035	N	0.042	N	0.022
	214	T	N	0.024	N	0.033	N	0.031	N	0.019	N	0.019
	215	W	N	0.060	N	0.042	N	0.065	N	0.040	N	0.018
	216	M	N	0.022	N	0.030	N	0.029	N	0.032	N	0.018
	217	N	N	0.022	N	0.026	N	0.030	N	0.025	N	0.019
	218	N	N	0.051	N	0.034	N	0.045	N	0.037	N	0.027
	219	M	N	0.036	N	0.034	N	0.070	N	0.050	N	0.022
	220	M	N	0.028	N	0.071	N	0.061	N	0.013	N	0.012
	221	K	N	0.026	N	0.012	N	0.023	N	0.027	N	0.012
	222	T	N	0.048	N	0.016	N	0.024	N	0.026	N	0.012
	223	S	N	0.034	N	0.016	N	0.027	N	0.013	N	0.018
	224	E	N	0.047	N	0.019	N	0.029	N	0.009	N	0.012
	225	A	N	0.023	N	0.013	N	0.036	N	0.014	N	0.015
	226	K	N	0.028	N	0.021	N	0.030	N	0.015	N	0.014
	227	I	N	0.033	N	0.039	N	0.020	N	0.009	N	0.015
	228	K	N	0.028	N	0.017	N	0.023	N	0.017	N	0.015
	229	H	N	0.019	N	0.022	N	0.020	N	0.016	N	0.012
	230	F	N	0.024	N	0.022	N	0.027	N	0.029	N	0.016
	231	D	N	0.032	N	0.013	N	0.028	N	0.020	N	0.015
	232	G	N	0.024	N	0.020	N	0.025	N	0.024	N	0.012
	233	E	N	0.026	N	0.026	N	0.022	N	0.024	N	0.019
	234	D	N	0.017	N	0.029	N	0.023	N	0.022	N	0.016
	235	Y	N	0.042	N	0.027	N	0.023	N	0.043	N	0.012
	236	T	N	0.061	N	0.024	N	0.034	N	0.019	N	0.012
	237	C	N	0.034	N	0.022	N	0.043	N	0.020	N	0.019
	238	I	N	0.041	N	0.026	N	0.037	N	0.051	N	0.023
	239	T	N	0.048	N	0.033	N	0.055	N	0.032	N	0.027
	240	F	N	0.050	N	0.039	N	0.095	B	0.114	N	0.033
	241	Q	N	0.049	N	0.023	N	0.050	N	0.024	N	0.025
	242	P	N	0.047	N	0.019	N	0.036	N	0.045	N	0.099
	243	D	N	0.045	N	0.034	N	0.037	N	0.039	N	0.025
	244	L	N	0.040	N	0.035	N	0.043	N	0.037	N	0.023
	245	S	N	0.044	N	0.030	N	0.036	N	0.034	N	0.023
	246	K	N	0.042	N	0.032	N	0.037	N	0.034	N	0.024
	247	F	N	0.042	N	0.033	N	0.036	N	0.035	N	0.023
	248	K	N	0.039	N	0.034	N	0.033	N	0.033	N	0.022
	249	M	N	0.040	N	0.028	N	0.035	N	0.031	N	0.022
	250	E	N	0.034	N	0.026	N	0.034	N	0.022	N	0.022
	251	K	N	0.034	N	0.027	N	0.030	N	0.018	N	0.019
	252	L	N	0.037	N	0.028	N	0.031	N	0.032	N	0.017
	253	D	N	0.024	N	0.029	N	0.030	N	0.029	N	0.017
	254	K	N	0.035	N	0.026	N	0.030	N	0.028	N	0.013
	255	D	N	0.061	N	0.023	N	0.034	N	0.040	N	0.022
	256	I	N	0.034	N	0.020	N	0.031	N	0.019	N	0.019
	257	V	N	0.025	N	0.019	N	0.032	N	0.024	N	0.022
	258	A	N	0.032	N	0.035	N	0.030	N	0.026	N	0.016
	259	L	N	0.032	N	0.032	N	0.028	N	0.027	N	0.017
	260	M	N	0.031	N	0.026	N	0.029	N	0.029	N	0.018
	261	T	N	0.019	N	0.028	N	0.026	N	0.032	N	0.017
	262	R	N	0.035	N	0.029	N	0.029	N	0.024	N	0.015
	263	R	N	0.040	N	0.053	N	0.030	N	0.024	N	0.025
	264	A	N	0.033	N	0.026	N	0.028	N	0.023	N	0.020
	265	Y	N	0.043	N	0.029	N	0.030	N	0.029	N	0.020
	266	D	N	0.041	N	0.031	N	0.029	N	0.032	N	0.028
	267	L	N	0.029	N	0.027	N	0.017	N	0.022	N	0.018
	268	A	N	0.023	N	0.020	N	0.025	N	0.029	N	0.028
	269	G	N	0.029	N	0.013	N	0.021	N	0.023	N	0.016
	270	S	N	0.027	N	0.016	N	0.024	N	0.011	N	0.017
	271	C	N	0.023	N	0.018	N	0.022	N	0.019	N	0.013
	272	R	N	0.030	N	0.021	N	0.031	N	0.015	N	0.017
	273	G	N	0.028	N	0.019	N	0.028	N	0.026	N	0.019
	274	V	N	0.019	N	0.019	N	0.022	N	0.023	N	0.015
	275	K	N	0.014	N	0.020	N	0.029	N	0.013	N	0.013
	276	V	N	0.011	N	0.016	N	0.020	N	0.012	N	0.012
	277	M	N	0.025	N	0.026	N	0.028	N	0.017	N	0.015
	278	F	N	0.009	N	0.019	N	0.022	N	0.017	N	0.014
	279	N	N	0.019	N	0.012	N	0.032	N	0.016	N	0.013
	280	G	N	0.035	N	0.026	N	0.089	N	0.042	N	0.047
	281	K	N	0.018	N	0.043	N	0.029	N	0.011	N	0.046
	282	K	N	0.056	N	0.052	N	0.046	N	0.024	N	0.025
	283	L	N	0.034	N	0.028	N	0.034	N	0.033	N	0.033
	284	P	N	0.039	N	0.022	N	0.031	N	0.030	N	0.019
	285	V	N	0.035	N	0.030	N	0.025	N	0.023	N	0.026
	286	N	N	0.023	N	0.015	N	0.074	N	0.024	N	0.018
	287	G	N	0.059	N	0.028	N	0.038	N	0.027	N	0.024
	288	F	N	0.027	N	0.033	B	0.112	N	0.061	N	0.020
	289	R	N	0.025	N	0.023	N	0.023	N	0.028	N	0.017
	290	S	N	0.026	N	0.015	N	0.020	N	0.017	N	0.017
	291	Y	N	0.043	N	0.034	N	0.047	N	0.028	N	0.020
	292	V	N	0.019	N	0.019	N	0.028	N	0.021	N	0.016
	293	D	N	0.019	N	0.020	N	0.026	N	0.017	N	0.017
	294	L	N	0.026	N	0.020	N	0.031	N	0.019	N	0.016
	295	Y	N	0.027	N	0.038	N	0.018	N	0.019	N	0.015
	296	V	N	0.023	N	0.017	N	0.015	N	0.018	N	0.009
	297	K	N	0.023	N	0.017	N	0.017	N	0.019	N	0.013
	298	D	N	0.017	N	0.016	N	0.026	N	0.012	N	0.013
	299	K	N	0.025	N	0.020	N	0.019	N	0.022	N	0.014
	300	L	N	0.025	N	0.013	N	0.020	N	0.014	N	0.009
	301	D	N	0.020	N	0.014	N	0.022	N	0.011	N	0.011
	302	E	N	0.019	N	0.023	N	0.019	N	0.009	N	0.009
	303	T	N	0.026	N	0.015	N	0.022	N	0.005	N	0.013
	304	G	N	0.020	N	0.014	N	0.014	N	0.010	N	0.013
	305	V	N	0.022	N	0.021	N	0.017	N	0.010	N	0.018
	306	A	N	0.027	N	0.020	N	0.080	N	0.013	N	0.009
	307	L	N	0.044	N	0.023	N	0.025	N	0.007	N	0.013
	308	K	N	0.036	N	0.024	N	0.019	N	0.009	N	0.013
	309	V	N	0.063	N	0.024	N	0.019	N	0.010	N	0.014
	310	I	N	0.028	N	0.027	N	0.038	N	0.010	N	0.013
	311	H	N	0.019	N	0.022	N	0.032	N	0.022	N	0.019
	312	E	N	0.023	N	0.026	N	0.029	N	0.061	N	0.032
	313	L	N	0.047	N	0.050	N	0.030	B	0.124	N	0.028
	314	A	N	0.032	N	0.039	N	0.026	N	0.015	N	0.012
	315	N	N	0.031	N	0.024	N	0.022	N	0.028	N	0.014
	316	E	N	0.029	N	0.025	N	0.027	N	0.030	N	0.017
	317	R	N	0.019	N	0.019	N	0.028	N	0.036	N	0.014
	318	W	N	0.031	N	0.028	N	0.042	N	0.044	N	0.014
	319	D	B	0.102	N	0.029	N	0.055	N	0.038	N	0.022
	320	V	N	0.060	N	0.016	N	0.026	N	0.029	N	0.017
	321	C	N	0.026	N	0.020	N	0.042	N	0.043	N	0.017
	322	L	N	0.038	N	0.027	N	0.034	N	0.027	N	0.013
	323	T	N	0.031	N	0.019	N	0.038	N	0.052	N	0.017
	324	L	N	0.013	N	0.017	N	0.036	N	0.015	N	0.018
	325	S	N	0.024	N	0.009	N	0.026	N	0.035	N	0.015
	326	E	N	0.017	N	0.021	N	0.028	N	0.018	N	0.010
	327	K	N	0.020	N	0.033	N	0.036	N	0.023	N	0.018
	328	G	N	0.044	N	0.026	N	0.033	N	0.034	N	0.020
	329	F	N	0.051	N	0.036	N	0.028	N	0.065	N	0.019
	330	Q	N	0.039	N	0.027	N	0.031	N	0.045	N	0.015
	331	Q	N	0.027	N	0.024	N	0.028	N	0.060	N	0.014
	332	I	N	0.021	N	0.018	N	0.039	N	0.017	N	0.014
	333	S	N	0.044	N	0.033	N	0.042	N	0.026	N	0.015
	334	F	B	0.110	N	0.041	N	0.027	B	0.284	N	0.023
	335	V	N	0.036	N	0.018	N	0.032	B	0.092	N	0.028
	336	N	B	0.200	N	0.055	N	0.073	N	0.044	N	0.079
	337	S	N	0.034	N	0.014	N	0.049	N	0.069	N	0.021
	338	I	N	0.030	N	0.026	N	0.046	N	0.027	N	0.023
	339	A	N	0.035	N	0.030	N	0.047	N	0.024	N	0.047
	340	T	N	0.033	N	0.075	N	0.053	N	0.054	N	0.035
	341	T	N	0.038	N	0.041	N	0.044	N	0.039	N	0.031
	342	K	N	0.041	N	0.043	N	0.031	N	0.035	N	0.048
	343	G	N	0.056	N	0.038	N	0.037	N	0.048	N	0.039
	344	G	N	0.060	N	0.039	N	0.038	N	0.043	N	0.032
	345	R	N	0.042	N	0.031	N	0.040	N	0.042	N	0.054
	346	H	N	0.059	N	0.038	N	0.035	N	0.041	N	0.056
	347	V	N	0.039	N	0.038	N	0.036	N	0.032	N	0.023
	348	D	N	0.034	N	0.023	N	0.033	N	0.028	N	0.022
	349	Y	N	0.030	N	0.054	N	0.033	N	0.024	N	0.021
	350	V	N	0.032	N	0.031	N	0.028	N	0.023	N	0.022
	351	V	N	0.031	N	0.025	N	0.030	N	0.024	N	0.011
	352	D	N	0.027	N	0.020	N	0.027	N	0.026	N	0.014
	353	Q	N	0.035	N	0.018	N	0.019	N	0.013	N	0.010
	354	V	N	0.017	N	0.013	N	0.030	N	0.023	N	0.014
	355	V	N	0.024	N	0.021	N	0.034	N	0.011	N	0.016
	356	G	N	0.032	N	0.030	N	0.024	N	0.016	N	0.015
	357	K	N	0.020	N	0.017	N	0.016	N	0.015	N	0.009
	358	L	N	0.019	N	0.016	N	0.016	N	0.010	N	0.012
	359	I	N	0.020	N	0.014	N	0.008	N	0.013	N	0.011
	360	E	N	0.029	N	0.035	N	0.021	N	0.016	N	0.010
	361	V	N	0.023	N	0.029	N	0.015	N	0.010	N	0.011
	362	V	N	0.027	N	0.023	N	0.021	N	0.010	N	0.008
	363	K	N	0.020	N	0.020	N	0.024	N	0.014	N	0.013
	364	K	N	0.037	N	0.043	N	0.026	N	0.010	N	0.017
	365	K	N	0.027	N	0.032	N	0.024	N	0.016	N	0.013
	366	N	N	0.027	N	0.018	N	0.021	N	0.013	N	0.012
	367	K	N	0.031	N	0.021	N	0.033	N	0.015	N	0.014
	368	A	N	0.020	N	0.013	N	0.021	N	0.016	N	0.015
	369	G	N	0.022	N	0.014	N	0.018	N	0.014	N	0.013
	370	V	N	0.019	N	0.022	N	0.021	N	0.019	N	0.017
	371	S	N	0.025	N	0.033	N	0.017	N	0.017	N	0.027
	372	V	N	0.020	N	0.025	N	0.019	N	0.008	N	0.015
	373	K	N	0.034	N	0.021	N	0.021	N	0.016	N	0.012
	374	P	N	0.021	N	0.032	N	0.019	N	0.025	N	0.015
	375	F	N	0.020	N	0.024	N	0.027	N	0.033	N	0.020
	376	Q	N	0.026	N	0.022	N	0.026	N	0.022	N	0.017
	377	V	N	0.028	N	0.021	N	0.016	N	0.025	N	0.016
	378	K	N	0.028	N	0.018	N	0.025	N	0.040	N	0.016
	379	N	N	0.023	N	0.034	N	0.022	N	0.021	N	0.016
	380	H	N	0.033	N	0.025	N	0.036	N	0.011	N	0.014
	381	I	N	0.018	N	0.022	N	0.019	N	0.011	N	0.019
	382	W	N	0.021	N	0.017	N	0.045	N	0.016	N	0.018
	383	V	N	0.016	N	0.017	N	0.041	N	0.018	N	0.017
	384	F	B	0.107	N	0.026	N	0.039	N	0.016	N	0.010
	385	I	N	0.011	N	0.013	N	0.020	N	0.008	N	0.016
	386	N	N	0.030	N	0.043	N	0.067	N	0.073	N	0.025
	387	C	N	0.048	N	0.016	N	0.032	N	0.011	N	0.015
	388	L	N	0.040	N	0.033	N	0.034	N	0.031	N	0.022
	389	I	B	0.106	N	0.047	N	0.060	N	0.054	N	0.010
	390	E	N	0.037	N	0.028	N	0.036	N	0.030	N	0.017
	391	N	N	0.041	N	0.032	N	0.031	N	0.028	N	0.017
	392	P	N	0.064	N	0.026	N	0.036	N	0.063	N	0.019
	393	T	N	0.048	N	0.031	N	0.035	N	0.028	N	0.022
	394	F	N	0.049	N	0.031	N	0.037	N	0.051	N	0.022
	395	D	N	0.041	N	0.031	N	0.035	N	0.037	N	0.022
	396	S	N	0.048	N	0.040	N	0.033	N	0.060	N	0.021
	397	Q	N	0.069	N	0.045	N	0.035	N	0.072	N	0.022
	398	T	N	0.051	N	0.031	N	0.043	B	0.133	N	0.026
	399	K	N	0.054	N	0.021	N	0.047	N	0.037	N	0.019
	400	E	N	0.042	N	0.031	N	0.034	N	0.022	N	0.018
	401	N	N	0.035	N	0.023	N	0.031	N	0.015	N	0.017
	402	M	N	0.048	N	0.027	N	0.030	N	0.049	N	0.016
	403	T	N	0.046	N	0.053	N	0.031	N	0.024	N	0.019
	404	L	N	0.046	N	0.020	N	0.034	N	0.017	N	0.014
	405	Q	N	0.017	N	0.014	N	0.031	N	0.014	N	0.011
	406	P	N	0.023	N	0.018	N	0.028	N	0.023	N	0.013
	407	K	N	0.022	N	0.018	N	0.021	N	0.023	N	0.010
	408	S	N	0.023	N	0.013	N	0.034	N	0.013	N	0.022
	409	F	N	0.014	N	0.017	N	0.023	N	0.010	N	0.030
	410	G	N	0.058	N	0.018	N	0.042	N	0.060	N	0.035
	411	S	N	0.018	N	0.015	N	0.024	N	0.013	N	0.039
	412	K	N	0.017	N	0.022	N	0.025	N	0.035	N	0.014
	413	C	N	0.034	N	0.024	N	0.030	N	0.015	N	0.017
	414	Q	N	0.016	N	0.016	N	0.027	N	0.020	N	0.013
	415	L	N	0.028	N	0.022	N	0.065	N	0.026	N	0.022
	416	S	N	0.026	N	0.017	N	0.030	N	0.033	N	0.016
	417	E	N	0.017	N	0.023	N	0.021	N	0.030	N	0.016
	418	K	N	0.023	N	0.022	N	0.014	N	0.018	N	0.011
	419	F	N	0.028	N	0.014	N	0.023	N	0.016	N	0.015
	420	F	N	0.020	N	0.019	N	0.023	N	0.015	N	0.017
	421	K	N	0.020	N	0.013	N	0.022	N	0.017	N	0.013
	422	A	N	0.023	N	0.019	N	0.025	N	0.024	N	0.014
	423	A	N	0.028	N	0.025	N	0.024	N	0.011	N	0.017
	424	S	N	0.030	N	0.027	N	0.022	N	0.018	N	0.016
	425	N	N	0.018	N	0.013	N	0.020	N	0.012	N	0.015
	426	C	N	0.031	N	0.028	N	0.031	N	0.014	N	0.021
	427	G	N	0.018	N	0.019	N	0.021	N	0.016	N	0.013
	428	I	N	0.023	N	0.019	N	0.028	N	0.018	N	0.015
	429	V	N	0.026	N	0.026	N	0.032	N	0.019	N	0.012
	430	E	N	0.023	N	0.021	N	0.020	N	0.014	N	0.016
	431	S	N	0.018	N	0.033	N	0.017	N	0.014	N	0.010
	432	I	N	0.021	N	0.010	N	0.043	N	0.010	N	0.011
	433	L	N	0.022	N	0.035	N	0.011	N	0.012	N	0.008
	434	N	N	0.028	N	0.015	N	0.018	N	0.011	N	0.014
	435	W	N	0.025	N	0.029	N	0.025	N	0.016	N	0.013
	436	V	N	0.016	N	0.009	N	0.015	N	0.013	N	0.011
	437	K	N	0.023	N	0.016	N	0.022	N	0.015	N	0.011
	438	F	N	0.029	N	0.027	N	0.020	N	0.010	N	0.011
	439	K	N	0.019	N	0.021	N	0.017	N	0.014	N	0.011
	440	A	N	0.019	N	0.014	N	0.024	N	0.013	N	0.012
	441	Q	N	0.021	N	0.022	N	0.027	N	0.014	N	0.012
	442	T	N	0.025	N	0.021	N	0.020	N	0.016	N	0.010
	443	Q	N	0.018	N	0.017	N	0.026	N	0.017	N	0.012
	444	L	N	0.021	N	0.020	N	0.034	N	0.011	N	0.009
	445	N	N	0.027	N	0.025	N	0.021	N	0.014	N	0.009
	446	K	N	0.046	N	0.031	N	0.020	N	0.018	N	0.013
	447	K	N	0.020	N	0.017	N	0.023	N	0.014	N	0.011
	448	C	N	0.017	N	0.027	N	0.020	N	0.016	N	0.010
	449	S	N	0.034	N	0.018	N	0.031	N	0.016	N	0.011
	450	S	N	0.030	N	0.025	N	0.021	N	0.016	N	0.014
	451	V	N	0.025	N	0.016	N	0.042	N	0.015	N	0.008
	452	K	N	0.026	N	0.021	N	0.042	N	0.013	N	0.014
	453	Y	N	0.030	N	0.016	N	0.035	N	0.014	N	0.011
	454	S	N	0.033	N	0.026	N	0.023	N	0.008	N	0.012
	455	K	N	0.031	N	0.038	N	0.023	N	0.010	N	0.037
	456	I	N	0.035	N	0.019	N	0.033	N	0.015	N	0.024
	457	K	N	0.018	N	0.026	N	0.026	N	0.009	N	0.027
	458	G	N	0.047	N	0.023	N	0.027	N	0.015	N	0.011
	459	I	N	0.037	N	0.025	N	0.024	N	0.019	N	0.012
	460	P	N	0.029	N	0.034	N	0.026	N	0.047	N	0.018
	461	K	N	0.045	N	0.027	N	0.030	N	0.056	N	0.020
	462	L	N	0.030	N	0.058	N	0.044	N	0.061	N	0.021
	463	D	N	0.031	N	0.021	N	0.023	N	0.047	N	0.021
	464	D	N	0.062	N	0.022	N	0.034	N	0.026	N	0.017
	465	A	N	0.016	N	0.034	N	0.027	N	0.024	N	0.018
	466	N	N	0.025	N	0.019	N	0.028	N	0.015	N	0.013
	467	D	N	0.020	N	0.020	N	0.026	N	0.013	N	0.015
	468	A	N	0.039	N	0.011	N	0.027	N	0.012	N	0.013
	469	G	N	0.022	N	0.030	N	0.033	N	0.016	N	0.014
	470	G	N	0.026	N	0.020	N	0.029	N	0.009	N	0.012
	471	K	N	0.028	N	0.022	N	0.019	N	0.015	N	0.014
	472	H	N	0.023	N	0.019	N	0.019	N	0.021	N	0.019
	473	S	N	0.028	N	0.024	N	0.036	N	0.036	N	0.021
	474	L	N	0.014	N	0.020	N	0.017	N	0.019	N	0.017
	475	E	N	0.019	N	0.028	N	0.017	N	0.023	N	0.013
	476	C	N	0.027	N	0.020	N	0.041	N	0.040	N	0.017
	477	T	N	0.033	N	0.022	N	0.035	N	0.024	N	0.017
	478	L	N	0.028	N	0.024	N	0.030	N	0.021	N	0.017
	479	I	N	0.030	N	0.028	N	0.024	N	0.020	N	0.016
	480	L	N	0.030	N	0.018	N	0.023	N	0.016	N	0.010
	481	T	N	0.031	N	0.021	N	0.084	N	0.009	N	0.014
	482	E	B	0.193	B	0.435	N	0.090	B	0.239	N	0.065
	483	G	N	0.065	N	0.036	B	0.132	B	0.376	B	0.118
	484	D	B	0.237	B	0.402	N	0.049	B	0.842	B	0.943
	485	S	B	0.157	N	0.056	B	0.103	B	0.536	B	0.570
	486	A	B	0.130	N	0.033	N	0.038	B	0.354	B	0.219
	487	K	B	0.115	N	0.021	N	0.030	N	0.064	B	0.257
	488	S	N	0.082	N	0.068	N	0.039	N	0.029	N	0.059
	489	L	N	0.051	N	0.069	N	0.031	N	0.030	N	0.042
	490	A	N	0.017	N	0.016	N	0.025	N	0.014	N	0.018
	491	V	N	0.021	N	0.031	N	0.025	N	0.012	N	0.014
	492	S	N	0.021	N	0.033	N	0.023	N	0.012	N	0.016
	493	G	N	0.023	N	0.012	N	0.013	N	0.015	N	0.015
	494	L	N	0.026	N	0.031	N	0.012	N	0.013	N	0.015
	495	G	N	0.018	N	0.012	N	0.026	N	0.013	N	0.015
	496	V	N	0.017	N	0.012	N	0.018	N	0.012	N	0.013
	497	I	N	0.016	N	0.025	N	0.015	N	0.019	N	0.015
	498	G	N	0.018	N	0.015	N	0.013	N	0.012	N	0.011
	499	R	N	0.018	N	0.021	N	0.026	N	0.039	N	0.013
	500	D	N	0.033	N	0.021	N	0.018	N	0.037	N	0.015
	501	R	N	0.014	N	0.016	N	0.014	N	0.016	N	0.013
	502	Y	N	0.022	N	0.015	N	0.037	N	0.014	N	0.015
	503	G	N	0.025	N	0.012	N	0.035	N	0.021	N	0.009
	504	V	N	0.048	N	0.019	N	0.020	N	0.010	N	0.015
	505	F	N	0.026	N	0.036	N	0.018	N	0.007	N	0.026
	506	P	N	0.021	N	0.022	N	0.030	N	0.046	N	0.060
	507	L	N	0.027	N	0.023	N	0.031	N	0.025	N	0.097
	508	R	N	0.037	B	0.166	B	0.168	B	0.199	B	0.139
	509	G	B	0.163	N	0.033	N	0.030	N	0.053	B	0.149
	510	K	B	0.125	N	0.069	N	0.086	B	0.107	N	0.048
	511	I	N	0.036	N	0.016	N	0.032	N	0.013	N	0.019
	512	L	N	0.017	N	0.021	N	0.029	N	0.016	N	0.013
	513	N	N	0.069	N	0.042	N	0.031	N	0.019	B	0.181
	514	V	N	0.024	N	0.025	N	0.037	N	0.013	N	0.071
	515	R	N	0.023	N	0.029	N	0.019	N	0.015	N	0.012
	516	E	N	0.022	N	0.012	N	0.021	N	0.017	N	0.011
	517	A	N	0.016	N	0.023	N	0.023	N	0.015	N	0.014
	518	S	N	0.027	N	0.018	N	0.021	N	0.013	N	0.012
	519	H	N	0.014	N	0.016	N	0.020	N	0.010	N	0.009
	520	K	N	0.023	N	0.030	N	0.025	N	0.012	N	0.014
	521	Q	N	0.033	N	0.030	N	0.026	N	0.029	N	0.020
	522	I	N	0.035	N	0.021	N	0.031	N	0.018	N	0.015
	523	M	N	0.022	N	0.027	N	0.028	N	0.017	N	0.017
	524	E	N	0.027	N	0.022	N	0.026	N	0.021	N	0.018
	525	N	N	0.040	N	0.033	N	0.034	N	0.021	N	0.024
	526	A	N	0.026	N	0.023	N	0.023	N	0.019	N	0.017
	527	E	N	0.029	N	0.024	N	0.029	N	0.029	N	0.016
	528	I	N	0.041	N	0.024	N	0.020	N	0.033	N	0.016
	529	N	N	0.028	N	0.037	N	0.029	N	0.021	N	0.016
	530	N	N	0.024	N	0.015	N	0.021	N	0.017	N	0.012
	531	I	N	0.028	N	0.014	N	0.018	N	0.015	N	0.013
	532	I	N	0.018	N	0.014	N	0.013	N	0.018	N	0.011
	533	K	N	0.031	N	0.023	N	0.026	N	0.014	N	0.013
	534	I	N	0.017	N	0.022	N	0.025	N	0.021	N	0.018
	535	V	N	0.038	N	0.011	N	0.015	N	0.015	N	0.018
	536	G	N	0.015	N	0.012	N	0.015	N	0.018	N	0.016
	537	L	N	0.019	N	0.016	N	0.031	N	0.012	N	0.014
	538	Q	N	0.021	N	0.016	N	0.018	N	0.015	N	0.016
	539	Y	N	0.026	N	0.030	N	0.020	N	0.012	N	0.017
	540	K	N	0.025	N	0.018	N	0.027	N	0.010	N	0.013
	541	K	N	0.033	N	0.023	N	0.020	N	0.019	N	0.007
	542	S	N	0.019	N	0.018	N	0.017	N	0.025	N	0.010
	543	Y	N	0.026	N	0.032	N	0.023	N	0.014	N	0.032
	544	D	N	0.049	N	0.037	N	0.022	N	0.020	N	0.019
	545	D	N	0.013	N	0.019	N	0.020	N	0.010	N	0.016
	546	A	N	0.015	N	0.020	N	0.017	N	0.018	N	0.018
	547	E	N	0.017	N	0.018	N	0.013	N	0.006	N	0.014
	548	S	N	0.018	N	0.013	N	0.018	N	0.010	N	0.007
	549	L	N	0.025	N	0.013	N	0.017	N	0.013	N	0.009
	550	K	N	0.030	N	0.021	N	0.014	N	0.018	N	0.010
	551	T	N	0.019	N	0.023	N	0.021	N	0.033	N	0.015
	552	L	N	0.085	N	0.035	N	0.028	N	0.023	N	0.014
	553	R	N	0.047	N	0.019	N	0.017	N	0.018	N	0.015
	554	Y	N	0.077	N	0.020	N	0.052	N	0.011	N	0.013
	555	G	N	0.025	N	0.031	N	0.044	N	0.016	N	0.012
	556	K	N	0.027	N	0.025	N	0.028	N	0.027	N	0.016
	557	I	N	0.023	N	0.023	N	0.035	N	0.013	N	0.014
	558	M	N	0.036	N	0.027	N	0.016	N	0.020	N	0.016
	559	I	N	0.031	N	0.017	N	0.017	N	0.035	N	0.007
	560	M	B	0.124	N	0.031	N	0.037	B	0.082	N	0.036
	561	T	N	0.058	N	0.017	N	0.059	B	0.152	N	0.019
	562	D	B	0.214	B	0.155	N	0.060	N	0.060	B	0.124
	563	Q	N	0.059	B	0.112	N	0.059	B	0.089	N	0.060
	564	D	N	0.049	N	0.029	N	0.047	B	0.221	B	0.202
	565	Q	N	0.042	N	0.056	N	0.056	N	0.050	N	0.072
	566	D	N	0.044	N	0.043	N	0.062	N	0.055	N	0.072
	567	G	B	0.097	N	0.039	N	0.038	N	0.044	N	0.058
	568	S	B	0.107	N	0.043	N	0.029	N	0.064	B	0.177
	569	H	N	0.072	N	0.076	N	0.076	B	0.090	B	0.157
	570	I	N	0.036	N	0.050	N	0.069	N	0.049	N	0.020
	571	K	N	0.032	N	0.025	N	0.029	N	0.024	N	0.023
	572	G	N	0.038	N	0.025	N	0.034	N	0.022	N	0.025
	573	L	N	0.042	N	0.032	N	0.030	N	0.022	N	0.024
	574	L	N	0.029	N	0.023	N	0.034	N	0.028	N	0.015
	575	I	N	0.017	N	0.013	N	0.022	N	0.026	N	0.014
	576	N	N	0.033	N	0.023	N	0.033	N	0.026	N	0.015
	577	F	N	0.025	N	0.012	N	0.044	N	0.026	N	0.018
	578	I	N	0.018	N	0.014	N	0.033	N	0.024	N	0.017
	579	H	N	0.021	N	0.027	N	0.023	N	0.036	N	0.016
	580	H	N	0.028	N	0.039	N	0.026	N	0.018	N	0.018
	581	N	N	0.029	N	0.019	N	0.022	N	0.031	N	0.020
	582	W	N	0.023	N	0.021	N	0.014	N	0.028	N	0.017
	583	P	N	0.030	N	0.040	N	0.026	N	0.023	N	0.022
	584	S	N	0.022	N	0.017	N	0.030	N	0.027	N	0.023
	585	L	N	0.024	N	0.022	N	0.029	N	0.034	N	0.017
	586	L	N	0.026	N	0.020	N	0.017	N	0.056	N	0.017
	587	K	N	0.026	N	0.024	N	0.022	N	0.024	N	0.014
	588	H	N	0.028	N	0.023	N	0.030	N	0.025	N	0.015
	589	G	N	0.024	N	0.015	N	0.024	N	0.012	N	0.012
	590	F	N	0.063	N	0.050	N	0.026	N	0.024	N	0.021
	591	L	N	0.021	N	0.026	N	0.035	N	0.023	N	0.017
	592	E	N	0.028	N	0.021	N	0.030	N	0.027	N	0.019
	593	E	N	0.027	N	0.023	N	0.023	N	0.030	N	0.021
	594	F	N	0.079	N	0.030	N	0.029	N	0.034	N	0.018
	595	I	N	0.032	N	0.025	N	0.035	N	0.021	N	0.022
	596	T	N	0.039	N	0.029	N	0.040	N	0.062	N	0.022
	597	P	N	0.039	B	0.313	N	0.024	N	0.044	N	0.047
	598	I	N	0.015	N	0.043	N	0.026	B	0.103	N	0.018
	599	V	N	0.035	N	0.033	N	0.035	B	0.080	N	0.022
	600	K	N	0.045	N	0.042	N	0.034	N	0.041	N	0.022
	601	A	N	0.029	N	0.031	N	0.027	N	0.024	N	0.021
	602	S	N	0.047	N	0.027	N	0.033	N	0.024	N	0.015
	603	K	N	0.029	N	0.027	N	0.029	N	0.025	N	0.016
	604	N	N	0.044	N	0.030	N	0.060	N	0.027	N	0.018
	605	K	N	0.043	N	0.032	N	0.063	N	0.017	N	0.021
	606	Q	N	0.023	N	0.016	N	0.027	N	0.014	N	0.018
	607	E	N	0.029	N	0.026	N	0.031	N	0.020	N	0.019
	608	L	N	0.026	N	0.024	N	0.031	N	0.021	N	0.019
	609	S	N	0.062	N	0.049	N	0.036	N	0.037	N	0.019
	610	F	N	0.040	N	0.047	N	0.054	N	0.029	N	0.019
	611	Y	B	0.120	N	0.030	N	0.053	N	0.026	N	0.023
	612	S	N	0.045	N	0.033	N	0.054	N	0.028	N	0.022
	613	I	N	0.052	N	0.035	N	0.032	N	0.039	N	0.020
	614	P	N	0.030	N	0.019	N	0.029	N	0.028	N	0.018
	615	E	N	0.035	N	0.035	N	0.033	N	0.025	N	0.020
	616	F	N	0.032	N	0.032	N	0.025	N	0.027	N	0.020
	617	D	N	0.030	N	0.023	N	0.026	N	0.033	N	0.018
	618	E	N	0.029	N	0.022	N	0.027	N	0.018	N	0.017
	619	W	N	0.021	N	0.021	N	0.024	N	0.019	N	0.016
	620	K	N	0.030	N	0.029	N	0.014	N	0.018	N	0.017
	621	K	N	0.018	N	0.016	N	0.021	N	0.014	N	0.013
	622	H	N	0.023	N	0.022	N	0.020	N	0.013	N	0.012
	623	I	N	0.022	N	0.018	N	0.022	N	0.010	N	0.016
	624	E	N	0.031	N	0.019	N	0.026	N	0.018	N	0.018
	625	N	N	0.019	N	0.018	N	0.029	N	0.015	N	0.013
	626	Q	N	0.028	N	0.023	N	0.021	N	0.019	N	0.014
	627	K	N	0.030	N	0.026	N	0.025	N	0.016	N	0.016
	628	A	N	0.033	N	0.030	N	0.032	N	0.023	N	0.013
	629	W	N	0.029	N	0.032	N	0.031	N	0.022	N	0.012
	630	K	N	0.035	N	0.033	N	0.027	N	0.023	N	0.017
	631	I	N	0.029	N	0.025	N	0.023	N	0.019	N	0.015
	632	K	N	0.044	N	0.039	N	0.056	N	0.049	N	0.016
	633	Y	N	0.053	N	0.043	N	0.052	N	0.039	N	0.017
	634	Y	B	0.124	N	0.059	B	0.101	N	0.041	N	0.019
	635	K	B	0.231	B	0.135	B	0.177	B	0.303	N	0.021
	636	G	B	0.418	B	0.221	B	0.295	B	0.253	N	0.037
	637	L	B	0.135	N	0.099	N	0.055	B	0.250	N	0.029
	638	G	B	0.194	N	0.093	N	0.062	N	0.068	N	0.020
	639	T	N	0.042	N	0.029	N	0.043	N	0.033	N	0.044
	640	S	N	0.031	N	0.049	N	0.057	N	0.036	N	0.057
	641	T	N	0.034	N	0.029	N	0.043	N	0.023	N	0.018
	642	A	N	0.034	N	0.034	N	0.027	N	0.033	N	0.013
	643	K	N	0.030	N	0.023	N	0.020	N	0.026	N	0.016
	644	E	N	0.025	N	0.026	N	0.026	N	0.032	N	0.016
	645	A	N	0.025	N	0.032	N	0.024	N	0.027	N	0.019
	646	K	N	0.025	N	0.022	N	0.030	N	0.040	N	0.019
	647	E	N	0.027	N	0.022	N	0.028	N	0.022	N	0.016
	648	Y	N	0.043	N	0.049	N	0.033	N	0.022	N	0.015
	649	F	N	0.031	N	0.017	N	0.028	N	0.027	N	0.015
	650	A	N	0.031	N	0.031	N	0.029	N	0.018	N	0.018
	651	D	N	0.026	N	0.015	N	0.025	N	0.029	N	0.019
	652	M	N	0.025	N	0.026	N	0.025	N	0.033	N	0.018
	653	E	N	0.024	N	0.025	N	0.022	N	0.022	N	0.018
	654	R	N	0.027	N	0.022	N	0.023	N	0.019	N	0.018
	655	H	N	0.030	N	0.036	N	0.027	N	0.026	N	0.018
	656	R	N	0.029	N	0.027	N	0.031	N	0.018	N	0.018
	657	I	N	0.032	N	0.022	N	0.034	N	0.024	N	0.020
	658	L	N	0.030	N	0.027	N	0.035	N	0.023	N	0.020
	659	F	N	0.042	N	0.031	N	0.033	N	0.026	N	0.021
	660	R	N	0.028	N	0.034	N	0.035	N	0.019	N	0.021
	661	Y	N	0.032	N	0.025	N	0.041	N	0.028	N	0.045
	662	A	N	0.027	N	0.057	N	0.040	N	0.039	N	0.022
	663	G	N	0.031	N	0.022	N	0.028	N	0.021	N	0.013
	664	P	N	0.013	N	0.023	N	0.024	N	0.013	N	0.010
	665	E	N	0.027	N	0.028	N	0.026	N	0.013	N	0.013
	666	D	N	0.028	N	0.023	N	0.028	N	0.012	N	0.012
	667	D	N	0.019	N	0.032	N	0.035	N	0.023	N	0.015
	668	A	N	0.018	N	0.027	N	0.024	N	0.018	N	0.011
	669	A	N	0.025	N	0.021	N	0.025	N	0.015	N	0.015
	670	I	N	0.027	N	0.030	N	0.023	N	0.018	N	0.012
	671	T	N	0.022	N	0.025	N	0.022	N	0.025	N	0.017
	672	L	N	0.023	N	0.020	N	0.020	N	0.019	N	0.017
	673	A	N	0.030	N	0.017	N	0.019	N	0.017	N	0.014
	674	F	N	0.024	N	0.028	N	0.025	N	0.013	N	0.011
	675	S	N	0.014	N	0.028	N	0.015	N	0.027	N	0.010
	676	K	N	0.027	N	0.023	N	0.020	N	0.016	N	0.025
	677	K	N	0.025	N	0.022	N	0.018	N	0.009	N	0.014
	678	K	N	0.021	N	0.016	N	0.014	N	0.013	N	0.010
	679	I	N	0.022	N	0.018	N	0.034	N	0.013	N	0.015
	680	D	N	0.018	N	0.019	N	0.025	N	0.014	N	0.019
	681	D	N	0.020	N	0.022	N	0.020	N	0.013	N	0.009
	682	R	N	0.044	N	0.034	N	0.032	N	0.022	N	0.016
	683	K	N	0.025	N	0.030	N	0.029	N	0.014	N	0.015
	684	E	N	0.020	N	0.021	N	0.030	N	0.022	N	0.014
	685	W	N	0.019	N	0.015	N	0.028	N	0.057	N	0.018
	686	L	N	0.022	N	0.015	N	0.022	N	0.017	N	0.015
	687	T	N	0.019	N	0.020	N	0.019	N	0.016	N	0.010
	688	N	N	0.023	N	0.018	N	0.024	N	0.023	N	0.013
	689	F	N	0.022	N	0.032	N	0.021	N	0.020	N	0.009
	690	M	N	0.027	N	0.018	N	0.029	N	0.016	N	0.009
	691	E	N	0.014	N	0.012	N	0.021	N	0.015	N	0.007
	692	D	N	0.016	N	0.027	N	0.023	N	0.013	N	0.010
	693	R	N	0.029	N	0.018	N	0.020	N	0.013	N	0.009
	694	R	N	0.027	N	0.015	N	0.027	N	0.011	N	0.011
	695	Q	N	0.014	N	0.021	N	0.034	N	0.008	N	0.013
	696	R	N	0.016	N	0.027	N	0.025	N	0.011	N	0.010
	697	R	N	0.018	N	0.013	N	0.031	N	0.008	N	0.012
	698	L	N	0.020	N	0.018	N	0.021	N	0.012	N	0.009
	699	H	N	0.026	N	0.014	N	0.014	N	0.013	N	0.008
	700	G	N	0.012	N	0.013	N	0.011	N	0.013	N	0.008
	701	L	N	0.026	N	0.022	N	0.011	N	0.012	N	0.008
	702	P	N	0.046	N	0.018	N	0.014	N	0.023	N	0.010
	703	E	N	0.039	N	0.018	N	0.023	N	0.022	N	0.011
	704	Q	N	0.035	N	0.027	N	0.040	N	0.015	N	0.012
	705	F	N	0.034	N	0.020	N	0.025	N	0.008	N	0.012
	706	L	N	0.029	N	0.019	N	0.025	N	0.012	N	0.014
	707	Y	N	0.060	N	0.044	N	0.027	N	0.013	N	0.009
	708	G	N	0.027	N	0.021	N	0.018	N	0.025	N	0.018
	709	T	N	0.015	N	0.024	N	0.023	N	0.027	N	0.023
	710	A	N	0.020	N	0.018	N	0.022	N	0.021	N	0.060
	711	T	N	0.020	N	0.036	N	0.029	N	0.018	N	0.022
	712	K	N	0.039	N	0.027	N	0.019	N	0.013	N	0.016
	713	H	N	0.020	N	0.026	N	0.036	N	0.011	N	0.014
	714	L	N	0.019	N	0.019	N	0.024	N	0.012	N	0.015
	715	T	N	0.046	N	0.031	N	0.025	N	0.024	N	0.015
	716	Y	N	0.026	N	0.018	N	0.037	N	0.054	N	0.022
	717	N	N	0.035	N	0.030	N	0.034	N	0.031	N	0.018
	718	D	N	0.041	N	0.047	N	0.030	N	0.018	N	0.020
	719	F	N	0.042	N	0.039	N	0.031	N	0.026	N	0.021
	720	I	N	0.036	N	0.037	N	0.034	N	0.038	N	0.019
	721	N	N	0.039	N	0.030	N	0.030	N	0.039	N	0.027
	722	K	N	0.033	N	0.031	N	0.027	N	0.033	N	0.019
	723	E	N	0.026	N	0.026	N	0.019	N	0.026	N	0.017
	724	L	N	0.029	N	0.029	N	0.016	N	0.031	N	0.011
	725	I	N	0.023	N	0.026	N	0.026	N	0.026	N	0.016
	726	L	N	0.022	N	0.022	N	0.035	N	0.021	N	0.022
	727	F	N	0.026	N	0.021	N	0.022	N	0.012	N	0.014
	728	S	N	0.024	N	0.022	N	0.037	N	0.023	N	0.011
	729	N	N	0.022	N	0.019	N	0.021	N	0.012	N	0.011
	730	S	N	0.021	N	0.020	N	0.021	N	0.018	N	0.015
	731	D	N	0.021	N	0.026	N	0.021	N	0.028	N	0.017
	732	N	N	0.021	N	0.020	N	0.018	N	0.013	N	0.016
	733	E	N	0.027	N	0.025	N	0.025	N	0.023	N	0.016
	734	R	N	0.030	N	0.019	N	0.038	N	0.024	N	0.016
	735	S	N	0.030	N	0.018	N	0.034	N	0.056	N	0.020
	736	I	N	0.031	N	0.036	N	0.035	N	0.029	N	0.024
	737	P	N	0.032	N	0.029	N	0.027	N	0.037	N	0.022
	738	S	N	0.049	N	0.026	N	0.036	N	0.031	N	0.022
	739	L	N	0.029	N	0.020	N	0.028	N	0.014	N	0.015
	740	V	N	0.024	N	0.012	N	0.029	N	0.025	N	0.015
	741	D	N	0.033	N	0.023	N	0.035	N	0.037	N	0.017
	742	G	N	0.015	N	0.011	N	0.030	N	0.016	N	0.012
	743	F	N	0.029	N	0.030	N	0.035	N	0.051	N	0.018
	744	K	N	0.046	N	0.021	N	0.036	N	0.049	N	0.018
	745	P	N	0.060	N	0.066	N	0.025	N	0.050	N	0.016
	746	G	N	0.075	N	0.038	N	0.034	N	0.056	N	0.011
	747	Q	N	0.054	N	0.105	N	0.050	N	0.028	N	0.024
	748	R	B	0.170	N	0.088	N	0.062	N	0.046	N	0.037
	749	K	N	0.061	N	0.078	N	0.052	N	0.058	N	0.055
	750	V	N	0.022	N	0.078	N	0.041	N	0.031	N	0.022
	751	L	N	0.044	N	0.040	N	0.078	N	0.015	N	0.012
	752	F	N	0.028	N	0.018	N	0.074	N	0.013	N	0.010
	753	T	N	0.040	N	0.008	N	0.040	N	0.024	N	0.013
	754	C	N	0.027	N	0.052	N	0.054	N	0.012	N	0.016
	755	F	N	0.038	N	0.050	N	0.034	N	0.021	N	0.022
	756	K	N	0.051	N	0.028	N	0.052	N	0.044	N	0.058
	757	R	N	0.061	N	0.062	N	0.032	N	0.024	N	0.021
	758	N	N	0.050	N	0.028	N	0.030	N	0.043	N	0.025
	759	D	N	0.026	N	0.026	N	0.031	N	0.028	N	0.021
	760	K	N	0.025	N	0.022	N	0.028	N	0.018	N	0.016
	761	R	N	0.021	N	0.018	N	0.018	N	0.021	N	0.018
	762	E	N	0.021	N	0.020	N	0.021	N	0.022	N	0.014
	763	V	N	0.029	N	0.012	N	0.022	N	0.013	N	0.014
	764	K	B	0.122	N	0.018	N	0.031	N	0.025	N	0.016
	765	V	N	0.027	N	0.018	N	0.044	N	0.048	N	0.012
	766	A	B	0.108	N	0.051	N	0.036	N	0.020	N	0.038
	767	Q	B	0.135	N	0.050	N	0.045	N	0.025	N	0.026
	768	L	N	0.070	N	0.040	N	0.033	N	0.024	N	0.016
	769	A	N	0.020	N	0.012	N	0.047	N	0.014	N	0.015
	770	G	N	0.031	N	0.011	N	0.041	N	0.018	N	0.051
	771	S	N	0.046	N	0.024	N	0.047	N	0.026	N	0.033
	772	V	N	0.019	N	0.012	N	0.041	N	0.014	N	0.014
	773	A	N	0.036	N	0.025	N	0.027	N	0.020	N	0.010
	774	E	N	0.028	N	0.055	N	0.018	N	0.034	N	0.009
	775	M	N	0.033	N	0.028	N	0.022	N	0.026	N	0.016
	776	S	N	0.036	N	0.020	N	0.026	N	0.026	N	0.016
	777	A	N	0.031	N	0.030	N	0.025	N	0.032	N	0.019
	778	Y	N	0.060	N	0.037	N	0.032	N	0.039	N	0.021
	779	H	N	0.043	N	0.036	N	0.037	N	0.024	N	0.023
	780	H	N	0.094	N	0.033	N	0.035	N	0.033	N	0.032
	781	G	N	0.042	N	0.019	N	0.039	N	0.023	N	0.021
	782	E	N	0.035	N	0.026	N	0.035	N	0.023	N	0.026
	783	Q	N	0.031	N	0.030	N	0.034	N	0.027	N	0.023
	784	A	N	0.023	N	0.035	N	0.025	N	0.025	N	0.020
	785	L	N	0.030	N	0.021	N	0.021	N	0.022	N	0.017
	786	M	N	0.020	N	0.015	N	0.022	N	0.021	N	0.013
	787	M	N	0.019	N	0.020	N	0.016	N	0.015	N	0.011
	788	T	N	0.025	N	0.007	N	0.024	N	0.014	N	0.019
	789	I	N	0.019	N	0.021	N	0.026	N	0.025	N	0.013
	790	V	N	0.019	N	0.022	N	0.021	N	0.012	N	0.017
	791	N	N	0.025	N	0.023	N	0.031	N	0.016	N	0.015
	792	L	N	0.021	N	0.015	N	0.015	N	0.032	N	0.013
	793	A	N	0.021	N	0.011	N	0.019	N	0.021	N	0.009
	794	Q	N	0.038	N	0.025	N	0.033	N	0.027	N	0.014
	795	N	N	0.022	N	0.016	N	0.026	N	0.020	N	0.012
	796	F	N	0.008	N	0.013	N	0.025	N	0.030	N	0.014
	797	V	N	0.029	N	0.015	N	0.027	N	0.030	N	0.016
	798	G	N	0.021	N	0.041	N	0.026	N	0.019	N	0.012
	799	S	N	0.043	N	0.027	N	0.037	N	0.045	N	0.019
	800	N	N	0.063	N	0.027	N	0.039	N	0.038	N	0.016
	801	N	N	0.072	N	0.067	N	0.068	N	0.029	N	0.033
	802	I	N	0.027	N	0.018	N	0.032	N	0.031	N	0.012
	803	N	N	0.032	N	0.029	N	0.047	B	0.115	N	0.040
	804	L	N	0.025	N	0.032	N	0.035	N	0.020	N	0.024
	805	L	N	0.036	N	0.034	N	0.021	N	0.024	N	0.020
	806	Q	N	0.025	N	0.026	N	0.024	N	0.019	N	0.013
	807	P	N	0.061	N	0.016	N	0.030	N	0.025	N	0.012
	808	I	N	0.039	N	0.027	N	0.038	N	0.024	N	0.020
	809	G	N	0.053	N	0.011	N	0.035	N	0.025	N	0.018
	810	Q	N	0.039	N	0.028	N	0.042	N	0.028	N	0.022
	811	F	N	0.085	N	0.047	N	0.028	B	0.081	N	0.024
	812	G	N	0.069	N	0.051	N	0.034	N	0.066	N	0.021
	813	T	B	0.115	N	0.061	N	0.039	N	0.067	N	0.054
	814	R	B	0.220	N	0.059	N	0.045	N	0.020	N	0.022
	815	L	N	0.029	N	0.039	N	0.032	N	0.015	N	0.015
	816	H	N	0.037	N	0.034	N	0.021	N	0.022	N	0.013
	817	G	N	0.029	N	0.011	N	0.028	N	0.016	N	0.017
	818	G	N	0.053	N	0.061	N	0.031	N	0.023	N	0.025
	819	K	N	0.032	N	0.028	N	0.019	N	0.018	N	0.009
	820	D	N	0.030	N	0.036	N	0.032	N	0.042	N	0.019
	821	A	N	0.034	N	0.070	N	0.027	N	0.025	N	0.006
	822	A	N	0.032	N	0.018	N	0.033	N	0.038	N	0.008
	823	S	N	0.024	N	0.018	N	0.029	N	0.031	N	0.011
	824	P	N	0.026	N	0.036	N	0.030	N	0.055	N	0.012
	825	R	N	0.051	N	0.046	B	0.144	N	0.044	N	0.038
	826	Y	N	0.061	N	0.018	N	0.077	B	0.077	N	0.016
	827	I	N	0.029	N	0.024	N	0.025	N	0.024	N	0.019
	828	F	N	0.041	N	0.081	N	0.088	N	0.019	N	0.077
	829	T	N	0.037	N	0.024	N	0.043	N	0.075	N	0.052
	830	M	N	0.034	N	0.021	N	0.031	N	0.011	N	0.023
	831	L	N	0.030	N	0.020	N	0.026	N	0.022	N	0.017
	832	S	N	0.033	N	0.026	N	0.033	N	0.024	N	0.017
	833	T	N	0.033	N	0.034	N	0.028	N	0.021	N	0.014
	834	L	N	0.024	N	0.022	N	0.031	N	0.019	N	0.017
	835	A	N	0.037	N	0.033	N	0.031	N	0.027	N	0.025
	836	R	N	0.077	N	0.033	N	0.035	N	0.027	N	0.019
	837	L	N	0.023	N	0.018	N	0.026	N	0.018	N	0.017
	838	L	N	0.040	N	0.018	N	0.055	N	0.020	N	0.018
	839	F	N	0.040	N	0.086	N	0.039	N	0.021	N	0.020
	840	P	N	0.031	N	0.039	N	0.033	N	0.038	N	0.024
	841	A	N	0.034	N	0.023	N	0.026	N	0.037	N	0.020
	842	V	N	0.030	N	0.033	N	0.029	N	0.033	N	0.019
	843	D	N	0.035	N	0.025	N	0.029	N	0.026	N	0.028
	844	D	N	0.029	N	0.025	N	0.047	N	0.033	N	0.023
	845	N	N	0.023	N	0.024	N	0.028	N	0.032	N	0.018
	846	L	N	0.029	N	0.024	N	0.033	N	0.025	N	0.020
	847	L	N	0.033	N	0.032	N	0.027	N	0.029	N	0.018
	848	K	N	0.035	N	0.033	N	0.030	N	0.031	N	0.020
	849	F	N	0.030	N	0.027	N	0.028	N	0.040	N	0.019
	850	L	N	0.027	N	0.028	N	0.033	N	0.021	N	0.018
	851	Y	N	0.027	N	0.023	N	0.028	N	0.027	N	0.017
	852	D	N	0.033	N	0.031	N	0.033	N	0.026	N	0.019
	853	D	N	0.037	N	0.030	N	0.033	N	0.028	N	0.021
	854	N	N	0.030	N	0.025	N	0.029	N	0.018	N	0.017
	855	Q	N	0.039	N	0.031	N	0.022	N	0.030	N	0.017
	856	R	N	0.034	N	0.034	N	0.030	N	0.026	N	0.018
	857	V	N	0.028	N	0.027	N	0.028	N	0.034	N	0.022
	858	E	N	0.035	N	0.029	N	0.046	N	0.028	N	0.013
	859	P	N	0.043	N	0.046	N	0.033	N	0.024	N	0.015
	860	E	N	0.046	N	0.043	N	0.032	N	0.033	N	0.019
	861	W	N	0.023	N	0.034	N	0.044	N	0.053	N	0.023
	862	Y	N	0.032	N	0.034	N	0.035	B	0.117	N	0.019
	863	I	N	0.046	N	0.048	N	0.021	N	0.029	N	0.020
	864	P	N	0.067	B	0.160	N	0.034	B	0.097	N	0.037
	865	I	N	0.035	N	0.025	N	0.065	N	0.057	N	0.027
	866	I	N	0.035	N	0.013	N	0.050	N	0.031	N	0.020
	867	P	N	0.034	N	0.048	N	0.039	N	0.037	N	0.030
	868	M	N	0.041	N	0.039	N	0.027	B	0.409	N	0.017
	869	V	N	0.045	N	0.018	N	0.028	N	0.064	N	0.015
	870	L	N	0.068	N	0.010	N	0.031	N	0.016	N	0.017
	871	I	N	0.018	N	0.020	N	0.038	N	0.022	N	0.025
	872	N	B	0.124	N	0.034	N	0.037	N	0.027	N	0.021
	873	G	B	0.144	B	0.112	N	0.037	B	0.185	B	0.500
	874	A	B	0.162	B	0.173	N	0.041	B	0.800	N	0.071
	875	E	N	0.046	B	0.132	N	0.046	N	0.061	N	0.056
	876	G	N	0.086	B	0.451	N	0.047	B	0.872	N	0.063
	877	I	N	0.075	N	0.090	N	0.078	B	0.178	N	0.061
	878	G	B	0.146	B	0.156	N	0.048	B	0.168	N	0.081
	879	T	B	0.427	N	0.064	N	0.045	N	0.069	N	0.026
	880	G	B	0.127	N	0.102	B	0.095	B	0.279	N	0.030
	881	W	N	0.061	N	0.033	B	0.111	N	0.022	N	0.044
	882	A	N	0.051	N	0.087	N	0.037	N	0.056	N	0.021
	883	C	N	0.063	N	0.072	N	0.035	N	0.047	N	0.037
	884	K	N	0.029	N	0.038	N	0.032	N	0.036	N	0.026
	885	L	N	0.035	N	0.018	N	0.031	N	0.036	N	0.022
	886	P	N	0.038	N	0.027	N	0.043	N	0.047	B	0.253
	887	N	N	0.033	N	0.039	N	0.044	N	0.070	N	0.021
	888	Y	N	0.025	N	0.023	N	0.035	B	0.191	N	0.035
	889	D	N	0.057	N	0.043	N	0.034	N	0.037	N	0.045
	890	A	N	0.035	N	0.032	N	0.043	N	0.032	N	0.013
	891	R	N	0.029	N	0.032	N	0.034	N	0.022	N	0.017
	892	E	N	0.028	N	0.020	N	0.030	N	0.032	N	0.023
	893	I	N	0.025	N	0.034	N	0.024	N	0.019	N	0.017
	894	V	N	0.016	N	0.018	N	0.042	N	0.020	N	0.016
	895	N	N	0.026	N	0.024	N	0.024	N	0.020	N	0.012
	896	N	B	0.134	N	0.024	N	0.017	N	0.021	N	0.018
	897	V	N	0.016	N	0.018	N	0.025	N	0.026	N	0.015
	898	R	N	0.011	N	0.011	N	0.029	N	0.015	N	0.013
	899	R	N	0.027	N	0.023	N	0.044	N	0.011	N	0.012
	900	M	N	0.020	N	0.020	N	0.026	N	0.016	N	0.018
	901	L	N	0.014	N	0.017	N	0.017	N	0.018	N	0.015
	902	D	N	0.017	N	0.013	N	0.021	N	0.012	N	0.010
	903	G	N	0.024	N	0.014	N	0.016	N	0.012	N	0.027
	904	L	N	0.024	N	0.011	N	0.017	N	0.017	N	0.015
	905	D	N	0.024	N	0.018	N	0.025	N	0.014	N	0.023
	906	P	N	0.035	N	0.025	N	0.027	N	0.024	N	0.023
	907	H	N	0.032	N	0.027	N	0.021	N	0.029	N	0.015
	908	P	N	0.033	N	0.029	N	0.057	N	0.033	N	0.018
	909	M	N	0.035	N	0.039	N	0.030	B	0.111	N	0.018
	910	L	N	0.036	N	0.028	N	0.038	N	0.025	N	0.018
	911	P	N	0.039	N	0.036	N	0.034	N	0.047	N	0.018
	912	N	N	0.060	N	0.045	N	0.034	N	0.030	N	0.021
	913	Y	N	0.038	N	0.026	N	0.029	N	0.043	N	0.023
	914	K	N	0.037	N	0.021	N	0.044	B	0.077	N	0.022
	915	N	N	0.031	N	0.034	N	0.035	N	0.021	N	0.020
	916	F	N	0.035	N	0.023	N	0.028	N	0.050	N	0.021
	917	K	N	0.032	N	0.038	N	0.028	N	0.024	N	0.015
	918	G	N	0.028	N	0.009	N	0.029	N	0.030	N	0.015
	919	T	N	0.030	N	0.032	N	0.030	N	0.026	N	0.016
	920	I	N	0.033	N	0.017	N	0.049	N	0.016	N	0.017
	921	Q	N	0.024	N	0.020	N	0.030	N	0.016	N	0.012
	922	E	N	0.027	N	0.018	N	0.037	N	0.021	N	0.013
	923	L	N	0.028	N	0.025	N	0.036	N	0.048	N	0.016
	924	G	N	0.040	N	0.018	N	0.030	N	0.031	N	0.014
	925	Q	N	0.028	N	0.017	N	0.021	N	0.032	N	0.014
	926	N	N	0.014	N	0.022	N	0.026	N	0.021	N	0.024
	927	Q	N	0.033	N	0.016	N	0.033	N	0.017	N	0.015
	928	Y	N	0.035	N	0.058	N	0.037	N	0.026	N	0.019
	929	A	N	0.039	N	0.027	N	0.030	N	0.034	N	0.021
	930	V	N	0.024	N	0.023	N	0.034	N	0.027	N	0.020
	931	S	N	0.034	N	0.020	N	0.035	N	0.032	N	0.019
	932	G	N	0.037	N	0.042	N	0.040	N	0.050	N	0.023
	933	E	N	0.029	N	0.029	N	0.027	N	0.031	N	0.019
	934	I	N	0.015	N	0.014	N	0.029	N	0.038	N	0.016
	935	F	N	0.035	N	0.019	N	0.032	N	0.021	N	0.013
	936	V	N	0.031	N	0.021	N	0.023	N	0.042	N	0.016
	937	V	N	0.024	N	0.022	N	0.030	N	0.040	N	0.018
	938	D	N	0.032	N	0.024	N	0.030	N	0.040	N	0.012
	939	R	N	0.025	N	0.020	N	0.022	N	0.023	N	0.016
	940	N	N	0.015	N	0.043	N	0.017	N	0.026	N	0.013
	941	T	N	0.020	N	0.041	N	0.031	N	0.025	N	0.014
	942	V	N	0.025	N	0.018	N	0.020	N	0.039	N	0.015
	943	E	N	0.033	N	0.031	N	0.029	N	0.024	N	0.015
	944	I	N	0.044	N	0.022	N	0.017	N	0.027	N	0.016
	945	T	N	0.056	N	0.038	N	0.073	N	0.051	N	0.020
	946	E	B	0.422	B	0.657	N	0.057	B	0.110	N	0.068
	947	L	N	0.044	N	0.022	B	0.151	N	0.020	B	0.277
	948	P	N	0.060	N	0.038	N	0.079	B	0.077	B	0.161
	949	V	N	0.049	N	0.047	N	0.044	N	0.038	N	0.025
	950	R	N	0.037	N	0.037	N	0.042	N	0.034	N	0.023
	951	T	N	0.044	N	0.031	N	0.044	N	0.030	N	0.031
	952	W	N	0.046	N	0.037	N	0.036	N	0.041	N	0.024
	953	T	N	0.043	N	0.043	N	0.035	N	0.047	N	0.023
	954	Q	N	0.028	N	0.025	N	0.034	N	0.034	N	0.022
	955	V	N	0.034	N	0.033	N	0.034	N	0.028	N	0.020
	956	Y	N	0.035	N	0.036	N	0.019	N	0.020	N	0.021
	957	K	N	0.036	N	0.034	N	0.022	N	0.040	N	0.016
	958	E	N	0.028	N	0.023	N	0.027	N	0.023	N	0.015
	959	Q	N	0.023	N	0.018	N	0.024	N	0.016	N	0.010
	960	V	N	0.023	N	0.021	N	0.017	N	0.013	N	0.013
	961	L	N	0.023	N	0.017	N	0.019	N	0.019	N	0.008
	962	E	N	0.024	N	0.016	N	0.019	N	0.020	N	0.013
	963	P	N	0.017	N	0.021	N	0.020	N	0.013	N	0.012
	964	M	N	0.022	N	0.013	N	0.014	N	0.010	N	0.013
	965	L	N	0.019	N	0.019	N	0.010	N	0.011	N	0.013
	966	N	N	0.024	N	0.015	N	0.010	N	0.012	N	0.006
	967	G	N	0.033	N	0.020	N	0.014	N	0.009	N	0.012
	968	T	N	0.021	N	0.013	N	0.018	N	0.011	N	0.008
	969	D	N	0.016	N	0.013	N	0.020	N	0.015	N	0.011
	970	K	N	0.033	N	0.013	N	0.017	N	0.012	N	0.009
	971	T	N	0.023	N	0.016	N	0.040	N	0.010	N	0.008
	972	P	N	0.018	N	0.011	N	0.017	N	0.021	N	0.008
	973	A	N	0.023	N	0.020	N	0.037	N	0.019	N	0.013
	974	L	N	0.049	N	0.038	N	0.026	N	0.018	N	0.009
	975	I	N	0.035	N	0.065	N	0.021	B	0.116	N	0.015
	976	S	N	0.024	N	0.012	N	0.026	N	0.018	N	0.012
	977	D	N	0.027	N	0.015	N	0.028	N	0.035	N	0.014
	978	Y	N	0.027	N	0.026	N	0.027	N	0.015	N	0.021
	979	K	N	0.027	N	0.029	N	0.030	N	0.025	N	0.022
	980	E	N	0.031	N	0.030	N	0.027	N	0.027	N	0.017
	981	Y	N	0.031	N	0.019	N	0.024	N	0.030	N	0.016
	982	H	N	0.045	N	0.033	N	0.025	N	0.022	N	0.015
	983	T	N	0.039	N	0.023	N	0.035	N	0.026	N	0.014
	984	D	N	0.033	N	0.027	N	0.031	N	0.021	N	0.016
	985	T	N	0.035	N	0.033	N	0.033	N	0.032	N	0.019
	986	T	N	0.035	N	0.027	N	0.031	N	0.032	N	0.016
	987	V	N	0.029	N	0.034	N	0.031	N	0.024	N	0.018
	988	K	N	0.030	N	0.019	N	0.032	N	0.033	N	0.019
	989	F	N	0.032	N	0.053	N	0.027	N	0.028	N	0.021
	990	V	N	0.032	N	0.019	N	0.032	N	0.046	N	0.022
	991	V	N	0.023	N	0.013	N	0.027	N	0.019	N	0.019
	992	K	N	0.028	N	0.025	N	0.036	N	0.016	N	0.026
	993	M	N	0.024	N	0.026	N	0.024	N	0.019	N	0.017
	994	T	N	0.019	N	0.021	N	0.030	N	0.020	N	0.019
	995	E	N	0.023	N	0.017	N	0.023	N	0.030	N	0.014
	996	E	N	0.025	N	0.021	N	0.020	N	0.017	N	0.014
	997	K	N	0.031	N	0.024	N	0.022	N	0.024	N	0.016
	998	L	N	0.021	N	0.018	N	0.025	N	0.019	N	0.019
	999	A	N	0.022	N	0.022	N	0.025	N	0.020	N	0.017
	1000	Q	N	0.024	N	0.023	N	0.026	N	0.019	N	0.019
	1001	A	N	0.026	N	0.023	N	0.025	N	0.017	N	0.019
	1002	E	N	0.025	N	0.018	N	0.016	N	0.012	N	0.011
	1003	A	N	0.017	N	0.017	N	0.015	N	0.013	N	0.012
	1004	A	N	0.017	N	0.016	N	0.013	N	0.014	N	0.014
	1005	G	N	0.022	N	0.015	N	0.016	N	0.016	N	0.017
	1006	L	N	0.019	N	0.023	N	0.014	N	0.019	N	0.014
	1007	H	N	0.027	N	0.020	N	0.018	N	0.018	N	0.017
	1008	K	N	0.038	N	0.048	N	0.026	N	0.030	N	0.018
	1009	V	N	0.026	N	0.029	N	0.035	N	0.017	N	0.015
	1010	F	N	0.017	N	0.033	N	0.029	N	0.023	N	0.018
	1011	K	N	0.029	N	0.033	N	0.033	N	0.031	N	0.021
	1012	L	N	0.034	N	0.020	N	0.028	N	0.018	N	0.017
	1013	Q	N	0.026	N	0.024	N	0.030	N	0.025	N	0.016
	1014	T	N	0.029	N	0.027	N	0.032	N	0.011	N	0.018
	1015	T	N	0.027	N	0.029	N	0.030	N	0.011	N	0.015
	1016	L	N	0.025	N	0.019	N	0.034	N	0.013	N	0.017
	1017	T	N	0.026	N	0.024	N	0.038	N	0.014	N	0.013
	1018	C	N	0.033	N	0.023	N	0.030	N	0.023	N	0.011
	1019	N	N	0.027	N	0.017	N	0.033	N	0.034	N	0.010
	1020	S	N	0.027	N	0.031	N	0.046	N	0.046	N	0.031
	1021	M	N	0.030	N	0.025	N	0.036	N	0.061	N	0.013
	1022	V	N	0.033	N	0.018	N	0.031	N	0.024	N	0.018
	1023	L	N	0.016	N	0.026	N	0.041	N	0.021	N	0.020
	1024	F	N	0.028	N	0.021	N	0.041	N	0.030	N	0.023
	1025	D	N	0.058	N	0.032	N	0.038	N	0.026	N	0.014
	1026	H	N	0.030	N	0.014	N	0.029	N	0.021	N	0.014
	1027	M	N	0.032	N	0.021	N	0.023	N	0.017	N	0.016
	1028	G	N	0.036	N	0.017	N	0.032	N	0.016	N	0.018
	1029	C	N	0.034	N	0.032	N	0.032	N	0.023	N	0.027
	1030	L	N	0.045	N	0.033	N	0.028	N	0.032	N	0.024
	1031	K	N	0.040	N	0.029	N	0.037	N	0.022	N	0.018
	1032	K	N	0.045	N	0.038	N	0.036	N	0.015	N	0.018
	1033	Y	N	0.024	N	0.021	N	0.036	N	0.023	N	0.017
	1034	E	N	0.028	N	0.024	N	0.032	N	0.026	N	0.041
	1035	T	N	0.030	N	0.022	N	0.032	N	0.020	N	0.026
	1036	V	N	0.025	N	0.047	N	0.030	N	0.021	N	0.014
	1037	Q	N	0.023	N	0.025	N	0.022	N	0.025	N	0.015
	1038	D	N	0.035	N	0.026	N	0.024	N	0.019	N	0.013
	1039	I	N	0.029	N	0.025	N	0.021	N	0.027	N	0.013
	1040	L	N	0.027	N	0.027	N	0.029	N	0.024	N	0.019
	1041	K	N	0.025	N	0.018	N	0.021	N	0.028	N	0.015
	1042	E	N	0.031	N	0.031	N	0.034	N	0.027	N	0.015
	1043	F	N	0.030	N	0.019	N	0.020	N	0.023	N	0.015
	1044	F	N	0.030	N	0.026	N	0.026	N	0.024	N	0.018
	1045	D	N	0.020	N	0.027	N	0.027	N	0.019	N	0.018
	1046	L	N	0.025	N	0.015	N	0.027	N	0.021	N	0.014
	1047	R	N	0.037	N	0.036	N	0.037	N	0.026	N	0.022
	1048	L	N	0.033	N	0.026	N	0.029	N	0.023	N	0.018
	1049	S	N	0.018	N	0.022	N	0.022	N	0.022	N	0.019
	1050	Y	N	0.021	N	0.020	N	0.016	N	0.031	N	0.014
	1051	Y	N	0.037	N	0.021	N	0.026	N	0.028	N	0.018
	1052	G	N	0.017	N	0.016	N	0.021	N	0.024	N	0.017
	1053	L	N	0.022	N	0.020	N	0.022	N	0.019	N	0.013
	1054	R	N	0.041	N	0.016	N	0.026	N	0.021	N	0.018
	1055	K	N	0.037	N	0.028	N	0.013	N	0.028	N	0.018
	1056	E	N	0.025	N	0.020	N	0.024	N	0.017	N	0.018
	1057	W	N	0.031	N	0.031	N	0.020	N	0.026	N	0.015
	1058	L	N	0.061	N	0.097	N	0.021	N	0.024	N	0.014
	1059	V	N	0.024	N	0.019	N	0.014	N	0.013	N	0.010
	1060	G	N	0.019	N	0.018	N	0.017	N	0.016	N	0.008
	1061	M	N	0.037	N	0.023	N	0.026	N	0.010	N	0.011
	1062	L	N	0.020	N	0.014	N	0.022	N	0.012	N	0.011
	1063	G	N	0.022	N	0.018	N	0.023	N	0.017	N	0.015
	1064	A	N	0.023	N	0.019	N	0.025	N	0.024	N	0.017
	1065	E	N	0.026	N	0.026	N	0.030	N	0.019	N	0.017
	1066	S	N	0.018	N	0.017	N	0.019	N	0.022	N	0.013
	1067	T	N	0.029	N	0.033	N	0.023	N	0.015	N	0.012
	1068	K	N	0.031	N	0.018	N	0.020	N	0.010	N	0.013
	1069	L	N	0.018	N	0.023	N	0.017	N	0.013	N	0.014
	1070	N	N	0.033	N	0.024	N	0.024	N	0.017	N	0.018
	1071	N	N	0.027	N	0.039	N	0.022	N	0.025	N	0.017
	1072	Q	N	0.035	N	0.024	N	0.028	N	0.022	N	0.015
	1073	A	N	0.030	N	0.023	N	0.037	N	0.021	N	0.017
	1074	R	N	0.036	N	0.026	N	0.029	N	0.024	N	0.018
	1075	F	N	0.034	N	0.017	N	0.034	N	0.022	N	0.013
	1076	I	N	0.020	N	0.011	N	0.019	N	0.019	N	0.018
	1077	L	N	0.020	N	0.017	N	0.022	N	0.013	N	0.017
	1078	E	N	0.036	N	0.034	N	0.029	N	0.020	N	0.016
	1079	K	N	0.025	N	0.019	N	0.012	N	0.020	N	0.016
	1080	I	N	0.021	N	0.019	N	0.019	N	0.020	N	0.013
	1081	Q	N	0.027	N	0.018	N	0.021	N	0.018	N	0.011
	1082	G	N	0.026	N	0.026	N	0.022	N	0.017	N	0.020
	1083	K	N	0.022	N	0.028	N	0.029	N	0.020	N	0.014
	1084	I	N	0.026	N	0.023	N	0.025	N	0.012	N	0.017
	1085	T	N	0.024	N	0.032	N	0.033	N	0.018	N	0.021
	1086	I	N	0.013	N	0.013	N	0.030	N	0.008	N	0.019
	1087	E	N	0.022	N	0.021	N	0.040	N	0.028	N	0.019
	1088	N	N	0.041	N	0.033	N	0.045	N	0.036	N	0.021
	1089	R	B	0.103	N	0.059	N	0.045	B	0.103	B	0.180
	1090	S	N	0.032	N	0.025	N	0.036	N	0.041	N	0.081
	1091	K	N	0.048	N	0.066	N	0.031	N	0.020	N	0.018
	1092	K	N	0.027	N	0.022	N	0.025	N	0.016	N	0.012
	1093	D	N	0.019	N	0.022	N	0.021	N	0.015	N	0.015
	1094	L	N	0.027	N	0.036	N	0.019	N	0.022	N	0.019
	1095	I	N	0.023	N	0.029	N	0.025	N	0.022	N	0.015
	1096	Q	N	0.021	N	0.020	N	0.023	N	0.021	N	0.013
	1097	M	N	0.029	N	0.021	N	0.020	N	0.017	N	0.011
	1098	L	N	0.021	N	0.013	N	0.011	N	0.020	N	0.011
	1099	V	N	0.019	N	0.018	N	0.018	N	0.022	N	0.012
	1100	Q	N	0.022	N	0.019	N	0.016	N	0.020	N	0.012
	1101	R	N	0.028	N	0.026	N	0.023	N	0.021	N	0.017
	1102	G	N	0.037	N	0.021	N	0.019	N	0.019	N	0.013
	1103	Y	N	0.025	N	0.029	B	0.341	N	0.048	N	0.018
	1104	E	N	0.036	N	0.016	N	0.022	N	0.027	N	0.016
	1105	S	N	0.023	N	0.021	N	0.032	N	0.021	N	0.020
	1106	D	N	0.032	N	0.025	N	0.026	N	0.015	N	0.016
	1107	P	N	0.036	N	0.024	N	0.024	N	0.020	N	0.019
	1108	V	N	0.030	N	0.026	N	0.015	N	0.009	N	0.016
	1109	K	N	0.017	N	0.020	N	0.022	N	0.023	N	0.020
	1110	A	N	0.014	N	0.022	N	0.021	N	0.017	N	0.014
	1111	W	N	0.017	N	0.022	N	0.014	N	0.009	N	0.011
	1112	K	N	0.013	N	0.018	N	0.016	N	0.012	N	0.007
	1113	E	N	0.012	N	0.014	N	0.018	N	0.009	N	0.008
	1114	A	N	0.013	N	0.022	N	0.015	N	0.009	N	0.009
	1115	Q	N	0.013	N	0.022	N	0.013	N	0.013	N	0.013
	1116	E	N	0.012	N	0.016	N	0.015	N	0.012	N	0.010
	1117	K	N	0.015	N	0.016	N	0.012	N	0.011	N	0.013
	1118	A	N	0.013	N	0.022	N	0.015	N	0.009	N	0.014
	1119	A	N	0.014	N	0.020	N	0.018	N	0.014	N	0.011
	1120	E	N	0.014	N	0.025	N	0.018	N	0.012	N	0.015
	1121	E	N	0.015	N	0.030	N	0.019	N	0.015	N	0.015
	1122	D	N	0.019	N	0.027	N	0.021	N	0.014	N	0.013
	1123	E	N	0.021	N	0.028	N	0.021	N	0.013	N	0.014
	1124	T	N	0.020	N	0.025	N	0.022	N	0.013	N	0.016
	1125	Q	N	0.024	N	0.026	N	0.022	N	0.016	N	0.015
	1126	N	N	0.024	N	0.024	N	0.025	N	0.015	N	0.017
	1127	Q	N	0.026	N	0.022	N	0.025	N	0.017	N	0.022
	1128	H	N	0.021	N	0.026	N	0.025	N	0.014	N	0.018
	1129	D	N	0.026	N	0.024	N	0.024	N	0.016	N	0.016
	1130	D	N	0.027	N	0.023	N	0.023	N	0.014	N	0.014
	1131	S	N	0.028	N	0.021	N	0.021	N	0.012	N	0.009
	1132	S	N	0.020	N	0.020	N	0.018	N	0.010	N	0.010
	1133	S	N	0.019	N	0.019	N	0.020	N	0.009	N	0.008
	1134	D	N	0.019	N	0.021	N	0.013	N	0.009	N	0.008
	1135	S	N	0.017	N	0.015	N	0.014	N	0.008	N	0.007
	1136	G	N	0.018	N	0.013	N	0.016	N	0.010	N	0.012
	1137	T	N	0.017	N	0.018	N	0.013	N	0.012	N	0.007
	1138	P	N	0.030	N	0.019	N	0.015	N	0.009	N	0.006
	1139	S	N	0.021	N	0.019	N	0.030	N	0.022	N	0.007
	1140	G	N	0.030	N	0.029	N	0.025	N	0.016	N	0.016
	1141	P	N	0.025	N	0.039	N	0.024	N	0.025	N	0.015
	1142	D	N	0.038	N	0.034	N	0.021	N	0.030	N	0.016
	1143	F	N	0.038	N	0.034	N	0.038	B	0.223	N	0.022
	1144	N	N	0.068	N	0.047	N	0.030	N	0.028	N	0.017
	1145	Y	N	0.074	N	0.094	N	0.068	N	0.024	N	0.026
	1146	I	N	0.054	N	0.026	N	0.032	N	0.030	N	0.025
	1147	L	N	0.038	N	0.046	N	0.057	N	0.031	N	0.027
	1148	N	N	0.039	N	0.034	N	0.036	N	0.020	N	0.022
	1149	M	N	0.028	N	0.024	N	0.030	N	0.017	N	0.020
	1150	S	N	0.027	N	0.020	N	0.026	N	0.020	N	0.017
	1151	L	N	0.016	N	0.018	N	0.028	N	0.018	N	0.013
	1152	W	N	0.017	N	0.019	N	0.019	N	0.013	N	0.011
	1153	S	N	0.029	N	0.027	N	0.025	N	0.021	N	0.018
	1154	L	N	0.038	N	0.026	N	0.033	N	0.015	N	0.013
	1155	T	N	0.030	N	0.034	N	0.028	N	0.073	N	0.017
	1156	K	N	0.025	N	0.021	N	0.024	N	0.017	N	0.016
	1157	E	N	0.038	N	0.029	N	0.032	N	0.023	N	0.017
	1158	K	N	0.034	N	0.028	N	0.032	N	0.021	N	0.012
	1159	V	N	0.024	N	0.017	N	0.046	N	0.016	N	0.010
	1160	E	N	0.022	N	0.017	N	0.027	N	0.014	N	0.012
	1161	E	N	0.026	N	0.027	N	0.033	N	0.017	N	0.018
	1162	L	N	0.026	N	0.018	N	0.030	N	0.020	N	0.014
	1163	I	N	0.020	N	0.027	N	0.037	N	0.012	N	0.019
	1164	K	N	0.021	N	0.023	N	0.022	N	0.019	N	0.014
	1165	Q	N	0.021	N	0.021	N	0.024	N	0.022	N	0.009
	1166	R	N	0.025	N	0.014	N	0.036	N	0.016	N	0.011
	1167	D	N	0.019	N	0.020	N	0.027	N	0.011	N	0.010
	1168	A	N	0.020	N	0.025	N	0.029	N	0.012	N	0.011
	1169	K	N	0.019	N	0.015	N	0.025	N	0.024	N	0.012
	1170	G	N	0.016	N	0.023	N	0.026	N	0.016	N	0.012
	1171	R	N	0.021	N	0.025	N	0.023	N	0.017	N	0.016
	1172	E	N	0.030	N	0.022	N	0.017	N	0.018	N	0.016
	1173	V	N	0.015	N	0.013	N	0.025	N	0.022	N	0.011
	1174	N	N	0.027	N	0.023	N	0.017	N	0.016	N	0.014
	1175	D	N	0.017	N	0.022	N	0.017	N	0.015	N	0.010
	1176	L	N	0.014	N	0.010	N	0.012	N	0.010	N	0.014
	1177	K	N	0.021	N	0.017	N	0.019	N	0.024	N	0.014
	1178	R	N	0.024	N	0.021	N	0.022	N	0.011	N	0.012
	1179	K	N	0.027	N	0.014	N	0.021	N	0.015	N	0.014
	1180	S	N	0.034	N	0.018	N	0.027	N	0.015	N	0.014
	1181	P	N	0.026	N	0.022	N	0.020	N	0.020	N	0.019
	1182	S	N	0.031	N	0.035	N	0.024	N	0.029	N	0.018
	1183	D	N	0.029	N	0.028	N	0.028	N	0.027	N	0.018
	1184	L	N	0.029	N	0.026	N	0.035	N	0.025	N	0.015
	1185	W	N	0.032	N	0.029	N	0.040	N	0.036	N	0.018
	1186	K	N	0.030	N	0.017	N	0.026	N	0.017	N	0.015
	1187	E	N	0.026	N	0.020	N	0.030	N	0.024	N	0.017
	1188	D	N	0.041	N	0.039	N	0.039	N	0.024	N	0.019
	1189	L	N	0.027	N	0.016	N	0.018	N	0.017	N	0.016
	1190	A	N	0.029	N	0.025	N	0.021	N	0.021	N	0.013
	1191	A	N	0.016	N	0.035	N	0.017	N	0.021	N	0.011
	1192	F	N	0.017	N	0.013	N	0.014	N	0.015	N	0.011
	1193	V	N	0.020	N	0.016	N	0.028	N	0.020	N	0.012
	1194	E	N	0.022	N	0.024	N	0.020	N	0.014	N	0.015
	1195	E	N	0.020	N	0.020	N	0.018	N	0.013	N	0.010
	1196	L	N	0.016	N	0.011	N	0.027	N	0.010	N	0.010
	1197	D	N	0.016	N	0.016	N	0.025	N	0.015	N	0.018
	1198	K	N	0.013	N	0.034	N	0.018	N	0.011	N	0.012
	1199	V	N	0.014	N	0.020	N	0.025	N	0.014	N	0.011
	1200	E	N	0.016	N	0.013	N	0.028	N	0.013	N	0.008
	1201	S	N	0.012	N	0.024	N	0.025	N	0.010	N	0.010
	1202	Q	N	0.018	N	0.040	N	0.028	N	0.012	N	0.015
	1203	E	N	0.014	N	0.032	N	0.026	N	0.013	N	0.010
	1204	R	N	0.015	N	0.022	N	0.031	N	0.011	N	0.011
	1205	E	N	0.016	N	0.022	N	0.025	N	0.010	N	0.010
	1206	D	N	0.010	N	0.040	N	0.019	N	0.012	N	0.009
	1207	V	N	0.012	N	0.027	N	0.020	N	0.012	N	0.014
	1208	L	N	0.013	N	0.018	N	0.016	N	0.011	N	0.008
	1209	A	N	0.017	N	0.017	N	0.023	N	0.009	N	0.008
	1210	G	N	0.011	N	0.015	N	0.019	N	0.012	N	0.007
	1211	M	N	0.016	N	0.019	N	0.019	N	0.012	N	0.009
	1212	S	N	0.022	N	0.022	N	0.025	N	0.009	N	0.006
	1213	G	N	0.015	N	0.023	N	0.021	N	0.012	N	0.006
	1214	K	N	0.017	N	0.020	N	0.018	N	0.013	N	0.007
	1215	A	N	0.019	N	0.016	N	0.027	N	0.013	N	0.006
	1216	I	N	0.019	N	0.025	N	0.022	N	0.013	N	0.007
	1217	K	N	0.014	N	0.014	N	0.014	N	0.016	N	0.013
	1218	G	N	0.012	N	0.011	N	0.014	N	0.017	N	0.008
	1219	K	N	0.018	N	0.013	N	0.014	N	0.012	N	0.005
	1220	V	N	0.014	N	0.012	N	0.008	N	0.011	N	0.005
	1221	G	N	0.013	N	0.011	N	0.015	N	0.018	N	0.005
	1222	K	N	0.021	N	0.012	N	0.010	N	0.009	N	0.008
	1223	P	N	0.019	N	0.012	N	0.011	N	0.007	N	0.003
	1224	K	N	0.014	N	0.011	N	0.010	N	0.011	N	0.006
	1225	V	N	0.019	N	0.013	N	0.012	N	0.012	N	0.007
	1226	K	N	0.019	N	0.015	N	0.013	N	0.011	N	0.006
	1227	K	N	0.017	N	0.013	N	0.013	N	0.013	N	0.007
	1228	L	N	0.022	N	0.011	N	0.015	N	0.011	N	0.006
	1229	Q	N	0.026	N	0.021	N	0.010	N	0.010	N	0.010
	1230	L	N	0.017	N	0.020	N	0.012	N	0.008	N	0.007
	1231	E	N	0.013	N	0.012	N	0.011	N	0.008	N	0.006
	1232	E	N	0.018	N	0.015	N	0.010	N	0.010	N	0.006
	1233	T	N	0.019	N	0.015	N	0.025	N	0.010	N	0.006
	1234	M	N	0.022	N	0.020	N	0.023	N	0.015	N	0.010
	1235	P	N	0.019	N	0.029	N	0.032	N	0.014	N	0.009
	1236	S	N	0.028	N	0.023	N	0.017	N	0.015	N	0.009
	1237	P	N	0.014	N	0.024	N	0.018	N	0.012	N	0.010
	1238	Y	N	0.014	N	0.015	N	0.020	N	0.010	N	0.019
	1239	G	N	0.012	N	0.023	N	0.014	N	0.007	N	0.010
	1240	R	N	0.011	N	0.016	N	0.013	N	0.011	N	0.013
	1241	R	N	0.024	N	0.017	N	0.025	N	0.007	N	0.008
	1242	I	N	0.017	N	0.016	N	0.026	N	0.008	N	0.008
	1243	I	N	0.017	N	0.018	N	0.012	N	0.012	N	0.009
	1244	P	N	0.011	N	0.021	N	0.010	N	0.008	N	0.010
	1245	E	N	0.021	N	0.016	N	0.012	N	0.009	N	0.006
	1246	I	N	0.017	N	0.021	N	0.012	N	0.006	N	0.005
	1247	T	N	0.020	N	0.015	N	0.018	N	0.008	N	0.007
	1248	A	N	0.014	N	0.018	N	0.019	N	0.012	N	0.003
	1249	M	N	0.017	N	0.017	N	0.014	N	0.006	N	0.007
	1250	K	N	0.015	N	0.019	N	0.012	N	0.011	N	0.009
	1251	A	N	0.012	N	0.012	N	0.011	N	0.010	N	0.004
	1252	D	N	0.015	N	0.014	N	0.013	N	0.008	N	0.004
	1253	A	N	0.012	N	0.017	N	0.013	N	0.009	N	0.004
	1254	S	N	0.013	N	0.023	N	0.015	N	0.010	N	0.007
	1255	K	N	0.012	N	0.021	N	0.012	N	0.013	N	0.006
	1256	K	N	0.013	N	0.017	N	0.014	N	0.010	N	0.006
	1257	L	N	0.014	N	0.026	N	0.020	N	0.017	N	0.008
	1258	L	N	0.014	N	0.015	N	0.015	N	0.007	N	0.009
	1259	K	N	0.012	N	0.016	N	0.013	N	0.010	N	0.011
	1260	K	N	0.015	N	0.014	N	0.010	N	0.009	N	0.013
	1261	K	N	0.017	N	0.021	N	0.012	N	0.008	N	0.010
	1262	K	N	0.010	N	0.014	N	0.011	N	0.014	N	0.007
	1263	G	N	0.011	N	0.013	N	0.015	N	0.012	N	0.004
	1264	D	N	0.014	N	0.020	N	0.012	N	0.013	N	0.005
	1265	L	N	0.011	N	0.018	N	0.012	N	0.011	N	0.008
	1266	D	N	0.013	N	0.017	N	0.010	N	0.010	N	0.009
	1267	T	N	0.014	N	0.017	N	0.014	N	0.009	N	0.009
	1268	A	N	0.016	N	0.018	N	0.015	N	0.009	N	0.004
	1269	A	N	0.017	N	0.018	N	0.015	N	0.008	N	0.005
	1270	V	N	0.013	N	0.016	N	0.017	N	0.008	N	0.005
	1271	K	N	0.014	N	0.016	N	0.017	N	0.012	N	0.010
	1272	V	N	0.014	N	0.016	N	0.017	N	0.010	N	0.010
	1273	E	N	0.020	N	0.017	N	0.015	N	0.009	N	0.012
	1274	F	N	0.015	N	0.018	N	0.019	N	0.011	N	0.013
	1275	D	N	0.019	N	0.019	N	0.020	N	0.010	N	0.009
	1276	E	N	0.020	N	0.033	N	0.016	N	0.011	N	0.009
	1277	E	N	0.016	N	0.017	N	0.014	N	0.009	N	0.010
	1278	F	N	0.010	N	0.014	N	0.021	N	0.010	N	0.015
	1279	S	N	0.017	N	0.021	N	0.016	N	0.009	N	0.008
	1280	G	N	0.014	N	0.013	N	0.023	N	0.009	N	0.008
	1281	A	N	0.015	N	0.013	N	0.022	N	0.009	N	0.007
	1282	P	N	0.014	N	0.018	N	0.030	N	0.007	N	0.012
	1283	V	N	0.016	N	0.016	N	0.020	N	0.010	N	0.012
	1284	E	N	0.018	N	0.022	N	0.017	N	0.011	N	0.010
	1285	G	N	0.016	N	0.015	N	0.029	N	0.010	N	0.008
	1286	A	N	0.025	N	0.021	N	0.033	N	0.008	N	0.006
	1287	G	N	0.014	N	0.018	N	0.023	N	0.008	N	0.008
	1288	E	N	0.019	N	0.016	N	0.012	N	0.008	N	0.008
	1289	E	N	0.016	N	0.016	N	0.015	N	0.009	N	0.010
	1290	A	N	0.016	N	0.022	N	0.021	N	0.011	N	0.009
	1291	L	N	0.019	N	0.017	N	0.032	N	0.007	N	0.006
	1292	T	N	0.019	N	0.017	N	0.031	N	0.009	N	0.009
	1293	P	N	0.014	N	0.019	N	0.020	N	0.009	N	0.009
	1294	S	N	0.017	N	0.015	N	0.016	N	0.008	N	0.016
	1295	V	N	0.015	N	0.018	N	0.016	N	0.008	N	0.009
	1296	P	N	0.013	N	0.017	N	0.014	N	0.009	N	0.010
	1297	I	N	0.016	N	0.014	N	0.015	N	0.007	N	0.009
	1298	N	N	0.016	N	0.021	N	0.016	N	0.007	N	0.007
	1299	K	N	0.017	N	0.015	N	0.013	N	0.008	N	0.010
	1300	G	N	0.024	N	0.012	N	0.013	N	0.010	N	0.010
	1301	P	N	0.018	N	0.015	N	0.033	N	0.008	N	0.008
	1302	K	N	0.024	N	0.012	N	0.022	N	0.010	N	0.010
	1303	P	N	0.022	N	0.023	N	0.019	N	0.009	N	0.007
	1304	K	N	0.015	N	0.013	N	0.013	N	0.011	N	0.015
	1305	R	N	0.018	N	0.017	N	0.015	N	0.009	N	0.015
	1306	E	N	0.026	N	0.018	N	0.019	N	0.007	N	0.010
	1307	K	N	0.013	N	0.015	N	0.016	N	0.008	N	0.006
	1308	K	N	0.012	N	0.010	N	0.015	N	0.009	N	0.010
	1309	E	N	0.023	N	0.018	N	0.016	N	0.009	N	0.009
	1310	P	N	0.014	N	0.013	N	0.019	N	0.010	N	0.007
	1311	G	N	0.024	N	0.012	N	0.014	N	0.012	N	0.008
	1312	T	N	0.023	N	0.015	N	0.020	N	0.010	N	0.006
	1313	R	N	0.021	N	0.013	N	0.012	N	0.007	N	0.006
	1314	V	N	0.015	N	0.015	N	0.018	N	0.007	N	0.004
	1315	R	N	0.016	N	0.021	N	0.020	N	0.007	N	0.014
	1316	K	N	0.016	N	0.019	N	0.021	N	0.007	N	0.009
	1317	T	N	0.019	N	0.018	N	0.016	N	0.009	N	0.009
	1318	P	N	0.013	N	0.018	N	0.020	N	0.007	N	0.005
	1319	T	N	0.019	N	0.015	N	0.031	N	0.011	N	0.009
	1320	S	N	0.015	N	0.016	N	0.020	N	0.008	N	0.008
	1321	S	N	0.018	N	0.021	N	0.023	N	0.009	N	0.021
	1322	G	N	0.023	N	0.015	N	0.017	N	0.010	N	0.016
	1323	K	N	0.015	N	0.014	N	0.022	N	0.007	N	0.016
	1324	P	N	0.011	N	0.011	N	0.012	N	0.007	N	0.007
	1325	S	N	0.016	N	0.016	N	0.013	N	0.007	N	0.012
	1326	A	N	0.010	N	0.012	N	0.015	N	0.007	N	0.006
	1327	K	N	0.014	N	0.016	N	0.014	N	0.009	N	0.005
	1328	K	N	0.019	N	0.010	N	0.011	N	0.011	N	0.003
	1329	V	N	0.030	N	0.018	N	0.021	N	0.007	N	0.006
	1330	K	N	0.015	N	0.014	N	0.012	N	0.010	N	0.011
	1331	K	N	0.013	N	0.011	N	0.011	N	0.009	N	0.009
	1332	R	N	0.017	N	0.012	N	0.013	N	0.006	N	0.009
	1333	N	N	0.015	N	0.015	N	0.025	N	0.009	N	0.010
	1334	P	N	0.014	N	0.015	N	0.032	N	0.009	N	0.007
	1335	W	N	0.025	N	0.012	N	0.021	N	0.009	N	0.005
	1336	S	N	0.016	N	0.015	N	0.019	N	0.007	N	0.008
	1337	D	N	0.013	N	0.013	N	0.015	N	0.010	N	0.008
	1338	D	N	0.019	N	0.016	N	0.016	N	0.010	N	0.012
	1339	E	N	0.016	N	0.018	N	0.017	N	0.009	N	0.010
	1340	S	N	0.018	N	0.019	N	0.021	N	0.010	N	0.012
	1341	K	N	0.019	N	0.018	N	0.020	N	0.011	N	0.008
	1342	S	N	0.020	N	0.017	N	0.029	N	0.012	N	0.013
	1343	E	N	0.019	N	0.018	N	0.019	N	0.012	N	0.009
	1344	S	N	0.018	N	0.020	N	0.031	N	0.010	N	0.013
	1345	D	N	0.015	N	0.016	N	0.017	N	0.010	N	0.009
	1346	L	N	0.014	N	0.015	N	0.016	N	0.008	N	0.013
	1347	E	N	0.017	N	0.016	N	0.019	N	0.010	N	0.007
	1348	E	N	0.012	N	0.015	N	0.014	N	0.010	N	0.008
	1349	T	N	0.014	N	0.012	N	0.022	N	0.008	N	0.008
	1350	E	N	0.013	N	0.018	N	0.015	N	0.006	N	0.017
	1351	P	N	0.010	N	0.011	N	0.018	N	0.009	N	0.007
	1352	V	N	0.014	N	0.022	N	0.015	N	0.009	N	0.008
	1353	V	N	0.013	N	0.017	N	0.031	N	0.007	N	0.010
	1354	I	N	0.019	N	0.013	N	0.028	N	0.010	N	0.006
	1355	P	N	0.012	N	0.015	N	0.021	N	0.010	N	0.012
	1356	R	N	0.022	N	0.014	N	0.015	N	0.008	N	0.017
	1357	D	N	0.017	N	0.018	N	0.020	N	0.013	N	0.014
	1358	S	N	0.013	N	0.014	N	0.021	N	0.017	N	0.006
	1359	L	N	0.019	N	0.010	N	0.019	N	0.022	N	0.008
	1360	L	N	0.018	N	0.014	N	0.019	N	0.025	N	0.007
	1361	R	N	0.015	N	0.016	N	0.022	N	0.020	N	0.024
	1362	R	N	0.023	N	0.015	N	0.017	N	0.011	N	0.020
	1363	A	N	0.026	N	0.015	N	0.016	N	0.013	N	0.027
	1364	A	N	0.041	N	0.026	N	0.025	N	0.028	N	0.017
	1365	A	N	0.022	N	0.016	N	0.020	N	0.019	N	0.004
	1366	E	N	0.012	N	0.012	N	0.019	N	0.011	N	0.009
	1367	R	N	0.018	N	0.016	N	0.020	N	0.011	N	0.020
	1368	P	N	0.020	N	0.023	N	0.016	N	0.007	N	0.008
	1369	K	N	0.019	N	0.013	N	0.024	N	0.008	N	0.011
	1370	Y	N	0.013	N	0.018	N	0.013	N	0.008	N	0.005
	1371	T	N	0.022	N	0.013	N	0.032	N	0.010	N	0.011
	1372	F	N	0.012	N	0.019	N	0.029	N	0.007	N	0.008
	1373	D	N	0.015	N	0.018	N	0.016	N	0.009	N	0.016
	1374	F	N	0.013	N	0.017	N	0.021	N	0.012	N	0.009
	1375	S	N	0.017	N	0.019	N	0.020	N	0.011	N	0.010
	1376	E	N	0.023	N	0.022	N	0.021	N	0.013	N	0.012
	1377	E	N	0.024	N	0.021	N	0.024	N	0.013	N	0.013
	1378	E	N	0.023	N	0.024	N	0.021	N	0.015	N	0.015
	1379	D	N	0.021	N	0.020	N	0.021	N	0.014	N	0.017
	1380	D	N	0.019	N	0.020	N	0.021	N	0.014	N	0.016
	1381	D	N	0.022	N	0.019	N	0.019	N	0.012	N	0.014
	1382	A	N	0.018	N	0.020	N	0.021	N	0.012	N	0.016
	1383	D	N	0.020	N	0.019	N	0.022	N	0.013	N	0.015
	1384	D	N	0.021	N	0.020	N	0.016	N	0.013	N	0.012
	1385	D	N	0.019	N	0.020	N	0.018	N	0.013	N	0.009
	1386	D	N	0.026	N	0.018	N	0.023	N	0.010	N	0.015
	1387	D	N	0.021	N	0.021	N	0.024	N	0.010	N	0.012
	1388	D	N	0.026	N	0.020	N	0.013	N	0.013	N	0.011
	1389	N	N	0.018	N	0.018	N	0.020	N	0.011	N	0.012
	1390	N	N	0.016	N	0.020	N	0.015	N	0.011	N	0.014
	1391	D	N	0.022	N	0.021	N	0.016	N	0.008	N	0.010
	1392	L	N	0.017	N	0.014	N	0.016	N	0.009	N	0.011
	1393	E	N	0.017	N	0.023	N	0.015	N	0.010	N	0.008
	1394	E	N	0.011	N	0.019	N	0.010	N	0.009	N	0.011
	1395	L	N	0.013	N	0.017	N	0.016	N	0.007	N	0.008
	1396	K	N	0.019	N	0.024	N	0.015	N	0.010	N	0.013
	1397	V	N	0.010	N	0.015	N	0.015	N	0.010	N	0.008
	1398	K	N	0.015	N	0.018	N	0.011	N	0.009	N	0.011
	1399	A	N	0.011	N	0.018	N	0.020	N	0.010	N	0.015
	1400	S	N	0.016	N	0.016	N	0.027	N	0.010	N	0.014
	1401	P	N	0.015	N	0.021	N	0.013	N	0.009	N	0.010
	1402	I	N	0.019	N	0.015	N	0.018	N	0.008	N	0.008
	1403	T	N	0.016	N	0.028	N	0.020	N	0.009	N	0.010
	1404	N	N	0.018	N	0.021	N	0.022	N	0.010	N	0.010
	1405	D	N	0.022	N	0.019	N	0.019	N	0.008	N	0.009
	1406	G	N	0.016	N	0.022	N	0.021	N	0.008	N	0.009
	1407	E	N	0.016	N	0.016	N	0.014	N	0.009	N	0.016
	1408	D	N	0.019	N	0.015	N	0.014	N	0.012	N	0.013
	1409	E	N	0.015	N	0.016	N	0.013	N	0.014	N	0.011
	1410	F	N	0.014	N	0.014	N	0.025	N	0.008	N	0.013
	1411	V	N	0.022	N	0.016	N	0.024	N	0.007	N	0.011
	1412	P	N	0.020	N	0.017	N	0.033	N	0.012	N	0.016
	1413	S	N	0.018	N	0.019	N	0.045	N	0.011	N	0.017
	1414	D	N	0.017	N	0.019	N	0.014	N	0.010	N	0.017
	1415	G	N	0.012	N	0.020	N	0.015	N	0.008	N	0.016
	1416	L	N	0.015	N	0.016	N	0.017	N	0.009	N	0.012
	1417	D	N	0.019	N	0.021	N	0.019	N	0.007	N	0.007
	1418	K	N	0.015	N	0.014	N	0.015	N	0.010	N	0.007
	1419	D	N	0.016	N	0.016	N	0.017	N	0.008	N	0.008
	1420	E	N	0.016	N	0.019	N	0.013	N	0.007	N	0.013
	1421	Y	N	0.014	N	0.014	N	0.014	N	0.010	N	0.009
	1422	T	N	0.013	N	0.013	N	0.013	N	0.009	N	0.008
	1423	F	N	0.012	N	0.020	N	0.021	N	0.011	N	0.025
	1424	S	N	0.030	N	0.020	N	0.026	N	0.012	N	0.031
	1425	P	N	0.020	N	0.025	N	0.021	N	0.012	N	0.026
	1426	G	N	0.043	N	0.011	N	0.030	N	0.010	N	0.017
	1427	K	N	0.019	N	0.027	N	0.021	N	0.009	N	0.016
	1428	S	N	0.014	N	0.014	N	0.021	N	0.010	N	0.013
	1429	K	N	0.018	N	0.017	N	0.013	N	0.012	N	0.012
	1430	A	N	0.018	N	0.012	N	0.019	N	0.014	N	0.005
	1431	T	N	0.020	N	0.018	N	0.025	N	0.009	N	0.005
	1432	P	N	0.014	N	0.020	N	0.013	N	0.011	N	0.007
	1433	E	N	0.020	N	0.017	N	0.014	N	0.009	N	0.007
	1434	K	N	0.016	N	0.016	N	0.012	N	0.008	N	0.008
	1435	S	N	0.017	N	0.021	N	0.031	N	0.009	N	0.008
	1436	L	N	0.016	N	0.014	N	0.023	N	0.010	N	0.007
	1437	H	N	0.017	N	0.021	N	0.008	N	0.010	N	0.007
	1438	D	N	0.016	N	0.020	N	0.021	N	0.010	N	0.010
	1439	K	N	0.023	N	0.021	N	0.020	N	0.011	N	0.011
	1440	K	N	0.020	N	0.022	N	0.017	N	0.007	N	0.006
	1441	S	N	0.017	N	0.019	N	0.016	N	0.011	N	0.006
	1442	Q	N	0.017	N	0.016	N	0.016	N	0.012	N	0.006
	1443	D	N	0.015	N	0.021	N	0.012	N	0.008	N	0.009
	1444	F	N	0.020	N	0.018	N	0.016	N	0.007	N	0.006
	1445	G	N	0.019	N	0.017	N	0.017	N	0.009	N	0.008
	1446	N	N	0.016	N	0.021	N	0.010	N	0.009	N	0.007
	1447	L	N	0.013	N	0.011	N	0.011	N	0.008	N	0.008
	1448	F	N	0.016	N	0.016	N	0.017	N	0.008	N	0.008
	1449	S	N	0.015	N	0.027	N	0.026	N	0.009	N	0.011
	1450	F	N	0.021	N	0.013	N	0.015	N	0.008	N	0.008
	1451	P	N	0.012	N	0.023	N	0.014	N	0.007	N	0.007
	1452	S	N	0.014	N	0.017	N	0.015	N	0.007	N	0.013
	1453	Y	N	0.023	N	0.016	N	0.016	N	0.008	N	0.016
	1454	S	N	0.015	N	0.023	N	0.023	N	0.007	N	0.010
	1455	Q	N	0.017	N	0.018	N	0.014	N	0.010	N	0.013
	1456	K	N	0.019	N	0.016	N	0.015	N	0.008	N	0.009
	1457	S	N	0.018	N	0.018	N	0.028	N	0.009	N	0.015
	1458	E	N	0.018	N	0.017	N	0.015	N	0.009	N	0.014
	1459	D	N	0.015	N	0.017	N	0.017	N	0.011	N	0.013
	1460	D	N	0.017	N	0.016	N	0.014	N	0.012	N	0.010
	1461	S	N	0.018	N	0.017	N	0.029	N	0.009	N	0.013
	1462	A	N	0.021	N	0.017	N	0.029	N	0.008	N	0.009
	1463	K	N	0.017	N	0.014	N	0.022	N	0.012	N	0.016
	1464	F	N	0.015	N	0.015	N	0.018	N	0.009	N	0.014
	1465	D	N	0.020	N	0.020	N	0.020	N	0.012	N	0.018
	1466	S	N	0.015	N	0.015	N	0.023	N	0.010	N	0.011
	1467	N	N	0.015	N	0.016	N	0.021	N	0.008	N	0.009
	1468	E	N	0.022	N	0.026	N	0.018	N	0.010	N	0.009
	1469	E	N	0.016	N	0.017	N	0.016	N	0.009	N	0.012
	1470	D	N	0.013	N	0.019	N	0.020	N	0.010	N	0.013
	1471	S	N	0.016	N	0.019	N	0.017	N	0.009	N	0.008
	1472	A	N	0.017	N	0.013	N	0.020	N	0.009	N	0.008
	1473	S	N	0.014	N	0.016	N	0.024	N	0.006	N	0.012
	1474	V	N	0.014	N	0.015	N	0.017	N	0.007	N	0.014
	1475	F	N	0.024	N	0.019	N	0.025	N	0.009	N	0.020
	1476	S	N	0.011	N	0.021	N	0.023	N	0.010	N	0.032
	1477	P	N	0.020	N	0.019	N	0.024	N	0.008	N	0.059
	1478	S	N	0.021	N	0.021	N	0.020	N	0.010	N	0.048
	1479	F	N	0.017	N	0.018	N	0.035	N	0.008	N	0.036
	1480	G	N	0.015	N	0.015	N	0.024	N	0.013	N	0.014
	1481	L	N	0.017	N	0.014	N	0.025	N	0.008	N	0.013
	1482	K	N	0.019	N	0.018	N	0.039	N	0.010	N	0.009
	1483	Q	N	0.018	N	0.012	N	0.021	N	0.009	N	0.010
	1484	T	N	0.026	N	0.028	N	0.022	N	0.009	N	0.010
	1485	D	N	0.014	N	0.016	N	0.014	N	0.011	N	0.007
	1486	K	N	0.017	N	0.015	N	0.021	N	0.007	N	0.005
	1487	V	N	0.027	N	0.012	N	0.043	N	0.017	N	0.010
	1488	P	N	0.021	N	0.020	N	0.027	N	0.011	N	0.008
	1489	S	N	0.018	N	0.019	N	0.031	N	0.009	N	0.026
	1490	K	N	0.022	N	0.022	N	0.015	N	0.009	N	0.022
	1491	T	N	0.018	N	0.012	N	0.023	N	0.008	N	0.048
	1492	V	N	0.023	N	0.014	N	0.020	N	0.019	N	0.015
	1493	A	N	0.019	N	0.017	N	0.031	N	0.019	N	0.014
	1494	A	N	0.014	N	0.016	N	0.018	N	0.010	N	0.008
	1495	K	N	0.016	N	0.021	N	0.014	N	0.008	N	0.018
	1496	K	N	0.014	N	0.019	N	0.016	N	0.007	N	0.020
	1497	G	N	0.016	N	0.017	N	0.021	N	0.011	N	0.012
	1498	K	N	0.014	N	0.020	N	0.027	N	0.012	N	0.011
	1499	P	N	0.018	N	0.014	N	0.028	N	0.007	N	0.004
	1500	S	N	0.018	N	0.018	N	0.050	N	0.008	N	0.007
	1501	S	N	0.014	N	0.021	N	0.017	N	0.007	N	0.009
	1502	D	N	0.014	N	0.010	N	0.013	N	0.011	N	0.013
	1503	T	N	0.019	N	0.011	N	0.022	N	0.011	N	0.010
	1504	V	N	0.012	N	0.013	N	0.027	N	0.017	N	0.012
	1505	P	N	0.013	N	0.012	N	0.020	N	0.013	N	0.008
	1506	K	N	0.021	N	0.022	N	0.022	N	0.010	N	0.009
	1507	P	N	0.021	N	0.017	N	0.020	N	0.013	N	0.014
	1508	K	N	0.025	N	0.016	N	0.015	N	0.011	N	0.011
	1509	R	N	0.020	N	0.015	N	0.021	N	0.012	N	0.013
	1510	A	N	0.021	N	0.011	N	0.018	N	0.015	N	0.015
	1511	P	N	0.021	N	0.015	N	0.021	N	0.013	N	0.013
	1512	K	N	0.020	N	0.013	N	0.018	N	0.011	N	0.009
	1513	Q	N	0.018	N	0.017	N	0.022	N	0.010	N	0.013
	1514	K	N	0.018	N	0.016	N	0.032	N	0.014	N	0.015
	1515	K	N	0.019	N	0.016	N	0.034	N	0.009	N	0.013
	1516	V	N	0.016	N	0.015	N	0.014	N	0.007	N	0.008
	1517	V	N	0.018	N	0.014	N	0.015	N	0.008	N	0.011
	1518	E	N	0.017	N	0.015	N	0.013	N	0.009	N	0.010
	1519	A	N	0.014	N	0.010	N	0.014	N	0.009	N	0.007
	1520	V	N	0.032	N	0.017	N	0.030	N	0.006	N	0.005
	1521	N	N	0.018	N	0.019	N	0.019	N	0.008	N	0.005
	1522	S	N	0.018	N	0.015	N	0.015	N	0.009	N	0.006
	1523	D	N	0.018	N	0.018	N	0.014	N	0.012	N	0.005
	1524	S	N	0.026	N	0.033	N	0.025	N	0.008	N	0.010
	1525	D	N	0.017	N	0.014	N	0.013	N	0.010	N	0.006
	1526	S	N	0.019	N	0.023	N	0.011	N	0.009	N	0.008
	1527	E	N	0.010	N	0.014	N	0.018	N	0.009	N	0.010
	1528	F	N	0.017	N	0.012	N	0.014	N	0.008	N	0.012
	1529	G	N	0.016	N	0.014	N	0.021	N	0.007	N	0.006
	1530	I	N	0.017	N	0.016	N	0.025	N	0.013	N	0.006
	1531	P	N	0.031	N	0.018	N	0.035	N	0.008	N	0.005
	1532	K	N	0.017	N	0.021	N	0.021	N	0.006	N	0.013
	1533	K	N	0.015	N	0.019	N	0.016	N	0.010	N	0.017
	1534	T	N	0.016	N	0.018	N	0.020	N	0.011	N	0.012
	1535	T	N	0.021	N	0.015	N	0.019	N	0.011	N	0.005
	1536	T	N	0.015	N	0.018	N	0.028	N	0.011	N	0.014
	1537	P	N	0.026	N	0.013	N	0.027	N	0.014	N	0.015
	1538	K	N	0.022	N	0.023	N	0.019	N	0.010	N	0.038
	1539	G	N	0.019	N	0.016	N	0.021	N	0.008	N	0.051
	1540	K	N	0.015	N	0.019	N	0.015	N	0.010	N	0.016
	1541	G	N	0.016	N	0.012	N	0.015	N	0.012	N	0.007
	1542	R	N	0.022	N	0.015	N	0.025	N	0.015	N	0.005
	1543	G	N	0.013	N	0.014	N	0.012	N	0.022	N	0.007
	1544	A	N	0.014	N	0.023	N	0.017	N	0.014	N	0.005
	1545	K	N	0.014	N	0.018	N	0.011	N	0.010	N	0.008
	1546	K	N	0.014	N	0.013	N	0.011	N	0.008	N	0.009
	1547	R	N	0.018	N	0.021	N	0.015	N	0.010	N	0.008
	1548	K	N	0.015	N	0.012	N	0.012	N	0.008	N	0.006
	1549	A	N	0.014	N	0.009	N	0.015	N	0.010	N	0.004
	1550	S	N	0.016	N	0.026	N	0.035	N	0.009	N	0.005
	1551	G	N	0.015	N	0.011	N	0.025	N	0.008	N	0.005
	1552	S	N	0.022	N	0.022	N	0.024	N	0.012	N	0.007
	1553	E	N	0.016	N	0.016	N	0.020	N	0.011	N	0.007
	1554	N	N	0.022	N	0.016	N	0.020	N	0.016	N	0.010
	1555	E	N	0.023	N	0.024	N	0.022	N	0.014	N	0.008
	1556	G	N	0.020	N	0.020	N	0.019	N	0.011	N	0.011
	1557	D	N	0.020	N	0.018	N	0.018	N	0.012	N	0.006
	1558	Y	N	0.014	N	0.015	N	0.020	N	0.008	N	0.011
	1559	N	N	0.014	N	0.016	N	0.017	N	0.007	N	0.019
	1560	P	N	0.009	N	0.012	N	0.029	N	0.007	N	0.008
	1561	G	N	0.015	N	0.012	N	0.013	N	0.008	N	0.009
	1562	R	N	0.015	N	0.012	N	0.020	N	0.005	N	0.005
	1563	K	N	0.021	N	0.012	N	0.020	N	0.007	N	0.007
	1564	T	N	0.018	N	0.015	N	0.021	N	0.006	N	0.008
	1565	S	N	0.016	N	0.012	N	0.015	N	0.007	N	0.011
	1566	K	N	0.013	N	0.016	N	0.012	N	0.006	N	0.010
	1567	T	N	0.018	N	0.016	N	0.034	N	0.014	N	0.009
	1568	T	N	0.019	N	0.018	N	0.036	N	0.015	N	0.006
	1569	S	N	0.020	N	0.019	N	0.019	N	0.011	N	0.004
	1570	K	N	0.014	N	0.016	N	0.011	N	0.008	N	0.008
	1571	K	N	0.011	N	0.016	N	0.012	N	0.007	N	0.012
	1572	P	N	0.021	N	0.018	N	0.014	N	0.008	N	0.011
	1573	K	N	0.026	N	0.022	N	0.030	N	0.011	N	0.023
	1574	K	N	0.018	N	0.011	N	0.020	N	0.017	N	0.011
	1575	T	N	0.021	N	0.016	N	0.020	N	0.008	N	0.006
	1576	S	N	0.026	N	0.015	N	0.023	N	0.010	N	0.009
	1577	F	N	0.014	N	0.016	N	0.016	N	0.012	N	0.012
	1578	D	N	0.013	N	0.013	N	0.018	N	0.014	N	0.011
	1579	Q	N	0.023	N	0.021	N	0.016	N	0.016	N	0.010
	1580	D	N	0.022	N	0.025	N	0.016	N	0.008	N	0.009
	1581	S	N	0.019	N	0.018	N	0.025	N	0.014	N	0.013
	1582	D	N	0.021	N	0.020	N	0.019	N	0.014	N	0.010
	1583	V	N	0.011	N	0.017	N	0.018	N	0.014	N	0.008
	1584	D	N	0.013	N	0.018	N	0.012	N	0.012	N	0.011
	1585	I	N	0.011	N	0.014	N	0.022	N	0.008	N	0.010
	1586	F	N	0.016	N	0.019	N	0.020	N	0.006	N	0.011
	1587	P	N	0.013	N	0.017	N	0.024	N	0.010	N	0.012
	1588	S	N	0.019	N	0.016	N	0.030	N	0.008	N	0.008
	1589	D	N	0.015	N	0.011	N	0.016	N	0.006	N	0.007
	1590	F	N	0.013	N	0.011	N	0.031	N	0.009	N	0.008
	1591	P	N	0.015	N	0.010	N	0.018	N	0.008	N	0.008
	1592	T	N	0.011	N	0.011	N	0.015	N	0.010	N	0.007
	1593	E	N	0.012	N	0.013	N	0.017	N	0.008	N	0.006
	1594	P	N	0.015	N	0.012	N	0.024	N	0.008	N	0.005
	1595	P	N	0.021	N	0.012	N	0.021	N	0.012	N	0.004
	1596	S	N	0.014	N	0.012	N	0.017	N	0.010	N	0.012
	1597	L	N	0.025	N	0.012	N	0.022	N	0.009	N	0.011
	1598	P	N	0.025	N	0.016	N	0.016	N	0.007	N	0.035
	1599	R	N	0.022	N	0.014	N	0.016	N	0.010	N	0.012
	1600	T	N	0.021	N	0.012	N	0.017	N	0.008	N	0.005
	1601	G	N	0.017	N	0.010	N	0.016	N	0.009	N	0.004
	1602	R	N	0.033	N	0.015	N	0.066	N	0.028	N	0.005
	1603	A	N	0.020	N	0.013	N	0.019	N	0.014	N	0.003
	1604	R	N	0.016	N	0.013	N	0.029	N	0.018	N	0.009
	1605	K	N	0.017	N	0.014	N	0.022	N	0.009	N	0.013
	1606	E	N	0.030	N	0.014	N	0.030	N	0.017	N	0.008
	1607	V	N	0.024	N	0.017	N	0.016	N	0.012	N	0.010
	1608	K	N	0.023	N	0.014	N	0.028	N	0.013	N	0.014
	1609	Y	N	0.023	N	0.014	N	0.029	N	0.014	N	0.015
	1610	F	N	0.026	N	0.035	N	0.020	N	0.019	N	0.014
	1611	A	N	0.023	N	0.032	N	0.017	N	0.020	N	0.010
	1612	E	N	0.016	N	0.018	N	0.025	N	0.014	N	0.011
	1613	S	N	0.025	N	0.027	N	0.026	N	0.015	N	0.010
	1614	D	N	0.026	N	0.025	N	0.029	N	0.014	N	0.009
	1615	E	N	0.029	N	0.026	N	0.029	N	0.016	N	0.011
	1616	E	N	0.024	N	0.025	N	0.027	N	0.021	N	0.013
	1617	E	N	0.023	N	0.023	N	0.029	N	0.016	N	0.011
	1618	D	N	0.028	N	0.024	N	0.024	N	0.015	N	0.011
	1619	D	N	0.022	N	0.025	N	0.021	N	0.018	N	0.011
	1620	V	N	0.020	N	0.021	N	0.020	N	0.020	N	0.014
	1621	D	N	0.030	N	0.026	N	0.026	N	0.021	N	0.020
	1622	F	N	0.035	N	0.033	N	0.028	N	0.028	N	0.021
	1623	A	N	0.026	N	0.030	N	0.028	N	0.016	N	0.016
	1624	M	N	0.027	N	0.037	N	0.036	N	0.012	N	0.022
	1625	F	N	0.035	N	0.031	N	0.033	N	0.029	N	0.022
	1626	N	N	0.031	N	0.030	N	0.032	N	0.026	N	0.020

## Sheet: TOP2B GTPvsATP human
Supplementary Material S2: Comparison of ATP and GTP binding potential for newly predicted GTP-binding region (872-880) and for previously known ATP-binding sites in the sequence of human TOP2B (Q02880). Results were obtained using NsitePred tool (http://biomine.cs.vcu.edu/servers/NsitePred/). The first two columns display the residue number and the query sequence, respectively. Predictions for e…
	Predicted GTP-binding region (872 - 880) and close surroundings								Known ATP-binding sites
	AA_number	AA	ATP_bind	ATP_score	GTP_bind	GTP_score			AA_number	AA	ATP_bind	ATP_score	GTP_bind	GTP_score
	869	V	N	0.045	N	0.064			141	N	B	0.25	N	0.026
	870	L	N	0.068	N	0.016			169	S	N	0.029	B	0.093
	871	I	N	0.018	N	0.022			170	S	B	0.106	B	0.241
	872	N	B	0.124	N	0.027			171	N	N	0.038	B	0.085
	873	G	B	0.144	B	0.185			182	G	B	0.183	B	0.287
	874	A	B	0.162	B	0.8			183	R	N	0.066	B	0.088
	875	E	N	0.046	N	0.061			184	N	B	0.156	B	0.532
	876	G	N	0.086	B	0.872			185	G	B	0.234	B	0.928
	877	I	N	0.075	B	0.178			186	Y	B	0.235	B	0.379
	878	G	B	0.146	B	0.168			187	G	B	0.117	B	0.323
	879	T	B	0.427	N	0.069			188	A	N	0.061	N	0.067
	880	G	B	0.127	B	0.279			189	K	N	0.05	B	0.083
	881	W	N	0.061	N	0.022			total binding residues:		7		10
	882	A	N	0.051	N	0.056
	883	C	N	0.063	N	0.047
	total binding residues:		6		6

## Sheet: TOP2A_drerio
Supplementary Material S2: ATP/ADP/AMP and GTP/GDP binding probabilities along the sequence of Danio rerio TOP2A (Q5PQY4). Results were obtained using NsitePred tool (http://biomine.cs.vcu.edu/servers/NsitePred/). The first two columns display the residue number and the query sequence, respectively, which is followed by the results of predictions for 5 ligand types: ATP, ADP, AMP, GDP, and GTP. P…
	AA_number	AA	ATP binding res	ATP prob	ADP binding res	ADP prob	AMP binding res	AMP prob	GTP binding res	GTP prob	GDP binding res	GDP prob
	1	M	N	0.022	N	0.018	N	0.021	N	0.017	N	0.013
	2	A	N	0.027	N	0.012	N	0.019	N	0.019	N	0.014
	3	G	N	0.029	N	0.021	N	0.022	N	0.018	N	0.012
	4	T	N	0.028	N	0.017	N	0.031	N	0.017	N	0.010
	5	E	N	0.022	N	0.021	N	0.019	N	0.019	N	0.010
	6	G	N	0.028	N	0.012	N	0.020	N	0.018	N	0.010
	7	P	N	0.032	N	0.039	N	0.027	N	0.030	N	0.016
	8	L	N	0.017	N	0.035	N	0.023	N	0.014	N	0.014
	9	K	N	0.023	N	0.024	N	0.030	N	0.018	N	0.014
	10	S	N	0.026	N	0.021	N	0.027	N	0.031	N	0.015
	11	L	N	0.029	N	0.032	N	0.022	N	0.013	N	0.012
	12	F	N	0.027	N	0.027	N	0.018	N	0.015	N	0.013
	13	E	N	0.017	N	0.019	N	0.019	N	0.015	N	0.010
	14	N	N	0.021	N	0.023	N	0.027	N	0.018	N	0.018
	15	K	N	0.015	N	0.017	N	0.017	N	0.012	N	0.013
	16	A	N	0.017	N	0.029	N	0.024	N	0.014	N	0.010
	17	L	N	0.024	N	0.023	N	0.025	N	0.011	N	0.025
	18	S	N	0.017	N	0.022	N	0.023	N	0.016	N	0.011
	19	K	N	0.016	N	0.017	N	0.026	N	0.013	N	0.013
	20	P	N	0.014	N	0.015	N	0.019	N	0.011	N	0.011
	21	K	N	0.017	N	0.017	N	0.020	N	0.013	N	0.015
	22	K	N	0.015	N	0.015	N	0.021	N	0.010	N	0.009
	23	D	N	0.016	N	0.014	N	0.021	N	0.014	N	0.013
	24	E	N	0.017	N	0.014	N	0.022	N	0.010	N	0.015
	25	K	N	0.016	N	0.018	N	0.017	N	0.010	N	0.010
	26	R	N	0.018	N	0.020	N	0.018	N	0.013	N	0.017
	27	L	N	0.023	N	0.015	N	0.019	N	0.014	N	0.020
	28	S	N	0.025	N	0.021	N	0.037	N	0.019	N	0.012
	29	V	N	0.020	N	0.027	N	0.023	N	0.021	N	0.017
	30	E	N	0.020	N	0.022	N	0.024	N	0.026	N	0.018
	31	R	N	0.022	N	0.025	N	0.019	N	0.032	N	0.015
	32	I	N	0.026	N	0.025	N	0.040	N	0.017	N	0.017
	33	Y	N	0.038	N	0.057	N	0.024	N	0.021	N	0.021
	34	Q	N	0.030	N	0.027	N	0.033	N	0.035	N	0.019
	35	K	N	0.025	N	0.024	N	0.027	N	0.020	N	0.017
	36	K	N	0.028	N	0.032	N	0.026	N	0.020	N	0.016
	37	T	N	0.029	N	0.032	N	0.034	N	0.027	N	0.016
	38	Q	N	0.023	N	0.022	N	0.033	N	0.030	N	0.013
	39	L	N	0.024	N	0.024	N	0.030	N	0.023	N	0.014
	40	E	N	0.026	N	0.021	N	0.026	N	0.028	N	0.018
	41	H	N	0.031	N	0.023	N	0.026	N	0.030	N	0.016
	42	I	N	0.027	N	0.037	N	0.029	N	0.034	N	0.021
	43	L	N	0.027	N	0.027	N	0.020	N	0.018	N	0.020
	44	L	N	0.032	N	0.026	N	0.031	N	0.025	N	0.018
	45	R	N	0.047	N	0.047	N	0.029	N	0.032	N	0.034
	46	P	N	0.034	N	0.028	N	0.033	N	0.032	N	0.019
	47	D	N	0.036	N	0.033	N	0.032	N	0.035	N	0.022
	48	T	N	0.047	N	0.023	N	0.032	N	0.040	N	0.022
	49	Y	N	0.060	N	0.025	N	0.036	B	0.090	N	0.031
	50	I	N	0.037	N	0.038	N	0.039	N	0.020	N	0.025
	51	G	N	0.048	N	0.030	N	0.062	N	0.024	N	0.033
	52	S	N	0.033	N	0.028	N	0.047	N	0.029	N	0.039
	53	V	N	0.024	N	0.019	N	0.042	N	0.012	N	0.020
	54	E	N	0.027	N	0.018	N	0.023	N	0.019	N	0.012
	55	P	N	0.022	N	0.020	N	0.023	N	0.016	N	0.014
	56	V	N	0.025	N	0.015	N	0.029	N	0.014	N	0.015
	57	T	N	0.067	N	0.027	N	0.020	N	0.017	N	0.012
	58	Q	N	0.032	N	0.014	N	0.016	N	0.018	N	0.012
	59	Q	N	0.018	N	0.020	N	0.024	N	0.009	N	0.013
	60	M	N	0.021	N	0.030	N	0.025	N	0.008	N	0.012
	61	W	N	0.031	N	0.022	N	0.041	N	0.015	N	0.013
	62	V	N	0.029	N	0.015	N	0.029	N	0.016	N	0.017
	63	F	N	0.023	N	0.006	N	0.016	N	0.024	N	0.018
	64	D	N	0.011	N	0.008	N	0.010	N	0.026	N	0.017
	65	E	N	0.022	N	0.014	N	0.013	N	0.010	N	0.019
	66	D	N	0.017	N	0.008	N	0.014	N	0.013	N	0.009
	67	T	N	0.010	N	0.008	N	0.012	N	0.007	N	0.007
	68	G	N	0.008	N	0.009	N	0.014	N	0.051	N	0.007
	69	M	N	0.014	N	0.011	N	0.021	N	0.025	N	0.009
	70	N	N	0.022	N	0.018	N	0.023	N	0.012	N	0.010
	71	C	N	0.011	N	0.018	N	0.016	N	0.007	N	0.010
	72	R	N	0.021	N	0.020	N	0.023	N	0.022	N	0.010
	73	D	N	0.017	N	0.011	N	0.049	N	0.032	N	0.027
	74	I	N	0.030	N	0.019	N	0.022	N	0.056	N	0.011
	75	T	N	0.029	N	0.015	N	0.028	N	0.025	N	0.014
	76	F	N	0.032	N	0.030	N	0.019	N	0.036	N	0.014
	77	V	N	0.054	N	0.016	N	0.019	N	0.057	N	0.012
	78	P	N	0.047	N	0.027	N	0.024	B	0.113	N	0.013
	79	G	B	0.100	N	0.025	N	0.050	B	0.088	N	0.011
	80	L	B	0.190	N	0.026	N	0.027	N	0.057	N	0.014
	81	Y	N	0.080	N	0.021	N	0.085	B	0.080	N	0.025
	82	K	N	0.091	N	0.043	N	0.051	B	0.216	B	0.105
	83	I	N	0.027	N	0.022	N	0.049	N	0.015	N	0.008
	84	F	N	0.082	N	0.022	N	0.036	N	0.013	N	0.011
	85	D	N	0.058	N	0.034	N	0.039	N	0.023	N	0.010
	86	E	B	0.237	N	0.060	N	0.061	B	0.104	N	0.021
	87	I	B	0.187	N	0.033	N	0.063	N	0.053	N	0.017
	88	L	N	0.046	N	0.031	N	0.038	N	0.011	N	0.013
	89	V	N	0.032	N	0.031	N	0.036	N	0.022	N	0.030
	90	N	N	0.032	B	0.568	N	0.047	N	0.041	N	0.040
	91	A	N	0.055	N	0.037	N	0.042	N	0.057	B	0.178
	92	A	N	0.048	N	0.026	N	0.049	N	0.028	N	0.025
	93	D	N	0.069	N	0.029	N	0.044	B	0.140	B	0.150
	94	N	N	0.032	B	0.199	N	0.035	N	0.057	N	0.051
	95	K	N	0.029	N	0.023	N	0.033	N	0.023	N	0.019
	96	Q	N	0.036	N	0.036	N	0.031	N	0.025	N	0.018
	97	R	N	0.029	N	0.070	N	0.023	N	0.015	N	0.018
	98	D	N	0.027	N	0.025	N	0.029	N	0.026	N	0.015
	99	K	N	0.018	N	0.022	N	0.020	N	0.021	N	0.013
	100	T	N	0.027	N	0.020	N	0.032	N	0.014	N	0.015
	101	M	N	0.022	N	0.022	N	0.025	N	0.019	N	0.017
	102	N	N	0.024	N	0.020	N	0.031	N	0.022	N	0.018
	103	C	N	0.020	N	0.023	N	0.027	N	0.027	N	0.012
	104	I	N	0.020	N	0.020	N	0.020	N	0.034	N	0.016
	105	K	N	0.025	N	0.021	N	0.026	N	0.027	N	0.014
	106	V	N	0.030	N	0.017	N	0.029	N	0.026	N	0.014
	107	N	N	0.029	N	0.017	N	0.030	N	0.023	N	0.016
	108	I	N	0.026	N	0.016	N	0.021	N	0.016	N	0.017
	109	D	N	0.023	N	0.021	N	0.026	N	0.020	N	0.017
	110	P	N	0.025	N	0.016	N	0.025	N	0.022	N	0.016
	111	E	N	0.021	N	0.017	N	0.023	N	0.019	N	0.017
	112	N	N	0.019	N	0.015	N	0.025	N	0.021	N	0.014
	113	N	N	0.020	N	0.023	N	0.020	N	0.024	N	0.019
	114	T	N	0.023	N	0.038	N	0.027	N	0.019	N	0.021
	115	I	N	0.015	N	0.014	N	0.020	N	0.022	N	0.015
	116	S	N	0.032	N	0.020	N	0.032	N	0.022	N	0.016
	117	V	N	0.021	N	0.017	N	0.017	N	0.013	N	0.013
	118	W	N	0.025	N	0.013	N	0.025	N	0.045	N	0.014
	119	N	B	0.191	B	0.221	N	0.061	N	0.022	N	0.021
	120	N	N	0.022	N	0.018	N	0.032	N	0.020	N	0.028
	121	G	B	0.118	N	0.061	N	0.050	B	0.164	N	0.017
	122	K	N	0.069	N	0.040	N	0.049	B	0.107	N	0.028
	123	G	N	0.051	N	0.047	N	0.035	N	0.037	N	0.031
	124	I	N	0.039	B	0.330	N	0.047	N	0.027	N	0.024
	125	P	N	0.084	N	0.060	N	0.049	N	0.022	N	0.027
	126	V	N	0.056	N	0.051	N	0.044	N	0.054	N	0.015
	127	V	N	0.022	N	0.032	N	0.030	N	0.028	N	0.017
	128	E	N	0.031	N	0.027	N	0.026	N	0.021	N	0.015
	129	H	N	0.040	N	0.045	N	0.031	N	0.017	N	0.021
	130	K	N	0.031	N	0.024	N	0.029	N	0.018	N	0.021
	131	V	N	0.034	N	0.019	N	0.031	N	0.020	N	0.026
	132	E	N	0.033	N	0.025	N	0.027	N	0.012	N	0.016
	133	K	N	0.028	N	0.023	N	0.039	N	0.031	N	0.016
	134	V	N	0.048	N	0.027	N	0.016	N	0.022	N	0.023
	135	Y	N	0.054	N	0.016	N	0.028	N	0.029	N	0.028
	136	V	N	0.051	N	0.037	B	0.125	N	0.033	N	0.016
	137	P	N	0.024	N	0.030	N	0.032	N	0.017	N	0.020
	138	A	N	0.045	N	0.062	N	0.046	N	0.028	N	0.025
	139	L	N	0.033	N	0.022	N	0.031	N	0.016	N	0.013
	140	I	N	0.033	N	0.063	N	0.066	N	0.019	N	0.015
	141	F	N	0.022	N	0.064	N	0.026	N	0.028	N	0.015
	142	G	N	0.023	N	0.017	N	0.033	N	0.012	N	0.011
	143	Q	N	0.016	N	0.024	N	0.032	N	0.011	N	0.015
	144	L	N	0.015	N	0.016	N	0.028	N	0.010	N	0.012
	145	L	N	0.037	N	0.042	N	0.032	N	0.022	N	0.018
	146	T	N	0.038	N	0.022	N	0.035	N	0.019	N	0.017
	147	S	N	0.027	B	0.144	N	0.045	B	0.091	N	0.022
	148	S	N	0.068	N	0.063	N	0.029	B	0.292	N	0.072
	149	N	N	0.045	B	0.161	N	0.037	B	0.112	N	0.018
	150	Y	N	0.036	N	0.061	N	0.020	N	0.041	N	0.012
	151	D	N	0.035	N	0.015	N	0.029	N	0.057	N	0.010
	152	D	N	0.015	N	0.015	N	0.028	N	0.037	N	0.014
	153	D	N	0.014	N	0.012	N	0.021	N	0.015	N	0.009
	154	E	N	0.020	N	0.027	N	0.022	N	0.023	N	0.014
	155	K	N	0.026	N	0.018	N	0.020	N	0.012	N	0.007
	156	K	N	0.035	N	0.016	N	0.041	N	0.075	N	0.010
	157	V	N	0.027	N	0.012	N	0.023	B	0.124	N	0.012
	158	T	N	0.050	N	0.053	N	0.047	N	0.049	N	0.019
	159	G	N	0.069	N	0.034	N	0.042	N	0.025	N	0.007
	160	G	B	0.328	B	0.168	N	0.075	B	0.091	N	0.018
	161	R	B	0.229	B	0.584	N	0.039	B	0.094	N	0.024
	162	N	B	0.301	B	0.160	N	0.059	B	0.555	B	0.130
	163	G	B	0.796	B	0.624	B	0.335	B	0.978	N	0.098
	164	Y	B	0.236	B	0.127	N	0.024	B	0.333	N	0.022
	165	G	B	0.190	B	0.697	N	0.042	B	0.606	N	0.065
	166	A	N	0.050	B	0.486	N	0.027	B	0.079	N	0.022
	167	K	N	0.047	B	0.457	N	0.034	B	0.092	N	0.017
	168	L	N	0.031	N	0.020	N	0.056	N	0.016	N	0.014
	169	C	N	0.090	N	0.042	N	0.028	B	0.139	N	0.010
	170	N	N	0.060	N	0.066	N	0.061	N	0.032	N	0.031
	171	I	N	0.014	N	0.033	N	0.069	N	0.040	N	0.033
	172	F	N	0.042	N	0.021	B	0.130	N	0.037	N	0.021
	173	S	B	0.221	N	0.098	N	0.062	N	0.065	N	0.040
	174	L	N	0.044	N	0.043	N	0.091	N	0.054	N	0.022
	175	K	N	0.040	N	0.029	N	0.030	N	0.020	N	0.015
	176	F	N	0.050	N	0.026	N	0.042	N	0.024	N	0.018
	177	T	N	0.039	N	0.026	N	0.021	N	0.014	N	0.018
	178	V	N	0.023	N	0.017	N	0.019	N	0.019	N	0.017
	179	E	N	0.014	N	0.032	N	0.032	N	0.028	N	0.020
	180	T	N	0.019	N	0.011	N	0.021	N	0.011	N	0.014
	181	A	N	0.027	N	0.023	N	0.023	B	0.141	N	0.015
	182	C	N	0.025	N	0.020	N	0.022	N	0.048	N	0.014
	183	R	N	0.028	N	0.021	N	0.029	B	0.094	N	0.016
	184	E	N	0.019	N	0.019	N	0.028	N	0.026	N	0.015
	185	S	N	0.028	N	0.026	N	0.025	N	0.025	N	0.011
	186	K	N	0.034	N	0.038	N	0.039	N	0.047	N	0.014
	187	R	N	0.043	N	0.033	N	0.039	N	0.031	N	0.018
	188	C	N	0.041	N	0.032	N	0.023	N	0.022	N	0.016
	189	F	N	0.030	N	0.038	N	0.033	N	0.024	N	0.019
	190	K	N	0.030	N	0.029	N	0.026	N	0.031	N	0.018
	191	Q	N	0.056	N	0.039	N	0.036	N	0.041	N	0.022
	192	T	N	0.030	N	0.030	N	0.029	N	0.018	N	0.015
	193	W	N	0.050	N	0.040	N	0.034	N	0.030	N	0.018
	194	F	N	0.026	N	0.026	N	0.030	N	0.032	N	0.021
	195	D	N	0.042	N	0.030	N	0.034	N	0.022	N	0.022
	196	N	N	0.061	N	0.052	N	0.041	N	0.037	N	0.037
	197	M	N	0.045	N	0.029	N	0.088	N	0.047	N	0.023
	198	G	N	0.035	N	0.045	N	0.043	N	0.016	N	0.015
	199	R	N	0.028	N	0.018	N	0.029	N	0.023	N	0.013
	200	A	N	0.039	N	0.026	N	0.027	N	0.019	N	0.015
	201	G	N	0.031	N	0.019	N	0.030	N	0.018	N	0.019
	202	E	N	0.038	N	0.030	N	0.026	N	0.014	N	0.016
	203	S	N	0.024	N	0.017	N	0.032	N	0.020	N	0.015
	204	K	N	0.040	N	0.022	N	0.036	N	0.017	N	0.016
	205	I	N	0.038	N	0.043	N	0.029	N	0.011	N	0.020
	206	K	N	0.031	N	0.027	N	0.019	N	0.019	N	0.021
	207	P	N	0.025	N	0.011	N	0.024	N	0.028	N	0.014
	208	F	N	0.028	N	0.029	N	0.025	N	0.057	N	0.014
	209	D	N	0.034	N	0.013	N	0.031	N	0.022	N	0.017
	210	G	N	0.023	N	0.020	N	0.028	N	0.028	N	0.011
	211	D	N	0.027	N	0.023	N	0.024	N	0.023	N	0.019
	212	D	N	0.018	N	0.027	N	0.026	N	0.022	N	0.017
	213	Y	N	0.054	N	0.028	N	0.028	N	0.056	N	0.013
	214	T	N	0.062	N	0.030	N	0.033	N	0.021	N	0.014
	215	C	N	0.035	N	0.027	N	0.034	N	0.022	N	0.019
	216	I	N	0.038	N	0.029	N	0.033	N	0.051	N	0.022
	217	T	N	0.051	N	0.032	N	0.051	N	0.032	N	0.026
	218	F	N	0.051	N	0.033	N	0.079	B	0.140	N	0.032
	219	Q	N	0.048	N	0.024	N	0.054	N	0.023	N	0.026
	220	P	N	0.048	N	0.022	N	0.036	N	0.044	B	0.108
	221	D	N	0.043	N	0.030	N	0.036	N	0.040	N	0.026
	222	L	N	0.040	N	0.033	N	0.045	N	0.037	N	0.023
	223	A	N	0.046	N	0.028	N	0.036	N	0.034	N	0.023
	224	K	N	0.043	N	0.030	N	0.061	N	0.034	N	0.025
	225	F	N	0.043	N	0.029	N	0.036	N	0.035	N	0.023
	226	K	N	0.039	N	0.031	N	0.032	N	0.032	N	0.022
	227	M	N	0.039	N	0.025	N	0.035	N	0.030	N	0.022
	228	Q	N	0.032	N	0.025	N	0.034	N	0.022	N	0.022
	229	A	N	0.034	N	0.026	N	0.029	N	0.015	N	0.019
	230	L	N	0.037	N	0.028	N	0.031	N	0.032	N	0.017
	231	D	N	0.024	N	0.027	N	0.030	N	0.031	N	0.017
	232	K	N	0.036	N	0.027	N	0.029	N	0.027	N	0.012
	233	D	N	0.046	N	0.021	N	0.031	N	0.037	N	0.032
	234	T	N	0.036	N	0.023	N	0.030	N	0.022	N	0.019
	235	V	N	0.027	N	0.017	N	0.033	N	0.024	N	0.022
	236	A	N	0.029	N	0.040	N	0.031	N	0.022	N	0.018
	237	L	N	0.033	N	0.035	N	0.028	N	0.026	N	0.018
	238	L	N	0.032	N	0.025	N	0.033	N	0.029	N	0.018
	239	T	N	0.021	N	0.027	N	0.025	N	0.024	N	0.017
	240	R	N	0.035	N	0.030	N	0.028	N	0.024	N	0.015
	241	R	N	0.037	N	0.053	N	0.021	N	0.024	N	0.025
	242	A	N	0.029	N	0.021	N	0.028	N	0.022	N	0.019
	243	Y	N	0.029	N	0.025	N	0.029	N	0.030	N	0.020
	244	D	N	0.043	N	0.031	N	0.029	N	0.028	N	0.031
	245	I	N	0.027	N	0.025	N	0.016	N	0.020	N	0.018
	246	A	N	0.028	N	0.024	N	0.028	N	0.027	N	0.030
	247	G	N	0.028	N	0.012	N	0.022	N	0.019	N	0.015
	248	S	N	0.026	N	0.014	N	0.027	N	0.011	N	0.017
	249	T	N	0.022	N	0.018	N	0.023	N	0.017	N	0.013
	250	K	N	0.030	N	0.019	N	0.028	N	0.014	N	0.015
	251	G	N	0.024	N	0.020	N	0.023	N	0.031	N	0.020
	252	V	N	0.021	N	0.017	N	0.024	N	0.021	N	0.016
	253	R	N	0.017	N	0.019	N	0.029	N	0.011	N	0.013
	254	V	N	0.013	N	0.014	N	0.021	N	0.010	N	0.011
	255	L	N	0.025	N	0.026	N	0.028	N	0.018	N	0.015
	256	L	N	0.010	N	0.019	N	0.021	N	0.018	N	0.017
	257	N	N	0.022	N	0.012	N	0.031	N	0.019	N	0.013
	258	G	N	0.031	N	0.027	N	0.074	N	0.056	N	0.060
	259	K	N	0.017	N	0.041	N	0.030	N	0.013	N	0.048
	260	R	N	0.056	N	0.041	N	0.047	N	0.023	N	0.026
	261	L	N	0.030	N	0.027	N	0.034	N	0.030	N	0.030
	262	P	N	0.031	N	0.020	N	0.030	N	0.030	N	0.018
	263	I	N	0.038	N	0.029	N	0.024	N	0.021	N	0.020
	264	N	N	0.025	N	0.020	N	0.027	N	0.016	N	0.016
	265	N	N	0.040	N	0.020	N	0.023	N	0.022	N	0.023
	266	F	N	0.029	N	0.048	N	0.030	N	0.052	N	0.018
	267	R	N	0.021	N	0.024	N	0.018	N	0.025	N	0.015
	268	T	N	0.026	N	0.018	N	0.016	N	0.017	N	0.013
	269	Y	N	0.030	N	0.039	N	0.042	N	0.025	N	0.019
	270	V	N	0.019	N	0.017	N	0.023	N	0.020	N	0.015
	271	D	N	0.019	N	0.018	N	0.026	N	0.019	N	0.018
	272	L	N	0.027	N	0.021	N	0.034	N	0.018	N	0.016
	273	Y	N	0.032	N	0.050	N	0.015	N	0.019	N	0.015
	274	V	N	0.023	N	0.018	N	0.010	N	0.017	N	0.010
	275	K	N	0.020	N	0.019	N	0.017	N	0.017	N	0.012
	276	D	N	0.019	N	0.017	N	0.027	N	0.013	N	0.012
	277	K	N	0.028	N	0.020	N	0.020	N	0.021	N	0.014
	278	V	N	0.025	N	0.013	N	0.018	N	0.011	N	0.008
	279	D	N	0.021	N	0.014	N	0.022	N	0.012	N	0.010
	280	E	N	0.019	N	0.025	N	0.019	N	0.013	N	0.009
	281	T	N	0.025	N	0.021	N	0.027	N	0.007	N	0.010
	282	G	N	0.017	N	0.013	N	0.014	N	0.010	N	0.010
	283	S	N	0.030	N	0.019	N	0.017	N	0.013	N	0.015
	284	P	N	0.021	N	0.024	N	0.053	N	0.011	N	0.009
	285	L	N	0.044	N	0.021	N	0.024	N	0.009	N	0.012
	286	T	N	0.044	N	0.028	N	0.027	N	0.010	N	0.013
	287	V	N	0.048	N	0.025	N	0.020	N	0.016	N	0.013
	288	V	N	0.025	N	0.030	N	0.036	N	0.015	N	0.015
	289	H	N	0.019	N	0.018	N	0.035	N	0.024	N	0.022
	290	E	N	0.037	N	0.026	N	0.027	B	0.077	N	0.043
	291	M	N	0.045	N	0.041	N	0.033	B	0.106	N	0.029
	292	V	N	0.033	N	0.028	N	0.032	N	0.016	N	0.015
	293	N	N	0.032	N	0.024	N	0.026	N	0.029	N	0.015
	294	E	N	0.035	N	0.026	N	0.030	N	0.028	N	0.016
	295	R	N	0.022	N	0.017	N	0.027	N	0.032	N	0.015
	296	W	N	0.027	N	0.028	N	0.043	N	0.038	N	0.014
	297	E	B	0.127	N	0.026	N	0.050	N	0.038	N	0.021
	298	V	N	0.065	N	0.019	N	0.026	N	0.034	N	0.018
	299	C	N	0.039	N	0.026	N	0.037	N	0.040	N	0.018
	300	L	N	0.041	N	0.029	N	0.045	N	0.017	N	0.014
	301	T	N	0.031	N	0.022	N	0.041	N	0.044	N	0.018
	302	L	N	0.013	N	0.019	N	0.036	N	0.010	N	0.020
	303	S	N	0.021	N	0.009	N	0.029	N	0.018	N	0.014
	304	E	N	0.021	N	0.023	N	0.029	N	0.023	N	0.012
	305	K	N	0.022	N	0.030	N	0.035	N	0.027	N	0.019
	306	G	N	0.045	N	0.025	N	0.035	N	0.029	N	0.022
	307	F	N	0.044	N	0.028	N	0.035	N	0.059	N	0.020
	308	Q	N	0.042	N	0.027	N	0.033	N	0.043	N	0.018
	309	Q	N	0.031	N	0.027	N	0.030	N	0.074	N	0.014
	310	V	N	0.021	N	0.019	N	0.041	N	0.022	N	0.014
	311	S	N	0.043	N	0.030	N	0.040	N	0.027	N	0.015
	312	F	B	0.105	N	0.040	N	0.026	B	0.216	N	0.024
	313	V	N	0.036	N	0.019	N	0.035	B	0.086	N	0.026
	314	N	B	0.182	N	0.034	N	0.080	N	0.043	B	0.103
	315	S	N	0.040	N	0.013	N	0.062	N	0.068	N	0.038
	316	I	N	0.031	N	0.027	N	0.054	N	0.030	N	0.025
	317	A	N	0.035	N	0.031	N	0.048	N	0.023	N	0.052
	318	T	N	0.033	N	0.065	N	0.048	N	0.061	N	0.033
	319	T	N	0.039	N	0.034	N	0.044	N	0.043	N	0.031
	320	K	N	0.040	N	0.030	N	0.030	N	0.035	N	0.046
	321	G	N	0.054	N	0.035	N	0.043	N	0.043	N	0.042
	322	G	N	0.066	N	0.031	N	0.035	N	0.041	N	0.029
	323	R	N	0.044	N	0.027	N	0.044	N	0.041	N	0.057
	324	H	N	0.061	N	0.037	N	0.033	N	0.035	N	0.055
	325	T	N	0.039	N	0.037	N	0.036	N	0.035	N	0.022
	326	D	N	0.033	N	0.023	N	0.034	N	0.029	N	0.022
	327	Y	N	0.031	N	0.045	N	0.033	N	0.025	N	0.022
	328	V	N	0.033	N	0.028	N	0.027	N	0.024	N	0.022
	329	A	N	0.030	N	0.025	N	0.027	N	0.024	N	0.011
	330	D	N	0.026	N	0.020	N	0.026	N	0.024	N	0.014
	331	Q	N	0.034	N	0.016	N	0.018	N	0.014	N	0.010
	332	I	N	0.017	N	0.014	N	0.024	N	0.025	N	0.013
	333	V	N	0.022	N	0.020	N	0.036	N	0.013	N	0.015
	334	S	N	0.025	N	0.024	N	0.023	N	0.016	N	0.013
	335	K	N	0.019	N	0.015	N	0.015	N	0.014	N	0.008
	336	L	N	0.022	N	0.018	N	0.022	N	0.009	N	0.011
	337	I	N	0.017	N	0.012	N	0.009	N	0.014	N	0.010
	338	E	N	0.024	N	0.031	N	0.020	N	0.014	N	0.010
	339	V	N	0.021	N	0.036	N	0.020	N	0.010	N	0.013
	340	V	N	0.022	N	0.020	N	0.021	N	0.010	N	0.009
	341	K	N	0.021	N	0.023	N	0.023	N	0.015	N	0.010
	342	K	N	0.035	N	0.036	N	0.021	N	0.012	N	0.018
	343	K	N	0.029	N	0.031	N	0.024	N	0.015	N	0.013
	344	N	N	0.028	N	0.021	N	0.025	N	0.016	N	0.013
	345	K	N	0.028	N	0.024	N	0.034	N	0.018	N	0.016
	346	A	N	0.022	N	0.016	N	0.023	N	0.016	N	0.016
	347	G	N	0.024	N	0.014	N	0.023	N	0.017	N	0.013
	348	V	N	0.019	N	0.025	N	0.020	N	0.019	N	0.017
	349	A	N	0.027	N	0.031	N	0.020	N	0.017	N	0.025
	350	V	N	0.017	N	0.026	N	0.021	N	0.011	N	0.017
	351	K	N	0.046	N	0.026	N	0.022	N	0.019	N	0.012
	352	P	N	0.018	N	0.029	N	0.020	N	0.033	N	0.015
	353	F	N	0.021	N	0.025	N	0.030	N	0.025	N	0.021
	354	Q	N	0.030	N	0.025	N	0.028	N	0.025	N	0.017
	355	V	N	0.023	N	0.020	N	0.020	N	0.029	N	0.017
	356	K	N	0.032	N	0.023	N	0.026	N	0.053	N	0.017
	357	N	N	0.024	N	0.032	N	0.026	N	0.026	N	0.016
	358	H	N	0.031	N	0.024	N	0.041	N	0.014	N	0.015
	359	M	N	0.020	N	0.021	N	0.020	N	0.011	N	0.018
	360	W	N	0.022	N	0.014	N	0.037	N	0.016	N	0.017
	361	L	N	0.019	N	0.016	N	0.040	N	0.020	N	0.017
	362	F	N	0.083	N	0.021	N	0.043	N	0.014	N	0.011
	363	V	N	0.012	N	0.014	N	0.018	N	0.008	N	0.015
	364	N	N	0.035	N	0.047	N	0.068	N	0.060	N	0.025
	365	C	N	0.042	N	0.017	N	0.034	N	0.011	N	0.015
	366	L	N	0.042	N	0.029	N	0.033	N	0.041	N	0.025
	367	I	B	0.097	N	0.041	N	0.059	N	0.059	N	0.010
	368	E	N	0.039	N	0.027	N	0.036	N	0.032	N	0.018
	369	N	N	0.042	N	0.029	N	0.032	N	0.031	N	0.016
	370	P	N	0.060	N	0.026	N	0.036	N	0.069	N	0.020
	371	S	N	0.047	N	0.028	N	0.035	N	0.031	N	0.022
	372	F	N	0.054	N	0.033	N	0.037	N	0.060	N	0.022
	373	D	N	0.043	N	0.029	N	0.036	N	0.036	N	0.022
	374	S	N	0.044	N	0.034	N	0.035	N	0.062	N	0.022
	375	Q	N	0.061	N	0.035	N	0.036	N	0.071	N	0.022
	376	T	N	0.051	N	0.026	N	0.042	B	0.145	N	0.026
	377	K	N	0.047	N	0.019	N	0.051	N	0.036	N	0.018
	378	E	N	0.037	N	0.027	N	0.034	N	0.023	N	0.017
	379	N	N	0.033	N	0.024	N	0.031	N	0.015	N	0.018
	380	V	N	0.052	N	0.028	N	0.031	N	0.052	N	0.017
	381	T	N	0.049	N	0.051	N	0.032	N	0.027	N	0.020
	382	L	N	0.052	N	0.025	N	0.033	N	0.023	N	0.015
	383	Q	N	0.019	N	0.015	N	0.036	N	0.016	N	0.013
	384	Q	N	0.024	N	0.020	N	0.031	N	0.023	N	0.014
	385	K	N	0.023	N	0.024	N	0.023	N	0.025	N	0.012
	386	N	N	0.025	N	0.013	N	0.039	N	0.012	N	0.018
	387	F	N	0.014	N	0.020	N	0.023	N	0.011	N	0.026
	388	G	N	0.062	N	0.017	N	0.045	N	0.051	N	0.037
	389	S	N	0.020	N	0.017	N	0.026	N	0.011	N	0.036
	390	A	N	0.015	N	0.027	N	0.023	N	0.032	N	0.013
	391	C	N	0.031	N	0.028	N	0.030	N	0.020	N	0.017
	392	S	N	0.015	N	0.016	N	0.025	N	0.019	N	0.014
	393	L	N	0.031	N	0.022	N	0.058	N	0.027	N	0.020
	394	S	N	0.017	N	0.018	N	0.032	N	0.034	N	0.009
	395	D	N	0.018	N	0.027	N	0.025	N	0.033	N	0.016
	396	K	N	0.023	N	0.027	N	0.013	N	0.017	N	0.015
	397	F	N	0.028	N	0.019	N	0.023	N	0.019	N	0.013
	398	V	N	0.025	N	0.028	N	0.036	N	0.020	N	0.020
	399	K	N	0.021	N	0.015	N	0.027	N	0.018	N	0.015
	400	Q	N	0.030	N	0.020	N	0.029	N	0.023	N	0.015
	401	A	N	0.031	N	0.025	N	0.025	N	0.009	N	0.015
	402	N	N	0.035	N	0.026	N	0.022	N	0.017	N	0.017
	403	G	N	0.018	N	0.013	N	0.016	N	0.010	N	0.019
	404	C	N	0.031	N	0.020	N	0.030	N	0.014	N	0.021
	405	G	N	0.027	N	0.027	N	0.026	N	0.012	N	0.022
	406	I	N	0.034	N	0.025	N	0.028	N	0.017	N	0.015
	407	V	N	0.038	N	0.024	N	0.029	N	0.023	N	0.017
	408	E	N	0.020	N	0.025	N	0.021	N	0.013	N	0.023
	409	S	N	0.019	N	0.028	N	0.021	N	0.022	N	0.011
	410	I	N	0.030	N	0.013	N	0.025	N	0.012	N	0.012
	411	M	N	0.018	N	0.026	N	0.017	N	0.012	N	0.008
	412	N	N	0.026	N	0.014	N	0.019	N	0.012	N	0.013
	413	W	N	0.026	N	0.029	N	0.025	N	0.014	N	0.013
	414	V	N	0.015	N	0.015	N	0.014	N	0.012	N	0.013
	415	K	N	0.019	N	0.016	N	0.023	N	0.013	N	0.010
	416	F	N	0.030	N	0.024	N	0.020	N	0.010	N	0.012
	417	K	N	0.019	N	0.020	N	0.024	N	0.014	N	0.011
	418	A	N	0.017	N	0.013	N	0.020	N	0.014	N	0.012
	419	Q	N	0.022	N	0.017	N	0.026	N	0.015	N	0.012
	420	A	N	0.022	N	0.022	N	0.020	N	0.017	N	0.010
	421	Q	N	0.018	N	0.020	N	0.024	N	0.016	N	0.009
	422	L	N	0.022	N	0.019	N	0.044	N	0.010	N	0.009
	423	N	N	0.026	N	0.022	N	0.025	N	0.015	N	0.010
	424	K	N	0.031	N	0.022	N	0.023	N	0.020	N	0.012
	425	K	N	0.027	N	0.020	N	0.023	N	0.012	N	0.013
	426	C	N	0.018	N	0.031	N	0.021	N	0.016	N	0.009
	427	S	N	0.035	N	0.013	N	0.034	N	0.015	N	0.012
	428	A	N	0.026	N	0.022	N	0.020	N	0.014	N	0.011
	429	V	N	0.024	N	0.016	N	0.039	N	0.018	N	0.006
	430	K	N	0.022	N	0.013	N	0.028	N	0.012	N	0.013
	431	H	N	0.033	N	0.015	N	0.034	N	0.013	N	0.009
	432	T	N	0.031	N	0.021	N	0.023	N	0.006	N	0.009
	433	K	N	0.031	N	0.029	N	0.017	N	0.011	N	0.017
	434	I	N	0.030	N	0.016	N	0.024	N	0.013	N	0.022
	435	K	N	0.015	N	0.021	N	0.022	N	0.007	N	0.032
	436	G	N	0.051	N	0.026	N	0.026	N	0.016	N	0.011
	437	V	N	0.032	N	0.028	N	0.023	N	0.020	N	0.012
	438	P	N	0.027	N	0.028	N	0.022	N	0.042	N	0.018
	439	K	N	0.052	N	0.035	N	0.035	N	0.060	N	0.022
	440	L	N	0.029	N	0.066	N	0.041	N	0.072	N	0.018
	441	D	N	0.034	N	0.020	N	0.023	N	0.039	N	0.023
	442	D	N	0.055	N	0.026	N	0.037	N	0.022	N	0.019
	443	A	N	0.021	N	0.029	N	0.027	N	0.024	N	0.020
	444	N	N	0.029	N	0.020	N	0.029	N	0.016	N	0.016
	445	D	N	0.024	N	0.025	N	0.031	N	0.014	N	0.015
	446	A	N	0.031	N	0.012	N	0.025	N	0.014	N	0.014
	447	G	N	0.021	N	0.029	N	0.034	N	0.017	N	0.014
	448	G	N	0.031	N	0.028	N	0.029	N	0.012	N	0.013
	449	K	N	0.026	N	0.019	N	0.020	N	0.013	N	0.013
	450	N	N	0.020	N	0.020	N	0.018	N	0.023	N	0.018
	451	S	N	0.028	N	0.027	N	0.038	N	0.036	N	0.020
	452	N	N	0.014	N	0.021	N	0.017	N	0.021	N	0.018
	453	S	N	0.020	N	0.029	N	0.016	N	0.024	N	0.014
	454	C	N	0.028	N	0.022	N	0.041	N	0.035	N	0.018
	455	T	N	0.033	N	0.024	N	0.035	N	0.025	N	0.017
	456	L	N	0.029	N	0.023	N	0.031	N	0.022	N	0.017
	457	I	N	0.030	N	0.029	N	0.024	N	0.022	N	0.016
	458	L	N	0.030	N	0.018	N	0.023	N	0.017	N	0.011
	459	T	N	0.031	N	0.021	N	0.077	N	0.009	N	0.014
	460	E	B	0.187	B	0.399	N	0.082	B	0.244	N	0.064
	461	G	N	0.062	N	0.039	B	0.114	B	0.434	B	0.148
	462	D	B	0.208	B	0.368	N	0.053	B	0.834	B	0.957
	463	S	B	0.153	N	0.061	B	0.107	B	0.531	B	0.600
	464	A	B	0.121	N	0.037	N	0.038	B	0.359	B	0.235
	465	K	B	0.119	N	0.022	N	0.031	N	0.060	B	0.268
	466	T	N	0.078	N	0.072	N	0.039	N	0.029	N	0.061
	467	L	N	0.051	N	0.070	N	0.031	N	0.029	N	0.040
	468	A	N	0.015	N	0.014	N	0.025	N	0.013	N	0.017
	469	V	N	0.020	N	0.029	N	0.025	N	0.012	N	0.014
	470	S	N	0.021	N	0.034	N	0.022	N	0.012	N	0.016
	471	G	N	0.024	N	0.012	N	0.012	N	0.015	N	0.015
	472	L	N	0.025	N	0.029	N	0.011	N	0.013	N	0.015
	473	G	N	0.021	N	0.012	N	0.025	N	0.013	N	0.015
	474	V	N	0.017	N	0.012	N	0.017	N	0.013	N	0.013
	475	V	N	0.016	N	0.029	N	0.017	N	0.020	N	0.015
	476	G	N	0.016	N	0.014	N	0.015	N	0.012	N	0.011
	477	R	N	0.019	N	0.020	N	0.026	N	0.036	N	0.013
	478	D	N	0.031	N	0.022	N	0.019	N	0.038	N	0.015
	479	R	N	0.015	N	0.020	N	0.014	N	0.014	N	0.014
	480	Y	N	0.021	N	0.014	N	0.037	N	0.014	N	0.016
	481	G	N	0.027	N	0.014	N	0.039	N	0.020	N	0.008
	482	V	N	0.049	N	0.018	N	0.022	N	0.010	N	0.015
	483	F	N	0.028	N	0.034	N	0.020	N	0.007	N	0.024
	484	P	N	0.022	N	0.026	N	0.031	N	0.051	N	0.056
	485	L	N	0.031	N	0.023	N	0.034	N	0.028	N	0.090
	486	R	N	0.033	B	0.167	B	0.178	B	0.176	B	0.130
	487	G	B	0.142	N	0.032	N	0.030	N	0.042	B	0.105
	488	K	B	0.114	N	0.068	B	0.101	B	0.103	N	0.052
	489	M	N	0.033	N	0.016	N	0.031	N	0.013	N	0.019
	490	L	N	0.016	N	0.022	N	0.029	N	0.015	N	0.013
	491	S	N	0.060	N	0.038	N	0.031	N	0.019	B	0.191
	492	V	N	0.023	N	0.027	N	0.038	N	0.013	N	0.082
	493	R	N	0.024	N	0.030	N	0.019	N	0.015	N	0.012
	494	E	N	0.024	N	0.013	N	0.021	N	0.017	N	0.011
	495	A	N	0.015	N	0.021	N	0.023	N	0.015	N	0.014
	496	S	N	0.027	N	0.018	N	0.023	N	0.013	N	0.011
	497	H	N	0.013	N	0.016	N	0.017	N	0.009	N	0.009
	498	K	N	0.025	N	0.026	N	0.024	N	0.012	N	0.015
	499	Q	N	0.034	N	0.030	N	0.027	N	0.031	N	0.022
	500	I	N	0.034	N	0.019	N	0.030	N	0.016	N	0.014
	501	M	N	0.021	N	0.026	N	0.026	N	0.015	N	0.017
	502	E	N	0.027	N	0.021	N	0.025	N	0.019	N	0.017
	503	N	N	0.037	N	0.031	N	0.033	N	0.019	N	0.024
	504	A	N	0.026	N	0.023	N	0.023	N	0.017	N	0.017
	505	E	N	0.025	N	0.022	N	0.028	N	0.030	N	0.015
	506	I	N	0.044	N	0.024	N	0.018	N	0.030	N	0.016
	507	N	N	0.028	N	0.034	N	0.026	N	0.018	N	0.014
	508	N	N	0.027	N	0.015	N	0.022	N	0.018	N	0.011
	509	I	N	0.028	N	0.014	N	0.018	N	0.013	N	0.012
	510	I	N	0.018	N	0.013	N	0.014	N	0.017	N	0.011
	511	K	N	0.030	N	0.022	N	0.026	N	0.014	N	0.014
	512	I	N	0.017	N	0.022	N	0.024	N	0.021	N	0.017
	513	L	N	0.037	N	0.011	N	0.017	N	0.015	N	0.018
	514	G	N	0.016	N	0.013	N	0.015	N	0.018	N	0.015
	515	L	N	0.019	N	0.016	N	0.031	N	0.012	N	0.013
	516	Q	N	0.021	N	0.017	N	0.017	N	0.014	N	0.017
	517	Y	N	0.024	N	0.027	N	0.020	N	0.012	N	0.016
	518	K	N	0.025	N	0.019	N	0.027	N	0.010	N	0.012
	519	K	N	0.033	N	0.022	N	0.020	N	0.015	N	0.008
	520	N	N	0.017	N	0.017	N	0.017	N	0.025	N	0.011
	521	Y	N	0.023	N	0.034	N	0.022	N	0.014	N	0.032
	522	S	N	0.042	N	0.024	N	0.024	N	0.018	N	0.022
	523	D	N	0.018	N	0.025	N	0.020	N	0.012	N	0.023
	524	P	N	0.013	N	0.022	N	0.019	N	0.019	N	0.021
	525	E	N	0.017	N	0.020	N	0.014	N	0.007	N	0.013
	526	S	N	0.020	N	0.017	N	0.020	N	0.012	N	0.007
	527	L	N	0.025	N	0.013	N	0.029	N	0.017	N	0.009
	528	K	N	0.030	N	0.021	N	0.016	N	0.019	N	0.009
	529	S	N	0.020	N	0.022	N	0.021	N	0.035	N	0.015
	530	L	N	0.085	N	0.032	N	0.028	N	0.023	N	0.015
	531	R	N	0.045	N	0.018	N	0.017	N	0.018	N	0.014
	532	Y	N	0.074	N	0.018	N	0.050	N	0.009	N	0.012
	533	G	N	0.023	N	0.025	N	0.042	N	0.015	N	0.013
	534	K	N	0.023	N	0.023	N	0.023	N	0.025	N	0.016
	535	L	N	0.023	N	0.024	N	0.033	N	0.012	N	0.015
	536	M	N	0.036	N	0.027	N	0.018	N	0.018	N	0.016
	537	I	N	0.028	N	0.018	N	0.017	N	0.036	N	0.006
	538	M	N	0.089	N	0.034	N	0.038	B	0.087	N	0.039
	539	T	N	0.047	N	0.015	N	0.059	B	0.151	N	0.020
	540	D	B	0.219	B	0.138	N	0.060	N	0.073	B	0.162
	541	Q	N	0.058	N	0.102	N	0.063	B	0.083	N	0.066
	542	D	N	0.049	N	0.028	N	0.048	B	0.247	B	0.223
	543	Q	N	0.041	N	0.053	N	0.055	N	0.060	N	0.095
	544	D	N	0.042	N	0.043	N	0.066	N	0.064	N	0.089
	545	G	N	0.077	N	0.040	N	0.039	N	0.048	N	0.072
	546	S	B	0.127	N	0.043	N	0.028	N	0.071	B	0.249
	547	H	N	0.072	N	0.070	N	0.085	B	0.108	B	0.188
	548	I	N	0.033	N	0.070	N	0.070	N	0.063	N	0.021
	549	K	N	0.038	N	0.028	N	0.028	N	0.026	N	0.025
	550	G	N	0.037	N	0.025	N	0.032	N	0.021	N	0.026
	551	L	N	0.042	N	0.031	N	0.031	N	0.022	N	0.023
	552	L	N	0.028	N	0.021	N	0.032	N	0.027	N	0.015
	553	I	N	0.016	N	0.012	N	0.023	N	0.024	N	0.013
	554	N	N	0.032	N	0.015	N	0.031	N	0.026	N	0.014
	555	F	N	0.024	N	0.011	N	0.045	N	0.025	N	0.019
	556	I	N	0.017	N	0.013	N	0.031	N	0.023	N	0.017
	557	H	N	0.020	N	0.026	N	0.022	N	0.037	N	0.015
	558	H	N	0.028	N	0.039	N	0.025	N	0.017	N	0.017
	559	N	N	0.033	N	0.018	N	0.023	N	0.030	N	0.021
	560	W	N	0.022	N	0.023	N	0.013	N	0.028	N	0.017
	561	P	N	0.029	N	0.040	N	0.026	N	0.023	N	0.023
	562	S	N	0.022	N	0.017	N	0.030	N	0.026	N	0.022
	563	L	N	0.023	N	0.023	N	0.026	N	0.034	N	0.017
	564	L	N	0.025	N	0.021	N	0.018	N	0.057	N	0.018
	565	R	N	0.026	N	0.023	N	0.021	N	0.024	N	0.014
	566	H	N	0.027	N	0.022	N	0.029	N	0.023	N	0.015
	567	N	N	0.025	N	0.017	N	0.024	N	0.013	N	0.012
	568	F	N	0.059	N	0.050	N	0.027	N	0.021	N	0.020
	569	L	N	0.022	N	0.026	N	0.031	N	0.019	N	0.017
	570	E	N	0.026	N	0.019	N	0.032	N	0.023	N	0.017
	571	E	N	0.024	N	0.022	N	0.023	N	0.029	N	0.019
	572	F	N	0.088	N	0.033	N	0.031	N	0.039	N	0.018
	573	I	N	0.032	N	0.026	N	0.036	N	0.022	N	0.021
	574	T	N	0.052	N	0.023	N	0.039	B	0.112	N	0.022
	575	P	N	0.040	B	0.265	N	0.024	N	0.044	N	0.045
	576	I	N	0.014	N	0.045	N	0.025	B	0.087	N	0.017
	577	I	N	0.054	N	0.039	N	0.041	B	0.110	N	0.023
	578	K	N	0.047	N	0.044	N	0.035	N	0.036	N	0.022
	579	A	N	0.028	N	0.032	N	0.026	N	0.024	N	0.020
	580	S	N	0.043	N	0.024	N	0.031	N	0.021	N	0.012
	581	N	N	0.029	N	0.022	N	0.029	N	0.022	N	0.015
	582	K	N	0.043	N	0.025	N	0.053	N	0.029	N	0.016
	583	K	N	0.044	N	0.031	N	0.063	N	0.017	N	0.021
	584	Q	N	0.024	N	0.012	N	0.029	N	0.013	N	0.016
	585	E	N	0.027	N	0.026	N	0.031	N	0.020	N	0.019
	586	I	N	0.022	N	0.021	N	0.031	N	0.018	N	0.018
	587	S	N	0.053	N	0.041	N	0.032	N	0.033	N	0.018
	588	F	N	0.042	N	0.047	N	0.066	N	0.033	N	0.020
	589	Y	N	0.081	N	0.031	N	0.047	N	0.025	N	0.025
	590	S	N	0.043	N	0.031	N	0.057	N	0.026	N	0.021
	591	I	N	0.051	N	0.033	N	0.031	N	0.038	N	0.018
	592	P	N	0.026	N	0.017	N	0.026	N	0.025	N	0.017
	593	E	N	0.030	N	0.027	N	0.031	N	0.020	N	0.018
	594	F	N	0.032	N	0.032	N	0.025	N	0.023	N	0.023
	595	T	N	0.029	N	0.023	N	0.030	N	0.032	N	0.018
	596	E	N	0.028	N	0.023	N	0.024	N	0.018	N	0.016
	597	W	N	0.021	N	0.023	N	0.023	N	0.016	N	0.016
	598	K	N	0.028	N	0.030	N	0.017	N	0.017	N	0.017
	599	E	N	0.018	N	0.017	N	0.020	N	0.014	N	0.018
	600	K	N	0.018	N	0.021	N	0.022	N	0.014	N	0.015
	601	Q	N	0.021	N	0.015	N	0.023	N	0.016	N	0.014
	602	S	N	0.025	N	0.017	N	0.030	N	0.011	N	0.016
	603	S	N	0.014	N	0.016	N	0.015	N	0.012	N	0.009
	604	I	N	0.033	N	0.017	N	0.018	N	0.023	N	0.013
	605	K	N	0.018	N	0.018	N	0.020	N	0.016	N	0.012
	606	S	N	0.017	N	0.014	N	0.022	N	0.020	N	0.009
	607	W	N	0.021	N	0.021	N	0.025	N	0.024	N	0.011
	608	K	N	0.028	N	0.020	N	0.024	N	0.021	N	0.014
	609	I	N	0.024	N	0.024	N	0.024	N	0.019	N	0.010
	610	K	N	0.041	N	0.031	N	0.034	N	0.054	N	0.012
	611	Y	N	0.040	N	0.023	N	0.020	N	0.039	N	0.016
	612	Y	N	0.058	N	0.072	N	0.056	N	0.063	N	0.024
	613	K	B	0.340	B	0.139	B	0.164	B	0.104	N	0.059
	614	G	B	0.500	B	0.166	B	0.192	B	0.085	B	0.128
	615	L	B	0.149	N	0.095	N	0.082	B	0.139	N	0.096
	616	G	N	0.065	N	0.084	N	0.047	B	0.089	N	0.037
	617	T	N	0.048	N	0.035	N	0.040	N	0.043	N	0.049
	618	S	N	0.031	N	0.043	N	0.038	N	0.023	N	0.031
	619	T	N	0.031	N	0.024	N	0.020	N	0.013	N	0.015
	620	S	N	0.022	N	0.027	N	0.021	N	0.029	N	0.016
	621	K	N	0.022	N	0.017	N	0.019	N	0.022	N	0.014
	622	E	N	0.016	N	0.014	N	0.022	N	0.018	N	0.012
	623	A	N	0.019	N	0.015	N	0.024	N	0.016	N	0.020
	624	K	N	0.024	N	0.034	N	0.023	N	0.039	N	0.017
	625	E	N	0.025	N	0.026	N	0.028	N	0.017	N	0.015
	626	Y	N	0.026	N	0.017	N	0.038	N	0.016	N	0.015
	627	F	N	0.019	N	0.018	N	0.026	N	0.014	N	0.015
	628	S	N	0.029	N	0.021	N	0.026	N	0.015	N	0.015
	629	D	N	0.017	N	0.014	N	0.021	N	0.022	N	0.018
	630	M	N	0.028	N	0.022	N	0.028	N	0.025	N	0.017
	631	T	N	0.024	N	0.019	N	0.027	N	0.016	N	0.015
	632	R	N	0.028	N	0.028	N	0.028	N	0.016	N	0.018
	633	H	N	0.034	N	0.032	N	0.033	N	0.017	N	0.017
	634	R	N	0.023	N	0.026	N	0.040	N	0.016	N	0.016
	635	I	N	0.035	N	0.019	N	0.033	N	0.022	N	0.017
	636	P	N	0.022	N	0.028	N	0.031	N	0.027	N	0.021
	637	F	N	0.021	N	0.018	N	0.029	N	0.013	N	0.020
	638	K	N	0.016	N	0.022	N	0.032	N	0.013	N	0.021
	639	Y	N	0.015	N	0.020	N	0.034	N	0.020	N	0.024
	640	S	N	0.026	N	0.022	N	0.029	N	0.011	N	0.037
	641	G	N	0.028	N	0.026	N	0.030	N	0.019	N	0.014
	642	P	N	0.017	N	0.028	N	0.027	N	0.016	N	0.010
	643	A	N	0.036	N	0.034	N	0.024	N	0.013	N	0.023
	644	D	N	0.025	N	0.028	N	0.031	N	0.011	N	0.014
	645	D	N	0.022	N	0.027	N	0.031	N	0.024	N	0.016
	646	E	N	0.018	N	0.025	N	0.020	N	0.017	N	0.013
	647	A	N	0.029	N	0.021	N	0.021	N	0.014	N	0.013
	648	I	N	0.016	N	0.021	N	0.019	N	0.014	N	0.013
	649	T	N	0.019	N	0.022	N	0.028	N	0.032	N	0.019
	650	L	N	0.027	N	0.020	N	0.026	N	0.022	N	0.018
	651	A	N	0.027	N	0.028	N	0.028	N	0.021	N	0.021
	652	F	N	0.030	N	0.020	N	0.031	N	0.017	N	0.013
	653	S	N	0.018	N	0.017	N	0.020	N	0.017	N	0.014
	654	K	N	0.026	N	0.042	N	0.028	N	0.019	N	0.021
	655	K	N	0.026	N	0.016	N	0.025	N	0.009	N	0.011
	656	M	N	0.023	N	0.015	N	0.019	N	0.009	N	0.009
	657	I	N	0.022	N	0.017	N	0.027	N	0.020	N	0.015
	658	E	N	0.024	N	0.024	N	0.030	N	0.014	N	0.017
	659	E	N	0.029	N	0.029	N	0.023	N	0.028	N	0.012
	660	R	N	0.034	N	0.045	N	0.044	N	0.026	N	0.018
	661	K	N	0.030	N	0.034	N	0.031	N	0.028	N	0.020
	662	E	N	0.033	N	0.030	N	0.028	N	0.023	N	0.018
	663	W	N	0.025	N	0.061	N	0.027	N	0.023	N	0.022
	664	L	N	0.031	N	0.016	N	0.030	N	0.027	N	0.018
	665	T	N	0.020	N	0.017	N	0.027	N	0.021	N	0.015
	666	S	N	0.028	N	0.024	N	0.025	N	0.024	N	0.018
	667	F	N	0.033	N	0.039	N	0.019	N	0.014	N	0.017
	668	M	N	0.031	N	0.025	N	0.020	N	0.021	N	0.009
	669	I	N	0.015	N	0.021	N	0.028	N	0.021	N	0.012
	670	N	N	0.013	N	0.028	N	0.029	N	0.010	N	0.011
	671	R	N	0.025	N	0.020	N	0.036	N	0.013	N	0.010
	672	R	N	0.014	N	0.020	N	0.043	N	0.009	N	0.014
	673	Q	N	0.014	N	0.025	N	0.028	N	0.010	N	0.016
	674	R	N	0.014	N	0.023	N	0.055	N	0.008	N	0.012
	675	R	N	0.014	N	0.014	N	0.028	N	0.008	N	0.012
	676	E	N	0.015	N	0.020	N	0.022	N	0.016	N	0.011
	677	H	N	0.023	N	0.015	N	0.017	N	0.016	N	0.009
	678	N	N	0.013	N	0.012	N	0.019	N	0.009	N	0.010
	679	L	N	0.022	N	0.022	N	0.020	N	0.019	N	0.009
	680	P	N	0.036	N	0.015	N	0.016	N	0.018	N	0.009
	681	E	N	0.022	N	0.017	N	0.018	N	0.028	N	0.013
	682	E	N	0.025	N	0.015	N	0.032	N	0.018	N	0.012
	683	Y	N	0.038	N	0.032	N	0.029	N	0.008	N	0.018
	684	L	N	0.024	N	0.027	N	0.025	N	0.015	N	0.012
	685	Y	N	0.039	N	0.030	N	0.026	N	0.014	N	0.006
	686	G	N	0.020	N	0.016	N	0.016	N	0.040	N	0.016
	687	Q	N	0.021	N	0.029	N	0.027	N	0.055	N	0.015
	688	E	N	0.021	N	0.020	N	0.027	N	0.034	N	0.021
	689	T	N	0.025	N	0.046	N	0.026	N	0.015	N	0.010
	690	K	N	0.027	N	0.028	N	0.019	N	0.012	N	0.009
	691	S	N	0.021	N	0.023	N	0.029	N	0.011	N	0.008
	692	L	N	0.023	N	0.019	N	0.024	N	0.013	N	0.015
	693	S	N	0.030	N	0.023	N	0.022	N	0.013	N	0.014
	694	Y	N	0.032	N	0.022	N	0.054	N	0.046	N	0.019
	695	H	N	0.048	N	0.030	N	0.034	N	0.034	N	0.017
	696	D	N	0.050	N	0.043	N	0.028	N	0.019	N	0.022
	697	F	N	0.040	N	0.034	N	0.030	N	0.022	N	0.018
	698	I	N	0.035	N	0.051	N	0.043	N	0.038	N	0.018
	699	N	N	0.094	N	0.038	N	0.035	N	0.067	N	0.049
	700	K	N	0.030	N	0.021	N	0.026	N	0.043	N	0.020
	701	E	N	0.030	N	0.035	N	0.026	N	0.026	N	0.015
	702	L	N	0.034	N	0.049	N	0.023	N	0.038	N	0.013
	703	V	N	0.026	N	0.035	N	0.030	N	0.023	N	0.014
	704	L	N	0.023	N	0.021	N	0.034	N	0.015	N	0.019
	705	F	N	0.038	N	0.024	N	0.022	N	0.016	N	0.016
	706	S	N	0.018	N	0.032	N	0.039	N	0.019	N	0.011
	707	N	N	0.023	N	0.026	N	0.024	N	0.017	N	0.011
	708	S	N	0.019	N	0.020	N	0.024	N	0.022	N	0.014
	709	D	N	0.019	N	0.027	N	0.025	N	0.036	N	0.014
	710	N	N	0.022	N	0.027	N	0.023	N	0.016	N	0.014
	711	E	N	0.031	N	0.030	N	0.025	N	0.025	N	0.016
	712	R	N	0.040	N	0.030	N	0.036	N	0.027	N	0.015
	713	S	N	0.031	N	0.023	N	0.032	N	0.037	N	0.025
	714	I	N	0.028	N	0.034	N	0.035	N	0.029	N	0.020
	715	P	N	0.024	N	0.027	N	0.030	N	0.019	N	0.028
	716	C	N	0.035	N	0.036	N	0.030	N	0.021	N	0.014
	717	M	N	0.025	N	0.018	N	0.031	N	0.014	N	0.014
	718	V	N	0.017	N	0.010	N	0.028	N	0.021	N	0.014
	719	D	N	0.037	N	0.024	N	0.026	N	0.033	N	0.015
	720	G	N	0.016	N	0.019	N	0.038	N	0.021	N	0.015
	721	L	N	0.024	N	0.023	N	0.035	N	0.056	N	0.016
	722	K	N	0.037	N	0.020	N	0.036	N	0.042	N	0.017
	723	P	N	0.060	N	0.064	N	0.022	N	0.057	N	0.010
	724	G	N	0.060	N	0.034	N	0.035	N	0.040	N	0.009
	725	Q	N	0.033	N	0.067	N	0.036	N	0.021	N	0.026
	726	R	B	0.110	B	0.129	N	0.062	N	0.025	N	0.057
	727	K	N	0.054	B	0.118	N	0.061	N	0.052	N	0.096
	728	V	N	0.025	N	0.074	N	0.062	N	0.024	N	0.018
	729	V	N	0.045	N	0.027	N	0.046	N	0.013	N	0.012
	730	F	N	0.022	N	0.011	N	0.073	N	0.014	N	0.008
	731	C	N	0.027	N	0.007	N	0.037	N	0.024	N	0.012
	732	C	N	0.019	N	0.054	N	0.048	N	0.014	N	0.017
	733	F	N	0.018	N	0.031	N	0.028	N	0.013	N	0.016
	734	K	N	0.044	N	0.040	N	0.051	N	0.035	N	0.031
	735	R	N	0.045	N	0.061	N	0.034	N	0.014	N	0.018
	736	N	N	0.048	N	0.020	N	0.031	N	0.029	N	0.021
	737	D	N	0.025	N	0.022	N	0.030	N	0.020	N	0.021
	738	K	N	0.024	N	0.019	N	0.027	N	0.014	N	0.015
	739	R	N	0.022	N	0.018	N	0.018	N	0.017	N	0.016
	740	E	N	0.024	N	0.025	N	0.023	N	0.021	N	0.015
	741	V	N	0.027	N	0.015	N	0.023	N	0.014	N	0.014
	742	K	B	0.105	N	0.016	N	0.030	N	0.029	N	0.013
	743	V	N	0.033	N	0.011	N	0.052	N	0.046	N	0.012
	744	A	N	0.079	N	0.039	N	0.036	N	0.024	N	0.031
	745	Q	B	0.174	N	0.031	N	0.056	N	0.023	N	0.028
	746	L	B	0.099	N	0.051	N	0.032	N	0.018	N	0.019
	747	A	N	0.026	N	0.010	N	0.053	N	0.016	N	0.021
	748	G	N	0.033	N	0.012	N	0.048	N	0.021	N	0.097
	749	S	N	0.058	N	0.027	N	0.042	N	0.028	N	0.045
	750	V	N	0.019	N	0.013	N	0.040	N	0.014	N	0.015
	751	A	N	0.039	N	0.026	N	0.029	N	0.019	N	0.012
	752	E	N	0.025	N	0.045	N	0.019	N	0.032	N	0.009
	753	M	N	0.028	N	0.025	N	0.021	N	0.024	N	0.014
	754	S	N	0.035	N	0.017	N	0.025	N	0.024	N	0.013
	755	A	N	0.027	N	0.023	N	0.024	N	0.029	N	0.017
	756	Y	N	0.044	N	0.046	N	0.029	N	0.036	N	0.019
	757	H	N	0.038	N	0.031	N	0.032	N	0.024	N	0.022
	758	H	N	0.081	N	0.031	N	0.032	N	0.036	N	0.030
	759	G	N	0.044	N	0.019	N	0.047	N	0.019	N	0.020
	760	E	N	0.036	N	0.023	N	0.031	N	0.025	N	0.016
	761	V	N	0.026	N	0.028	N	0.030	N	0.024	N	0.021
	762	S	N	0.021	N	0.020	N	0.027	N	0.025	N	0.022
	763	L	N	0.029	N	0.023	N	0.025	N	0.019	N	0.020
	764	M	N	0.025	N	0.017	N	0.021	N	0.020	N	0.013
	765	M	N	0.020	N	0.023	N	0.017	N	0.016	N	0.013
	766	T	N	0.023	N	0.010	N	0.025	N	0.014	N	0.022
	767	I	N	0.020	N	0.023	N	0.028	N	0.023	N	0.014
	768	V	N	0.020	N	0.023	N	0.023	N	0.012	N	0.018
	769	G	N	0.025	N	0.024	N	0.030	N	0.017	N	0.016
	770	L	N	0.020	N	0.017	N	0.016	N	0.032	N	0.013
	771	A	N	0.022	N	0.011	N	0.021	N	0.020	N	0.010
	772	Q	N	0.037	N	0.024	N	0.035	N	0.027	N	0.014
	773	N	N	0.023	N	0.016	N	0.027	N	0.020	N	0.012
	774	F	N	0.009	N	0.013	N	0.028	N	0.030	N	0.014
	775	V	N	0.030	N	0.016	N	0.028	N	0.030	N	0.016
	776	G	N	0.022	N	0.043	N	0.028	N	0.021	N	0.013
	777	S	N	0.045	N	0.028	N	0.037	N	0.044	N	0.019
	778	N	N	0.074	N	0.028	N	0.043	N	0.042	N	0.016
	779	N	N	0.074	N	0.071	N	0.071	N	0.027	N	0.029
	780	L	N	0.027	N	0.017	N	0.032	N	0.026	N	0.012
	781	N	N	0.031	N	0.028	N	0.049	B	0.103	N	0.044
	782	L	N	0.025	N	0.031	N	0.037	N	0.022	N	0.025
	783	L	N	0.041	N	0.039	N	0.023	N	0.025	N	0.020
	784	Q	N	0.028	N	0.024	N	0.025	N	0.021	N	0.015
	785	P	N	0.056	N	0.022	N	0.029	N	0.027	N	0.012
	786	L	N	0.042	N	0.026	N	0.036	N	0.027	N	0.020
	787	G	N	0.040	N	0.027	N	0.041	N	0.034	N	0.019
	788	Q	N	0.041	N	0.035	N	0.048	N	0.031	N	0.022
	789	F	N	0.091	N	0.052	N	0.033	B	0.082	N	0.023
	790	G	N	0.070	N	0.058	N	0.034	N	0.058	N	0.021
	791	T	B	0.117	N	0.060	N	0.038	N	0.062	N	0.034
	792	R	B	0.228	N	0.075	N	0.050	N	0.023	N	0.030
	793	L	N	0.026	N	0.037	N	0.036	N	0.014	N	0.020
	794	H	N	0.031	N	0.032	N	0.023	N	0.022	N	0.016
	795	G	N	0.041	N	0.008	N	0.027	N	0.018	N	0.018
	796	G	N	0.052	N	0.051	N	0.040	N	0.024	N	0.025
	797	K	N	0.032	N	0.031	N	0.023	N	0.014	N	0.011
	798	D	N	0.030	N	0.033	N	0.035	N	0.064	N	0.020
	799	S	N	0.032	N	0.077	N	0.033	N	0.033	N	0.006
	800	A	N	0.032	N	0.020	N	0.035	N	0.052	N	0.008
	801	S	N	0.025	N	0.016	N	0.030	N	0.027	N	0.011
	802	P	N	0.026	N	0.023	N	0.031	N	0.043	N	0.012
	803	R	N	0.060	N	0.046	B	0.144	N	0.038	N	0.032
	804	Y	N	0.061	N	0.018	N	0.064	N	0.045	N	0.014
	805	I	N	0.029	N	0.022	N	0.026	N	0.020	N	0.019
	806	F	N	0.043	N	0.073	N	0.080	N	0.020	N	0.062
	807	T	N	0.037	N	0.023	N	0.041	B	0.076	N	0.051
	808	M	N	0.033	N	0.021	N	0.030	N	0.011	N	0.022
	809	L	N	0.030	N	0.019	N	0.025	N	0.021	N	0.017
	810	S	N	0.033	N	0.023	N	0.033	N	0.024	N	0.016
	811	T	N	0.033	N	0.033	N	0.028	N	0.020	N	0.013
	812	L	N	0.024	N	0.023	N	0.032	N	0.020	N	0.016
	813	A	N	0.035	N	0.033	N	0.031	N	0.027	N	0.024
	814	R	N	0.082	N	0.031	N	0.034	N	0.027	N	0.018
	815	L	N	0.023	N	0.018	N	0.026	N	0.018	N	0.016
	816	L	N	0.040	N	0.018	N	0.055	N	0.020	N	0.018
	817	F	N	0.040	N	0.081	N	0.038	N	0.021	N	0.020
	818	P	N	0.031	N	0.039	N	0.033	N	0.038	N	0.025
	819	V	N	0.034	N	0.023	N	0.025	N	0.038	N	0.020
	820	V	N	0.030	N	0.033	N	0.029	N	0.033	N	0.019
	821	D	N	0.035	N	0.024	N	0.028	N	0.026	N	0.029
	822	D	N	0.029	N	0.024	N	0.046	N	0.033	N	0.022
	823	N	N	0.023	N	0.023	N	0.028	N	0.031	N	0.017
	824	L	N	0.029	N	0.024	N	0.032	N	0.025	N	0.019
	825	L	N	0.032	N	0.032	N	0.027	N	0.029	N	0.018
	826	K	N	0.035	N	0.032	N	0.030	N	0.030	N	0.020
	827	Y	N	0.030	N	0.027	N	0.028	N	0.040	N	0.019
	828	N	N	0.026	N	0.028	N	0.033	N	0.020	N	0.018
	829	Y	N	0.027	N	0.024	N	0.029	N	0.026	N	0.017
	830	D	N	0.033	N	0.031	N	0.033	N	0.026	N	0.018
	831	D	N	0.037	N	0.030	N	0.033	N	0.028	N	0.021
	832	N	N	0.030	N	0.024	N	0.028	N	0.018	N	0.016
	833	L	N	0.039	N	0.031	N	0.022	N	0.029	N	0.017
	834	R	N	0.034	N	0.033	N	0.031	N	0.025	N	0.018
	835	V	N	0.027	N	0.027	N	0.028	N	0.035	N	0.021
	836	E	N	0.034	N	0.030	N	0.047	N	0.028	N	0.014
	837	P	N	0.044	N	0.046	N	0.033	N	0.024	N	0.016
	838	E	N	0.045	N	0.042	N	0.033	N	0.034	N	0.019
	839	W	N	0.022	N	0.035	N	0.041	N	0.052	N	0.023
	840	Y	N	0.033	N	0.034	N	0.034	B	0.110	N	0.019
	841	M	N	0.047	N	0.047	N	0.021	N	0.027	N	0.020
	842	P	N	0.067	B	0.152	N	0.036	B	0.103	N	0.035
	843	I	N	0.035	N	0.024	N	0.066	N	0.056	N	0.026
	844	I	N	0.035	N	0.013	N	0.049	N	0.029	N	0.020
	845	P	N	0.034	N	0.047	N	0.039	N	0.040	N	0.030
	846	L	N	0.041	N	0.037	N	0.027	B	0.385	N	0.017
	847	V	N	0.046	N	0.019	N	0.028	N	0.062	N	0.015
	848	L	N	0.066	N	0.010	N	0.031	N	0.016	N	0.017
	849	A	N	0.018	N	0.020	N	0.038	N	0.021	N	0.025
	850	N	B	0.121	N	0.033	N	0.037	N	0.026	N	0.021
	851	G	B	0.160	B	0.131	N	0.037	B	0.162	B	0.537
	852	G	B	0.157	B	0.183	N	0.040	B	0.799	N	0.068
	853	E	N	0.046	B	0.136	N	0.044	N	0.061	N	0.053
	854	G	N	0.085	B	0.416	N	0.046	B	0.860	N	0.062
	855	I	N	0.072	N	0.091	N	0.081	B	0.170	N	0.060
	856	G	B	0.151	B	0.151	N	0.049	B	0.178	N	0.080
	857	T	B	0.429	N	0.062	N	0.046	N	0.068	N	0.027
	858	G	B	0.127	N	0.101	B	0.096	B	0.278	N	0.032
	859	W	N	0.060	N	0.032	B	0.098	N	0.021	N	0.043
	860	A	N	0.050	N	0.088	N	0.035	N	0.057	N	0.021
	861	S	N	0.063	N	0.070	N	0.035	N	0.048	N	0.038
	862	R	N	0.029	N	0.038	N	0.032	N	0.037	N	0.026
	863	I	N	0.035	N	0.018	N	0.031	N	0.035	N	0.022
	864	P	N	0.037	N	0.026	N	0.041	N	0.046	B	0.240
	865	N	N	0.033	N	0.038	N	0.043	N	0.069	N	0.021
	866	Y	N	0.025	N	0.024	N	0.035	B	0.189	N	0.035
	867	D	N	0.057	N	0.043	N	0.034	N	0.037	N	0.045
	868	V	N	0.028	N	0.032	N	0.044	N	0.032	N	0.013
	869	R	N	0.028	N	0.031	N	0.034	N	0.022	N	0.017
	870	E	N	0.028	N	0.020	N	0.029	N	0.032	N	0.023
	871	I	N	0.024	N	0.033	N	0.023	N	0.019	N	0.017
	872	I	N	0.016	N	0.017	N	0.042	N	0.020	N	0.015
	873	N	N	0.026	N	0.024	N	0.024	N	0.020	N	0.012
	874	N	B	0.133	N	0.024	N	0.017	N	0.021	N	0.017
	875	I	N	0.016	N	0.017	N	0.024	N	0.026	N	0.014
	876	H	N	0.010	N	0.011	N	0.028	N	0.015	N	0.013
	877	R	N	0.027	N	0.023	N	0.044	N	0.011	N	0.012
	878	M	N	0.020	N	0.019	N	0.025	N	0.016	N	0.018
	879	L	N	0.015	N	0.017	N	0.017	N	0.018	N	0.015
	880	N	N	0.017	N	0.013	N	0.020	N	0.014	N	0.010
	881	G	N	0.023	N	0.014	N	0.017	N	0.013	N	0.028
	882	E	N	0.024	N	0.012	N	0.016	N	0.018	N	0.016
	883	E	N	0.023	N	0.018	N	0.024	N	0.015	N	0.022
	884	P	N	0.034	N	0.024	N	0.027	N	0.023	N	0.022
	885	L	N	0.032	N	0.027	N	0.023	N	0.027	N	0.015
	886	P	N	0.033	N	0.029	N	0.060	N	0.033	N	0.019
	887	M	N	0.035	N	0.039	N	0.030	B	0.108	N	0.018
	888	L	N	0.036	N	0.028	N	0.038	N	0.025	N	0.018
	889	P	N	0.038	N	0.032	N	0.033	N	0.048	N	0.019
	890	S	N	0.060	N	0.045	N	0.035	N	0.029	N	0.021
	891	Y	N	0.037	N	0.024	N	0.029	N	0.043	N	0.023
	892	K	N	0.037	N	0.021	N	0.045	B	0.078	N	0.022
	893	G	N	0.030	N	0.034	N	0.034	N	0.021	N	0.020
	894	F	N	0.035	N	0.023	N	0.027	N	0.051	N	0.020
	895	K	N	0.033	N	0.037	N	0.028	N	0.024	N	0.013
	896	G	N	0.029	N	0.010	N	0.028	N	0.029	N	0.016
	897	T	N	0.031	N	0.033	N	0.030	N	0.026	N	0.016
	898	I	N	0.032	N	0.018	N	0.053	N	0.016	N	0.017
	899	D	N	0.025	N	0.022	N	0.030	N	0.016	N	0.012
	900	E	N	0.027	N	0.020	N	0.034	N	0.020	N	0.015
	901	L	N	0.028	N	0.027	N	0.037	N	0.046	N	0.017
	902	A	N	0.044	N	0.019	N	0.033	N	0.031	N	0.015
	903	K	N	0.030	N	0.018	N	0.018	N	0.032	N	0.014
	904	N	N	0.013	N	0.024	N	0.025	N	0.023	N	0.025
	905	Q	N	0.037	N	0.015	N	0.038	N	0.018	N	0.014
	906	Y	N	0.030	N	0.060	N	0.043	N	0.025	N	0.018
	907	V	N	0.037	N	0.027	N	0.030	N	0.033	N	0.021
	908	N	N	0.024	N	0.020	N	0.033	N	0.028	N	0.019
	909	N	N	0.032	N	0.018	N	0.034	N	0.030	N	0.019
	910	G	N	0.037	N	0.039	N	0.040	N	0.048	N	0.022
	911	E	N	0.029	N	0.028	N	0.027	N	0.030	N	0.019
	912	V	N	0.016	N	0.012	N	0.030	N	0.040	N	0.016
	913	A	N	0.036	N	0.019	N	0.032	N	0.020	N	0.013
	914	I	N	0.032	N	0.021	N	0.020	N	0.045	N	0.017
	915	I	N	0.023	N	0.025	N	0.033	N	0.040	N	0.018
	916	D	N	0.027	N	0.021	N	0.027	N	0.043	N	0.013
	917	S	N	0.023	N	0.019	N	0.021	N	0.023	N	0.015
	918	T	N	0.015	N	0.042	N	0.019	N	0.026	N	0.014
	919	T	N	0.019	N	0.043	N	0.030	N	0.024	N	0.013
	920	I	N	0.025	N	0.018	N	0.019	N	0.036	N	0.015
	921	E	N	0.033	N	0.031	N	0.028	N	0.024	N	0.014
	922	I	N	0.042	N	0.023	N	0.015	N	0.025	N	0.016
	923	T	N	0.057	N	0.046	N	0.073	N	0.054	N	0.021
	924	E	B	0.491	B	0.702	N	0.059	B	0.114	N	0.085
	925	L	N	0.043	N	0.022	B	0.155	N	0.025	B	0.381
	926	P	N	0.056	N	0.037	N	0.080	N	0.071	B	0.173
	927	V	N	0.047	N	0.046	N	0.043	N	0.038	N	0.025
	928	K	N	0.036	N	0.037	N	0.040	N	0.035	N	0.023
	929	T	N	0.043	N	0.033	N	0.043	N	0.032	N	0.030
	930	W	N	0.046	N	0.037	N	0.037	N	0.039	N	0.024
	931	T	N	0.043	N	0.042	N	0.035	N	0.045	N	0.023
	932	Q	N	0.026	N	0.023	N	0.034	N	0.034	N	0.023
	933	T	N	0.035	N	0.033	N	0.034	N	0.027	N	0.020
	934	Y	N	0.035	N	0.036	N	0.017	N	0.020	N	0.022
	935	K	N	0.034	N	0.032	N	0.019	N	0.043	N	0.015
	936	E	N	0.027	N	0.024	N	0.026	N	0.024	N	0.014
	937	N	N	0.018	N	0.027	N	0.024	N	0.018	N	0.010
	938	V	N	0.026	N	0.018	N	0.016	N	0.013	N	0.011
	939	L	N	0.019	N	0.014	N	0.016	N	0.019	N	0.010
	940	E	N	0.023	N	0.016	N	0.018	N	0.016	N	0.011
	941	V	N	0.022	N	0.022	N	0.016	N	0.013	N	0.014
	942	M	N	0.028	N	0.014	N	0.013	N	0.010	N	0.013
	943	L	N	0.021	N	0.026	N	0.013	N	0.011	N	0.012
	944	N	N	0.026	N	0.016	N	0.010	N	0.014	N	0.006
	945	G	N	0.043	N	0.023	N	0.023	N	0.013	N	0.013
	946	T	N	0.017	N	0.011	N	0.018	N	0.010	N	0.006
	947	E	N	0.022	N	0.014	N	0.017	N	0.016	N	0.011
	948	K	N	0.029	N	0.011	N	0.013	N	0.011	N	0.006
	949	V	N	0.024	N	0.015	N	0.035	N	0.013	N	0.010
	950	P	N	0.016	N	0.012	N	0.014	N	0.018	N	0.009
	951	A	N	0.023	N	0.020	N	0.040	N	0.018	N	0.012
	952	L	N	0.056	N	0.033	N	0.019	N	0.017	N	0.009
	953	I	N	0.049	N	0.067	N	0.025	B	0.081	N	0.015
	954	T	N	0.025	N	0.016	N	0.024	N	0.019	N	0.014
	955	D	N	0.025	N	0.021	N	0.036	N	0.026	N	0.017
	956	Y	N	0.025	N	0.024	N	0.027	N	0.020	N	0.017
	957	K	N	0.032	N	0.032	N	0.032	N	0.033	N	0.015
	958	E	N	0.026	N	0.024	N	0.028	N	0.039	N	0.019
	959	Y	N	0.031	N	0.034	N	0.029	N	0.025	N	0.019
	960	H	N	0.025	N	0.047	N	0.033	N	0.031	N	0.021
	961	T	N	0.029	N	0.013	N	0.028	N	0.027	N	0.015
	962	D	N	0.029	N	0.027	N	0.024	N	0.023	N	0.011
	963	T	N	0.033	N	0.023	N	0.030	N	0.029	N	0.019
	964	T	N	0.031	N	0.021	N	0.031	N	0.022	N	0.017
	965	V	N	0.031	N	0.034	N	0.034	N	0.019	N	0.021
	966	R	N	0.030	N	0.021	N	0.036	N	0.032	N	0.020
	967	F	N	0.031	N	0.037	N	0.027	N	0.027	N	0.020
	968	V	N	0.031	N	0.023	N	0.034	N	0.044	N	0.022
	969	V	N	0.025	N	0.014	N	0.029	N	0.021	N	0.020
	970	K	N	0.031	N	0.025	N	0.035	N	0.017	N	0.027
	971	M	N	0.028	N	0.027	N	0.024	N	0.017	N	0.018
	972	T	N	0.020	N	0.024	N	0.031	N	0.022	N	0.023
	973	E	N	0.024	N	0.015	N	0.023	N	0.029	N	0.014
	974	E	N	0.031	N	0.019	N	0.022	N	0.018	N	0.013
	975	R	N	0.033	N	0.023	N	0.022	N	0.024	N	0.016
	976	L	N	0.022	N	0.018	N	0.027	N	0.021	N	0.019
	977	R	N	0.023	N	0.020	N	0.027	N	0.020	N	0.017
	978	E	N	0.022	N	0.023	N	0.023	N	0.019	N	0.019
	979	A	N	0.024	N	0.018	N	0.022	N	0.016	N	0.018
	980	E	N	0.024	N	0.017	N	0.015	N	0.012	N	0.012
	981	A	N	0.015	N	0.015	N	0.018	N	0.012	N	0.011
	982	A	N	0.016	N	0.017	N	0.012	N	0.015	N	0.015
	983	G	N	0.021	N	0.015	N	0.016	N	0.016	N	0.017
	984	L	N	0.021	N	0.023	N	0.016	N	0.019	N	0.015
	985	H	N	0.027	N	0.021	N	0.021	N	0.018	N	0.020
	986	K	N	0.039	N	0.048	N	0.024	N	0.029	N	0.017
	987	V	N	0.024	N	0.029	N	0.032	N	0.015	N	0.015
	988	F	N	0.017	N	0.027	N	0.028	N	0.023	N	0.017
	989	K	N	0.027	N	0.034	N	0.031	N	0.033	N	0.019
	990	L	N	0.030	N	0.021	N	0.026	N	0.020	N	0.016
	991	Q	N	0.026	N	0.021	N	0.029	N	0.027	N	0.015
	992	N	N	0.027	N	0.023	N	0.031	N	0.014	N	0.017
	993	L	N	0.027	N	0.027	N	0.032	N	0.014	N	0.018
	994	L	N	0.022	N	0.015	N	0.037	N	0.012	N	0.016
	995	T	N	0.022	N	0.024	N	0.037	N	0.011	N	0.013
	996	C	N	0.029	N	0.025	N	0.035	N	0.019	N	0.012
	997	N	N	0.028	N	0.014	N	0.029	N	0.040	N	0.013
	998	S	N	0.035	N	0.027	N	0.060	N	0.036	N	0.040
	999	M	N	0.034	N	0.024	N	0.049	N	0.062	N	0.013
	1000	V	N	0.029	N	0.018	N	0.031	N	0.018	N	0.018
	1001	L	N	0.014	N	0.030	N	0.038	N	0.019	N	0.019
	1002	F	N	0.026	N	0.019	N	0.043	N	0.024	N	0.026
	1003	D	N	0.051	N	0.049	N	0.047	N	0.024	N	0.015
	1004	H	N	0.028	N	0.014	N	0.029	N	0.019	N	0.014
	1005	V	N	0.034	N	0.021	N	0.023	N	0.016	N	0.016
	1006	G	N	0.033	N	0.024	N	0.031	N	0.013	N	0.021
	1007	S	N	0.036	N	0.029	N	0.031	N	0.021	N	0.037
	1008	L	N	0.048	N	0.041	N	0.028	N	0.031	N	0.025
	1009	K	N	0.047	N	0.028	N	0.038	N	0.024	N	0.020
	1010	K	N	0.047	N	0.040	N	0.042	N	0.017	N	0.019
	1011	Y	N	0.028	N	0.025	N	0.032	N	0.046	N	0.025
	1012	E	N	0.028	N	0.022	N	0.028	N	0.015	N	0.036
	1013	S	N	0.032	N	0.017	N	0.032	N	0.020	N	0.025
	1014	V	N	0.026	N	0.037	N	0.030	N	0.023	N	0.015
	1015	Q	N	0.023	N	0.025	N	0.026	N	0.029	N	0.016
	1016	D	N	0.031	N	0.025	N	0.021	N	0.019	N	0.014
	1017	I	N	0.027	N	0.018	N	0.019	N	0.030	N	0.013
	1018	L	N	0.022	N	0.025	N	0.030	N	0.020	N	0.018
	1019	K	N	0.024	N	0.018	N	0.019	N	0.027	N	0.014
	1020	E	N	0.028	N	0.030	N	0.039	N	0.031	N	0.014
	1021	F	N	0.026	N	0.019	N	0.014	N	0.021	N	0.014
	1022	F	N	0.026	N	0.024	N	0.013	N	0.021	N	0.016
	1023	E	N	0.021	N	0.028	N	0.026	N	0.019	N	0.016
	1024	L	N	0.023	N	0.014	N	0.026	N	0.019	N	0.012
	1025	R	N	0.036	N	0.026	N	0.029	N	0.024	N	0.019
	1026	M	N	0.034	N	0.025	N	0.027	N	0.018	N	0.016
	1027	K	N	0.019	N	0.022	N	0.022	N	0.019	N	0.018
	1028	Y	N	0.020	N	0.020	N	0.016	N	0.027	N	0.014
	1029	Y	N	0.039	N	0.023	N	0.023	N	0.029	N	0.014
	1030	V	N	0.016	N	0.015	N	0.019	N	0.022	N	0.016
	1031	L	N	0.022	N	0.022	N	0.020	N	0.016	N	0.012
	1032	R	N	0.039	N	0.014	N	0.021	N	0.022	N	0.015
	1033	K	N	0.038	N	0.025	N	0.012	N	0.025	N	0.016
	1034	D	N	0.023	N	0.018	N	0.023	N	0.015	N	0.018
	1035	W	N	0.029	N	0.026	N	0.020	N	0.027	N	0.015
	1036	L	N	0.076	N	0.078	N	0.019	N	0.022	N	0.014
	1037	V	N	0.021	N	0.017	N	0.013	N	0.012	N	0.009
	1038	G	N	0.021	N	0.017	N	0.015	N	0.014	N	0.008
	1039	M	N	0.039	N	0.023	N	0.025	N	0.011	N	0.011
	1040	L	N	0.020	N	0.014	N	0.021	N	0.012	N	0.011
	1041	G	N	0.023	N	0.018	N	0.023	N	0.017	N	0.015
	1042	A	N	0.022	N	0.019	N	0.025	N	0.024	N	0.017
	1043	E	N	0.028	N	0.026	N	0.032	N	0.020	N	0.018
	1044	S	N	0.018	N	0.018	N	0.018	N	0.021	N	0.013
	1045	A	N	0.029	N	0.035	N	0.023	N	0.016	N	0.012
	1046	K	N	0.031	N	0.019	N	0.020	N	0.011	N	0.014
	1047	L	N	0.018	N	0.024	N	0.016	N	0.013	N	0.014
	1048	S	N	0.033	N	0.024	N	0.024	N	0.018	N	0.017
	1049	N	N	0.027	N	0.038	N	0.021	N	0.026	N	0.017
	1050	Q	N	0.038	N	0.024	N	0.027	N	0.023	N	0.015
	1051	A	N	0.031	N	0.023	N	0.037	N	0.021	N	0.017
	1052	R	N	0.035	N	0.026	N	0.029	N	0.023	N	0.018
	1053	F	N	0.038	N	0.018	N	0.036	N	0.021	N	0.014
	1054	I	N	0.021	N	0.013	N	0.018	N	0.021	N	0.018
	1055	L	N	0.019	N	0.017	N	0.024	N	0.013	N	0.017
	1056	E	N	0.037	N	0.032	N	0.028	N	0.019	N	0.017
	1057	K	N	0.026	N	0.021	N	0.013	N	0.022	N	0.016
	1058	I	N	0.021	N	0.019	N	0.017	N	0.021	N	0.013
	1059	Q	N	0.028	N	0.019	N	0.022	N	0.019	N	0.011
	1060	G	N	0.026	N	0.027	N	0.022	N	0.017	N	0.020
	1061	T	N	0.022	N	0.027	N	0.029	N	0.019	N	0.014
	1062	L	N	0.025	N	0.023	N	0.025	N	0.012	N	0.017
	1063	V	N	0.021	N	0.030	N	0.033	N	0.017	N	0.020
	1064	I	N	0.015	N	0.013	N	0.027	N	0.010	N	0.019
	1065	E	N	0.026	N	0.021	N	0.036	N	0.027	N	0.019
	1066	N	N	0.039	N	0.031	N	0.046	N	0.033	N	0.020
	1067	K	B	0.117	N	0.068	N	0.044	B	0.112	B	0.133
	1068	P	N	0.032	N	0.024	N	0.034	N	0.034	N	0.079
	1069	K	N	0.040	N	0.061	N	0.029	N	0.019	N	0.015
	1070	K	N	0.027	N	0.020	N	0.024	N	0.016	N	0.012
	1071	E	N	0.023	N	0.022	N	0.022	N	0.016	N	0.015
	1072	L	N	0.026	N	0.042	N	0.019	N	0.022	N	0.019
	1073	I	N	0.023	N	0.028	N	0.024	N	0.021	N	0.015
	1074	R	N	0.020	N	0.019	N	0.022	N	0.019	N	0.013
	1075	M	N	0.029	N	0.021	N	0.020	N	0.017	N	0.012
	1076	L	N	0.024	N	0.016	N	0.014	N	0.020	N	0.012
	1077	Q	N	0.021	N	0.019	N	0.018	N	0.023	N	0.012
	1078	Q	N	0.025	N	0.022	N	0.017	N	0.021	N	0.013
	1079	M	N	0.026	N	0.027	N	0.021	N	0.025	N	0.017
	1080	G	N	0.038	N	0.023	N	0.019	N	0.020	N	0.013
	1081	Y	N	0.028	N	0.022	B	0.169	N	0.033	N	0.021
	1082	D	N	0.035	N	0.016	N	0.023	N	0.023	N	0.016
	1083	S	N	0.024	N	0.017	N	0.029	N	0.023	N	0.020
	1084	D	N	0.031	N	0.026	N	0.027	N	0.018	N	0.017
	1085	P	N	0.030	N	0.025	N	0.020	N	0.009	N	0.016
	1086	V	N	0.021	N	0.021	N	0.015	N	0.008	N	0.011
	1087	K	N	0.011	N	0.020	N	0.017	N	0.017	N	0.015
	1088	A	N	0.011	N	0.023	N	0.021	N	0.013	N	0.009
	1089	W	N	0.011	N	0.018	N	0.017	N	0.008	N	0.008
	1090	K	N	0.008	N	0.026	N	0.012	N	0.006	N	0.006
	1091	D	N	0.013	N	0.015	N	0.014	N	0.007	N	0.007
	1092	A	N	0.012	N	0.025	N	0.013	N	0.009	N	0.012
	1093	Q	N	0.012	N	0.021	N	0.017	N	0.011	N	0.010
	1094	E	N	0.013	N	0.023	N	0.014	N	0.009	N	0.008
	1095	K	N	0.017	N	0.023	N	0.016	N	0.010	N	0.017
	1096	E	N	0.013	N	0.027	N	0.017	N	0.012	N	0.013
	1097	E	N	0.016	N	0.030	N	0.017	N	0.014	N	0.013
	1098	E	N	0.016	N	0.024	N	0.021	N	0.012	N	0.016
	1099	E	N	0.020	N	0.032	N	0.021	N	0.015	N	0.013
	1100	D	N	0.023	N	0.026	N	0.023	N	0.013	N	0.015
	1101	A	N	0.023	N	0.027	N	0.025	N	0.014	N	0.023
	1102	E	N	0.022	N	0.031	N	0.023	N	0.015	N	0.017
	1103	D	N	0.023	N	0.023	N	0.021	N	0.016	N	0.015
	1104	D	N	0.025	N	0.023	N	0.023	N	0.015	N	0.019
	1105	D	N	0.025	N	0.030	N	0.022	N	0.014	N	0.014
	1106	E	N	0.021	N	0.022	N	0.021	N	0.013	N	0.015
	1107	K	N	0.020	N	0.020	N	0.020	N	0.012	N	0.010
	1108	E	N	0.018	N	0.031	N	0.016	N	0.011	N	0.010
	1109	K	N	0.016	N	0.017	N	0.017	N	0.009	N	0.011
	1110	E	N	0.016	N	0.016	N	0.019	N	0.010	N	0.011
	1111	D	N	0.014	N	0.017	N	0.013	N	0.012	N	0.011
	1112	T	N	0.018	N	0.017	N	0.016	N	0.010	N	0.010
	1113	S	N	0.016	N	0.014	N	0.022	N	0.014	N	0.009
	1114	G	N	0.022	N	0.016	N	0.014	N	0.010	N	0.014
	1115	P	N	0.028	N	0.016	N	0.020	N	0.015	N	0.024
	1116	D	N	0.018	N	0.017	N	0.020	N	0.014	N	0.008
	1117	Y	N	0.039	N	0.022	N	0.033	N	0.019	N	0.017
	1118	N	N	0.023	N	0.018	N	0.020	N	0.023	N	0.012
	1119	Y	N	0.024	N	0.021	N	0.018	N	0.012	N	0.018
	1120	L	N	0.026	N	0.015	N	0.028	N	0.014	N	0.015
	1121	L	N	0.017	N	0.015	N	0.025	N	0.025	N	0.013
	1122	S	N	0.031	N	0.018	N	0.024	N	0.020	N	0.013
	1123	M	N	0.017	N	0.021	N	0.020	N	0.012	N	0.017
	1124	P	N	0.023	N	0.022	N	0.024	N	0.016	N	0.016
	1125	M	N	0.017	N	0.025	N	0.021	N	0.013	N	0.012
	1126	W	N	0.018	N	0.022	N	0.021	N	0.018	N	0.015
	1127	Y	N	0.039	N	0.023	N	0.026	N	0.022	N	0.017
	1128	L	N	0.038	N	0.025	N	0.031	N	0.022	N	0.015
	1129	T	N	0.032	N	0.041	N	0.032	B	0.106	N	0.017
	1130	K	N	0.026	N	0.021	N	0.024	N	0.017	N	0.020
	1131	E	N	0.038	N	0.030	N	0.028	N	0.024	N	0.017
	1132	K	N	0.035	N	0.029	N	0.028	N	0.023	N	0.014
	1133	K	N	0.024	N	0.017	N	0.042	N	0.017	N	0.010
	1134	D	N	0.024	N	0.019	N	0.027	N	0.015	N	0.011
	1135	E	N	0.026	N	0.028	N	0.033	N	0.017	N	0.018
	1136	L	N	0.025	N	0.018	N	0.032	N	0.020	N	0.014
	1137	C	N	0.019	N	0.026	N	0.034	N	0.012	N	0.020
	1138	K	N	0.020	N	0.023	N	0.021	N	0.019	N	0.014
	1139	Q	N	0.021	N	0.020	N	0.023	N	0.022	N	0.009
	1140	R	N	0.025	N	0.015	N	0.034	N	0.016	N	0.012
	1141	D	N	0.017	N	0.022	N	0.026	N	0.011	N	0.010
	1142	A	N	0.019	N	0.026	N	0.027	N	0.013	N	0.012
	1143	K	N	0.018	N	0.014	N	0.027	N	0.021	N	0.012
	1144	M	N	0.015	N	0.024	N	0.029	N	0.015	N	0.012
	1145	T	N	0.020	N	0.023	N	0.023	N	0.018	N	0.016
	1146	E	N	0.029	N	0.023	N	0.017	N	0.016	N	0.016
	1147	L	N	0.016	N	0.015	N	0.027	N	0.025	N	0.012
	1148	N	N	0.029	N	0.023	N	0.016	N	0.017	N	0.014
	1149	T	N	0.018	N	0.025	N	0.018	N	0.016	N	0.010
	1150	L	N	0.014	N	0.009	N	0.011	N	0.011	N	0.012
	1151	K	N	0.021	N	0.017	N	0.022	N	0.033	N	0.016
	1152	M	N	0.027	N	0.019	N	0.023	N	0.014	N	0.015
	1153	K	N	0.026	N	0.015	N	0.020	N	0.017	N	0.015
	1154	A	N	0.038	N	0.024	N	0.028	N	0.016	N	0.015
	1155	P	N	0.032	N	0.028	N	0.020	N	0.029	N	0.020
	1156	A	N	0.037	N	0.033	N	0.025	N	0.030	N	0.020
	1157	D	N	0.028	N	0.034	N	0.031	N	0.030	N	0.020
	1158	L	N	0.037	N	0.032	N	0.027	N	0.028	N	0.013
	1159	W	N	0.037	N	0.038	N	0.033	N	0.033	N	0.038
	1160	K	N	0.040	N	0.021	N	0.031	N	0.025	N	0.021
	1161	E	N	0.032	N	0.017	N	0.033	N	0.027	N	0.020
	1162	D	N	0.040	N	0.041	N	0.034	N	0.029	N	0.021
	1163	L	N	0.039	N	0.030	N	0.026	N	0.021	N	0.021
	1164	A	N	0.036	N	0.030	N	0.025	N	0.030	N	0.013
	1165	A	N	0.026	N	0.028	N	0.026	N	0.028	N	0.015
	1166	F	N	0.024	N	0.017	N	0.024	N	0.012	N	0.014
	1167	T	N	0.025	N	0.021	N	0.018	N	0.019	N	0.014
	1168	E	N	0.021	N	0.028	N	0.019	N	0.014	N	0.013
	1169	E	N	0.021	N	0.021	N	0.022	N	0.017	N	0.011
	1170	L	N	0.021	N	0.018	N	0.024	N	0.012	N	0.015
	1171	E	N	0.017	N	0.025	N	0.019	N	0.019	N	0.015
	1172	R	N	0.015	N	0.025	N	0.019	N	0.016	N	0.008
	1173	V	N	0.016	N	0.017	N	0.020	N	0.018	N	0.010
	1174	E	N	0.027	N	0.015	N	0.023	N	0.015	N	0.011
	1175	Q	N	0.014	N	0.013	N	0.019	N	0.011	N	0.011
	1176	K	N	0.014	N	0.031	N	0.028	N	0.008	N	0.010
	1177	E	N	0.016	N	0.027	N	0.021	N	0.013	N	0.010
	1178	K	N	0.014	N	0.026	N	0.030	N	0.008	N	0.013
	1179	E	N	0.017	N	0.022	N	0.023	N	0.011	N	0.012
	1180	S	N	0.013	N	0.017	N	0.026	N	0.011	N	0.010
	1181	Q	N	0.012	N	0.025	N	0.024	N	0.010	N	0.009
	1182	N	N	0.010	N	0.021	N	0.021	N	0.013	N	0.008
	1183	A	N	0.015	N	0.018	N	0.023	N	0.012	N	0.007
	1184	M	N	0.015	N	0.023	N	0.012	N	0.011	N	0.009
	1185	P	N	0.015	N	0.026	N	0.015	N	0.009	N	0.009
	1186	L	N	0.018	N	0.020	N	0.017	N	0.012	N	0.007
	1187	V	N	0.017	N	0.018	N	0.014	N	0.013	N	0.008
	1188	K	N	0.012	N	0.017	N	0.018	N	0.013	N	0.007
	1189	G	N	0.014	N	0.017	N	0.016	N	0.011	N	0.006
	1190	K	N	0.019	N	0.013	N	0.014	N	0.010	N	0.007
	1191	V	N	0.017	N	0.018	N	0.011	N	0.011	N	0.005
	1192	G	N	0.012	N	0.013	N	0.012	N	0.010	N	0.005
	1193	K	N	0.012	N	0.013	N	0.012	N	0.016	N	0.007
	1194	P	N	0.013	N	0.010	N	0.011	N	0.011	N	0.003
	1195	K	N	0.016	N	0.014	N	0.012	N	0.012	N	0.008
	1196	V	N	0.013	N	0.014	N	0.011	N	0.011	N	0.009
	1197	V	N	0.012	N	0.017	N	0.010	N	0.009	N	0.007
	1198	K	N	0.013	N	0.012	N	0.008	N	0.010	N	0.004
	1199	V	N	0.017	N	0.015	N	0.009	N	0.009	N	0.005
	1200	K	N	0.018	N	0.022	N	0.011	N	0.010	N	0.007
	1201	N	N	0.011	N	0.013	N	0.007	N	0.010	N	0.006
	1202	E	N	0.016	N	0.013	N	0.014	N	0.010	N	0.004
	1203	T	N	0.015	N	0.018	N	0.009	N	0.006	N	0.004
	1204	M	N	0.015	N	0.020	N	0.020	N	0.009	N	0.005
	1205	P	N	0.015	N	0.009	N	0.014	N	0.009	N	0.005
	1206	T	N	0.017	N	0.010	N	0.013	N	0.009	N	0.006
	1207	P	N	0.017	N	0.015	N	0.009	N	0.008	N	0.005
	1208	Q	N	0.017	N	0.013	N	0.022	N	0.009	N	0.010
	1209	G	N	0.015	N	0.020	N	0.017	N	0.010	N	0.014
	1210	R	N	0.020	N	0.024	N	0.012	N	0.013	N	0.011
	1211	R	N	0.017	N	0.018	N	0.019	N	0.009	N	0.019
	1212	V	N	0.011	N	0.016	N	0.026	N	0.010	N	0.009
	1213	I	N	0.021	N	0.014	N	0.012	N	0.009	N	0.007
	1214	P	N	0.012	N	0.019	N	0.013	N	0.009	N	0.006
	1215	R	N	0.022	N	0.017	N	0.015	N	0.009	N	0.005
	1216	I	N	0.032	N	0.023	N	0.020	N	0.006	N	0.004
	1217	T	N	0.022	N	0.015	N	0.018	N	0.008	N	0.011
	1218	S	N	0.012	N	0.011	N	0.012	N	0.011	N	0.006
	1219	T	N	0.021	N	0.015	N	0.014	N	0.010	N	0.009
	1220	M	N	0.017	N	0.016	N	0.015	N	0.010	N	0.006
	1221	K	N	0.019	N	0.017	N	0.018	N	0.011	N	0.007
	1222	V	N	0.017	N	0.011	N	0.011	N	0.008	N	0.003
	1223	Q	N	0.019	N	0.014	N	0.014	N	0.011	N	0.004
	1224	A	N	0.015	N	0.019	N	0.014	N	0.011	N	0.005
	1225	V	N	0.015	N	0.017	N	0.011	N	0.012	N	0.005
	1226	K	N	0.012	N	0.022	N	0.011	N	0.009	N	0.007
	1227	K	N	0.015	N	0.017	N	0.011	N	0.010	N	0.006
	1228	E	N	0.017	N	0.020	N	0.020	N	0.010	N	0.007
	1229	R	N	0.011	N	0.014	N	0.010	N	0.009	N	0.009
	1230	G	N	0.010	N	0.013	N	0.012	N	0.012	N	0.008
	1231	K	N	0.016	N	0.018	N	0.018	N	0.009	N	0.008
	1232	G	N	0.011	N	0.013	N	0.012	N	0.008	N	0.006
	1233	S	N	0.016	N	0.019	N	0.015	N	0.010	N	0.006
	1234	K	N	0.015	N	0.019	N	0.020	N	0.009	N	0.007
	1235	K	N	0.017	N	0.016	N	0.015	N	0.009	N	0.006
	1236	E	N	0.017	N	0.015	N	0.011	N	0.009	N	0.008
	1237	A	N	0.013	N	0.013	N	0.011	N	0.010	N	0.011
	1238	G	N	0.011	N	0.014	N	0.011	N	0.009	N	0.009
	1239	L	N	0.015	N	0.011	N	0.018	N	0.007	N	0.006
	1240	V	N	0.020	N	0.017	N	0.033	N	0.009	N	0.007
	1241	M	N	0.021	N	0.012	N	0.015	N	0.010	N	0.013
	1242	K	N	0.016	N	0.019	N	0.017	N	0.010	N	0.012
	1243	M	N	0.015	N	0.015	N	0.015	N	0.009	N	0.011
	1244	E	N	0.019	N	0.023	N	0.016	N	0.008	N	0.009
	1245	F	N	0.013	N	0.018	N	0.012	N	0.009	N	0.010
	1246	D	N	0.016	N	0.015	N	0.017	N	0.010	N	0.004
	1247	D	N	0.016	N	0.018	N	0.011	N	0.012	N	0.007
	1248	E	N	0.014	N	0.018	N	0.017	N	0.009	N	0.004
	1249	A	N	0.013	N	0.012	N	0.013	N	0.011	N	0.009
	1250	D	N	0.018	N	0.015	N	0.015	N	0.012	N	0.004
	1251	A	N	0.016	N	0.020	N	0.013	N	0.008	N	0.006
	1252	A	N	0.015	N	0.023	N	0.017	N	0.008	N	0.004
	1253	A	N	0.011	N	0.017	N	0.009	N	0.008	N	0.007
	1254	D	N	0.014	N	0.018	N	0.010	N	0.008	N	0.005
	1255	G	N	0.013	N	0.012	N	0.011	N	0.009	N	0.008
	1256	T	N	0.016	N	0.021	N	0.013	N	0.007	N	0.006
	1257	G	N	0.011	N	0.014	N	0.011	N	0.008	N	0.004
	1258	V	N	0.011	N	0.014	N	0.008	N	0.010	N	0.004
	1259	G	N	0.015	N	0.012	N	0.009	N	0.006	N	0.005
	1260	L	N	0.014	N	0.012	N	0.008	N	0.007	N	0.007
	1261	A	N	0.015	N	0.020	N	0.011	N	0.010	N	0.010
	1262	A	N	0.015	N	0.017	N	0.011	N	0.008	N	0.006
	1263	R	N	0.016	N	0.018	N	0.017	N	0.013	N	0.008
	1264	L	N	0.015	N	0.017	N	0.016	N	0.016	N	0.005
	1265	T	N	0.015	N	0.019	N	0.016	N	0.011	N	0.005
	1266	K	N	0.014	N	0.015	N	0.012	N	0.013	N	0.006
	1267	K	N	0.018	N	0.011	N	0.012	N	0.011	N	0.006
	1268	I	N	0.017	N	0.013	N	0.013	N	0.010	N	0.008
	1269	K	N	0.014	N	0.016	N	0.015	N	0.008	N	0.005
	1270	K	N	0.015	N	0.012	N	0.020	N	0.011	N	0.008
	1271	E	N	0.017	N	0.018	N	0.014	N	0.009	N	0.007
	1272	P	N	0.018	N	0.013	N	0.024	N	0.010	N	0.010
	1273	T	N	0.011	N	0.014	N	0.019	N	0.013	N	0.008
	1274	K	N	0.015	N	0.017	N	0.009	N	0.006	N	0.006
	1275	D	N	0.013	N	0.014	N	0.010	N	0.008	N	0.006
	1276	K	N	0.018	N	0.015	N	0.018	N	0.008	N	0.007
	1277	G	N	0.019	N	0.019	N	0.019	N	0.010	N	0.005
	1278	S	N	0.016	N	0.018	N	0.017	N	0.013	N	0.006
	1279	K	N	0.020	N	0.015	N	0.014	N	0.010	N	0.005
	1280	S	N	0.019	N	0.014	N	0.014	N	0.009	N	0.006
	1281	G	N	0.012	N	0.013	N	0.014	N	0.007	N	0.009
	1282	K	N	0.016	N	0.024	N	0.013	N	0.008	N	0.007
	1283	Q	N	0.018	N	0.015	N	0.014	N	0.009	N	0.008
	1284	T	N	0.014	N	0.016	N	0.027	N	0.007	N	0.007
	1285	T	N	0.017	N	0.016	N	0.019	N	0.011	N	0.012
	1286	L	N	0.018	N	0.011	N	0.016	N	0.009	N	0.007
	1287	T	N	0.026	N	0.019	N	0.018	N	0.010	N	0.009
	1288	F	N	0.019	N	0.016	N	0.016	N	0.012	N	0.027
	1289	K	N	0.022	N	0.020	N	0.021	N	0.011	N	0.050
	1290	P	N	0.019	N	0.021	N	0.013	N	0.015	N	0.020
	1291	V	N	0.041	N	0.021	N	0.032	N	0.012	N	0.010
	1292	Q	N	0.016	N	0.016	N	0.013	N	0.012	N	0.021
	1293	K	N	0.017	N	0.013	N	0.017	N	0.010	N	0.017
	1294	K	N	0.023	N	0.016	N	0.016	N	0.010	N	0.016
	1295	N	N	0.015	N	0.017	N	0.019	N	0.007	N	0.008
	1296	P	N	0.015	N	0.012	N	0.030	N	0.009	N	0.008
	1297	W	N	0.024	N	0.011	N	0.042	N	0.008	N	0.005
	1298	S	N	0.019	N	0.012	N	0.035	N	0.006	N	0.016
	1299	S	N	0.014	N	0.014	N	0.018	N	0.011	N	0.021
	1300	D	N	0.016	N	0.015	N	0.010	N	0.009	N	0.012
	1301	E	N	0.014	N	0.015	N	0.019	N	0.007	N	0.009
	1302	G	N	0.021	N	0.019	N	0.032	N	0.009	N	0.015
	1303	E	N	0.018	N	0.020	N	0.021	N	0.010	N	0.007
	1304	S	N	0.024	N	0.023	N	0.018	N	0.012	N	0.012
	1305	D	N	0.018	N	0.018	N	0.020	N	0.010	N	0.007
	1306	S	N	0.020	N	0.015	N	0.026	N	0.010	N	0.018
	1307	D	N	0.019	N	0.016	N	0.018	N	0.009	N	0.009
	1308	L	N	0.019	N	0.015	N	0.021	N	0.010	N	0.011
	1309	E	N	0.017	N	0.020	N	0.020	N	0.011	N	0.009
	1310	L	N	0.017	N	0.019	N	0.016	N	0.008	N	0.008
	1311	M	N	0.017	N	0.018	N	0.025	N	0.007	N	0.009
	1312	S	N	0.014	N	0.016	N	0.015	N	0.007	N	0.013
	1313	E	N	0.015	N	0.014	N	0.015	N	0.011	N	0.008
	1314	E	N	0.018	N	0.018	N	0.013	N	0.015	N	0.008
	1315	T	N	0.014	N	0.024	N	0.036	N	0.011	N	0.011
	1316	A	N	0.035	N	0.014	N	0.054	N	0.011	N	0.012
	1317	P	N	0.022	N	0.015	N	0.029	N	0.012	N	0.021
	1318	R	N	0.032	N	0.016	N	0.026	N	0.009	N	0.016
	1319	E	N	0.017	N	0.018	N	0.020	N	0.010	N	0.014
	1320	K	N	0.018	N	0.012	N	0.018	N	0.020	N	0.014
	1321	R	N	0.034	N	0.011	N	0.022	N	0.015	N	0.012
	1322	E	N	0.027	N	0.011	N	0.015	N	0.019	N	0.005
	1323	R	N	0.013	N	0.013	N	0.012	N	0.012	N	0.008
	1324	R	N	0.012	N	0.014	N	0.010	N	0.010	N	0.011
	1325	A	N	0.019	N	0.015	N	0.016	N	0.023	N	0.004
	1326	A	N	0.025	N	0.016	N	0.026	N	0.025	N	0.011
	1327	V	N	0.020	N	0.017	N	0.022	N	0.021	N	0.011
	1328	E	N	0.019	N	0.017	N	0.016	N	0.011	N	0.012
	1329	K	N	0.022	N	0.028	N	0.015	N	0.008	N	0.018
	1330	K	N	0.021	N	0.017	N	0.016	N	0.009	N	0.025
	1331	Y	N	0.019	N	0.014	N	0.022	N	0.010	N	0.017
	1332	S	N	0.021	N	0.010	N	0.032	N	0.012	N	0.006
	1333	L	N	0.014	N	0.011	N	0.016	N	0.008	N	0.013
	1334	S	N	0.010	N	0.012	N	0.019	N	0.007	N	0.013
	1335	S	N	0.011	N	0.015	N	0.018	N	0.007	N	0.009
	1336	S	N	0.021	N	0.019	N	0.015	N	0.008	N	0.009
	1337	E	N	0.024	N	0.016	N	0.011	N	0.009	N	0.007
	1338	D	N	0.018	N	0.016	N	0.013	N	0.009	N	0.005
	1339	E	N	0.020	N	0.019	N	0.021	N	0.011	N	0.004
	1340	F	N	0.022	N	0.015	N	0.025	N	0.008	N	0.011
	1341	D	N	0.019	N	0.015	N	0.018	N	0.009	N	0.006
	1342	D	N	0.018	N	0.015	N	0.011	N	0.011	N	0.009
	1343	F	N	0.015	N	0.016	N	0.014	N	0.009	N	0.007
	1344	T	N	0.022	N	0.015	N	0.018	N	0.008	N	0.011
	1345	K	N	0.026	N	0.017	N	0.018	N	0.009	N	0.005
	1346	S	N	0.021	N	0.010	N	0.013	N	0.011	N	0.010
	1347	S	N	0.017	N	0.021	N	0.016	N	0.008	N	0.005
	1348	K	N	0.016	N	0.018	N	0.015	N	0.010	N	0.021
	1349	T	N	0.016	N	0.019	N	0.023	N	0.008	N	0.010
	1350	K	N	0.017	N	0.019	N	0.013	N	0.010	N	0.011
	1351	R	N	0.016	N	0.013	N	0.020	N	0.009	N	0.012
	1352	A	N	0.020	N	0.014	N	0.015	N	0.010	N	0.010
	1353	V	N	0.019	N	0.018	N	0.021	N	0.009	N	0.006
	1354	I	N	0.021	N	0.016	N	0.017	N	0.009	N	0.008
	1355	E	N	0.019	N	0.019	N	0.022	N	0.009	N	0.007
	1356	D	N	0.021	N	0.021	N	0.017	N	0.012	N	0.009
	1357	D	N	0.016	N	0.020	N	0.021	N	0.011	N	0.011
	1358	E	N	0.019	N	0.023	N	0.013	N	0.010	N	0.011
	1359	S	N	0.020	N	0.019	N	0.017	N	0.011	N	0.008
	1360	F	N	0.013	N	0.016	N	0.024	N	0.011	N	0.016
	1361	N	N	0.018	N	0.020	N	0.016	N	0.009	N	0.013
	1362	P	N	0.017	N	0.019	N	0.025	N	0.008	N	0.014
	1363	E	N	0.024	N	0.014	N	0.025	N	0.009	N	0.018
	1364	P	N	0.015	N	0.021	N	0.019	N	0.011	N	0.013
	1365	S	N	0.015	N	0.016	N	0.023	N	0.010	N	0.012
	1366	A	N	0.018	N	0.015	N	0.023	N	0.010	N	0.013
	1367	A	N	0.017	N	0.019	N	0.021	N	0.008	N	0.008
	1368	P	N	0.018	N	0.014	N	0.022	N	0.009	N	0.008
	1369	D	N	0.023	N	0.017	N	0.015	N	0.009	N	0.008
	1370	S	N	0.018	N	0.015	N	0.018	N	0.010	N	0.009
	1371	D	N	0.016	N	0.020	N	0.015	N	0.010	N	0.012
	1372	V	N	0.017	N	0.017	N	0.015	N	0.010	N	0.012
	1373	D	N	0.016	N	0.015	N	0.016	N	0.011	N	0.011
	1374	S	N	0.016	N	0.013	N	0.023	N	0.013	N	0.016
	1375	P	N	0.018	N	0.025	N	0.032	N	0.009	N	0.014
	1376	P	N	0.025	N	0.018	N	0.021	N	0.010	N	0.017
	1377	P	N	0.020	N	0.025	N	0.021	N	0.012	N	0.018
	1378	P	N	0.022	N	0.020	N	0.022	N	0.010	N	0.031
	1379	V	N	0.016	N	0.020	N	0.018	N	0.009	N	0.016
	1380	V	N	0.014	N	0.017	N	0.018	N	0.009	N	0.016
	1381	K	N	0.018	N	0.012	N	0.021	N	0.007	N	0.008
	1382	K	N	0.021	N	0.014	N	0.027	N	0.009	N	0.007
	1383	A	N	0.019	N	0.012	N	0.036	N	0.011	N	0.006
	1384	P	N	0.017	N	0.018	N	0.023	N	0.009	N	0.009
	1385	T	N	0.019	N	0.015	N	0.015	N	0.010	N	0.009
	1386	K	N	0.014	N	0.021	N	0.016	N	0.009	N	0.010
	1387	V	N	0.021	N	0.017	N	0.021	N	0.008	N	0.009
	1388	A	N	0.016	N	0.026	N	0.024	N	0.012	N	0.006
	1389	K	N	0.014	N	0.023	N	0.016	N	0.012	N	0.007
	1390	A	N	0.015	N	0.022	N	0.018	N	0.007	N	0.006
	1391	K	N	0.017	N	0.022	N	0.016	N	0.013	N	0.009
	1392	A	N	0.015	N	0.023	N	0.016	N	0.012	N	0.006
	1393	E	N	0.021	N	0.020	N	0.026	N	0.009	N	0.005
	1394	K	N	0.016	N	0.020	N	0.015	N	0.016	N	0.012
	1395	P	N	0.014	N	0.021	N	0.020	N	0.012	N	0.007
	1396	E	N	0.025	N	0.020	N	0.016	N	0.010	N	0.014
	1397	A	N	0.011	N	0.027	N	0.016	N	0.009	N	0.009
	1398	S	N	0.015	N	0.015	N	0.021	N	0.009	N	0.017
	1399	S	N	0.018	N	0.019	N	0.020	N	0.008	N	0.009
	1400	K	N	0.021	N	0.019	N	0.018	N	0.009	N	0.014
	1401	S	N	0.015	N	0.014	N	0.023	N	0.012	N	0.015
	1402	S	N	0.019	N	0.014	N	0.022	N	0.007	N	0.011
	1403	S	N	0.015	N	0.014	N	0.019	N	0.009	N	0.009
	1404	H	N	0.017	N	0.015	N	0.018	N	0.009	N	0.006
	1405	S	N	0.016	N	0.017	N	0.015	N	0.008	N	0.008
	1406	E	N	0.019	N	0.022	N	0.017	N	0.009	N	0.008
	1407	A	N	0.019	N	0.019	N	0.018	N	0.009	N	0.009
	1408	S	N	0.017	N	0.022	N	0.022	N	0.009	N	0.009
	1409	Q	N	0.014	N	0.017	N	0.020	N	0.008	N	0.011
	1410	E	N	0.015	N	0.017	N	0.013	N	0.011	N	0.014
	1411	P	N	0.016	N	0.016	N	0.029	N	0.012	N	0.019
	1412	A	N	0.025	N	0.020	N	0.021	N	0.011	N	0.019
	1413	P	N	0.019	N	0.019	N	0.031	N	0.009	N	0.028
	1414	K	N	0.020	N	0.013	N	0.024	N	0.012	N	0.018
	1415	P	N	0.018	N	0.015	N	0.029	N	0.008	N	0.018
	1416	V	N	0.015	N	0.014	N	0.021	N	0.009	N	0.028
	1417	K	N	0.018	N	0.021	N	0.022	N	0.007	N	0.014
	1418	K	N	0.017	N	0.014	N	0.020	N	0.008	N	0.017
	1419	T	N	0.021	N	0.015	N	0.019	N	0.008	N	0.014
	1420	A	N	0.018	N	0.021	N	0.015	N	0.011	N	0.009
	1421	E	N	0.017	N	0.013	N	0.016	N	0.009	N	0.006
	1422	G	N	0.017	N	0.014	N	0.026	N	0.009	N	0.007
	1423	A	N	0.016	N	0.013	N	0.023	N	0.009	N	0.006
	1424	A	N	0.011	N	0.012	N	0.015	N	0.007	N	0.005
	1425	K	N	0.014	N	0.019	N	0.020	N	0.007	N	0.006
	1426	K	N	0.013	N	0.010	N	0.022	N	0.009	N	0.017
	1427	P	N	0.015	N	0.014	N	0.021	N	0.010	N	0.008
	1428	P	N	0.023	N	0.015	N	0.027	N	0.013	N	0.009
	1429	A	N	0.018	N	0.014	N	0.017	N	0.011	N	0.007
	1430	K	N	0.018	N	0.013	N	0.020	N	0.009	N	0.034
	1431	K	N	0.014	N	0.017	N	0.017	N	0.011	N	0.028
	1432	T	N	0.017	N	0.012	N	0.017	N	0.007	N	0.013
	1433	S	N	0.016	N	0.017	N	0.022	N	0.008	N	0.007
	1434	A	N	0.026	N	0.011	N	0.018	N	0.017	N	0.005
	1435	V	N	0.017	N	0.009	N	0.019	N	0.010	N	0.006
	1436	S	N	0.019	N	0.013	N	0.016	N	0.007	N	0.027
	1437	K	N	0.019	N	0.024	N	0.022	N	0.009	N	0.034
	1438	K	N	0.025	N	0.015	N	0.037	N	0.008	N	0.022
	1439	K	N	0.024	N	0.017	N	0.029	N	0.013	N	0.010
	1440	A	N	0.018	N	0.016	N	0.041	N	0.017	N	0.007
	1441	A	N	0.015	N	0.018	N	0.026	N	0.012	N	0.006
	1442	D	N	0.017	N	0.024	N	0.019	N	0.007	N	0.010
	1443	S	N	0.016	N	0.017	N	0.016	N	0.009	N	0.012
	1444	K	N	0.018	N	0.026	N	0.019	N	0.010	N	0.010
	1445	Q	N	0.020	N	0.016	N	0.015	N	0.008	N	0.009
	1446	P	N	0.017	N	0.023	N	0.036	N	0.011	N	0.007
	1447	S	N	0.031	N	0.020	N	0.025	N	0.016	N	0.007
	1448	I	N	0.016	N	0.013	N	0.022	N	0.005	N	0.008
	1449	L	N	0.013	N	0.015	N	0.017	N	0.007	N	0.018
	1450	D	N	0.013	N	0.015	N	0.018	N	0.011	N	0.017
	1451	V	N	0.016	N	0.014	N	0.030	N	0.012	N	0.012
	1452	L	N	0.018	N	0.014	N	0.026	N	0.006	N	0.017
	1453	S	N	0.020	N	0.019	N	0.037	N	0.009	N	0.012
	1454	K	N	0.026	N	0.018	N	0.020	N	0.017	N	0.010
	1455	A	N	0.024	N	0.019	N	0.025	N	0.013	N	0.015
	1456	S	N	0.022	N	0.015	N	0.016	N	0.014	N	0.016
	1457	P	N	0.020	N	0.017	N	0.026	N	0.009	N	0.017
	1458	K	N	0.021	N	0.019	N	0.020	N	0.012	N	0.010
	1459	K	N	0.021	N	0.017	N	0.020	N	0.011	N	0.008
	1460	S	N	0.016	N	0.017	N	0.017	N	0.012	N	0.014
	1461	K	N	0.023	N	0.016	N	0.019	N	0.013	N	0.012
	1462	V	N	0.018	N	0.017	N	0.013	N	0.012	N	0.007
	1463	V	N	0.017	N	0.016	N	0.021	N	0.014	N	0.009
	1464	K	N	0.017	N	0.020	N	0.021	N	0.015	N	0.028
	1465	K	N	0.024	N	0.020	N	0.016	N	0.009	N	0.009
	1466	P	N	0.023	N	0.026	N	0.014	N	0.009	N	0.011
	1467	T	N	0.017	N	0.016	N	0.033	N	0.010	N	0.012
	1468	A	N	0.017	N	0.022	N	0.019	N	0.011	N	0.030
	1469	V	N	0.016	N	0.014	N	0.012	N	0.008	N	0.009
	1470	K	N	0.019	N	0.019	N	0.015	N	0.008	N	0.012
	1471	P	N	0.020	N	0.014	N	0.028	N	0.010	N	0.010
	1472	L	N	0.033	N	0.014	N	0.050	N	0.007	N	0.012
	1473	S	N	0.021	N	0.016	N	0.024	N	0.009	N	0.011
	1474	S	N	0.021	N	0.015	N	0.033	N	0.012	N	0.011
	1475	D	N	0.020	N	0.019	N	0.019	N	0.009	N	0.007
	1476	S	N	0.022	N	0.018	N	0.020	N	0.010	N	0.012
	1477	D	N	0.017	N	0.015	N	0.019	N	0.011	N	0.009
	1478	S	N	0.017	N	0.021	N	0.020	N	0.017	N	0.007
	1479	A	N	0.014	N	0.019	N	0.025	N	0.009	N	0.010
	1480	G	N	0.015	N	0.017	N	0.018	N	0.008	N	0.012
	1481	P	N	0.015	N	0.020	N	0.025	N	0.010	N	0.011
	1482	A	N	0.024	N	0.023	N	0.025	N	0.016	N	0.020
	1483	V	N	0.029	N	0.026	N	0.020	N	0.009	N	0.026
	1484	A	N	0.016	N	0.026	N	0.018	N	0.013	N	0.061
	1485	K	N	0.021	N	0.021	N	0.016	N	0.008	N	0.010
	1486	K	N	0.015	N	0.018	N	0.012	N	0.008	N	0.008
	1487	Q	N	0.016	N	0.017	N	0.016	N	0.017	N	0.008
	1488	A	N	0.026	N	0.011	N	0.016	N	0.013	N	0.010
	1489	K	N	0.016	N	0.015	N	0.016	N	0.013	N	0.005
	1490	K	N	0.022	N	0.019	N	0.016	N	0.009	N	0.007
	1491	R	N	0.018	N	0.012	N	0.017	N	0.007	N	0.018
	1492	K	N	0.016	N	0.022	N	0.016	N	0.011	N	0.045
	1493	T	N	0.032	N	0.012	N	0.019	N	0.012	N	0.010
	1494	V	N	0.019	N	0.018	N	0.023	N	0.010	N	0.007
	1495	L	N	0.012	N	0.014	N	0.020	N	0.009	N	0.008
	1496	S	N	0.019	N	0.022	N	0.027	N	0.008	N	0.011
	1497	S	N	0.017	N	0.019	N	0.014	N	0.008	N	0.010
	1498	D	N	0.018	N	0.021	N	0.019	N	0.009	N	0.007
	1499	Q	N	0.017	N	0.019	N	0.014	N	0.010	N	0.006
	1500	S	N	0.022	N	0.017	N	0.022	N	0.009	N	0.010
	1501	D	N	0.024	N	0.023	N	0.019	N	0.009	N	0.007
	1502	S	N	0.021	N	0.014	N	0.027	N	0.012	N	0.010
	1503	S	N	0.015	N	0.016	N	0.019	N	0.011	N	0.014
	1504	D	N	0.015	N	0.015	N	0.014	N	0.012	N	0.011
	1505	S	N	0.020	N	0.015	N	0.016	N	0.009	N	0.012
	1506	D	N	0.019	N	0.018	N	0.023	N	0.008	N	0.008
	1507	S	N	0.022	N	0.016	N	0.028	N	0.008	N	0.013
	1508	G	N	0.012	N	0.013	N	0.014	N	0.007	N	0.017
	1509	N	N	0.012	N	0.017	N	0.012	N	0.013	N	0.009
	1510	L	N	0.013	N	0.013	N	0.012	N	0.009	N	0.007
	1511	M	N	0.020	N	0.011	N	0.026	N	0.008	N	0.011
	1512	S	N	0.013	N	0.022	N	0.021	N	0.008	N	0.008
	1513	R	N	0.017	N	0.013	N	0.016	N	0.013	N	0.010
	1514	L	N	0.019	N	0.022	N	0.021	N	0.008	N	0.003
	1515	K	N	0.018	N	0.016	N	0.016	N	0.013	N	0.007
	1516	G	N	0.023	N	0.015	N	0.021	N	0.015	N	0.006
	1517	K	N	0.021	N	0.013	N	0.019	N	0.016	N	0.010
	1518	S	N	0.019	N	0.016	N	0.019	N	0.010	N	0.012
	1519	T	N	0.019	N	0.012	N	0.024	N	0.014	N	0.009
	1520	A	N	0.032	N	0.017	N	0.020	N	0.023	N	0.010
	1521	G	N	0.017	N	0.009	N	0.016	N	0.013	N	0.009
	1522	K	N	0.013	N	0.020	N	0.017	N	0.010	N	0.014
	1523	K	N	0.025	N	0.017	N	0.022	N	0.012	N	0.016
	1524	A	N	0.030	N	0.017	N	0.020	N	0.010	N	0.016
	1525	K	N	0.018	N	0.013	N	0.017	N	0.011	N	0.011
	1526	S	N	0.012	N	0.011	N	0.017	N	0.011	N	0.011
	1527	W	N	0.017	N	0.016	N	0.020	N	0.009	N	0.005
	1528	E	N	0.017	N	0.019	N	0.022	N	0.010	N	0.008
	1529	D	N	0.015	N	0.016	N	0.016	N	0.011	N	0.016
	1530	D	N	0.014	N	0.018	N	0.015	N	0.010	N	0.010
	1531	E	N	0.023	N	0.027	N	0.017	N	0.012	N	0.007
	1532	S	N	0.018	N	0.022	N	0.020	N	0.011	N	0.009
	1533	F	N	0.024	N	0.016	N	0.030	N	0.011	N	0.011
	1534	Q	N	0.022	N	0.023	N	0.019	N	0.014	N	0.013
	1535	L	N	0.014	N	0.017	N	0.029	N	0.014	N	0.013
	1536	E	N	0.017	N	0.022	N	0.021	N	0.013	N	0.013
	1537	E	N	0.015	N	0.020	N	0.018	N	0.012	N	0.009
	1538	T	N	0.018	N	0.019	N	0.020	N	0.009	N	0.016
	1539	E	N	0.014	N	0.018	N	0.022	N	0.013	N	0.011
	1540	K	N	0.022	N	0.014	N	0.021	N	0.009	N	0.007
	1541	V	N	0.012	N	0.021	N	0.019	N	0.010	N	0.009
	1542	V	N	0.024	N	0.018	N	0.017	N	0.008	N	0.011
	1543	V	N	0.020	N	0.017	N	0.026	N	0.011	N	0.006
	1544	S	N	0.018	N	0.021	N	0.019	N	0.017	N	0.008
	1545	A	N	0.026	N	0.023	N	0.035	N	0.017	N	0.012
	1546	A	N	0.023	N	0.016	N	0.023	N	0.015	N	0.016
	1547	P	N	0.026	N	0.012	N	0.063	N	0.010	N	0.018
	1548	R	N	0.035	N	0.020	N	0.028	N	0.026	N	0.013
	1549	S	N	0.023	N	0.013	N	0.025	N	0.015	N	0.011
	1550	R	N	0.032	N	0.015	N	0.024	N	0.017	N	0.012
	1551	A	N	0.040	N	0.020	N	0.022	N	0.016	N	0.010
	1552	A	N	0.018	N	0.016	N	0.019	N	0.018	N	0.005
	1553	R	N	0.032	N	0.013	N	0.029	N	0.030	N	0.006
	1554	T	N	0.032	N	0.020	N	0.029	N	0.016	N	0.007
	1555	T	N	0.018	N	0.011	N	0.022	N	0.016	N	0.008
	1556	K	N	0.029	N	0.009	N	0.036	N	0.011	N	0.010
	1557	P	N	0.033	N	0.018	N	0.028	N	0.023	N	0.006
	1558	V	N	0.023	N	0.017	N	0.018	N	0.015	N	0.011
	1559	T	N	0.025	N	0.014	N	0.026	N	0.019	N	0.013
	1560	Y	N	0.027	N	0.020	N	0.025	N	0.015	N	0.011
	1561	A	N	0.028	N	0.030	N	0.019	N	0.024	N	0.017
	1562	L	N	0.025	N	0.035	N	0.020	N	0.028	N	0.014
	1563	D	N	0.021	N	0.018	N	0.026	N	0.022	N	0.011
	1564	S	N	0.031	N	0.038	N	0.027	N	0.043	N	0.013
	1565	D	N	0.025	N	0.028	N	0.030	N	0.020	N	0.011
	1566	S	N	0.037	N	0.025	N	0.028	N	0.026	N	0.013
	1567	D	N	0.030	N	0.021	N	0.031	N	0.025	N	0.013
	1568	D	N	0.033	N	0.031	N	0.029	N	0.025	N	0.020
	1569	E	N	0.026	N	0.028	N	0.024	N	0.026	N	0.020
	1570	D	N	0.019	N	0.031	N	0.020	N	0.023	N	0.016

## Sheet: TOP2B_drerio
Supplementary Material S2: ATP/ADP/AMP and GTP/GDP binding probabilities along the sequence of Danio rerio TOP2B (Q1LUT2). Results were obtained using NsitePred tool (http://biomine.cs.vcu.edu/servers/NsitePred/). The first two columns display the residue number and the query sequence, respectively, which is followed by the results of predictions for 5 ligand types: ATP, ADP, AMP, GDP, and GTP. P…
	AA_number	AA	ATP binding res	ATP prob	ADP binding res	ADP prob	AMP binding res	AMP prob	GTP binding res	GTP prob	GDP binding res	GDP prob
	1	M	N	0.023	N	0.021	N	0.022	N	0.021	N	0.014
	2	S	N	0.022	N	0.023	N	0.021	N	0.022	N	0.010
	3	N	N	0.025	N	0.020	N	0.024	N	0.026	N	0.013
	4	G	N	0.025	N	0.016	N	0.034	N	0.026	N	0.013
	5	A	N	0.028	N	0.022	N	0.042	N	0.026	N	0.011
	6	A	N	0.042	N	0.020	N	0.040	N	0.015	N	0.006
	7	G	N	0.035	N	0.018	N	0.026	N	0.024	N	0.007
	8	S	N	0.017	N	0.016	N	0.019	N	0.013	N	0.008
	9	G	N	0.062	N	0.030	N	0.021	N	0.012	N	0.012
	10	G	N	0.025	N	0.022	N	0.061	N	0.020	N	0.009
	11	L	N	0.039	N	0.039	N	0.024	N	0.020	N	0.039
	12	T	N	0.040	N	0.019	N	0.022	N	0.028	N	0.014
	13	W	N	0.096	N	0.023	N	0.028	N	0.024	N	0.026
	14	V	N	0.030	N	0.010	N	0.023	N	0.014	N	0.017
	15	T	N	0.030	N	0.014	N	0.030	N	0.018	N	0.008
	16	L	N	0.026	N	0.023	N	0.026	N	0.016	N	0.012
	17	F	N	0.024	N	0.016	N	0.017	N	0.016	N	0.011
	18	D	N	0.011	N	0.020	N	0.026	N	0.009	N	0.011
	19	K	N	0.018	N	0.041	N	0.032	N	0.016	N	0.012
	20	N	N	0.018	N	0.025	N	0.022	N	0.008	N	0.008
	21	N	N	0.018	N	0.017	N	0.025	N	0.023	N	0.005
	22	G	N	0.015	N	0.018	N	0.027	N	0.018	N	0.008
	23	A	N	0.015	N	0.017	N	0.025	N	0.015	N	0.004
	24	K	N	0.014	N	0.021	N	0.016	N	0.018	N	0.011
	25	K	N	0.015	N	0.018	N	0.019	N	0.019	N	0.009
	26	E	N	0.015	N	0.018	N	0.022	N	0.013	N	0.010
	27	E	N	0.015	N	0.014	N	0.014	N	0.014	N	0.003
	28	M	N	0.016	N	0.015	N	0.019	N	0.010	N	0.009
	29	N	N	0.025	N	0.018	N	0.020	N	0.018	N	0.003
	30	G	N	0.013	N	0.018	N	0.016	N	0.010	N	0.007
	31	R	N	0.016	N	0.015	N	0.018	N	0.013	N	0.007
	32	G	N	0.013	N	0.013	N	0.017	N	0.009	N	0.011
	33	D	N	0.020	N	0.013	N	0.021	N	0.011	N	0.005
	34	A	N	0.016	N	0.012	N	0.024	N	0.012	N	0.008
	35	G	N	0.018	N	0.013	N	0.023	N	0.009	N	0.004
	36	K	N	0.017	N	0.022	N	0.012	N	0.009	N	0.009
	37	S	N	0.013	N	0.013	N	0.016	N	0.011	N	0.008
	38	E	N	0.015	N	0.011	N	0.013	N	0.010	N	0.007
	39	V	N	0.028	N	0.026	N	0.016	N	0.008	N	0.004
	40	V	N	0.029	N	0.015	N	0.027	N	0.011	N	0.011
	41	K	N	0.015	N	0.014	N	0.017	N	0.011	N	0.008
	42	K	N	0.019	N	0.014	N	0.021	N	0.010	N	0.012
	43	E	N	0.019	N	0.014	N	0.024	N	0.011	N	0.011
	44	S	N	0.023	N	0.019	N	0.026	N	0.013	N	0.020
	45	S	N	0.018	N	0.017	N	0.021	N	0.013	N	0.018
	46	K	N	0.020	N	0.016	N	0.023	N	0.010	N	0.012
	47	K	N	0.018	N	0.023	N	0.018	N	0.017	N	0.020
	48	M	N	0.020	N	0.012	N	0.015	N	0.016	N	0.018
	49	S	N	0.027	N	0.022	N	0.028	N	0.017	N	0.014
	50	V	N	0.018	N	0.024	N	0.022	N	0.025	N	0.021
	51	E	N	0.018	N	0.021	N	0.020	N	0.024	N	0.018
	52	R	N	0.019	N	0.023	N	0.016	N	0.030	N	0.013
	53	I	N	0.021	N	0.019	N	0.043	N	0.016	N	0.017
	54	Y	N	0.039	N	0.041	N	0.023	N	0.021	N	0.019
	55	Q	N	0.027	N	0.025	N	0.031	N	0.033	N	0.019
	56	K	N	0.025	N	0.026	N	0.025	N	0.020	N	0.016
	57	K	N	0.030	N	0.034	N	0.026	N	0.018	N	0.016
	58	T	N	0.029	N	0.031	N	0.033	N	0.027	N	0.015
	59	Q	N	0.021	N	0.023	N	0.031	N	0.027	N	0.013
	60	L	N	0.024	N	0.025	N	0.029	N	0.023	N	0.013
	61	E	N	0.027	N	0.020	N	0.025	N	0.028	N	0.019
	62	H	N	0.030	N	0.023	N	0.025	N	0.029	N	0.016
	63	I	N	0.028	N	0.036	N	0.029	N	0.034	N	0.020
	64	L	N	0.028	N	0.027	N	0.020	N	0.019	N	0.020
	65	L	N	0.032	N	0.027	N	0.030	N	0.025	N	0.018
	66	R	N	0.047	N	0.046	N	0.032	N	0.032	N	0.034
	67	P	N	0.035	N	0.027	N	0.032	N	0.032	N	0.019
	68	D	N	0.036	N	0.031	N	0.033	N	0.035	N	0.022
	69	T	N	0.046	N	0.024	N	0.032	N	0.038	N	0.022
	70	Y	N	0.068	N	0.028	N	0.035	B	0.075	N	0.032
	71	I	N	0.035	N	0.036	N	0.036	N	0.019	N	0.023
	72	G	N	0.053	N	0.053	N	0.075	N	0.021	N	0.052
	73	S	N	0.035	N	0.032	N	0.044	N	0.029	N	0.035
	74	V	N	0.024	N	0.020	N	0.066	N	0.015	N	0.023
	75	E	N	0.031	N	0.020	N	0.024	N	0.020	N	0.014
	76	P	N	0.022	N	0.022	N	0.021	N	0.017	N	0.013
	77	V	N	0.024	N	0.019	N	0.027	N	0.014	N	0.012
	78	T	N	0.042	N	0.024	N	0.021	N	0.016	N	0.013
	79	Q	N	0.047	N	0.013	N	0.017	N	0.016	N	0.012
	80	Q	N	0.020	N	0.021	N	0.025	N	0.008	N	0.010
	81	M	N	0.021	N	0.023	N	0.025	N	0.008	N	0.013
	82	W	N	0.026	N	0.024	N	0.041	N	0.015	N	0.027
	83	V	N	0.028	N	0.011	N	0.030	N	0.014	N	0.013
	84	F	N	0.019	N	0.006	N	0.015	N	0.017	N	0.028
	85	D	N	0.011	N	0.007	N	0.010	N	0.021	N	0.014
	86	E	N	0.024	N	0.013	N	0.014	N	0.010	N	0.015
	87	E	N	0.019	N	0.008	N	0.017	N	0.013	N	0.010
	88	I	N	0.011	N	0.007	N	0.015	N	0.009	N	0.007
	89	G	N	0.009	N	0.011	N	0.014	N	0.051	N	0.006
	90	M	N	0.014	N	0.010	N	0.020	N	0.020	N	0.008
	91	N	N	0.022	N	0.023	N	0.033	N	0.012	N	0.010
	92	L	N	0.013	N	0.016	N	0.013	N	0.008	N	0.009
	93	R	N	0.014	N	0.019	N	0.021	N	0.018	N	0.013
	94	E	N	0.016	N	0.011	N	0.055	N	0.017	N	0.018
	95	I	N	0.034	N	0.020	N	0.015	N	0.026	N	0.010
	96	S	N	0.026	N	0.019	N	0.024	N	0.020	N	0.012
	97	F	N	0.029	N	0.024	N	0.014	N	0.021	N	0.016
	98	V	N	0.052	N	0.021	N	0.020	N	0.054	N	0.014
	99	P	N	0.056	N	0.027	N	0.022	N	0.073	N	0.012
	100	G	B	0.166	N	0.033	N	0.061	B	0.079	N	0.011
	101	L	B	0.212	N	0.034	N	0.033	N	0.060	N	0.013
	102	Y	N	0.077	N	0.024	N	0.071	N	0.049	N	0.023
	103	K	N	0.093	N	0.047	N	0.045	B	0.157	N	0.092
	104	I	N	0.027	N	0.022	N	0.049	N	0.013	N	0.010
	105	F	N	0.085	N	0.021	N	0.036	N	0.015	N	0.011
	106	D	N	0.039	N	0.030	N	0.040	N	0.022	N	0.011
	107	E	B	0.245	N	0.051	N	0.066	B	0.107	N	0.023
	108	I	B	0.193	N	0.031	N	0.070	N	0.050	N	0.017
	109	L	N	0.043	N	0.026	N	0.037	N	0.011	N	0.013
	110	V	N	0.034	N	0.031	N	0.036	N	0.024	N	0.025
	111	N	N	0.033	B	0.634	N	0.054	N	0.045	N	0.047
	112	A	N	0.055	N	0.042	N	0.042	N	0.056	B	0.185
	113	A	N	0.049	N	0.030	N	0.050	N	0.032	N	0.029
	114	D	N	0.055	N	0.032	N	0.044	B	0.136	B	0.144
	115	N	N	0.032	N	0.078	N	0.035	N	0.052	N	0.050
	116	K	N	0.028	N	0.023	N	0.033	N	0.025	N	0.019
	117	Q	N	0.032	N	0.040	N	0.031	N	0.025	N	0.019
	118	R	N	0.033	N	0.051	N	0.025	N	0.017	N	0.018
	119	D	N	0.032	N	0.024	N	0.026	N	0.027	N	0.015
	120	K	N	0.020	N	0.023	N	0.027	N	0.024	N	0.015
	121	N	N	0.035	N	0.021	N	0.048	N	0.016	N	0.015
	122	M	N	0.028	N	0.036	N	0.034	N	0.015	N	0.017
	123	T	N	0.027	N	0.024	N	0.032	N	0.021	N	0.018
	124	T	N	0.016	N	0.031	N	0.031	N	0.039	N	0.013
	125	I	N	0.024	N	0.026	N	0.025	N	0.031	N	0.018
	126	K	N	0.028	N	0.022	N	0.025	N	0.022	N	0.015
	127	I	N	0.028	N	0.023	N	0.028	N	0.025	N	0.014
	128	T	N	0.029	N	0.017	N	0.030	N	0.027	N	0.019
	129	I	N	0.027	N	0.014	N	0.024	N	0.019	N	0.014
	130	D	N	0.017	N	0.020	N	0.025	N	0.026	N	0.020
	131	P	N	0.025	N	0.016	N	0.023	N	0.034	N	0.015
	132	E	N	0.028	N	0.014	N	0.025	N	0.019	N	0.018
	133	S	N	0.020	N	0.011	N	0.037	N	0.019	N	0.014
	134	N	N	0.017	N	0.032	N	0.030	N	0.027	N	0.021
	135	T	N	0.023	N	0.035	N	0.029	N	0.028	N	0.024
	136	I	N	0.024	N	0.021	N	0.025	N	0.025	N	0.017
	137	S	N	0.038	N	0.025	N	0.031	N	0.022	N	0.018
	138	V	N	0.024	N	0.022	N	0.023	N	0.017	N	0.015
	139	W	N	0.028	N	0.014	N	0.029	N	0.043	N	0.017
	140	N	B	0.105	B	0.341	N	0.063	N	0.029	N	0.025
	141	N	N	0.028	N	0.021	N	0.031	N	0.022	N	0.024
	142	G	N	0.062	N	0.046	N	0.044	B	0.143	N	0.027
	143	K	N	0.050	N	0.020	N	0.041	N	0.064	N	0.038
	144	G	N	0.043	N	0.046	N	0.037	N	0.031	N	0.037
	145	I	N	0.039	B	0.218	N	0.040	N	0.048	N	0.030
	146	P	N	0.052	N	0.045	N	0.054	N	0.028	N	0.022
	147	V	N	0.053	N	0.042	N	0.049	N	0.060	N	0.019
	148	V	N	0.024	N	0.027	N	0.030	N	0.025	N	0.020
	149	E	N	0.037	N	0.023	N	0.030	N	0.020	N	0.013
	150	H	N	0.044	N	0.075	N	0.032	N	0.042	N	0.019
	151	K	N	0.030	N	0.022	N	0.027	N	0.017	N	0.017
	152	D	N	0.040	N	0.021	N	0.033	N	0.025	N	0.022
	153	E	N	0.031	N	0.028	N	0.031	N	0.015	N	0.015
	154	K	N	0.026	N	0.024	N	0.048	N	0.041	N	0.015
	155	M	N	0.041	N	0.033	N	0.018	N	0.016	N	0.020
	156	Y	N	0.062	N	0.016	N	0.031	N	0.025	N	0.013
	157	V	N	0.040	N	0.044	N	0.084	N	0.030	N	0.014
	158	P	N	0.023	N	0.028	N	0.030	N	0.021	N	0.018
	159	A	N	0.058	N	0.050	N	0.064	N	0.028	N	0.019
	160	L	N	0.045	N	0.021	N	0.025	N	0.022	N	0.013
	161	I	N	0.035	N	0.048	N	0.043	N	0.011	N	0.015
	162	F	N	0.024	N	0.090	N	0.027	N	0.016	N	0.013
	163	G	N	0.027	N	0.013	N	0.033	N	0.008	N	0.011
	164	H	N	0.017	N	0.022	N	0.021	N	0.008	N	0.020
	165	L	N	0.026	N	0.013	N	0.023	N	0.005	N	0.009
	166	L	B	0.135	B	0.117	N	0.040	N	0.020	N	0.016
	167	T	N	0.080	N	0.023	N	0.033	N	0.032	N	0.012
	168	S	N	0.063	B	0.153	N	0.040	B	0.153	N	0.027
	169	S	N	0.094	N	0.075	N	0.037	B	0.334	N	0.073
	170	N	N	0.066	B	0.191	N	0.035	B	0.197	N	0.019
	171	Y	N	0.036	N	0.056	N	0.020	N	0.062	N	0.014
	172	D	N	0.041	N	0.017	N	0.032	B	0.094	N	0.012
	173	D	N	0.014	N	0.016	N	0.028	N	0.046	N	0.014
	174	N	N	0.016	N	0.014	N	0.021	N	0.014	N	0.009
	175	E	N	0.024	N	0.026	N	0.025	N	0.026	N	0.015
	176	K	N	0.032	N	0.020	N	0.020	N	0.016	N	0.007
	177	K	N	0.033	N	0.018	N	0.042	N	0.068	N	0.012
	178	V	N	0.026	N	0.017	N	0.024	B	0.127	N	0.013
	179	T	N	0.064	N	0.030	N	0.042	N	0.037	N	0.018
	180	G	N	0.074	N	0.030	N	0.037	N	0.029	N	0.008
	181	G	B	0.135	B	0.414	N	0.049	B	0.114	N	0.015
	182	R	B	0.115	B	0.452	N	0.042	N	0.045	N	0.032
	183	N	B	0.312	B	0.306	N	0.060	B	0.394	B	0.272
	184	G	B	0.644	B	0.643	B	0.214	B	0.854	N	0.071
	185	Y	B	0.363	B	0.369	N	0.024	B	0.492	N	0.022
	186	G	B	0.120	B	0.770	N	0.052	B	0.307	N	0.075
	187	A	N	0.069	B	0.565	N	0.030	N	0.060	N	0.025
	188	K	N	0.045	B	0.653	N	0.031	N	0.074	N	0.021
	189	L	N	0.022	N	0.021	N	0.036	N	0.025	N	0.017
	190	C	N	0.092	N	0.038	N	0.027	B	0.196	N	0.011
	191	N	N	0.071	N	0.053	B	0.147	N	0.037	N	0.050
	192	I	N	0.014	N	0.027	N	0.055	N	0.046	N	0.032
	193	F	N	0.069	N	0.024	N	0.095	N	0.038	N	0.021
	194	S	B	0.186	N	0.066	N	0.062	N	0.054	N	0.033
	195	L	N	0.045	N	0.041	N	0.075	B	0.085	N	0.022
	196	K	N	0.043	N	0.028	N	0.035	N	0.026	N	0.017
	197	F	N	0.062	N	0.043	N	0.036	N	0.030	N	0.019
	198	T	N	0.047	N	0.029	N	0.024	N	0.016	N	0.017
	199	V	N	0.025	N	0.020	N	0.028	N	0.022	N	0.014
	200	E	N	0.019	N	0.023	N	0.032	N	0.023	N	0.016
	201	T	N	0.019	N	0.018	N	0.018	N	0.014	N	0.018
	202	A	N	0.021	N	0.020	N	0.024	N	0.053	N	0.012
	203	C	N	0.019	N	0.017	N	0.022	N	0.019	N	0.010
	204	K	N	0.023	N	0.021	N	0.026	N	0.036	N	0.014
	205	E	N	0.021	N	0.018	N	0.026	N	0.024	N	0.010
	206	Y	N	0.025	N	0.025	N	0.026	N	0.026	N	0.014
	207	K	N	0.032	N	0.025	N	0.027	N	0.021	N	0.011
	208	R	N	0.049	N	0.044	N	0.039	N	0.033	N	0.019
	209	S	N	0.035	N	0.036	N	0.031	N	0.015	N	0.017
	210	F	N	0.066	N	0.037	N	0.046	N	0.024	N	0.017
	211	K	N	0.026	N	0.017	N	0.030	N	0.013	N	0.016
	212	Q	N	0.065	N	0.028	N	0.033	N	0.035	N	0.026
	213	T	N	0.021	N	0.030	N	0.029	N	0.026	N	0.022
	214	W	N	0.037	N	0.036	N	0.035	N	0.069	N	0.018
	215	T	N	0.022	N	0.030	N	0.023	N	0.030	N	0.015
	216	E	N	0.022	N	0.037	N	0.026	N	0.021	N	0.017
	217	N	N	0.021	N	0.033	N	0.034	N	0.032	N	0.018
	218	M	N	0.037	N	0.037	N	0.061	N	0.034	N	0.022
	219	G	N	0.024	N	0.037	N	0.058	N	0.011	N	0.011
	220	K	N	0.019	N	0.014	N	0.022	N	0.026	N	0.011
	221	S	N	0.079	N	0.031	N	0.031	N	0.027	N	0.014
	222	N	N	0.032	N	0.015	N	0.026	N	0.010	N	0.024
	223	E	N	0.046	N	0.022	N	0.028	N	0.008	N	0.015
	224	A	N	0.031	N	0.014	N	0.034	N	0.013	N	0.014
	225	K	N	0.036	N	0.021	N	0.034	N	0.015	N	0.014
	226	I	N	0.034	N	0.036	N	0.020	N	0.011	N	0.019
	227	K	N	0.034	N	0.020	N	0.021	N	0.017	N	0.017
	228	Y	N	0.023	N	0.014	N	0.020	N	0.016	N	0.013
	229	F	N	0.022	N	0.025	N	0.019	N	0.045	N	0.018
	230	D	N	0.037	N	0.011	N	0.034	N	0.023	N	0.017
	231	G	N	0.025	N	0.021	N	0.027	N	0.022	N	0.012
	232	E	N	0.027	N	0.025	N	0.022	N	0.025	N	0.020
	233	D	N	0.017	N	0.028	N	0.025	N	0.024	N	0.016
	234	F	N	0.041	N	0.028	N	0.032	N	0.044	N	0.013
	235	T	N	0.062	N	0.023	N	0.036	N	0.021	N	0.013
	236	C	N	0.036	N	0.026	N	0.038	N	0.020	N	0.020
	237	V	N	0.041	N	0.027	N	0.036	N	0.048	N	0.023
	238	T	N	0.048	N	0.033	N	0.061	N	0.032	N	0.025
	239	F	N	0.051	N	0.031	N	0.081	B	0.128	N	0.031
	240	Q	N	0.045	N	0.024	N	0.052	N	0.025	N	0.026
	241	P	N	0.048	N	0.025	N	0.037	N	0.042	N	0.099
	242	D	N	0.043	N	0.031	N	0.037	N	0.039	N	0.024
	243	L	N	0.040	N	0.029	N	0.043	N	0.037	N	0.023
	244	A	N	0.044	N	0.029	N	0.036	N	0.034	N	0.023
	245	K	N	0.044	N	0.030	N	0.043	N	0.035	N	0.024
	246	F	N	0.041	N	0.030	N	0.036	N	0.035	N	0.023
	247	N	N	0.039	N	0.031	N	0.033	N	0.033	N	0.022
	248	M	N	0.037	N	0.026	N	0.035	N	0.031	N	0.023
	249	E	N	0.035	N	0.026	N	0.035	N	0.024	N	0.022
	250	K	N	0.037	N	0.028	N	0.031	N	0.017	N	0.020
	251	L	N	0.037	N	0.028	N	0.031	N	0.033	N	0.017
	252	D	N	0.023	N	0.031	N	0.030	N	0.030	N	0.017
	253	K	N	0.036	N	0.026	N	0.030	N	0.029	N	0.012
	254	D	N	0.062	N	0.025	N	0.034	N	0.034	N	0.021
	255	I	N	0.034	N	0.023	N	0.032	N	0.019	N	0.019
	256	V	N	0.027	N	0.020	N	0.034	N	0.023	N	0.022
	257	A	N	0.033	N	0.028	N	0.030	N	0.026	N	0.017
	258	L	N	0.033	N	0.035	N	0.026	N	0.026	N	0.018
	259	L	N	0.033	N	0.029	N	0.025	N	0.029	N	0.019
	260	T	N	0.020	N	0.028	N	0.026	N	0.034	N	0.018
	261	R	N	0.036	N	0.031	N	0.032	N	0.027	N	0.015
	262	R	N	0.043	N	0.054	N	0.034	N	0.026	N	0.024
	263	A	N	0.034	N	0.026	N	0.028	N	0.023	N	0.020
	264	Y	N	0.044	N	0.032	N	0.032	N	0.030	N	0.020
	265	D	N	0.041	N	0.033	N	0.030	N	0.032	N	0.029
	266	V	N	0.030	N	0.029	N	0.018	N	0.024	N	0.019
	267	A	N	0.026	N	0.022	N	0.026	N	0.028	N	0.032
	268	G	N	0.030	N	0.010	N	0.021	N	0.022	N	0.015
	269	S	N	0.025	N	0.017	N	0.024	N	0.012	N	0.016
	270	C	N	0.022	N	0.020	N	0.021	N	0.019	N	0.014
	271	R	N	0.031	N	0.019	N	0.029	N	0.015	N	0.016
	272	G	N	0.025	N	0.020	N	0.025	N	0.030	N	0.020
	273	V	N	0.018	N	0.018	N	0.029	N	0.027	N	0.015
	274	K	N	0.017	N	0.020	N	0.030	N	0.013	N	0.014
	275	V	N	0.014	N	0.017	N	0.023	N	0.016	N	0.013
	276	I	N	0.025	N	0.024	N	0.028	N	0.017	N	0.015
	277	L	N	0.013	N	0.019	N	0.024	N	0.022	N	0.018
	278	N	N	0.023	N	0.014	N	0.030	N	0.020	N	0.014
	279	G	N	0.039	N	0.026	N	0.074	N	0.054	N	0.052
	280	K	N	0.018	N	0.043	N	0.030	N	0.013	N	0.039
	281	K	N	0.061	N	0.036	N	0.044	N	0.025	N	0.026
	282	L	N	0.030	N	0.025	N	0.034	N	0.032	N	0.032
	283	P	N	0.036	N	0.020	N	0.030	N	0.028	N	0.019
	284	V	N	0.034	N	0.031	N	0.027	N	0.024	N	0.022
	285	N	N	0.026	N	0.018	N	0.042	N	0.020	N	0.016
	286	S	N	0.046	N	0.023	N	0.026	N	0.024	N	0.020
	287	F	N	0.026	N	0.041	N	0.036	N	0.048	N	0.020
	288	R	N	0.025	N	0.027	N	0.022	N	0.028	N	0.017
	289	S	N	0.025	N	0.017	N	0.019	N	0.019	N	0.017
	290	Y	N	0.032	N	0.032	N	0.042	N	0.027	N	0.020
	291	V	N	0.019	N	0.020	N	0.028	N	0.024	N	0.016
	292	D	N	0.019	N	0.018	N	0.026	N	0.017	N	0.017
	293	F	N	0.025	N	0.021	N	0.032	N	0.021	N	0.016
	294	Y	N	0.029	N	0.056	N	0.016	N	0.021	N	0.014
	295	V	N	0.020	N	0.016	N	0.012	N	0.018	N	0.010
	296	K	N	0.022	N	0.015	N	0.019	N	0.018	N	0.014
	297	D	N	0.018	N	0.017	N	0.027	N	0.012	N	0.012
	298	K	N	0.028	N	0.022	N	0.026	N	0.020	N	0.015
	299	L	N	0.026	N	0.013	N	0.019	N	0.014	N	0.009
	300	D	N	0.023	N	0.014	N	0.023	N	0.011	N	0.011
	301	E	N	0.020	N	0.025	N	0.021	N	0.012	N	0.009
	302	T	N	0.033	N	0.015	N	0.031	N	0.006	N	0.013
	303	G	N	0.018	N	0.015	N	0.017	N	0.009	N	0.014
	304	V	N	0.025	N	0.018	N	0.014	N	0.012	N	0.017
	305	A	N	0.026	N	0.024	N	0.082	N	0.011	N	0.009
	306	L	N	0.045	N	0.024	N	0.026	N	0.008	N	0.013
	307	K	N	0.032	N	0.024	N	0.021	N	0.007	N	0.011
	308	V	N	0.057	N	0.026	N	0.019	N	0.011	N	0.014
	309	V	N	0.020	N	0.022	N	0.031	N	0.011	N	0.013
	310	N	N	0.015	N	0.027	N	0.026	N	0.028	N	0.019
	311	E	N	0.029	N	0.025	N	0.031	N	0.055	N	0.033
	312	T	N	0.042	N	0.052	N	0.027	N	0.065	N	0.023
	313	V	N	0.029	N	0.038	N	0.024	N	0.015	N	0.012
	314	N	N	0.028	N	0.025	N	0.023	N	0.029	N	0.014
	315	E	N	0.035	N	0.025	N	0.026	N	0.025	N	0.015
	316	R	N	0.019	N	0.016	N	0.024	N	0.041	N	0.014
	317	W	N	0.035	N	0.024	N	0.041	N	0.063	N	0.012
	318	E	B	0.158	N	0.038	N	0.063	N	0.046	N	0.020
	319	V	N	0.070	N	0.020	N	0.024	N	0.033	N	0.018
	320	C	N	0.041	N	0.024	N	0.047	N	0.044	N	0.017
	321	L	N	0.043	N	0.031	N	0.054	N	0.021	N	0.014
	322	T	N	0.029	N	0.021	N	0.040	N	0.050	N	0.018
	323	M	N	0.011	N	0.020	N	0.033	N	0.009	N	0.018
	324	S	N	0.021	N	0.008	N	0.027	N	0.021	N	0.016
	325	E	N	0.015	N	0.020	N	0.027	N	0.019	N	0.011
	326	K	N	0.017	N	0.031	N	0.036	N	0.023	N	0.017
	327	G	N	0.047	N	0.026	N	0.034	N	0.034	N	0.022
	328	F	N	0.042	N	0.027	N	0.032	N	0.068	N	0.019
	329	Q	N	0.038	N	0.025	N	0.033	N	0.041	N	0.017
	330	Q	N	0.030	N	0.025	N	0.028	N	0.056	N	0.014
	331	I	N	0.022	N	0.020	N	0.040	N	0.022	N	0.015
	332	S	N	0.042	N	0.026	N	0.041	N	0.030	N	0.015
	333	F	N	0.092	N	0.039	N	0.029	B	0.177	N	0.026
	334	V	N	0.036	N	0.019	N	0.033	N	0.064	N	0.026
	335	N	B	0.168	N	0.034	N	0.074	N	0.041	B	0.110
	336	S	N	0.030	N	0.017	N	0.052	B	0.078	N	0.030
	337	I	N	0.033	N	0.028	N	0.051	N	0.038	N	0.025
	338	A	N	0.035	N	0.028	N	0.041	N	0.025	N	0.053
	339	T	N	0.036	N	0.034	N	0.042	N	0.056	N	0.028
	340	T	N	0.039	N	0.031	N	0.044	N	0.039	N	0.028
	341	K	N	0.040	N	0.030	N	0.030	N	0.036	N	0.043
	342	G	N	0.053	N	0.032	N	0.041	N	0.041	N	0.042
	343	G	N	0.067	N	0.028	N	0.036	N	0.042	N	0.027
	344	R	N	0.045	N	0.027	N	0.042	N	0.042	N	0.052
	345	H	N	0.058	N	0.035	N	0.034	N	0.035	N	0.060
	346	I	N	0.039	N	0.032	N	0.038	N	0.038	N	0.022
	347	D	N	0.033	N	0.024	N	0.034	N	0.029	N	0.022
	348	Y	N	0.032	N	0.043	N	0.033	N	0.026	N	0.022
	349	I	N	0.033	N	0.029	N	0.026	N	0.025	N	0.022
	350	V	N	0.030	N	0.025	N	0.027	N	0.024	N	0.011
	351	D	N	0.025	N	0.020	N	0.025	N	0.024	N	0.013
	352	Q	N	0.032	N	0.016	N	0.018	N	0.015	N	0.010
	353	I	N	0.016	N	0.015	N	0.027	N	0.024	N	0.013
	354	V	N	0.022	N	0.018	N	0.034	N	0.013	N	0.015
	355	G	N	0.028	N	0.025	N	0.026	N	0.016	N	0.015
	356	K	N	0.018	N	0.016	N	0.018	N	0.014	N	0.010
	357	L	N	0.021	N	0.018	N	0.018	N	0.009	N	0.010
	358	I	N	0.016	N	0.013	N	0.012	N	0.016	N	0.011
	359	E	N	0.024	N	0.031	N	0.021	N	0.015	N	0.010
	360	V	N	0.020	N	0.028	N	0.018	N	0.010	N	0.011
	361	V	N	0.022	N	0.019	N	0.020	N	0.009	N	0.009
	362	K	N	0.017	N	0.018	N	0.019	N	0.016	N	0.011
	363	K	N	0.032	N	0.033	N	0.022	N	0.012	N	0.017
	364	K	N	0.028	N	0.027	N	0.023	N	0.016	N	0.012
	365	N	N	0.026	N	0.020	N	0.023	N	0.015	N	0.014
	366	K	N	0.029	N	0.023	N	0.034	N	0.017	N	0.015
	367	A	N	0.022	N	0.015	N	0.022	N	0.015	N	0.016
	368	G	N	0.023	N	0.013	N	0.022	N	0.016	N	0.014
	369	V	N	0.018	N	0.026	N	0.020	N	0.019	N	0.017
	370	S	N	0.025	N	0.030	N	0.019	N	0.016	N	0.023
	371	V	N	0.018	N	0.024	N	0.019	N	0.011	N	0.015
	372	K	N	0.039	N	0.020	N	0.021	N	0.019	N	0.012
	373	P	N	0.017	N	0.026	N	0.020	N	0.029	N	0.015
	374	F	N	0.020	N	0.024	N	0.028	N	0.024	N	0.020
	375	Q	N	0.025	N	0.023	N	0.025	N	0.024	N	0.017
	376	V	N	0.023	N	0.020	N	0.018	N	0.026	N	0.017
	377	K	N	0.031	N	0.020	N	0.027	N	0.051	N	0.017
	378	N	N	0.023	N	0.030	N	0.024	N	0.023	N	0.016
	379	H	N	0.036	N	0.025	N	0.041	N	0.014	N	0.015
	380	L	N	0.020	N	0.022	N	0.020	N	0.011	N	0.019
	381	W	N	0.024	N	0.015	N	0.039	N	0.016	N	0.018
	382	V	N	0.019	N	0.016	N	0.037	N	0.021	N	0.017
	383	F	N	0.090	N	0.021	N	0.043	N	0.015	N	0.011
	384	V	N	0.012	N	0.012	N	0.019	N	0.007	N	0.015
	385	N	N	0.031	N	0.049	N	0.065	N	0.060	N	0.025
	386	A	N	0.042	N	0.015	N	0.032	N	0.010	N	0.015
	387	L	N	0.043	N	0.030	N	0.035	N	0.039	N	0.025
	388	I	N	0.096	N	0.040	N	0.060	N	0.056	N	0.010
	389	E	N	0.039	N	0.027	N	0.037	N	0.032	N	0.018
	390	N	N	0.041	N	0.029	N	0.032	N	0.030	N	0.016
	391	P	N	0.060	N	0.027	N	0.036	N	0.064	N	0.020
	392	T	N	0.047	N	0.027	N	0.035	N	0.031	N	0.022
	393	F	N	0.053	N	0.033	N	0.036	N	0.057	N	0.022
	394	D	N	0.042	N	0.029	N	0.036	N	0.036	N	0.023
	395	S	N	0.043	N	0.034	N	0.035	N	0.060	N	0.022
	396	Q	N	0.058	N	0.034	N	0.035	N	0.067	N	0.022
	397	T	N	0.052	N	0.027	N	0.041	B	0.153	N	0.026
	398	K	N	0.047	N	0.021	N	0.049	N	0.035	N	0.018
	399	E	N	0.037	N	0.026	N	0.034	N	0.023	N	0.018
	400	N	N	0.032	N	0.023	N	0.032	N	0.013	N	0.018
	401	M	N	0.050	N	0.025	N	0.029	N	0.048	N	0.017
	402	T	N	0.048	N	0.045	N	0.031	N	0.024	N	0.019
	403	L	N	0.054	N	0.022	N	0.033	N	0.021	N	0.014
	404	Q	N	0.020	N	0.017	N	0.037	N	0.015	N	0.013
	405	T	N	0.023	N	0.020	N	0.029	N	0.018	N	0.014
	406	K	N	0.024	N	0.023	N	0.021	N	0.023	N	0.014
	407	S	N	0.024	N	0.013	N	0.042	N	0.012	N	0.020
	408	F	N	0.014	N	0.017	N	0.025	N	0.010	N	0.029
	409	G	N	0.075	N	0.022	N	0.043	N	0.053	N	0.036
	410	S	N	0.019	N	0.014	N	0.023	N	0.012	N	0.027
	411	K	N	0.016	N	0.028	N	0.025	N	0.034	N	0.011
	412	C	N	0.032	N	0.023	N	0.031	N	0.019	N	0.015
	413	A	N	0.017	N	0.017	N	0.028	N	0.022	N	0.012
	414	L	N	0.026	N	0.021	N	0.089	N	0.022	N	0.022
	415	S	N	0.020	N	0.019	N	0.033	N	0.031	N	0.013
	416	E	N	0.021	N	0.025	N	0.023	N	0.034	N	0.018
	417	K	N	0.025	N	0.026	N	0.017	N	0.017	N	0.013
	418	F	N	0.034	N	0.014	N	0.035	N	0.020	N	0.015
	419	I	N	0.021	N	0.019	N	0.028	N	0.019	N	0.016
	420	R	N	0.022	N	0.017	N	0.025	N	0.020	N	0.015
	421	A	N	0.024	N	0.022	N	0.025	N	0.025	N	0.015
	422	A	N	0.030	N	0.025	N	0.026	N	0.013	N	0.017
	423	T	N	0.031	N	0.026	N	0.020	N	0.018	N	0.017
	424	N	N	0.017	N	0.013	N	0.019	N	0.011	N	0.016
	425	C	N	0.031	N	0.043	N	0.031	N	0.015	N	0.024
	426	G	N	0.020	N	0.020	N	0.022	N	0.017	N	0.015
	427	I	N	0.024	N	0.020	N	0.028	N	0.017	N	0.015
	428	V	N	0.025	N	0.026	N	0.029	N	0.024	N	0.012
	429	E	N	0.023	N	0.019	N	0.020	N	0.014	N	0.014
	430	S	N	0.022	N	0.029	N	0.018	N	0.014	N	0.010
	431	I	N	0.019	N	0.007	N	0.040	N	0.010	N	0.012
	432	L	N	0.021	N	0.034	N	0.011	N	0.013	N	0.009
	433	N	N	0.028	N	0.015	N	0.017	N	0.011	N	0.013
	434	W	N	0.023	N	0.031	N	0.026	N	0.017	N	0.012
	435	V	N	0.017	N	0.009	N	0.016	N	0.014	N	0.012
	436	K	N	0.022	N	0.017	N	0.021	N	0.014	N	0.011
	437	F	N	0.027	N	0.028	N	0.018	N	0.010	N	0.010
	438	K	N	0.020	N	0.023	N	0.018	N	0.012	N	0.011
	439	A	N	0.019	N	0.014	N	0.023	N	0.013	N	0.012
	440	Q	N	0.023	N	0.023	N	0.023	N	0.014	N	0.010
	441	T	N	0.023	N	0.021	N	0.020	N	0.015	N	0.010
	442	Q	N	0.019	N	0.018	N	0.025	N	0.017	N	0.010
	443	L	N	0.019	N	0.016	N	0.038	N	0.010	N	0.008
	444	N	N	0.022	N	0.019	N	0.022	N	0.014	N	0.008
	445	K	N	0.032	N	0.022	N	0.016	N	0.019	N	0.011
	446	K	N	0.026	N	0.017	N	0.021	N	0.012	N	0.013
	447	C	N	0.018	N	0.029	N	0.022	N	0.012	N	0.010
	448	S	N	0.031	N	0.016	N	0.027	N	0.014	N	0.010
	449	S	N	0.026	N	0.021	N	0.019	N	0.014	N	0.011
	450	V	N	0.029	N	0.018	N	0.038	N	0.015	N	0.006
	451	K	N	0.025	N	0.016	N	0.035	N	0.013	N	0.012
	452	H	N	0.031	N	0.015	N	0.033	N	0.013	N	0.009
	453	S	N	0.033	N	0.023	N	0.025	N	0.007	N	0.008
	454	K	N	0.030	N	0.031	N	0.022	N	0.010	N	0.024
	455	I	N	0.030	N	0.017	N	0.027	N	0.014	N	0.019
	456	K	N	0.015	N	0.023	N	0.024	N	0.007	N	0.021
	457	G	N	0.044	N	0.023	N	0.021	N	0.013	N	0.012
	458	I	N	0.036	N	0.021	N	0.023	N	0.018	N	0.011
	459	P	N	0.029	N	0.029	N	0.025	N	0.039	N	0.019
	460	K	N	0.047	N	0.032	N	0.033	N	0.055	N	0.021
	461	L	N	0.027	N	0.055	N	0.042	N	0.067	N	0.020
	462	D	N	0.033	N	0.019	N	0.023	N	0.039	N	0.021
	463	D	N	0.058	N	0.022	N	0.035	N	0.026	N	0.017
	464	A	N	0.018	N	0.032	N	0.027	N	0.022	N	0.018
	465	N	N	0.030	N	0.019	N	0.028	N	0.016	N	0.014
	466	D	N	0.025	N	0.025	N	0.031	N	0.013	N	0.015
	467	A	N	0.041	N	0.011	N	0.025	N	0.014	N	0.013
	468	G	N	0.020	N	0.027	N	0.031	N	0.015	N	0.015
	469	G	N	0.031	N	0.021	N	0.030	N	0.010	N	0.013
	470	K	N	0.027	N	0.021	N	0.021	N	0.013	N	0.013
	471	H	N	0.022	N	0.021	N	0.019	N	0.023	N	0.018
	472	S	N	0.027	N	0.023	N	0.036	N	0.046	N	0.020
	473	S	N	0.014	N	0.021	N	0.017	N	0.020	N	0.017
	474	E	N	0.019	N	0.028	N	0.017	N	0.024	N	0.013
	475	C	N	0.024	N	0.020	N	0.040	N	0.038	N	0.018
	476	T	N	0.033	N	0.023	N	0.035	N	0.026	N	0.017
	477	L	N	0.029	N	0.026	N	0.032	N	0.022	N	0.017
	478	I	N	0.030	N	0.026	N	0.032	N	0.020	N	0.016
	479	L	N	0.030	N	0.018	N	0.025	N	0.017	N	0.010
	480	T	N	0.031	N	0.021	N	0.079	N	0.009	N	0.012
	481	E	B	0.204	B	0.419	N	0.077	B	0.231	N	0.061
	482	G	N	0.064	N	0.036	B	0.142	B	0.420	B	0.148
	483	D	B	0.268	B	0.372	N	0.048	B	0.879	B	0.949
	484	S	B	0.146	N	0.052	B	0.108	B	0.600	B	0.536
	485	A	B	0.140	N	0.029	N	0.037	B	0.379	B	0.233
	486	K	B	0.114	N	0.021	N	0.029	B	0.091	B	0.249
	487	S	N	0.083	N	0.056	N	0.037	N	0.032	N	0.046
	488	L	N	0.058	N	0.071	N	0.033	N	0.039	N	0.057
	489	A	N	0.026	N	0.007	N	0.032	N	0.018	N	0.022
	490	V	N	0.022	N	0.017	N	0.025	N	0.014	N	0.014
	491	S	N	0.026	N	0.023	N	0.026	N	0.016	N	0.018
	492	G	N	0.028	N	0.012	N	0.015	N	0.015	N	0.020
	493	L	N	0.028	N	0.039	N	0.014	N	0.014	N	0.020
	494	G	N	0.018	N	0.016	N	0.027	N	0.015	N	0.021
	495	V	N	0.018	N	0.013	N	0.018	N	0.016	N	0.017
	496	I	N	0.019	N	0.027	N	0.020	N	0.014	N	0.021
	497	G	N	0.027	N	0.017	N	0.021	N	0.013	N	0.012
	498	R	N	0.016	N	0.036	N	0.027	B	0.082	N	0.015
	499	D	N	0.037	N	0.023	N	0.021	N	0.032	N	0.015
	500	R	N	0.014	N	0.014	N	0.015	N	0.017	N	0.015
	501	Y	N	0.023	N	0.024	N	0.039	N	0.030	N	0.011
	502	G	N	0.025	N	0.008	N	0.036	N	0.017	N	0.007
	503	V	N	0.025	N	0.014	N	0.023	N	0.028	N	0.016
	504	F	N	0.012	N	0.024	N	0.020	N	0.028	N	0.013
	505	P	N	0.025	N	0.012	N	0.014	B	0.083	N	0.025
	506	L	N	0.021	N	0.026	N	0.018	B	0.092	N	0.013
	507	R	N	0.043	N	0.074	B	0.100	B	0.419	B	0.177
	508	G	B	0.105	N	0.048	N	0.033	B	0.122	B	0.118
	509	K	B	0.155	N	0.061	N	0.037	B	0.670	N	0.065
	510	I	N	0.075	N	0.017	N	0.034	N	0.061	N	0.022
	511	L	N	0.075	N	0.033	N	0.052	N	0.038	N	0.024
	512	N	B	0.172	N	0.078	N	0.037	N	0.047	N	0.074
	513	V	N	0.038	N	0.033	N	0.046	N	0.025	N	0.087
	514	R	N	0.030	N	0.044	N	0.027	N	0.014	N	0.028
	515	E	N	0.024	N	0.015	N	0.023	N	0.015	N	0.030
	516	A	N	0.020	N	0.017	N	0.026	N	0.012	N	0.018
	517	T	N	0.030	N	0.021	N	0.024	N	0.016	N	0.014
	518	H	N	0.014	N	0.017	N	0.020	N	0.014	N	0.011
	519	K	N	0.027	N	0.032	N	0.022	N	0.018	N	0.018
	520	Q	N	0.039	N	0.036	N	0.030	N	0.034	N	0.024
	521	I	N	0.036	N	0.022	N	0.032	N	0.018	N	0.016
	522	M	N	0.021	N	0.025	N	0.026	N	0.017	N	0.017
	523	E	N	0.029	N	0.022	N	0.027	N	0.021	N	0.016
	524	N	N	0.041	N	0.031	N	0.033	N	0.020	N	0.023
	525	A	N	0.026	N	0.024	N	0.022	N	0.018	N	0.018
	526	E	N	0.026	N	0.021	N	0.027	N	0.029	N	0.015
	527	I	N	0.044	N	0.023	N	0.016	N	0.027	N	0.016
	528	N	N	0.027	N	0.032	N	0.023	N	0.018	N	0.014
	529	N	N	0.026	N	0.014	N	0.020	N	0.017	N	0.011
	530	I	N	0.027	N	0.014	N	0.017	N	0.013	N	0.012
	531	I	N	0.017	N	0.014	N	0.014	N	0.018	N	0.011
	532	K	N	0.030	N	0.021	N	0.025	N	0.014	N	0.013
	533	I	N	0.018	N	0.023	N	0.024	N	0.021	N	0.018
	534	L	N	0.038	N	0.011	N	0.016	N	0.015	N	0.017
	535	G	N	0.015	N	0.012	N	0.015	N	0.019	N	0.014
	536	L	N	0.019	N	0.015	N	0.030	N	0.012	N	0.014
	537	Q	N	0.023	N	0.015	N	0.018	N	0.014	N	0.017
	538	Y	N	0.025	N	0.029	N	0.020	N	0.012	N	0.016
	539	K	N	0.026	N	0.017	N	0.031	N	0.009	N	0.012
	540	K	N	0.031	N	0.022	N	0.019	N	0.016	N	0.007
	541	S	N	0.019	N	0.018	N	0.021	N	0.021	N	0.012
	542	Y	N	0.028	N	0.040	N	0.024	N	0.016	N	0.035
	543	D	N	0.047	N	0.038	N	0.022	N	0.019	N	0.021
	544	D	N	0.014	N	0.021	N	0.023	N	0.010	N	0.021
	545	P	N	0.013	N	0.020	N	0.016	N	0.021	N	0.019
	546	E	N	0.013	N	0.018	N	0.018	N	0.006	N	0.010
	547	S	N	0.020	N	0.012	N	0.017	N	0.010	N	0.008
	548	L	N	0.025	N	0.013	N	0.021	N	0.014	N	0.010
	549	K	N	0.028	N	0.021	N	0.015	N	0.019	N	0.009
	550	S	N	0.019	N	0.021	N	0.020	N	0.027	N	0.015
	551	L	B	0.103	N	0.039	N	0.026	N	0.024	N	0.014
	552	R	N	0.053	N	0.021	N	0.017	N	0.017	N	0.014
	553	Y	N	0.080	N	0.019	N	0.050	N	0.009	N	0.012
	554	G	N	0.022	N	0.027	N	0.044	N	0.014	N	0.012
	555	R	N	0.021	N	0.022	N	0.023	N	0.024	N	0.015
	556	I	N	0.023	N	0.023	N	0.034	N	0.012	N	0.014
	557	M	N	0.036	N	0.027	N	0.018	N	0.020	N	0.016
	558	I	N	0.028	N	0.018	N	0.016	N	0.039	N	0.006
	559	M	N	0.069	N	0.033	N	0.039	B	0.084	N	0.033
	560	T	N	0.050	N	0.015	N	0.062	B	0.137	N	0.021
	561	D	B	0.210	B	0.148	N	0.059	N	0.064	B	0.152
	562	Q	N	0.058	N	0.106	N	0.062	B	0.083	N	0.064
	563	D	N	0.049	N	0.030	N	0.049	B	0.223	B	0.195
	564	Q	N	0.041	N	0.056	N	0.058	N	0.056	N	0.089
	565	D	N	0.043	N	0.043	N	0.064	N	0.061	N	0.088
	566	G	N	0.087	N	0.040	N	0.038	N	0.046	N	0.064
	567	S	B	0.117	N	0.043	N	0.029	N	0.072	B	0.234
	568	H	N	0.076	N	0.072	N	0.081	B	0.100	B	0.213
	569	I	N	0.035	N	0.062	N	0.073	N	0.057	N	0.021
	570	K	N	0.037	N	0.026	N	0.028	N	0.025	N	0.024
	571	G	N	0.037	N	0.025	N	0.033	N	0.022	N	0.025
	572	L	N	0.043	N	0.032	N	0.032	N	0.022	N	0.024
	573	L	N	0.030	N	0.022	N	0.032	N	0.028	N	0.015
	574	I	N	0.017	N	0.013	N	0.022	N	0.025	N	0.014
	575	N	N	0.033	N	0.015	N	0.033	N	0.027	N	0.015
	576	F	N	0.025	N	0.011	N	0.044	N	0.025	N	0.019
	577	F	N	0.018	N	0.014	N	0.035	N	0.024	N	0.017
	578	H	N	0.021	N	0.027	N	0.022	N	0.036	N	0.016
	579	H	N	0.029	N	0.040	N	0.026	N	0.018	N	0.018
	580	N	N	0.031	N	0.018	N	0.023	N	0.031	N	0.021
	581	W	N	0.023	N	0.021	N	0.013	N	0.029	N	0.017
	582	P	N	0.030	N	0.040	N	0.026	N	0.023	N	0.023
	583	S	N	0.022	N	0.017	N	0.029	N	0.027	N	0.022
	584	L	N	0.023	N	0.024	N	0.026	N	0.034	N	0.017
	585	L	N	0.025	N	0.022	N	0.017	N	0.060	N	0.017
	586	K	N	0.025	N	0.023	N	0.022	N	0.024	N	0.015
	587	H	N	0.026	N	0.021	N	0.028	N	0.026	N	0.015
	588	T	N	0.023	N	0.014	N	0.024	N	0.012	N	0.011
	589	F	N	0.061	N	0.051	N	0.026	N	0.024	N	0.021
	590	L	N	0.019	N	0.027	N	0.038	N	0.021	N	0.016
	591	E	N	0.026	N	0.018	N	0.032	N	0.020	N	0.016
	592	E	N	0.025	N	0.022	N	0.022	N	0.024	N	0.021
	593	F	N	0.077	N	0.024	N	0.029	N	0.033	N	0.018
	594	I	N	0.032	N	0.025	N	0.031	N	0.022	N	0.022
	595	T	N	0.059	N	0.038	N	0.040	B	0.092	N	0.023
	596	P	N	0.037	B	0.194	N	0.022	N	0.043	N	0.043
	597	I	N	0.016	N	0.050	N	0.025	B	0.075	N	0.015
	598	V	N	0.061	N	0.036	N	0.043	B	0.089	N	0.022
	599	K	N	0.049	N	0.044	N	0.035	N	0.035	N	0.022
	600	A	N	0.027	N	0.031	N	0.026	N	0.029	N	0.019
	601	S	N	0.041	N	0.024	N	0.029	N	0.019	N	0.011
	602	K	N	0.030	N	0.019	N	0.028	N	0.020	N	0.014
	603	N	N	0.039	N	0.024	N	0.061	N	0.027	N	0.016
	604	K	N	0.042	N	0.031	N	0.060	N	0.016	N	0.020
	605	Q	N	0.024	N	0.011	N	0.029	N	0.013	N	0.016
	606	E	N	0.026	N	0.024	N	0.031	N	0.021	N	0.018
	607	V	N	0.023	N	0.019	N	0.031	N	0.020	N	0.017
	608	S	N	0.046	N	0.027	N	0.032	N	0.032	N	0.017
	609	F	N	0.040	N	0.044	N	0.059	N	0.036	N	0.019
	610	Y	N	0.090	N	0.024	N	0.051	N	0.025	N	0.030
	611	S	N	0.043	N	0.030	N	0.046	N	0.026	N	0.020
	612	I	N	0.051	N	0.035	N	0.031	N	0.037	N	0.019
	613	P	N	0.026	N	0.014	N	0.026	N	0.025	N	0.016
	614	E	N	0.031	N	0.032	N	0.030	N	0.022	N	0.018
	615	F	N	0.032	N	0.033	N	0.022	N	0.027	N	0.020
	616	E	N	0.026	N	0.021	N	0.025	N	0.030	N	0.017
	617	E	N	0.029	N	0.022	N	0.025	N	0.019	N	0.016
	618	W	N	0.022	N	0.021	N	0.032	N	0.022	N	0.016
	619	K	N	0.031	N	0.027	N	0.020	N	0.018	N	0.016
	620	K	N	0.016	N	0.017	N	0.024	N	0.012	N	0.014
	621	H	N	0.022	N	0.020	N	0.023	N	0.017	N	0.014
	622	T	N	0.024	N	0.017	N	0.023	N	0.009	N	0.014
	623	E	N	0.032	N	0.024	N	0.024	N	0.018	N	0.016
	624	S	N	0.017	N	0.015	N	0.028	N	0.016	N	0.010
	625	Y	N	0.028	N	0.021	N	0.021	N	0.020	N	0.013
	626	K	N	0.024	N	0.020	N	0.027	N	0.017	N	0.013
	627	T	N	0.028	N	0.022	N	0.034	N	0.019	N	0.010
	628	W	N	0.025	N	0.025	N	0.023	N	0.022	N	0.009
	629	H	N	0.034	N	0.029	N	0.022	N	0.017	N	0.013
	630	I	N	0.025	N	0.027	N	0.019	N	0.017	N	0.011
	631	K	N	0.038	N	0.020	N	0.050	N	0.050	N	0.013
	632	Y	N	0.036	N	0.037	N	0.039	N	0.049	N	0.016
	633	Y	B	0.127	N	0.103	N	0.074	B	0.135	N	0.021
	634	K	B	0.471	B	0.314	B	0.101	B	0.677	N	0.031
	635	G	B	0.776	B	0.263	B	0.638	B	0.234	B	0.103
	636	L	B	0.163	N	0.081	N	0.055	B	0.305	N	0.028
	637	G	B	0.218	N	0.078	N	0.052	B	0.143	N	0.025
	638	T	N	0.038	N	0.028	N	0.044	N	0.034	N	0.053
	639	S	N	0.032	N	0.044	N	0.054	N	0.034	N	0.060
	640	T	N	0.033	N	0.024	N	0.026	N	0.018	N	0.016
	641	S	N	0.025	N	0.032	N	0.023	N	0.038	N	0.013
	642	K	N	0.025	N	0.019	N	0.019	N	0.025	N	0.016
	643	E	N	0.022	N	0.021	N	0.025	N	0.027	N	0.016
	644	A	N	0.027	N	0.025	N	0.026	N	0.025	N	0.023
	645	K	N	0.024	N	0.026	N	0.027	N	0.041	N	0.019
	646	E	N	0.024	N	0.025	N	0.028	N	0.021	N	0.018
	647	Y	N	0.031	N	0.037	N	0.034	N	0.018	N	0.015
	648	F	N	0.027	N	0.021	N	0.029	N	0.028	N	0.017
	649	S	N	0.034	N	0.033	N	0.031	N	0.019	N	0.019
	650	D	N	0.025	N	0.018	N	0.026	N	0.025	N	0.019
	651	M	N	0.030	N	0.023	N	0.026	N	0.037	N	0.019
	652	E	N	0.024	N	0.023	N	0.025	N	0.022	N	0.017
	653	R	N	0.026	N	0.021	N	0.024	N	0.021	N	0.017
	654	H	N	0.029	N	0.035	N	0.029	N	0.024	N	0.019
	655	R	N	0.026	N	0.027	N	0.032	N	0.016	N	0.017
	656	I	N	0.028	N	0.020	N	0.033	N	0.025	N	0.019
	657	M	N	0.031	N	0.028	N	0.034	N	0.023	N	0.020
	658	F	N	0.040	N	0.033	N	0.034	N	0.023	N	0.022
	659	K	N	0.030	N	0.033	N	0.035	N	0.019	N	0.020
	660	Y	N	0.042	N	0.020	N	0.037	N	0.034	N	0.035
	661	N	N	0.027	N	0.032	N	0.032	N	0.025	N	0.019
	662	G	N	0.027	N	0.019	N	0.020	N	0.023	N	0.016
	663	T	N	0.015	N	0.030	N	0.024	N	0.018	N	0.013
	664	E	N	0.027	N	0.035	N	0.022	N	0.014	N	0.013
	665	D	N	0.022	N	0.025	N	0.026	N	0.011	N	0.010
	666	D	N	0.018	N	0.025	N	0.028	N	0.024	N	0.012
	667	A	N	0.017	N	0.019	N	0.016	N	0.016	N	0.008
	668	A	N	0.027	N	0.021	N	0.026	N	0.012	N	0.009
	669	I	N	0.023	N	0.027	N	0.018	N	0.020	N	0.013
	670	T	N	0.018	N	0.020	N	0.024	N	0.026	N	0.018
	671	L	N	0.022	N	0.016	N	0.015	N	0.021	N	0.017
	672	A	N	0.025	N	0.025	N	0.024	N	0.017	N	0.018
	673	F	N	0.022	N	0.023	N	0.032	N	0.014	N	0.011
	674	S	N	0.018	N	0.017	N	0.014	N	0.017	N	0.012
	675	K	N	0.026	N	0.035	N	0.024	N	0.015	N	0.020
	676	K	N	0.025	N	0.017	N	0.022	N	0.011	N	0.015
	677	K	N	0.021	N	0.013	N	0.018	N	0.012	N	0.009
	678	T	N	0.029	N	0.022	N	0.031	N	0.017	N	0.014
	679	D	N	0.018	N	0.017	N	0.028	N	0.011	N	0.022
	680	D	N	0.024	N	0.022	N	0.025	N	0.019	N	0.009
	681	R	N	0.024	N	0.030	N	0.037	N	0.025	N	0.017
	682	K	N	0.018	N	0.026	N	0.030	N	0.019	N	0.020
	683	E	N	0.023	N	0.021	N	0.030	N	0.022	N	0.018
	684	W	N	0.019	N	0.015	N	0.026	N	0.030	N	0.017
	685	L	N	0.022	N	0.016	N	0.019	N	0.016	N	0.016
	686	T	N	0.019	N	0.017	N	0.017	N	0.016	N	0.013
	687	N	N	0.022	N	0.020	N	0.020	N	0.023	N	0.013
	688	F	N	0.027	N	0.054	N	0.023	N	0.013	N	0.011
	689	M	N	0.034	N	0.020	N	0.023	N	0.015	N	0.014
	690	E	N	0.016	N	0.024	N	0.023	N	0.016	N	0.010
	691	D	N	0.016	N	0.032	N	0.022	N	0.018	N	0.013
	692	R	N	0.022	N	0.016	N	0.020	N	0.014	N	0.010
	693	R	N	0.018	N	0.016	N	0.043	N	0.008	N	0.011
	694	Q	N	0.016	N	0.025	N	0.026	N	0.009	N	0.011
	695	R	N	0.017	N	0.023	N	0.032	N	0.011	N	0.011
	696	R	N	0.014	N	0.029	N	0.034	N	0.010	N	0.017
	697	M	N	0.017	N	0.018	N	0.029	N	0.011	N	0.013
	698	H	N	0.024	N	0.017	N	0.020	N	0.012	N	0.010
	699	G	N	0.012	N	0.013	N	0.020	N	0.012	N	0.007
	700	L	N	0.014	N	0.015	N	0.010	N	0.015	N	0.009
	701	P	N	0.042	N	0.021	N	0.023	N	0.018	N	0.011
	702	E	N	0.020	N	0.015	N	0.023	N	0.025	N	0.011
	703	Q	N	0.033	N	0.017	N	0.036	N	0.018	N	0.015
	704	Y	N	0.035	N	0.020	N	0.024	N	0.011	N	0.019
	705	L	N	0.022	N	0.026	N	0.023	N	0.019	N	0.012
	706	Y	N	0.020	N	0.017	N	0.020	N	0.018	N	0.009
	707	G	N	0.021	N	0.015	N	0.019	N	0.035	N	0.017
	708	T	N	0.018	N	0.031	N	0.029	N	0.064	N	0.016
	709	S	N	0.031	N	0.024	N	0.032	N	0.055	N	0.021
	710	T	N	0.022	N	0.048	N	0.027	N	0.011	N	0.012
	711	R	N	0.024	N	0.025	N	0.018	N	0.016	N	0.009
	712	H	N	0.015	N	0.019	N	0.026	N	0.011	N	0.011
	713	L	N	0.019	N	0.017	N	0.027	N	0.013	N	0.014
	714	S	N	0.040	N	0.028	N	0.023	N	0.013	N	0.009
	715	Y	N	0.037	N	0.019	N	0.042	B	0.109	N	0.012
	716	N	N	0.036	N	0.028	N	0.033	N	0.032	N	0.017
	717	D	N	0.047	N	0.032	N	0.023	N	0.013	N	0.018
	718	F	N	0.026	N	0.027	N	0.033	N	0.023	N	0.013
	719	I	N	0.035	N	0.049	N	0.043	N	0.054	N	0.013
	720	N	N	0.061	N	0.024	N	0.027	N	0.061	N	0.018
	721	K	N	0.032	N	0.017	N	0.027	N	0.032	N	0.016
	722	E	N	0.037	N	0.036	N	0.027	N	0.027	N	0.012
	723	L	N	0.046	N	0.031	N	0.030	N	0.023	N	0.012
	724	I	N	0.021	N	0.028	N	0.024	N	0.013	N	0.016
	725	L	N	0.021	N	0.018	N	0.041	N	0.011	N	0.017
	726	F	N	0.024	N	0.019	N	0.054	N	0.020	N	0.029
	727	S	N	0.017	N	0.020	N	0.045	N	0.020	N	0.029
	728	N	N	0.029	N	0.029	N	0.037	N	0.014	N	0.025
	729	S	N	0.022	N	0.018	N	0.025	N	0.025	N	0.040
	730	D	N	0.032	N	0.026	N	0.060	N	0.035	N	0.022
	731	N	N	0.037	N	0.030	N	0.033	N	0.019	N	0.039
	732	E	N	0.025	N	0.020	N	0.027	N	0.032	N	0.023
	733	R	N	0.035	N	0.025	N	0.061	N	0.037	N	0.020
	734	S	N	0.051	N	0.032	N	0.033	B	0.100	N	0.019
	735	I	N	0.035	N	0.037	N	0.041	N	0.040	N	0.017
	736	P	N	0.036	N	0.025	N	0.026	N	0.019	N	0.019
	737	S	N	0.048	N	0.024	N	0.031	N	0.028	N	0.016
	738	L	N	0.027	N	0.025	N	0.023	N	0.014	N	0.013
	739	V	N	0.019	N	0.013	N	0.029	N	0.026	N	0.015
	740	D	N	0.039	N	0.021	N	0.030	N	0.035	N	0.018
	741	G	N	0.015	N	0.017	N	0.040	N	0.022	N	0.014
	742	L	N	0.032	N	0.027	N	0.030	N	0.071	N	0.020
	743	K	N	0.045	N	0.022	N	0.039	N	0.035	N	0.019
	744	P	N	0.056	N	0.071	N	0.023	N	0.060	N	0.012
	745	G	N	0.053	N	0.022	N	0.035	N	0.026	N	0.010
	746	Q	N	0.034	B	0.121	N	0.053	N	0.031	N	0.023
	747	R	N	0.094	N	0.082	N	0.049	N	0.039	N	0.038
	748	K	N	0.034	N	0.066	N	0.055	N	0.047	N	0.074
	749	V	N	0.028	N	0.060	N	0.081	N	0.016	N	0.021
	750	L	N	0.056	N	0.040	N	0.043	N	0.014	N	0.015
	751	F	N	0.034	N	0.026	N	0.040	N	0.035	N	0.013
	752	T	N	0.038	N	0.024	N	0.038	N	0.030	N	0.017
	753	C	N	0.028	N	0.032	N	0.043	N	0.017	N	0.011
	754	V	N	0.029	N	0.037	N	0.031	N	0.022	N	0.016
	755	K	N	0.034	N	0.034	N	0.038	N	0.038	N	0.022
	756	R	N	0.040	N	0.037	N	0.031	N	0.014	N	0.018
	757	N	N	0.039	N	0.029	N	0.024	N	0.035	N	0.017
	758	D	N	0.026	N	0.028	N	0.034	N	0.022	N	0.023
	759	K	N	0.022	N	0.019	N	0.025	N	0.018	N	0.017
	760	R	N	0.019	N	0.023	N	0.023	N	0.019	N	0.016
	761	E	N	0.024	N	0.024	N	0.026	N	0.023	N	0.015
	762	V	N	0.025	N	0.015	N	0.025	N	0.011	N	0.015
	763	K	N	0.087	N	0.021	N	0.031	N	0.028	N	0.020
	764	V	N	0.031	N	0.013	N	0.039	N	0.044	N	0.014
	765	A	N	0.064	N	0.048	N	0.032	N	0.025	N	0.026
	766	Q	B	0.150	N	0.043	N	0.051	N	0.021	N	0.031
	767	L	B	0.099	N	0.039	N	0.032	N	0.028	N	0.018
	768	A	N	0.022	N	0.009	N	0.043	N	0.012	N	0.016
	769	G	N	0.035	N	0.010	N	0.040	N	0.021	N	0.048
	770	S	N	0.045	N	0.018	N	0.047	N	0.028	N	0.024
	771	V	N	0.021	N	0.015	N	0.037	N	0.014	N	0.014
	772	A	N	0.029	N	0.026	N	0.026	N	0.020	N	0.010
	773	E	N	0.027	N	0.054	N	0.020	N	0.034	N	0.009
	774	M	N	0.034	N	0.030	N	0.024	N	0.027	N	0.016
	775	S	N	0.036	N	0.020	N	0.027	N	0.029	N	0.016
	776	A	N	0.031	N	0.030	N	0.026	N	0.032	N	0.020
	777	Y	N	0.061	N	0.038	N	0.031	N	0.037	N	0.021
	778	H	N	0.044	N	0.037	N	0.036	N	0.024	N	0.023
	779	H	N	0.094	N	0.036	N	0.036	N	0.036	N	0.031
	780	G	N	0.042	N	0.021	N	0.041	N	0.023	N	0.021
	781	E	N	0.035	N	0.025	N	0.033	N	0.025	N	0.021
	782	Q	N	0.031	N	0.030	N	0.032	N	0.027	N	0.025
	783	A	N	0.025	N	0.029	N	0.028	N	0.022	N	0.023
	784	L	N	0.031	N	0.024	N	0.025	N	0.022	N	0.019
	785	M	N	0.023	N	0.017	N	0.021	N	0.021	N	0.013
	786	M	N	0.020	N	0.022	N	0.017	N	0.016	N	0.012
	787	T	N	0.023	N	0.009	N	0.024	N	0.015	N	0.022
	788	I	N	0.020	N	0.024	N	0.027	N	0.024	N	0.014
	789	V	N	0.020	N	0.023	N	0.023	N	0.013	N	0.018
	790	N	N	0.025	N	0.024	N	0.031	N	0.017	N	0.016
	791	L	N	0.020	N	0.016	N	0.016	N	0.032	N	0.014
	792	A	N	0.022	N	0.011	N	0.020	N	0.021	N	0.009
	793	Q	N	0.037	N	0.024	N	0.034	N	0.027	N	0.014
	794	N	N	0.022	N	0.016	N	0.027	N	0.021	N	0.012
	795	F	N	0.009	N	0.013	N	0.025	N	0.030	N	0.014
	796	V	N	0.030	N	0.015	N	0.028	N	0.030	N	0.016
	797	G	N	0.022	N	0.042	N	0.026	N	0.020	N	0.013
	798	S	N	0.044	N	0.028	N	0.037	N	0.045	N	0.019
	799	N	N	0.066	N	0.028	N	0.043	N	0.045	N	0.016
	800	N	N	0.075	N	0.069	N	0.070	N	0.030	N	0.032
	801	V	N	0.027	N	0.019	N	0.033	N	0.033	N	0.013
	802	N	N	0.032	N	0.030	N	0.045	B	0.115	N	0.044
	803	I	N	0.025	N	0.033	N	0.035	N	0.021	N	0.025
	804	L	N	0.037	N	0.037	N	0.022	N	0.026	N	0.020
	805	Q	N	0.026	N	0.025	N	0.025	N	0.020	N	0.014
	806	P	N	0.061	N	0.016	N	0.029	N	0.026	N	0.012
	807	L	N	0.039	N	0.026	N	0.036	N	0.026	N	0.020
	808	G	N	0.051	N	0.010	N	0.036	N	0.026	N	0.018
	809	Q	N	0.039	N	0.028	N	0.042	N	0.029	N	0.022
	810	F	N	0.084	N	0.047	N	0.027	B	0.083	N	0.024
	811	G	N	0.069	N	0.052	N	0.034	N	0.062	N	0.021
	812	T	B	0.109	N	0.061	N	0.040	N	0.067	N	0.051
	813	R	B	0.227	N	0.060	N	0.047	N	0.021	N	0.022
	814	I	N	0.029	N	0.039	N	0.032	N	0.015	N	0.015
	815	N	N	0.037	N	0.034	N	0.021	N	0.022	N	0.014
	816	G	N	0.030	N	0.011	N	0.027	N	0.016	N	0.017
	817	G	N	0.054	N	0.062	N	0.032	N	0.023	N	0.026
	818	K	N	0.033	N	0.029	N	0.020	N	0.017	N	0.010
	819	D	N	0.031	N	0.039	N	0.033	N	0.045	N	0.019
	820	A	N	0.034	N	0.075	N	0.028	N	0.026	N	0.006
	821	A	N	0.031	N	0.017	N	0.033	N	0.039	N	0.008
	822	S	N	0.024	N	0.018	N	0.029	N	0.030	N	0.011
	823	P	N	0.026	N	0.035	N	0.030	N	0.053	N	0.012
	824	R	N	0.052	N	0.046	B	0.150	N	0.045	N	0.037
	825	Y	N	0.061	N	0.018	N	0.082	B	0.077	N	0.016
	826	I	N	0.029	N	0.023	N	0.025	N	0.023	N	0.020
	827	F	N	0.040	N	0.078	N	0.092	N	0.019	N	0.077
	828	T	N	0.036	N	0.023	N	0.042	B	0.079	N	0.055
	829	M	N	0.034	N	0.021	N	0.030	N	0.011	N	0.023
	830	L	N	0.030	N	0.020	N	0.026	N	0.022	N	0.017
	831	S	N	0.033	N	0.024	N	0.031	N	0.024	N	0.017
	832	P	N	0.033	N	0.033	N	0.028	N	0.021	N	0.013
	833	L	N	0.024	N	0.022	N	0.032	N	0.019	N	0.017
	834	A	N	0.036	N	0.033	N	0.031	N	0.027	N	0.024
	835	K	N	0.078	N	0.032	N	0.035	N	0.028	N	0.018
	836	L	N	0.023	N	0.018	N	0.026	N	0.018	N	0.017
	837	L	N	0.040	N	0.018	N	0.055	N	0.020	N	0.018
	838	F	N	0.040	N	0.084	N	0.040	N	0.021	N	0.020
	839	P	N	0.031	N	0.039	N	0.033	N	0.038	N	0.025
	840	A	N	0.034	N	0.023	N	0.025	N	0.038	N	0.020
	841	V	N	0.030	N	0.033	N	0.029	N	0.033	N	0.019
	842	D	N	0.034	N	0.025	N	0.029	N	0.026	N	0.027
	843	S	N	0.029	N	0.024	N	0.046	N	0.033	N	0.022
	844	S	N	0.023	N	0.025	N	0.028	N	0.033	N	0.018
	845	L	N	0.029	N	0.024	N	0.033	N	0.024	N	0.020
	846	L	N	0.032	N	0.033	N	0.028	N	0.029	N	0.018
	847	K	N	0.035	N	0.033	N	0.030	N	0.030	N	0.020
	848	F	N	0.031	N	0.027	N	0.029	N	0.039	N	0.019
	849	L	N	0.028	N	0.030	N	0.033	N	0.020	N	0.018
	850	Y	N	0.028	N	0.024	N	0.029	N	0.026	N	0.017
	851	D	N	0.034	N	0.031	N	0.033	N	0.027	N	0.019
	852	D	N	0.037	N	0.031	N	0.033	N	0.028	N	0.021
	853	N	N	0.030	N	0.026	N	0.029	N	0.019	N	0.017
	854	Q	N	0.039	N	0.031	N	0.022	N	0.030	N	0.017
	855	K	N	0.034	N	0.034	N	0.031	N	0.026	N	0.018
	856	V	N	0.027	N	0.027	N	0.028	N	0.035	N	0.022
	857	E	N	0.035	N	0.029	N	0.047	N	0.028	N	0.013
	858	P	N	0.044	N	0.047	N	0.033	N	0.023	N	0.015
	859	E	N	0.045	N	0.045	N	0.033	N	0.035	N	0.019
	860	W	N	0.023	N	0.036	N	0.043	N	0.053	N	0.023
	861	Y	N	0.032	N	0.034	N	0.034	B	0.116	N	0.019
	862	I	N	0.046	N	0.049	N	0.021	N	0.027	N	0.020
	863	P	N	0.066	B	0.155	N	0.034	B	0.100	N	0.037
	864	I	N	0.035	N	0.024	N	0.065	N	0.054	N	0.027
	865	I	N	0.035	N	0.013	N	0.049	N	0.031	N	0.020
	866	P	N	0.034	N	0.048	N	0.038	N	0.041	N	0.030
	867	M	N	0.041	N	0.038	N	0.027	B	0.367	N	0.017
	868	V	N	0.045	N	0.019	N	0.028	N	0.063	N	0.015
	869	L	N	0.065	N	0.010	N	0.030	N	0.016	N	0.017
	870	V	N	0.018	N	0.020	N	0.038	N	0.022	N	0.025
	871	N	B	0.124	N	0.034	N	0.035	N	0.027	N	0.021
	872	G	B	0.151	B	0.117	N	0.036	B	0.179	B	0.518
	873	A	B	0.157	B	0.171	N	0.040	B	0.797	N	0.068
	874	E	N	0.046	B	0.132	N	0.046	N	0.062	N	0.056
	875	G	N	0.087	B	0.437	N	0.047	B	0.867	N	0.065
	876	I	N	0.077	N	0.091	N	0.077	B	0.180	N	0.061
	877	G	B	0.151	B	0.157	N	0.049	B	0.163	N	0.082
	878	T	B	0.439	N	0.061	N	0.046	N	0.068	N	0.027
	879	G	B	0.125	N	0.106	N	0.095	B	0.255	N	0.030
	880	W	N	0.062	N	0.037	B	0.107	N	0.022	N	0.044
	881	A	N	0.050	N	0.090	N	0.037	N	0.056	N	0.021
	882	C	N	0.062	N	0.071	N	0.034	N	0.047	N	0.038
	883	K	N	0.027	N	0.035	N	0.030	N	0.037	N	0.026
	884	I	N	0.035	N	0.019	N	0.030	N	0.029	N	0.022
	885	P	N	0.036	N	0.028	N	0.041	N	0.043	B	0.217
	886	N	N	0.033	N	0.037	N	0.043	N	0.068	N	0.021
	887	Y	N	0.024	N	0.023	N	0.034	B	0.208	N	0.038
	888	D	N	0.056	N	0.042	N	0.033	N	0.031	N	0.036
	889	P	N	0.033	N	0.033	N	0.042	N	0.031	N	0.012
	890	R	N	0.028	N	0.031	N	0.032	N	0.022	N	0.017
	891	E	N	0.027	N	0.019	N	0.029	N	0.031	N	0.022
	892	I	N	0.023	N	0.028	N	0.023	N	0.018	N	0.017
	893	V	N	0.016	N	0.018	N	0.037	N	0.018	N	0.015
	894	N	N	0.026	N	0.024	N	0.024	N	0.019	N	0.011
	895	N	B	0.138	N	0.024	N	0.016	N	0.021	N	0.016
	896	I	N	0.016	N	0.017	N	0.024	N	0.026	N	0.014
	897	N	N	0.010	N	0.012	N	0.029	N	0.016	N	0.012
	898	R	N	0.027	N	0.023	N	0.043	N	0.011	N	0.012
	899	M	N	0.019	N	0.020	N	0.026	N	0.017	N	0.017
	900	L	N	0.015	N	0.017	N	0.016	N	0.017	N	0.015
	901	N	N	0.015	N	0.012	N	0.019	N	0.012	N	0.009
	902	H	N	0.023	N	0.013	N	0.015	N	0.011	N	0.028
	903	Q	N	0.025	N	0.014	N	0.020	N	0.017	N	0.015
	904	D	N	0.025	N	0.020	N	0.026	N	0.016	N	0.018
	905	P	N	0.036	N	0.022	N	0.028	N	0.026	N	0.021
	906	L	N	0.029	N	0.031	N	0.023	N	0.031	N	0.017
	907	P	N	0.027	N	0.032	N	0.043	N	0.029	N	0.019
	908	M	N	0.035	N	0.036	N	0.031	B	0.104	N	0.021
	909	L	N	0.032	N	0.042	N	0.037	N	0.023	N	0.022
	910	P	N	0.031	N	0.029	N	0.030	N	0.045	N	0.020
	911	S	N	0.034	N	0.023	N	0.021	N	0.026	N	0.012
	912	Y	N	0.043	N	0.026	N	0.022	N	0.035	N	0.013
	913	K	N	0.036	N	0.026	N	0.035	N	0.024	N	0.023
	914	N	N	0.051	N	0.043	N	0.034	N	0.034	N	0.014
	915	F	N	0.041	N	0.027	N	0.037	B	0.112	N	0.023
	916	K	N	0.035	N	0.025	N	0.033	N	0.016	N	0.019
	917	G	N	0.039	N	0.015	N	0.032	N	0.038	N	0.021
	918	T	N	0.032	N	0.032	N	0.033	N	0.027	N	0.020
	919	I	N	0.042	N	0.026	N	0.034	N	0.017	N	0.020
	920	H	N	0.031	N	0.025	N	0.031	N	0.019	N	0.013
	921	E	N	0.026	N	0.028	N	0.030	N	0.021	N	0.017
	922	L	N	0.028	N	0.030	N	0.042	N	0.037	N	0.015
	923	G	N	0.038	N	0.028	N	0.026	N	0.034	N	0.017
	924	Q	N	0.033	N	0.018	N	0.024	N	0.033	N	0.015
	925	N	N	0.014	N	0.029	N	0.030	N	0.029	N	0.025
	926	Q	N	0.040	N	0.016	N	0.034	N	0.022	N	0.014
	927	Y	N	0.034	N	0.052	N	0.037	N	0.028	N	0.018
	928	L	N	0.034	N	0.028	N	0.030	N	0.028	N	0.021
	929	V	N	0.032	N	0.025	N	0.034	N	0.027	N	0.021
	930	S	N	0.035	N	0.018	N	0.035	N	0.030	N	0.019
	931	G	N	0.048	N	0.040	N	0.035	N	0.055	N	0.021
	932	E	N	0.028	N	0.026	N	0.030	N	0.031	N	0.019
	933	V	N	0.021	N	0.018	N	0.032	N	0.040	N	0.018
	934	S	N	0.035	N	0.022	N	0.033	N	0.020	N	0.014
	935	V	N	0.036	N	0.026	N	0.030	N	0.051	N	0.018
	936	L	N	0.027	N	0.028	N	0.033	N	0.040	N	0.017
	937	D	N	0.024	N	0.019	N	0.029	N	0.036	N	0.014
	938	K	N	0.032	N	0.028	N	0.025	N	0.029	N	0.013
	939	N	N	0.020	N	0.041	N	0.022	N	0.034	N	0.020
	940	T	N	0.023	N	0.036	N	0.037	N	0.027	N	0.014
	941	I	N	0.028	N	0.025	N	0.020	N	0.025	N	0.015
	942	E	N	0.033	N	0.032	N	0.026	N	0.021	N	0.015
	943	I	N	0.047	N	0.021	N	0.028	N	0.027	N	0.014
	944	S	N	0.049	N	0.060	N	0.077	N	0.046	N	0.019
	945	E	B	0.273	B	0.490	N	0.043	B	0.106	N	0.084
	946	L	N	0.045	N	0.027	B	0.197	N	0.028	B	0.234
	947	P	N	0.054	N	0.046	N	0.075	B	0.078	B	0.101
	948	V	N	0.048	N	0.062	N	0.040	N	0.040	N	0.025
	949	R	N	0.046	N	0.037	N	0.043	N	0.032	N	0.022
	950	T	N	0.043	N	0.032	N	0.042	N	0.036	N	0.032
	951	W	N	0.043	N	0.043	N	0.040	N	0.042	N	0.022
	952	T	N	0.040	N	0.033	N	0.041	N	0.045	N	0.025
	953	Q	N	0.028	N	0.020	N	0.031	N	0.033	N	0.020
	954	A	N	0.034	N	0.030	N	0.030	N	0.027	N	0.019
	955	Y	N	0.036	N	0.037	N	0.025	N	0.017	N	0.020
	956	K	N	0.033	N	0.026	N	0.019	N	0.034	N	0.015
	957	E	N	0.022	N	0.018	N	0.026	N	0.021	N	0.012
	958	S	N	0.022	N	0.019	N	0.026	N	0.018	N	0.011
	959	V	N	0.022	N	0.024	N	0.013	N	0.012	N	0.014
	960	L	N	0.022	N	0.016	N	0.015	N	0.020	N	0.010
	961	E	N	0.020	N	0.014	N	0.018	N	0.020	N	0.013
	962	P	N	0.023	N	0.025	N	0.019	N	0.018	N	0.011
	963	M	N	0.020	N	0.014	N	0.014	N	0.011	N	0.015
	964	L	N	0.020	N	0.027	N	0.012	N	0.013	N	0.015
	965	Q	N	0.017	N	0.014	N	0.015	N	0.016	N	0.009
	966	G	N	0.033	N	0.017	N	0.027	N	0.017	N	0.012
	967	T	N	0.019	N	0.016	N	0.018	N	0.012	N	0.011
	968	D	N	0.020	N	0.019	N	0.023	N	0.016	N	0.014
	969	K	N	0.024	N	0.020	N	0.037	N	0.010	N	0.012
	970	T	N	0.016	N	0.022	N	0.024	N	0.011	N	0.019
	971	P	N	0.018	N	0.012	N	0.016	N	0.009	N	0.018
	972	P	N	0.017	N	0.017	N	0.046	N	0.015	N	0.020
	973	L	N	0.040	N	0.029	N	0.021	N	0.013	N	0.012
	974	I	N	0.022	N	0.033	N	0.012	N	0.010	N	0.015
	975	S	N	0.019	N	0.019	N	0.020	N	0.017	N	0.014
	976	D	N	0.018	N	0.024	N	0.028	N	0.016	N	0.019
	977	Y	N	0.020	N	0.028	N	0.020	N	0.026	N	0.015
	978	K	N	0.018	N	0.021	N	0.031	N	0.018	N	0.015
	979	E	N	0.026	N	0.019	N	0.028	N	0.017	N	0.015
	980	Y	N	0.029	N	0.027	N	0.030	N	0.020	N	0.016
	981	H	N	0.027	N	0.025	N	0.032	N	0.025	N	0.016
	982	T	N	0.034	N	0.027	N	0.035	N	0.017	N	0.016
	983	D	N	0.027	N	0.023	N	0.025	N	0.025	N	0.014
	984	T	N	0.030	N	0.037	N	0.028	N	0.022	N	0.016
	985	T	N	0.024	N	0.025	N	0.032	N	0.027	N	0.016
	986	V	N	0.021	N	0.025	N	0.025	N	0.015	N	0.020
	987	K	N	0.025	N	0.022	N	0.031	N	0.034	N	0.017
	988	F	N	0.033	N	0.019	N	0.024	N	0.021	N	0.020
	989	V	N	0.031	N	0.018	N	0.030	N	0.062	N	0.021
	990	V	N	0.022	N	0.012	N	0.027	N	0.018	N	0.018
	991	R	N	0.029	N	0.015	N	0.034	N	0.015	N	0.019
	992	M	N	0.023	N	0.014	N	0.026	N	0.027	N	0.015
	993	T	N	0.017	N	0.014	N	0.032	N	0.016	N	0.026
	994	E	N	0.024	N	0.017	N	0.022	N	0.027	N	0.015
	995	E	N	0.026	N	0.020	N	0.020	N	0.020	N	0.014
	996	K	N	0.025	N	0.023	N	0.019	N	0.024	N	0.017
	997	L	N	0.018	N	0.015	N	0.027	N	0.024	N	0.021
	998	A	N	0.025	N	0.025	N	0.029	N	0.019	N	0.018
	999	Q	N	0.022	N	0.024	N	0.028	N	0.019	N	0.018
	1000	A	N	0.025	N	0.024	N	0.023	N	0.017	N	0.021
	1001	E	N	0.025	N	0.014	N	0.017	N	0.011	N	0.010
	1002	A	N	0.017	N	0.016	N	0.015	N	0.016	N	0.010
	1003	A	N	0.014	N	0.017	N	0.014	N	0.015	N	0.015
	1004	G	N	0.021	N	0.015	N	0.016	N	0.016	N	0.013
	1005	L	N	0.022	N	0.023	N	0.017	N	0.021	N	0.014
	1006	H	N	0.028	N	0.023	N	0.020	N	0.022	N	0.022
	1007	K	N	0.028	N	0.038	N	0.024	N	0.027	N	0.018
	1008	V	N	0.022	N	0.030	N	0.027	N	0.019	N	0.016
	1009	F	N	0.022	N	0.030	N	0.032	N	0.026	N	0.017
	1010	K	N	0.029	N	0.028	N	0.031	N	0.028	N	0.020
	1011	L	N	0.033	N	0.037	N	0.024	N	0.020	N	0.018
	1012	Q	N	0.028	N	0.026	N	0.029	N	0.024	N	0.017
	1013	S	N	0.030	N	0.026	N	0.032	N	0.018	N	0.020
	1014	S	N	0.027	N	0.023	N	0.033	N	0.016	N	0.021
	1015	L	N	0.019	N	0.016	N	0.030	N	0.014	N	0.016
	1016	T	N	0.026	N	0.032	N	0.037	N	0.010	N	0.015
	1017	C	N	0.040	N	0.036	N	0.032	N	0.014	N	0.019
	1018	N	N	0.029	N	0.021	N	0.028	N	0.063	N	0.015
	1019	S	N	0.030	N	0.033	N	0.036	N	0.029	N	0.015
	1020	M	N	0.021	N	0.022	N	0.037	N	0.038	N	0.015
	1021	V	N	0.023	N	0.019	N	0.027	N	0.024	N	0.022
	1022	L	N	0.017	N	0.033	N	0.040	N	0.019	N	0.021
	1023	F	N	0.018	N	0.018	N	0.044	N	0.019	N	0.019
	1024	D	N	0.053	N	0.046	N	0.033	N	0.023	N	0.010
	1025	H	N	0.031	N	0.016	N	0.029	N	0.031	N	0.013
	1026	M	N	0.036	N	0.024	N	0.023	N	0.020	N	0.017
	1027	G	N	0.037	N	0.019	N	0.038	N	0.016	N	0.018
	1028	C	N	0.034	N	0.032	N	0.033	N	0.022	N	0.025
	1029	M	N	0.048	N	0.041	N	0.032	N	0.031	N	0.024
	1030	K	N	0.036	N	0.029	N	0.036	N	0.025	N	0.021
	1031	R	N	0.042	N	0.046	N	0.038	N	0.019	N	0.019
	1032	Y	N	0.025	N	0.028	N	0.036	N	0.050	N	0.024
	1033	E	N	0.034	N	0.028	N	0.035	N	0.021	N	0.032
	1034	S	N	0.034	N	0.024	N	0.035	N	0.021	N	0.033
	1035	V	N	0.030	N	0.033	N	0.031	N	0.021	N	0.017
	1036	Q	N	0.032	N	0.030	N	0.024	N	0.023	N	0.019
	1037	E	N	0.036	N	0.029	N	0.027	N	0.022	N	0.016
	1038	I	N	0.036	N	0.026	N	0.020	N	0.030	N	0.016
	1039	L	N	0.024	N	0.026	N	0.027	N	0.022	N	0.019
	1040	K	N	0.025	N	0.019	N	0.021	N	0.025	N	0.014
	1041	E	N	0.028	N	0.024	N	0.041	N	0.032	N	0.014
	1042	F	N	0.024	N	0.016	N	0.017	N	0.019	N	0.015
	1043	F	N	0.024	N	0.022	N	0.014	N	0.022	N	0.017
	1044	E	N	0.021	N	0.022	N	0.022	N	0.018	N	0.015
	1045	L	N	0.029	N	0.016	N	0.021	N	0.019	N	0.011
	1046	R	N	0.031	N	0.043	N	0.030	N	0.021	N	0.017
	1047	L	N	0.047	N	0.024	N	0.032	N	0.018	N	0.014
	1048	H	N	0.022	N	0.023	N	0.020	N	0.018	N	0.017
	1049	Y	N	0.020	N	0.016	N	0.012	N	0.021	N	0.012
	1050	Y	N	0.031	N	0.017	N	0.033	N	0.020	N	0.011
	1051	K	N	0.015	N	0.015	N	0.018	N	0.016	N	0.015
	1052	L	N	0.025	N	0.022	N	0.019	N	0.013	N	0.010
	1053	R	N	0.022	N	0.016	N	0.019	N	0.020	N	0.014
	1054	K	N	0.033	N	0.031	N	0.018	N	0.025	N	0.016
	1055	D	N	0.024	N	0.015	N	0.023	N	0.013	N	0.015
	1056	W	N	0.028	N	0.028	N	0.019	N	0.028	N	0.011
	1057	L	N	0.084	N	0.060	N	0.019	N	0.020	N	0.012
	1058	V	N	0.016	N	0.021	N	0.016	N	0.011	N	0.008
	1059	G	N	0.017	N	0.015	N	0.020	N	0.013	N	0.009
	1060	S	N	0.031	N	0.015	N	0.016	N	0.012	N	0.015
	1061	L	N	0.018	N	0.013	N	0.020	N	0.010	N	0.011
	1062	G	N	0.020	N	0.014	N	0.022	N	0.014	N	0.011
	1063	A	N	0.021	N	0.019	N	0.024	N	0.019	N	0.015
	1064	E	N	0.029	N	0.024	N	0.027	N	0.016	N	0.016
	1065	S	N	0.016	N	0.016	N	0.016	N	0.019	N	0.012
	1066	A	N	0.029	N	0.029	N	0.024	N	0.016	N	0.013
	1067	K	N	0.027	N	0.017	N	0.022	N	0.010	N	0.013
	1068	L	N	0.015	N	0.019	N	0.017	N	0.012	N	0.013
	1069	S	N	0.033	N	0.022	N	0.026	N	0.014	N	0.014
	1070	N	N	0.025	N	0.037	N	0.021	N	0.024	N	0.017
	1071	Q	N	0.032	N	0.024	N	0.029	N	0.020	N	0.015
	1072	A	N	0.029	N	0.021	N	0.034	N	0.023	N	0.016
	1073	R	N	0.040	N	0.024	N	0.027	N	0.018	N	0.017
	1074	F	N	0.026	N	0.016	N	0.031	N	0.022	N	0.013
	1075	V	N	0.023	N	0.012	N	0.015	N	0.020	N	0.019
	1076	L	N	0.019	N	0.017	N	0.021	N	0.014	N	0.014
	1077	E	N	0.035	N	0.034	N	0.024	N	0.026	N	0.015
	1078	K	N	0.024	N	0.020	N	0.014	N	0.013	N	0.015
	1079	I	N	0.024	N	0.020	N	0.018	N	0.021	N	0.012
	1080	E	N	0.026	N	0.015	N	0.016	N	0.017	N	0.011
	1081	G	N	0.022	N	0.027	N	0.019	N	0.016	N	0.019
	1082	K	N	0.025	N	0.023	N	0.021	N	0.022	N	0.013
	1083	L	N	0.033	N	0.027	N	0.022	N	0.010	N	0.014
	1084	S	N	0.028	N	0.027	N	0.032	N	0.015	N	0.019
	1085	I	N	0.015	N	0.015	N	0.024	N	0.008	N	0.020
	1086	E	N	0.025	N	0.018	N	0.030	N	0.018	N	0.020
	1087	N	N	0.027	N	0.036	N	0.035	N	0.018	N	0.015
	1088	K	B	0.114	N	0.070	N	0.036	N	0.071	N	0.080
	1089	S	N	0.032	N	0.028	N	0.034	N	0.028	N	0.065
	1090	K	N	0.026	N	0.042	N	0.024	N	0.022	N	0.014
	1091	R	N	0.018	N	0.018	N	0.026	N	0.016	N	0.014
	1092	D	N	0.017	N	0.025	N	0.016	N	0.014	N	0.014
	1093	L	N	0.026	N	0.036	N	0.018	N	0.024	N	0.015
	1094	I	N	0.021	N	0.029	N	0.022	N	0.020	N	0.014
	1095	R	N	0.016	N	0.015	N	0.018	N	0.016	N	0.012
	1096	M	N	0.026	N	0.018	N	0.012	N	0.014	N	0.012
	1097	L	N	0.019	N	0.015	N	0.012	N	0.015	N	0.012
	1098	V	N	0.018	N	0.018	N	0.018	N	0.020	N	0.012
	1099	Q	N	0.023	N	0.018	N	0.017	N	0.018	N	0.011
	1100	R	N	0.022	N	0.024	N	0.019	N	0.020	N	0.015
	1101	G	N	0.037	N	0.020	N	0.022	N	0.017	N	0.012
	1102	Y	N	0.029	N	0.022	B	0.168	N	0.021	N	0.015
	1103	E	N	0.029	N	0.019	N	0.023	N	0.017	N	0.013
	1104	S	N	0.028	N	0.017	N	0.026	N	0.024	N	0.017
	1105	D	N	0.033	N	0.026	N	0.025	N	0.016	N	0.015
	1106	P	N	0.030	N	0.026	N	0.017	N	0.009	N	0.021
	1107	V	N	0.021	N	0.019	N	0.013	N	0.008	N	0.010
	1108	A	N	0.010	N	0.022	N	0.019	N	0.014	N	0.012
	1109	A	N	0.012	N	0.030	N	0.017	N	0.017	N	0.012
	1110	W	N	0.013	N	0.023	N	0.017	N	0.009	N	0.013
	1111	N	N	0.013	N	0.017	N	0.012	N	0.009	N	0.007
	1112	K	N	0.014	N	0.026	N	0.015	N	0.008	N	0.008
	1113	A	N	0.014	N	0.024	N	0.016	N	0.010	N	0.014
	1114	Q	N	0.014	N	0.024	N	0.015	N	0.015	N	0.012
	1115	E	N	0.011	N	0.020	N	0.015	N	0.012	N	0.009
	1116	K	N	0.018	N	0.017	N	0.014	N	0.014	N	0.010
	1117	S	N	0.014	N	0.024	N	0.014	N	0.013	N	0.011
	1118	L	N	0.016	N	0.035	N	0.021	N	0.011	N	0.015
	1119	E	N	0.018	N	0.030	N	0.020	N	0.014	N	0.013
	1120	E	N	0.017	N	0.026	N	0.019	N	0.015	N	0.014
	1121	E	N	0.022	N	0.029	N	0.022	N	0.016	N	0.017
	1122	D	N	0.020	N	0.027	N	0.019	N	0.013	N	0.014
	1123	G	N	0.022	N	0.022	N	0.022	N	0.015	N	0.016
	1124	G	N	0.026	N	0.025	N	0.025	N	0.015	N	0.019
	1125	G	N	0.024	N	0.024	N	0.025	N	0.014	N	0.018
	1126	N	N	0.026	N	0.021	N	0.023	N	0.017	N	0.017
	1127	D	N	0.024	N	0.027	N	0.023	N	0.014	N	0.015
	1128	S	N	0.026	N	0.029	N	0.019	N	0.015	N	0.015
	1129	D	N	0.026	N	0.021	N	0.022	N	0.014	N	0.011
	1130	S	N	0.027	N	0.023	N	0.017	N	0.014	N	0.008
	1131	S	N	0.017	N	0.022	N	0.017	N	0.009	N	0.010
	1132	V	N	0.018	N	0.017	N	0.016	N	0.010	N	0.012
	1133	D	N	0.016	N	0.021	N	0.017	N	0.010	N	0.010
	1134	S	N	0.018	N	0.014	N	0.015	N	0.007	N	0.010
	1135	G	N	0.018	N	0.012	N	0.029	N	0.008	N	0.008
	1136	S	N	0.017	N	0.019	N	0.017	N	0.010	N	0.010
	1137	F	N	0.017	N	0.017	N	0.013	N	0.009	N	0.009
	1138	S	N	0.017	N	0.017	N	0.040	N	0.013	N	0.011
	1139	G	N	0.021	N	0.015	N	0.018	N	0.012	N	0.011
	1140	P	N	0.022	N	0.014	N	0.030	N	0.016	N	0.032
	1141	N	N	0.016	N	0.015	N	0.031	N	0.016	N	0.010
	1142	F	N	0.026	N	0.022	N	0.068	N	0.017	N	0.016
	1143	N	N	0.025	N	0.017	N	0.021	N	0.023	N	0.018
	1144	Y	N	0.033	N	0.022	N	0.024	N	0.018	N	0.024
	1145	I	N	0.037	N	0.021	N	0.027	N	0.014	N	0.016
	1146	L	N	0.019	N	0.018	N	0.020	N	0.023	N	0.011
	1147	N	N	0.027	N	0.017	N	0.022	N	0.022	N	0.010
	1148	M	N	0.026	N	0.026	N	0.025	N	0.015	N	0.016
	1149	P	N	0.028	N	0.014	N	0.028	N	0.017	N	0.013
	1150	L	N	0.016	N	0.018	N	0.024	N	0.012	N	0.013
	1151	W	N	0.023	N	0.018	N	0.014	N	0.015	N	0.013
	1152	C	N	0.042	N	0.031	N	0.025	N	0.024	N	0.017
	1153	L	N	0.034	N	0.023	N	0.019	N	0.015	N	0.015
	1154	T	N	0.030	N	0.064	N	0.026	N	0.026	N	0.019
	1155	K	N	0.020	N	0.024	N	0.020	N	0.019	N	0.017
	1156	E	N	0.031	N	0.030	N	0.028	N	0.021	N	0.016
	1157	K	N	0.031	N	0.024	N	0.028	N	0.023	N	0.013
	1158	V	N	0.028	N	0.021	N	0.044	N	0.020	N	0.011
	1159	E	N	0.023	N	0.018	N	0.030	N	0.015	N	0.011
	1160	E	N	0.023	N	0.027	N	0.034	N	0.016	N	0.017
	1161	L	N	0.026	N	0.019	N	0.028	N	0.019	N	0.014
	1162	L	N	0.021	N	0.029	N	0.037	N	0.013	N	0.020
	1163	K	N	0.022	N	0.022	N	0.026	N	0.016	N	0.014
	1164	Q	N	0.021	N	0.021	N	0.024	N	0.021	N	0.010
	1165	R	N	0.025	N	0.020	N	0.043	N	0.017	N	0.013
	1166	D	N	0.020	N	0.024	N	0.019	N	0.013	N	0.010
	1167	L	N	0.020	N	0.025	N	0.032	N	0.013	N	0.011
	1168	K	N	0.019	N	0.015	N	0.023	N	0.023	N	0.012
	1169	K	N	0.015	N	0.021	N	0.021	N	0.015	N	0.012
	1170	A	N	0.019	N	0.023	N	0.026	N	0.018	N	0.015
	1171	E	N	0.039	N	0.022	N	0.018	N	0.015	N	0.014
	1172	L	N	0.017	N	0.016	N	0.027	N	0.029	N	0.012
	1173	N	N	0.031	N	0.020	N	0.016	N	0.016	N	0.013
	1174	E	N	0.022	N	0.025	N	0.019	N	0.019	N	0.011
	1175	L	N	0.013	N	0.011	N	0.012	N	0.012	N	0.014
	1176	Q	N	0.021	N	0.018	N	0.020	N	0.026	N	0.016
	1177	S	N	0.027	N	0.020	N	0.025	N	0.012	N	0.014
	1178	K	N	0.031	N	0.019	N	0.019	N	0.014	N	0.016
	1179	T	N	0.031	N	0.026	N	0.028	N	0.016	N	0.015
	1180	S	N	0.027	N	0.024	N	0.021	N	0.018	N	0.020
	1181	E	N	0.029	N	0.032	N	0.023	N	0.027	N	0.016
	1182	N	N	0.026	N	0.024	N	0.025	N	0.025	N	0.016
	1183	L	N	0.025	N	0.023	N	0.027	N	0.022	N	0.013
	1184	W	N	0.022	N	0.022	N	0.038	N	0.054	N	0.016
	1185	R	N	0.025	N	0.013	N	0.023	N	0.016	N	0.013
	1186	E	N	0.026	N	0.017	N	0.031	N	0.022	N	0.014
	1187	D	N	0.040	N	0.032	N	0.035	N	0.020	N	0.017
	1188	L	N	0.023	N	0.012	N	0.028	N	0.019	N	0.014
	1189	A	N	0.023	N	0.021	N	0.018	N	0.017	N	0.020
	1190	V	N	0.022	N	0.023	N	0.017	N	0.018	N	0.010
	1191	F	N	0.016	N	0.010	N	0.012	N	0.015	N	0.011
	1192	I	N	0.016	N	0.013	N	0.023	N	0.021	N	0.010
	1193	E	N	0.024	N	0.019	N	0.019	N	0.014	N	0.012
	1194	E	N	0.028	N	0.021	N	0.018	N	0.015	N	0.010
	1195	L	N	0.018	N	0.018	N	0.021	N	0.016	N	0.010
	1196	D	N	0.023	N	0.019	N	0.023	N	0.017	N	0.022
	1197	R	N	0.016	N	0.026	N	0.019	N	0.011	N	0.010
	1198	V	N	0.015	N	0.016	N	0.027	N	0.016	N	0.011
	1199	E	N	0.018	N	0.013	N	0.024	N	0.015	N	0.010
	1200	E	N	0.015	N	0.018	N	0.024	N	0.012	N	0.012
	1201	Q	N	0.020	N	0.045	N	0.029	N	0.011	N	0.012
	1202	E	N	0.018	N	0.024	N	0.023	N	0.013	N	0.010
	1203	K	N	0.017	N	0.024	N	0.023	N	0.010	N	0.012
	1204	E	N	0.017	N	0.021	N	0.018	N	0.013	N	0.011
	1205	S	N	0.016	N	0.019	N	0.023	N	0.012	N	0.011
	1206	V	N	0.014	N	0.022	N	0.018	N	0.012	N	0.011
	1207	N	N	0.017	N	0.023	N	0.031	N	0.014	N	0.009
	1208	L	N	0.018	N	0.019	N	0.024	N	0.015	N	0.008
	1209	G	N	0.024	N	0.021	N	0.018	N	0.012	N	0.008
	1210	K	N	0.018	N	0.025	N	0.019	N	0.016	N	0.009
	1211	A	N	0.015	N	0.020	N	0.018	N	0.012	N	0.008
	1212	V	N	0.015	N	0.020	N	0.021	N	0.014	N	0.007
	1213	K	N	0.021	N	0.020	N	0.031	N	0.013	N	0.007
	1214	L	N	0.016	N	0.016	N	0.024	N	0.013	N	0.006
	1215	V	N	0.017	N	0.023	N	0.016	N	0.016	N	0.006
	1216	K	N	0.014	N	0.014	N	0.010	N	0.013	N	0.009
	1217	G	N	0.012	N	0.017	N	0.013	N	0.015	N	0.005
	1218	K	N	0.014	N	0.014	N	0.012	N	0.015	N	0.005
	1219	V	N	0.013	N	0.017	N	0.010	N	0.013	N	0.005
	1220	G	N	0.010	N	0.015	N	0.008	N	0.017	N	0.007
	1221	K	N	0.011	N	0.015	N	0.009	N	0.010	N	0.005
	1222	P	N	0.012	N	0.013	N	0.010	N	0.011	N	0.004
	1223	K	N	0.015	N	0.018	N	0.012	N	0.009	N	0.005
	1224	V	N	0.015	N	0.019	N	0.012	N	0.014	N	0.006
	1225	K	N	0.015	N	0.023	N	0.014	N	0.021	N	0.009
	1226	K	N	0.014	N	0.016	N	0.014	N	0.021	N	0.010
	1227	M	N	0.015	N	0.013	N	0.010	N	0.012	N	0.007
	1228	Q	N	0.019	N	0.022	N	0.009	N	0.009	N	0.008
	1229	L	N	0.013	N	0.020	N	0.009	N	0.008	N	0.007
	1230	E	N	0.011	N	0.014	N	0.011	N	0.009	N	0.006
	1231	E	N	0.014	N	0.016	N	0.010	N	0.010	N	0.006
	1232	T	N	0.016	N	0.020	N	0.025	N	0.013	N	0.007
	1233	L	N	0.027	N	0.026	N	0.019	N	0.015	N	0.013
	1234	P	N	0.018	N	0.031	N	0.022	N	0.015	N	0.017
	1235	S	N	0.026	N	0.021	N	0.027	N	0.013	N	0.011
	1236	P	N	0.013	N	0.027	N	0.015	N	0.011	N	0.013
	1237	F	N	0.012	N	0.015	N	0.015	N	0.011	N	0.018
	1238	G	N	0.014	N	0.030	N	0.016	N	0.007	N	0.014
	1239	R	N	0.015	N	0.019	N	0.016	N	0.010	N	0.009
	1240	R	N	0.024	N	0.018	N	0.018	N	0.008	N	0.008
	1241	V	N	0.018	N	0.012	N	0.018	N	0.008	N	0.009
	1242	E	N	0.023	N	0.024	N	0.023	N	0.013	N	0.009
	1243	P	N	0.014	N	0.023	N	0.019	N	0.010	N	0.022
	1244	Q	N	0.019	N	0.018	N	0.017	N	0.010	N	0.011
	1245	I	N	0.013	N	0.020	N	0.012	N	0.006	N	0.009
	1246	T	N	0.016	N	0.018	N	0.012	N	0.009	N	0.013
	1247	L	N	0.008	N	0.012	N	0.009	N	0.010	N	0.006
	1248	A	N	0.014	N	0.020	N	0.012	N	0.007	N	0.011
	1249	M	N	0.017	N	0.019	N	0.012	N	0.010	N	0.008
	1250	K	N	0.015	N	0.017	N	0.015	N	0.011	N	0.007
	1251	A	N	0.015	N	0.015	N	0.012	N	0.009	N	0.004
	1252	D	N	0.015	N	0.015	N	0.015	N	0.010	N	0.005
	1253	A	N	0.014	N	0.019	N	0.012	N	0.008	N	0.010
	1254	S	N	0.012	N	0.020	N	0.011	N	0.012	N	0.009
	1255	K	N	0.013	N	0.019	N	0.010	N	0.010	N	0.006
	1256	K	N	0.014	N	0.015	N	0.014	N	0.012	N	0.010
	1257	L	N	0.016	N	0.014	N	0.022	N	0.014	N	0.008
	1258	T	N	0.014	N	0.018	N	0.014	N	0.011	N	0.006
	1259	K	N	0.013	N	0.018	N	0.013	N	0.011	N	0.009
	1260	K	N	0.015	N	0.011	N	0.010	N	0.010	N	0.007
	1261	K	N	0.014	N	0.012	N	0.013	N	0.009	N	0.013
	1262	K	N	0.015	N	0.015	N	0.015	N	0.011	N	0.005
	1263	G	N	0.014	N	0.022	N	0.016	N	0.010	N	0.003
	1264	E	N	0.014	N	0.019	N	0.015	N	0.014	N	0.005
	1265	I	N	0.015	N	0.019	N	0.010	N	0.008	N	0.007
	1266	D	N	0.014	N	0.011	N	0.015	N	0.009	N	0.010
	1267	A	N	0.013	N	0.016	N	0.014	N	0.011	N	0.010
	1268	A	N	0.022	N	0.029	N	0.024	N	0.010	N	0.005
	1269	V	N	0.017	N	0.021	N	0.013	N	0.008	N	0.006
	1270	K	N	0.015	N	0.024	N	0.023	N	0.013	N	0.013
	1271	L	N	0.014	N	0.013	N	0.017	N	0.010	N	0.012
	1272	E	N	0.019	N	0.018	N	0.014	N	0.009	N	0.007
	1273	I	N	0.009	N	0.015	N	0.014	N	0.010	N	0.010
	1274	D	N	0.013	N	0.017	N	0.018	N	0.008	N	0.007
	1275	D	N	0.018	N	0.017	N	0.013	N	0.012	N	0.016
	1276	D	N	0.018	N	0.019	N	0.015	N	0.008	N	0.011
	1277	S	N	0.013	N	0.014	N	0.012	N	0.011	N	0.010
	1278	A	N	0.021	N	0.018	N	0.017	N	0.009	N	0.007
	1279	L	N	0.021	N	0.013	N	0.015	N	0.007	N	0.009
	1280	G	N	0.018	N	0.016	N	0.017	N	0.010	N	0.007
	1281	S	N	0.016	N	0.018	N	0.018	N	0.008	N	0.008
	1282	N	N	0.017	N	0.016	N	0.017	N	0.007	N	0.007
	1283	G	N	0.014	N	0.015	N	0.020	N	0.008	N	0.010
	1284	G	N	0.014	N	0.024	N	0.014	N	0.010	N	0.006
	1285	E	N	0.017	N	0.020	N	0.011	N	0.010	N	0.009
	1286	N	N	0.016	N	0.013	N	0.013	N	0.009	N	0.007
	1287	S	N	0.017	N	0.015	N	0.020	N	0.008	N	0.008
	1288	L	N	0.017	N	0.016	N	0.018	N	0.008	N	0.006
	1289	I	N	0.018	N	0.016	N	0.018	N	0.007	N	0.006
	1290	S	N	0.014	N	0.013	N	0.015	N	0.009	N	0.006
	1291	P	N	0.016	N	0.020	N	0.022	N	0.007	N	0.013
	1292	S	N	0.017	N	0.014	N	0.016	N	0.009	N	0.013
	1293	G	N	0.017	N	0.026	N	0.015	N	0.008	N	0.007
	1294	L	N	0.015	N	0.016	N	0.016	N	0.011	N	0.007
	1295	P	N	0.017	N	0.016	N	0.029	N	0.007	N	0.006
	1296	N	N	0.016	N	0.015	N	0.020	N	0.007	N	0.015
	1297	P	N	0.016	N	0.019	N	0.020	N	0.010	N	0.011
	1298	G	N	0.019	N	0.016	N	0.017	N	0.012	N	0.012
	1299	A	N	0.019	N	0.019	N	0.033	N	0.010	N	0.009
	1300	K	N	0.024	N	0.016	N	0.026	N	0.009	N	0.011
	1301	P	N	0.016	N	0.019	N	0.025	N	0.010	N	0.009
	1302	K	N	0.019	N	0.016	N	0.013	N	0.008	N	0.018
	1303	A	N	0.014	N	0.014	N	0.014	N	0.008	N	0.008
	1304	P	N	0.012	N	0.013	N	0.018	N	0.007	N	0.010
	1305	R	N	0.020	N	0.013	N	0.019	N	0.010	N	0.009
	1306	V	N	0.033	N	0.015	N	0.016	N	0.007	N	0.007
	1307	K	N	0.016	N	0.018	N	0.015	N	0.011	N	0.012
	1308	R	N	0.019	N	0.018	N	0.015	N	0.008	N	0.014
	1309	E	N	0.021	N	0.019	N	0.013	N	0.007	N	0.009
	1310	K	N	0.017	N	0.018	N	0.019	N	0.007	N	0.004
	1311	K	N	0.014	N	0.012	N	0.017	N	0.009	N	0.008
	1312	E	N	0.019	N	0.022	N	0.013	N	0.011	N	0.005
	1313	P	N	0.019	N	0.014	N	0.019	N	0.012	N	0.006
	1314	G	N	0.020	N	0.015	N	0.021	N	0.011	N	0.007
	1315	T	N	0.017	N	0.021	N	0.018	N	0.011	N	0.006
	1316	P	N	0.016	N	0.017	N	0.014	N	0.010	N	0.005
	1317	R	N	0.017	N	0.014	N	0.014	N	0.009	N	0.008
	1318	Q	N	0.017	N	0.018	N	0.013	N	0.008	N	0.009
	1319	R	N	0.017	N	0.020	N	0.018	N	0.008	N	0.011
	1320	K	N	0.018	N	0.016	N	0.015	N	0.009	N	0.006
	1321	P	N	0.016	N	0.016	N	0.014	N	0.011	N	0.005
	1322	A	N	0.020	N	0.018	N	0.020	N	0.008	N	0.005
	1323	G	N	0.024	N	0.018	N	0.019	N	0.008	N	0.006
	1324	A	N	0.013	N	0.023	N	0.015	N	0.011	N	0.008
	1325	K	N	0.019	N	0.022	N	0.018	N	0.009	N	0.013
	1326	G	N	0.020	N	0.022	N	0.016	N	0.010	N	0.009
	1327	P	N	0.019	N	0.032	N	0.043	N	0.013	N	0.007
	1328	A	N	0.025	N	0.017	N	0.024	N	0.011	N	0.007
	1329	K	N	0.016	N	0.020	N	0.013	N	0.011	N	0.013
	1330	K	N	0.019	N	0.022	N	0.020	N	0.014	N	0.020
	1331	V	N	0.021	N	0.017	N	0.020	N	0.010	N	0.007
	1332	K	N	0.015	N	0.014	N	0.016	N	0.008	N	0.018
	1333	K	N	0.015	N	0.018	N	0.013	N	0.013	N	0.010
	1334	R	N	0.023	N	0.015	N	0.010	N	0.007	N	0.015
	1335	N	N	0.013	N	0.019	N	0.021	N	0.008	N	0.010
	1336	P	N	0.012	N	0.016	N	0.024	N	0.009	N	0.009
	1337	W	N	0.022	N	0.011	N	0.024	N	0.007	N	0.006
	1338	S	N	0.027	N	0.018	N	0.028	N	0.008	N	0.005
	1339	D	N	0.017	N	0.014	N	0.024	N	0.008	N	0.008
	1340	D	N	0.018	N	0.016	N	0.012	N	0.010	N	0.010
	1341	D	N	0.015	N	0.015	N	0.014	N	0.010	N	0.011
	1342	E	N	0.017	N	0.019	N	0.019	N	0.009	N	0.006
	1343	G	N	0.018	N	0.016	N	0.020	N	0.009	N	0.006
	1344	G	N	0.026	N	0.017	N	0.027	N	0.009	N	0.008
	1345	D	N	0.019	N	0.020	N	0.019	N	0.013	N	0.015
	1346	D	N	0.023	N	0.015	N	0.021	N	0.012	N	0.010
	1347	D	N	0.022	N	0.017	N	0.017	N	0.012	N	0.013
	1348	R	N	0.019	N	0.018	N	0.018	N	0.009	N	0.010
	1349	S	N	0.025	N	0.014	N	0.030	N	0.014	N	0.013
	1350	D	N	0.021	N	0.018	N	0.020	N	0.013	N	0.009
	1351	I	N	0.019	N	0.017	N	0.026	N	0.012	N	0.015
	1352	E	N	0.017	N	0.018	N	0.016	N	0.011	N	0.009
	1353	L	N	0.016	N	0.016	N	0.019	N	0.009	N	0.009
	1354	D	N	0.018	N	0.016	N	0.016	N	0.007	N	0.009
	1355	E	N	0.014	N	0.020	N	0.018	N	0.008	N	0.008
	1356	C	N	0.013	N	0.017	N	0.017	N	0.006	N	0.007
	1357	E	N	0.013	N	0.019	N	0.017	N	0.008	N	0.009
	1358	P	N	0.011	N	0.017	N	0.016	N	0.009	N	0.007
	1359	V	N	0.017	N	0.026	N	0.035	N	0.014	N	0.007
	1360	I	N	0.021	N	0.018	N	0.014	N	0.013	N	0.013
	1361	P	N	0.015	N	0.021	N	0.022	N	0.012	N	0.021
	1362	R	N	0.028	N	0.015	N	0.019	N	0.013	N	0.022
	1363	D	N	0.018	N	0.015	N	0.020	N	0.011	N	0.010
	1364	S	N	0.015	N	0.014	N	0.021	N	0.013	N	0.010
	1365	T	N	0.022	N	0.012	N	0.018	N	0.023	N	0.006
	1366	S	N	0.025	N	0.014	N	0.019	N	0.021	N	0.008
	1367	R	N	0.015	N	0.011	N	0.022	N	0.018	N	0.009
	1368	R	N	0.021	N	0.016	N	0.021	N	0.014	N	0.014
	1369	A	N	0.015	N	0.011	N	0.017	N	0.014	N	0.012
	1370	S	N	0.030	N	0.024	N	0.019	N	0.029	N	0.017
	1371	A	N	0.021	N	0.018	N	0.024	N	0.036	N	0.006
	1372	V	N	0.018	N	0.018	N	0.018	N	0.018	N	0.014
	1373	K	N	0.017	N	0.020	N	0.023	N	0.013	N	0.024
	1374	A	N	0.029	N	0.027	N	0.018	N	0.009	N	0.014
	1375	K	N	0.027	N	0.019	N	0.021	N	0.008	N	0.019
	1376	Y	N	0.019	N	0.014	N	0.016	N	0.007	N	0.010
	1377	T	N	0.024	N	0.012	N	0.033	N	0.010	N	0.011
	1378	F	N	0.017	N	0.014	N	0.026	N	0.008	N	0.007
	1379	D	N	0.013	N	0.014	N	0.019	N	0.008	N	0.010
	1380	F	N	0.011	N	0.012	N	0.020	N	0.009	N	0.009
	1381	S	N	0.014	N	0.018	N	0.020	N	0.009	N	0.009
	1382	E	N	0.019	N	0.019	N	0.020	N	0.012	N	0.011
	1383	E	N	0.021	N	0.019	N	0.019	N	0.013	N	0.009
	1384	E	N	0.022	N	0.021	N	0.020	N	0.015	N	0.010
	1385	E	N	0.022	N	0.020	N	0.022	N	0.010	N	0.010
	1386	E	N	0.022	N	0.016	N	0.017	N	0.012	N	0.014
	1387	E	N	0.019	N	0.015	N	0.020	N	0.012	N	0.014
	1388	E	N	0.025	N	0.019	N	0.016	N	0.012	N	0.014
	1389	D	N	0.022	N	0.017	N	0.022	N	0.010	N	0.010
	1390	G	N	0.023	N	0.015	N	0.028	N	0.011	N	0.013
	1391	D	N	0.019	N	0.021	N	0.022	N	0.010	N	0.008
	1392	E	N	0.023	N	0.017	N	0.012	N	0.011	N	0.008
	1393	E	N	0.018	N	0.013	N	0.022	N	0.008	N	0.008
	1394	Q	N	0.020	N	0.026	N	0.018	N	0.008	N	0.012
	1395	E	N	0.017	N	0.019	N	0.015	N	0.009	N	0.008
	1396	N	N	0.014	N	0.015	N	0.011	N	0.010	N	0.009
	1397	D	N	0.018	N	0.017	N	0.015	N	0.010	N	0.006
	1398	A	N	0.016	N	0.010	N	0.020	N	0.008	N	0.010
	1399	S	N	0.027	N	0.017	N	0.020	N	0.009	N	0.007
	1400	A	N	0.014	N	0.020	N	0.023	N	0.009	N	0.010
	1401	S	N	0.019	N	0.019	N	0.016	N	0.010	N	0.010
	1402	P	N	0.015	N	0.018	N	0.010	N	0.011	N	0.013
	1403	V	N	0.019	N	0.017	N	0.028	N	0.008	N	0.011
	1404	H	N	0.016	N	0.017	N	0.023	N	0.008	N	0.010
	1405	S	N	0.017	N	0.019	N	0.018	N	0.009	N	0.007
	1406	F	N	0.022	N	0.014	N	0.016	N	0.011	N	0.012
	1407	K	N	0.019	N	0.020	N	0.018	N	0.008	N	0.009
	1408	N	N	0.016	N	0.015	N	0.017	N	0.008	N	0.013
	1409	T	N	0.022	N	0.018	N	0.022	N	0.010	N	0.008
	1410	E	N	0.018	N	0.014	N	0.017	N	0.010	N	0.008
	1411	Q	N	0.018	N	0.016	N	0.020	N	0.008	N	0.008
	1412	H	N	0.026	N	0.018	N	0.023	N	0.008	N	0.009
	1413	D	N	0.020	N	0.016	N	0.021	N	0.010	N	0.016
	1414	D	N	0.021	N	0.017	N	0.015	N	0.011	N	0.010
	1415	E	N	0.016	N	0.021	N	0.018	N	0.010	N	0.008
	1416	V	N	0.020	N	0.013	N	0.021	N	0.008	N	0.010
	1417	D	N	0.018	N	0.022	N	0.024	N	0.007	N	0.011
	1418	D	N	0.019	N	0.017	N	0.017	N	0.010	N	0.007
	1419	D	N	0.014	N	0.015	N	0.018	N	0.008	N	0.007
	1420	D	N	0.014	N	0.013	N	0.011	N	0.009	N	0.012
	1421	D	N	0.014	N	0.014	N	0.010	N	0.010	N	0.010
	1422	I	N	0.013	N	0.022	N	0.016	N	0.010	N	0.008
	1423	F	N	0.019	N	0.011	N	0.029	N	0.010	N	0.019
	1424	P	N	0.016	N	0.015	N	0.024	N	0.008	N	0.011
	1425	P	N	0.015	N	0.016	N	0.030	N	0.007	N	0.010
	1426	K	N	0.017	N	0.018	N	0.016	N	0.008	N	0.012
	1427	T	N	0.013	N	0.016	N	0.020	N	0.008	N	0.016
	1428	T	N	0.016	N	0.016	N	0.018	N	0.009	N	0.022
	1429	F	N	0.019	N	0.021	N	0.018	N	0.010	N	0.011
	1430	T	N	0.018	N	0.016	N	0.038	N	0.011	N	0.008
	1431	L	N	0.018	N	0.016	N	0.017	N	0.012	N	0.012
	1432	P	N	0.015	N	0.024	N	0.019	N	0.014	N	0.009
	1433	T	N	0.020	N	0.015	N	0.017	N	0.010	N	0.014
	1434	S	N	0.013	N	0.021	N	0.033	N	0.008	N	0.009
	1435	T	N	0.019	N	0.020	N	0.030	N	0.013	N	0.011
	1436	A	N	0.023	N	0.023	N	0.019	N	0.010	N	0.009
	1437	K	N	0.018	N	0.017	N	0.012	N	0.009	N	0.007
	1438	K	N	0.016	N	0.017	N	0.015	N	0.011	N	0.006
	1439	K	N	0.024	N	0.013	N	0.025	N	0.009	N	0.010
	1440	N	N	0.021	N	0.024	N	0.024	N	0.011	N	0.008
	1441	P	N	0.016	N	0.015	N	0.037	N	0.008	N	0.009
	1442	E	N	0.020	N	0.015	N	0.015	N	0.011	N	0.012
	1443	P	N	0.014	N	0.016	N	0.015	N	0.009	N	0.011
	1444	V	N	0.019	N	0.023	N	0.036	N	0.015	N	0.011
	1445	L	N	0.022	N	0.018	N	0.024	N	0.009	N	0.009
	1446	P	N	0.016	N	0.024	N	0.015	N	0.008	N	0.012
	1447	S	N	0.019	N	0.021	N	0.017	N	0.011	N	0.012
	1448	K	N	0.019	N	0.022	N	0.019	N	0.011	N	0.027
	1449	T	N	0.020	N	0.021	N	0.049	N	0.010	N	0.012
	1450	T	N	0.018	N	0.019	N	0.023	N	0.011	N	0.009
	1451	Y	N	0.016	N	0.016	N	0.016	N	0.008	N	0.011
	1452	D	N	0.016	N	0.014	N	0.013	N	0.010	N	0.014
	1453	D	N	0.021	N	0.019	N	0.013	N	0.010	N	0.015
	1454	K	N	0.018	N	0.015	N	0.018	N	0.005	N	0.009
	1455	I	N	0.019	N	0.015	N	0.021	N	0.007	N	0.009
	1456	S	N	0.015	N	0.019	N	0.017	N	0.008	N	0.005
	1457	D	N	0.012	N	0.012	N	0.013	N	0.009	N	0.010
	1458	D	N	0.016	N	0.016	N	0.010	N	0.011	N	0.010
	1459	D	N	0.019	N	0.015	N	0.018	N	0.008	N	0.012
	1460	M	N	0.022	N	0.014	N	0.027	N	0.008	N	0.011
	1461	K	N	0.019	N	0.016	N	0.018	N	0.009	N	0.007
	1462	S	N	0.016	N	0.012	N	0.019	N	0.012	N	0.008
	1463	D	N	0.020	N	0.021	N	0.028	N	0.009	N	0.007
	1464	S	N	0.020	N	0.020	N	0.018	N	0.009	N	0.008
	1465	D	N	0.014	N	0.015	N	0.017	N	0.009	N	0.009
	1466	G	N	0.014	N	0.015	N	0.013	N	0.008	N	0.013
	1467	D	N	0.016	N	0.022	N	0.015	N	0.010	N	0.010
	1468	R	N	0.015	N	0.017	N	0.029	N	0.009	N	0.010
	1469	G	N	0.015	N	0.014	N	0.022	N	0.008	N	0.008
	1470	P	N	0.015	N	0.017	N	0.026	N	0.011	N	0.017
	1471	V	N	0.020	N	0.015	N	0.023	N	0.009	N	0.010
	1472	F	N	0.019	N	0.020	N	0.021	N	0.008	N	0.017
	1473	S	N	0.014	N	0.020	N	0.024	N	0.010	N	0.029
	1474	S	N	0.022	N	0.021	N	0.022	N	0.010	N	0.027
	1475	Y	N	0.020	N	0.016	N	0.018	N	0.009	N	0.017
	1476	S	N	0.014	N	0.030	N	0.021	N	0.009	N	0.016
	1477	S	N	0.015	N	0.018	N	0.019	N	0.016	N	0.012
	1478	S	N	0.018	N	0.023	N	0.019	N	0.011	N	0.008
	1479	S	N	0.015	N	0.019	N	0.020	N	0.009	N	0.011
	1480	A	N	0.019	N	0.018	N	0.016	N	0.008	N	0.010
	1481	F	N	0.016	N	0.020	N	0.014	N	0.011	N	0.009
	1482	E	N	0.015	N	0.018	N	0.020	N	0.011	N	0.008
	1483	K	N	0.016	N	0.013	N	0.014	N	0.006	N	0.006
	1484	P	N	0.020	N	0.019	N	0.074	N	0.015	N	0.011
	1485	A	N	0.027	N	0.014	N	0.019	N	0.011	N	0.010
	1486	K	N	0.016	N	0.022	N	0.019	N	0.009	N	0.020
	1487	K	N	0.015	N	0.010	N	0.019	N	0.009	N	0.020
	1488	T	N	0.024	N	0.017	N	0.020	N	0.010	N	0.015
	1489	A	N	0.017	N	0.017	N	0.027	N	0.011	N	0.016
	1490	K	N	0.019	N	0.015	N	0.025	N	0.009	N	0.009
	1491	K	N	0.018	N	0.021	N	0.021	N	0.009	N	0.014
	1492	P	N	0.014	N	0.015	N	0.027	N	0.007	N	0.007
	1493	V	N	0.017	N	0.014	N	0.026	N	0.008	N	0.008
	1494	D	N	0.014	N	0.016	N	0.015	N	0.011	N	0.004
	1495	T	N	0.016	N	0.011	N	0.023	N	0.007	N	0.006
	1496	P	N	0.014	N	0.013	N	0.016	N	0.007	N	0.011
	1497	P	N	0.013	N	0.016	N	0.024	N	0.014	N	0.028
	1498	K	N	0.029	N	0.021	N	0.022	N	0.016	N	0.014
	1499	P	N	0.020	N	0.025	N	0.020	N	0.012	N	0.020
	1500	K	N	0.024	N	0.019	N	0.036	N	0.014	N	0.035
	1501	K	N	0.027	N	0.018	N	0.014	N	0.012	N	0.024
	1502	A	N	0.017	N	0.012	N	0.016	N	0.009	N	0.009
	1503	P	N	0.015	N	0.020	N	0.015	N	0.009	N	0.010
	1504	V	N	0.014	N	0.021	N	0.015	N	0.011	N	0.005
	1505	K	N	0.020	N	0.016	N	0.027	N	0.011	N	0.005
	1506	A	N	0.015	N	0.023	N	0.017	N	0.012	N	0.005
	1507	K	N	0.018	N	0.021	N	0.015	N	0.009	N	0.008
	1508	K	N	0.019	N	0.021	N	0.018	N	0.009	N	0.009
	1509	P	N	0.019	N	0.010	N	0.016	N	0.012	N	0.010
	1510	D	N	0.020	N	0.018	N	0.020	N	0.010	N	0.011
	1511	T	N	0.018	N	0.012	N	0.021	N	0.008	N	0.015
	1512	S	N	0.020	N	0.016	N	0.030	N	0.009	N	0.011
	1513	V	N	0.021	N	0.020	N	0.027	N	0.007	N	0.007
	1514	W	N	0.018	N	0.017	N	0.016	N	0.009	N	0.008
	1515	D	N	0.015	N	0.014	N	0.015	N	0.008	N	0.005
	1516	S	N	0.026	N	0.017	N	0.021	N	0.008	N	0.011
	1517	D	N	0.022	N	0.019	N	0.021	N	0.008	N	0.009
	1518	S	N	0.018	N	0.018	N	0.017	N	0.013	N	0.008
	1519	D	N	0.016	N	0.017	N	0.016	N	0.010	N	0.006
	1520	T	N	0.013	N	0.016	N	0.015	N	0.006	N	0.008
	1521	G	N	0.012	N	0.017	N	0.014	N	0.009	N	0.005
	1522	T	N	0.012	N	0.020	N	0.013	N	0.009	N	0.004
	1523	K	N	0.015	N	0.020	N	0.017	N	0.007	N	0.008
	1524	K	N	0.015	N	0.020	N	0.014	N	0.008	N	0.010
	1525	P	N	0.020	N	0.019	N	0.030	N	0.011	N	0.011
	1526	P	N	0.018	N	0.022	N	0.023	N	0.011	N	0.008
	1527	A	N	0.019	N	0.021	N	0.018	N	0.010	N	0.006
	1528	S	N	0.015	N	0.017	N	0.015	N	0.009	N	0.010
	1529	K	N	0.017	N	0.018	N	0.013	N	0.011	N	0.018
	1530	G	N	0.014	N	0.014	N	0.013	N	0.010	N	0.009
	1531	S	N	0.011	N	0.018	N	0.014	N	0.011	N	0.008
	1532	G	N	0.013	N	0.019	N	0.013	N	0.010	N	0.005
	1533	K	N	0.016	N	0.015	N	0.014	N	0.013	N	0.007
	1534	G	N	0.016	N	0.019	N	0.017	N	0.014	N	0.006
	1535	R	N	0.017	N	0.014	N	0.022	N	0.012	N	0.006
	1536	S	N	0.016	N	0.022	N	0.013	N	0.014	N	0.008
	1537	K	N	0.012	N	0.015	N	0.016	N	0.011	N	0.009
	1538	K	N	0.017	N	0.016	N	0.018	N	0.009	N	0.016
	1539	R	N	0.016	N	0.014	N	0.015	N	0.007	N	0.014
	1540	K	N	0.016	N	0.016	N	0.022	N	0.010	N	0.011
	1541	Q	N	0.016	N	0.010	N	0.018	N	0.008	N	0.010
	1542	S	N	0.016	N	0.011	N	0.024	N	0.010	N	0.010
	1543	S	N	0.017	N	0.016	N	0.032	N	0.009	N	0.013
	1544	L	N	0.016	N	0.016	N	0.020	N	0.010	N	0.008
	1545	E	N	0.019	N	0.019	N	0.019	N	0.013	N	0.014
	1546	E	N	0.020	N	0.024	N	0.021	N	0.012	N	0.011
	1547	D	N	0.024	N	0.020	N	0.017	N	0.010	N	0.013
	1548	E	N	0.014	N	0.017	N	0.013	N	0.010	N	0.007
	1549	Y	N	0.012	N	0.010	N	0.014	N	0.008	N	0.006
	1550	S	N	0.012	N	0.015	N	0.018	N	0.007	N	0.008
	1551	P	N	0.012	N	0.016	N	0.025	N	0.008	N	0.011
	1552	M	N	0.016	N	0.014	N	0.027	N	0.008	N	0.012
	1553	K	N	0.014	N	0.018	N	0.015	N	0.007	N	0.009
	1554	K	N	0.016	N	0.015	N	0.018	N	0.011	N	0.005
	1555	H	N	0.020	N	0.013	N	0.019	N	0.008	N	0.007
	1556	G	N	0.020	N	0.014	N	0.021	N	0.008	N	0.010
	1557	K	N	0.018	N	0.014	N	0.018	N	0.009	N	0.009
	1558	S	N	0.013	N	0.011	N	0.018	N	0.009	N	0.009
	1559	A	N	0.019	N	0.019	N	0.030	N	0.011	N	0.019
	1560	T	N	0.022	N	0.015	N	0.035	N	0.014	N	0.013
	1561	S	N	0.015	N	0.019	N	0.024	N	0.012	N	0.008
	1562	R	N	0.019	N	0.024	N	0.018	N	0.010	N	0.013
	1563	K	N	0.017	N	0.021	N	0.022	N	0.009	N	0.025
	1564	P	N	0.020	N	0.017	N	0.028	N	0.010	N	0.025
	1565	K	N	0.017	N	0.018	N	0.019	N	0.008	N	0.018
	1566	K	N	0.018	N	0.018	N	0.017	N	0.011	N	0.015
	1567	A	N	0.013	N	0.018	N	0.018	N	0.009	N	0.009
	1568	A	N	0.022	N	0.016	N	0.025	N	0.009	N	0.013
	1569	S	N	0.018	N	0.026	N	0.023	N	0.010	N	0.016
	1570	D	N	0.020	N	0.022	N	0.022	N	0.012	N	0.013
	1571	D	N	0.021	N	0.021	N	0.018	N	0.013	N	0.014
	1572	E	N	0.017	N	0.022	N	0.019	N	0.012	N	0.014
	1573	D	N	0.020	N	0.021	N	0.023	N	0.012	N	0.014
	1574	D	N	0.023	N	0.019	N	0.022	N	0.013	N	0.012
	1575	D	N	0.019	N	0.018	N	0.022	N	0.009	N	0.012
	1576	D	N	0.020	N	0.022	N	0.016	N	0.012	N	0.012
	1577	D	N	0.017	N	0.019	N	0.018	N	0.010	N	0.013
	1578	D	N	0.013	N	0.015	N	0.018	N	0.009	N	0.011
	1579	E	N	0.011	N	0.012	N	0.014	N	0.010	N	0.011
	1580	T	N	0.014	N	0.017	N	0.021	N	0.010	N	0.007
	1581	G	N	0.016	N	0.018	N	0.021	N	0.010	N	0.008
	1582	F	N	0.016	N	0.016	N	0.036	N	0.009	N	0.008
	1583	N	N	0.015	N	0.016	N	0.028	N	0.008	N	0.007
	1584	S	N	0.017	N	0.015	N	0.012	N	0.007	N	0.005
	1585	F	N	0.012	N	0.017	N	0.012	N	0.008	N	0.007
	1586	S	N	0.015	N	0.017	N	0.015	N	0.007	N	0.004
	1587	H	N	0.019	N	0.015	N	0.014	N	0.009	N	0.003
	1588	L	N	0.012	N	0.020	N	0.020	N	0.013	N	0.004
	1589	D	N	0.010	N	0.014	N	0.020	N	0.010	N	0.006
	1590	S	N	0.024	N	0.013	N	0.025	N	0.011	N	0.005
	1591	G	N	0.023	N	0.020	N	0.024	N	0.011	N	0.009
	1592	R	N	0.037	N	0.016	N	0.020	N	0.013	N	0.016
	1593	D	N	0.028	N	0.021	N	0.018	N	0.010	N	0.064
	1594	R	N	0.020	N	0.014	N	0.021	N	0.011	N	0.050
	1595	S	N	0.051	N	0.014	N	0.020	N	0.014	N	0.013
	1596	G	N	0.020	N	0.010	N	0.020	N	0.018	N	0.007
	1597	R	N	0.024	N	0.014	N	0.023	N	0.031	N	0.006
	1598	A	N	0.019	N	0.014	N	0.022	N	0.015	N	0.005
	1599	K	N	0.015	N	0.009	N	0.018	N	0.020	N	0.006
	1600	K	N	0.022	N	0.014	N	0.031	N	0.009	N	0.012
	1601	E	N	0.037	N	0.013	N	0.029	N	0.023	N	0.008
	1602	V	N	0.041	N	0.016	N	0.019	N	0.019	N	0.014
	1603	K	N	0.028	N	0.013	N	0.024	N	0.018	N	0.016
	1604	Y	N	0.028	N	0.021	N	0.028	N	0.015	N	0.011
	1605	F	N	0.029	N	0.033	N	0.018	N	0.025	N	0.013
	1606	A	N	0.025	N	0.042	N	0.028	N	0.023	N	0.012
	1607	E	N	0.015	N	0.015	N	0.025	N	0.013	N	0.012
	1608	S	N	0.025	N	0.035	N	0.027	N	0.021	N	0.013
	1609	D	N	0.025	N	0.022	N	0.031	N	0.018	N	0.009
	1610	N	N	0.028	N	0.022	N	0.027	N	0.020	N	0.012
	1611	D	N	0.024	N	0.025	N	0.030	N	0.026	N	0.015
	1612	D	N	0.026	N	0.024	N	0.028	N	0.018	N	0.013
	1613	D	N	0.024	N	0.029	N	0.024	N	0.014	N	0.010
	1614	D	N	0.031	N	0.029	N	0.025	N	0.023	N	0.020
	1615	D	N	0.020	N	0.021	N	0.021	N	0.025	N	0.010
	1616	M	N	0.022	N	0.027	N	0.025	N	0.021	N	0.013
	1617	F	N	0.021	N	0.028	N	0.022	N	0.021	N	0.016
	1618	D	N	0.025	N	0.027	N	0.026	N	0.026	N	0.017

## Sheet: TOP2_drome
Supplementary Material S2: ATP/ADP/AMP and GTP/GDP binding probabilities along the sequence of Drosophila melanogaster TOP2 (P15348). Results were obtained using NsitePred tool (http://biomine.cs.vcu.edu/servers/NsitePred/). The first two columns display the residue number and the query sequence, respectively, which is followed by the results of predictions for 5 ligand types: ATP, ADP, AMP, GDP,…
	AA_number	AA	ATP binding res	ATP prob	ADP binding res	ADP prob	AMP binding res	AMP prob	GTP binding res	GTP prob	GDP binding res	GDP prob
	1	M	N	0.030	N	0.019	N	0.022	N	0.021	N	0.014
	2	E	N	0.047	N	0.021	N	0.025	N	0.023	N	0.015
	3	N	N	0.023	N	0.017	N	0.024	N	0.022	N	0.017
	4	G	N	0.037	N	0.025	N	0.028	N	0.017	N	0.018
	5	N	N	0.028	N	0.026	N	0.026	N	0.011	N	0.018
	6	K	N	0.028	N	0.024	N	0.028	N	0.011	N	0.011
	7	A	N	0.018	N	0.022	N	0.017	N	0.016	N	0.016
	8	L	N	0.019	N	0.017	N	0.016	N	0.019	N	0.030
	9	S	N	0.028	N	0.019	N	0.039	N	0.016	N	0.014
	10	I	N	0.023	N	0.028	N	0.024	N	0.021	N	0.016
	11	E	N	0.020	N	0.022	N	0.022	N	0.029	N	0.019
	12	Q	N	0.018	N	0.020	N	0.019	N	0.033	N	0.015
	13	M	N	0.027	N	0.031	N	0.035	N	0.017	N	0.016
	14	Y	N	0.034	N	0.103	N	0.026	N	0.025	N	0.022
	15	Q	N	0.030	N	0.026	N	0.033	N	0.036	N	0.018
	16	K	N	0.027	N	0.023	N	0.027	N	0.020	N	0.016
	17	K	N	0.029	N	0.029	N	0.027	N	0.028	N	0.015
	18	S	N	0.032	N	0.033	N	0.034	N	0.028	N	0.016
	19	Q	N	0.029	N	0.025	N	0.035	N	0.032	N	0.014
	20	L	N	0.025	N	0.026	N	0.029	N	0.021	N	0.013
	21	E	N	0.025	N	0.023	N	0.033	N	0.030	N	0.021
	22	H	N	0.035	N	0.028	N	0.028	N	0.031	N	0.017
	23	I	N	0.028	N	0.033	N	0.031	N	0.032	N	0.022
	24	L	N	0.029	N	0.028	N	0.021	N	0.017	N	0.022
	25	L	N	0.032	N	0.025	N	0.030	N	0.024	N	0.018
	26	R	N	0.048	N	0.048	N	0.037	N	0.033	N	0.032
	27	P	N	0.037	N	0.027	N	0.033	N	0.032	N	0.019
	28	D	N	0.035	N	0.032	N	0.033	N	0.034	N	0.022
	29	S	N	0.046	N	0.024	N	0.032	N	0.040	N	0.022
	30	Y	N	0.067	N	0.028	N	0.036	N	0.073	N	0.032
	31	I	N	0.035	N	0.035	N	0.034	N	0.019	N	0.025
	32	G	N	0.048	N	0.051	N	0.068	N	0.021	N	0.051
	33	S	N	0.037	N	0.031	N	0.046	N	0.031	N	0.037
	34	V	N	0.025	N	0.019	N	0.075	N	0.014	N	0.023
	35	E	N	0.029	N	0.022	N	0.024	N	0.018	N	0.013
	36	F	N	0.022	N	0.022	N	0.023	N	0.017	N	0.013
	37	T	N	0.024	N	0.021	N	0.026	N	0.014	N	0.013
	38	K	N	0.040	N	0.021	N	0.022	N	0.016	N	0.012
	39	E	N	0.044	N	0.014	N	0.023	N	0.015	N	0.012
	40	L	N	0.021	N	0.019	N	0.026	N	0.008	N	0.011
	41	M	N	0.023	N	0.024	N	0.028	N	0.009	N	0.010
	42	W	N	0.028	N	0.017	N	0.037	N	0.018	N	0.019
	43	V	N	0.027	N	0.015	N	0.039	N	0.019	N	0.013
	44	Y	N	0.013	N	0.007	N	0.014	N	0.020	N	0.039
	45	D	N	0.013	N	0.007	N	0.013	N	0.029	N	0.024
	46	N	N	0.014	N	0.008	N	0.011	N	0.017	N	0.016
	47	S	N	0.016	N	0.018	N	0.017	N	0.011	N	0.014
	48	Q	N	0.013	N	0.005	N	0.013	N	0.011	N	0.005
	49	N	N	0.017	N	0.010	N	0.013	N	0.011	N	0.007
	50	R	N	0.010	N	0.011	N	0.016	N	0.023	N	0.009
	51	M	N	0.024	N	0.013	N	0.019	N	0.017	N	0.010
	52	V	N	0.021	N	0.025	N	0.031	N	0.013	N	0.009
	53	Q	N	0.012	N	0.017	N	0.016	N	0.008	N	0.013
	54	K	N	0.012	N	0.022	N	0.018	N	0.014	N	0.013
	55	E	N	0.014	N	0.010	N	0.062	N	0.014	N	0.025
	56	I	N	0.035	N	0.024	N	0.018	N	0.040	N	0.008
	57	S	N	0.022	N	0.014	N	0.024	N	0.018	N	0.017
	58	F	N	0.034	N	0.025	N	0.014	N	0.020	N	0.014
	59	V	N	0.039	N	0.024	N	0.022	N	0.033	N	0.014
	60	P	N	0.055	N	0.031	N	0.019	N	0.070	N	0.012
	61	G	B	0.199	N	0.046	N	0.041	B	0.084	N	0.013
	62	L	B	0.161	N	0.025	N	0.039	N	0.052	N	0.014
	63	Y	N	0.079	N	0.016	N	0.048	N	0.050	N	0.026
	64	K	N	0.083	N	0.041	N	0.061	B	0.190	B	0.131
	65	I	N	0.021	N	0.020	N	0.047	N	0.022	N	0.009
	66	F	N	0.052	N	0.034	N	0.026	N	0.017	N	0.010
	67	D	N	0.041	N	0.031	N	0.038	N	0.025	N	0.009
	68	E	B	0.216	N	0.054	N	0.061	B	0.081	N	0.020
	69	I	B	0.165	N	0.026	N	0.061	N	0.047	N	0.015
	70	L	N	0.047	N	0.028	N	0.039	N	0.009	N	0.011
	71	V	N	0.037	N	0.032	N	0.035	N	0.022	N	0.026
	72	N	N	0.031	B	0.581	N	0.043	N	0.041	N	0.051
	73	A	N	0.057	N	0.031	N	0.042	N	0.060	B	0.211
	74	A	N	0.043	N	0.025	N	0.047	N	0.023	N	0.024
	75	D	N	0.083	N	0.032	N	0.047	B	0.176	B	0.226
	76	N	N	0.031	B	0.242	N	0.035	N	0.060	N	0.052
	77	K	N	0.027	N	0.023	N	0.033	N	0.022	N	0.020
	78	Q	N	0.036	N	0.032	N	0.030	N	0.023	N	0.018
	79	R	N	0.025	N	0.034	N	0.024	N	0.012	N	0.017
	80	D	N	0.025	N	0.021	N	0.031	N	0.026	N	0.013
	81	K	N	0.014	N	0.016	N	0.015	N	0.018	N	0.013
	82	S	N	0.031	N	0.016	N	0.032	N	0.014	N	0.013
	83	M	N	0.018	N	0.020	N	0.022	N	0.026	N	0.016
	84	N	N	0.028	N	0.017	N	0.025	N	0.014	N	0.015
	85	T	N	0.014	N	0.020	N	0.025	N	0.028	N	0.011
	86	I	N	0.016	N	0.019	N	0.025	N	0.024	N	0.015
	87	K	N	0.029	N	0.019	N	0.024	N	0.026	N	0.014
	88	I	N	0.029	N	0.018	N	0.028	N	0.023	N	0.015
	89	D	N	0.027	N	0.018	N	0.030	N	0.029	N	0.017
	90	I	N	0.028	N	0.018	N	0.021	N	0.017	N	0.014
	91	D	N	0.022	N	0.023	N	0.028	N	0.028	N	0.017
	92	P	N	0.028	N	0.017	N	0.028	N	0.025	N	0.015
	93	E	N	0.029	N	0.018	N	0.025	N	0.020	N	0.018
	94	R	N	0.022	N	0.015	N	0.041	N	0.020	N	0.016
	95	N	N	0.021	N	0.027	N	0.027	N	0.023	N	0.022
	96	M	N	0.024	N	0.037	N	0.036	N	0.019	N	0.023
	97	V	N	0.022	N	0.023	N	0.023	N	0.019	N	0.016
	98	S	N	0.033	N	0.021	N	0.032	N	0.020	N	0.017
	99	V	N	0.020	N	0.019	N	0.018	N	0.018	N	0.015
	100	W	N	0.020	N	0.013	N	0.029	N	0.055	N	0.014
	101	N	B	0.207	B	0.267	N	0.071	N	0.022	N	0.024
	102	N	N	0.026	N	0.018	N	0.036	N	0.020	N	0.030
	103	G	B	0.114	N	0.052	N	0.045	B	0.135	N	0.020
	104	Q	N	0.064	N	0.040	N	0.052	B	0.077	N	0.031
	105	G	N	0.051	N	0.044	N	0.038	N	0.035	N	0.028
	106	I	N	0.037	B	0.280	N	0.055	N	0.024	N	0.026
	107	P	N	0.067	N	0.065	N	0.055	N	0.025	N	0.028
	108	V	N	0.061	N	0.059	N	0.052	N	0.061	N	0.017
	109	T	N	0.028	N	0.028	N	0.031	N	0.028	N	0.018
	110	M	N	0.033	N	0.022	N	0.028	N	0.023	N	0.017
	111	H	N	0.037	N	0.048	N	0.031	N	0.021	N	0.019
	112	K	N	0.031	N	0.026	N	0.028	N	0.018	N	0.017
	113	E	N	0.036	N	0.021	N	0.031	N	0.023	N	0.023
	114	Q	N	0.030	N	0.025	N	0.030	N	0.015	N	0.016
	115	K	N	0.031	N	0.025	N	0.036	N	0.042	N	0.015
	116	M	N	0.040	N	0.027	N	0.014	N	0.017	N	0.019
	117	Y	N	0.051	N	0.014	N	0.031	N	0.030	N	0.020
	118	V	N	0.047	N	0.038	N	0.080	N	0.024	N	0.014
	119	P	N	0.022	N	0.024	N	0.031	N	0.012	N	0.017
	120	T	N	0.041	N	0.048	N	0.054	N	0.026	N	0.024
	121	M	N	0.036	N	0.016	N	0.029	N	0.016	N	0.012
	122	I	N	0.028	N	0.083	N	0.077	N	0.021	N	0.016
	123	F	N	0.026	B	0.124	N	0.028	N	0.035	N	0.016
	124	G	N	0.024	N	0.014	N	0.033	N	0.015	N	0.012
	125	H	N	0.019	N	0.024	N	0.033	N	0.020	N	0.016
	126	L	N	0.015	N	0.014	N	0.031	N	0.013	N	0.013
	127	L	N	0.034	N	0.056	N	0.028	N	0.028	N	0.022
	128	T	N	0.035	N	0.020	N	0.033	N	0.025	N	0.015
	129	S	N	0.033	B	0.233	N	0.045	B	0.086	N	0.025
	130	S	N	0.073	N	0.092	N	0.030	B	0.212	N	0.058
	131	N	N	0.058	B	0.271	N	0.038	B	0.130	N	0.020
	132	Y	N	0.029	N	0.044	N	0.019	N	0.049	N	0.012
	133	N	N	0.035	N	0.015	N	0.031	N	0.059	N	0.010
	134	D	N	0.013	N	0.015	N	0.027	N	0.039	N	0.014
	135	D	N	0.014	N	0.013	N	0.019	N	0.013	N	0.008
	136	E	N	0.021	N	0.027	N	0.022	N	0.025	N	0.013
	137	K	N	0.034	N	0.015	N	0.023	N	0.014	N	0.006
	138	K	N	0.033	N	0.014	N	0.041	N	0.073	N	0.010
	139	V	N	0.025	N	0.014	N	0.023	B	0.169	N	0.012
	140	T	N	0.061	N	0.042	N	0.046	N	0.061	N	0.022
	141	G	B	0.100	N	0.025	N	0.038	N	0.035	N	0.006
	142	G	B	0.245	B	0.190	N	0.069	B	0.104	N	0.016
	143	R	B	0.262	B	0.678	N	0.038	B	0.158	N	0.026
	144	N	B	0.399	B	0.246	N	0.061	B	0.554	B	0.216
	145	G	B	0.732	B	0.655	B	0.340	B	0.975	N	0.092
	146	Y	B	0.307	B	0.164	N	0.027	B	0.267	N	0.021
	147	G	B	0.175	B	0.692	N	0.039	B	0.448	N	0.070
	148	A	N	0.055	B	0.508	N	0.028	B	0.077	N	0.021
	149	K	N	0.050	B	0.516	N	0.032	B	0.091	N	0.019
	150	L	N	0.030	N	0.020	N	0.057	N	0.019	N	0.015
	151	C	B	0.112	N	0.051	N	0.027	B	0.183	N	0.010
	152	N	N	0.071	N	0.064	N	0.071	N	0.038	N	0.032
	153	I	N	0.015	N	0.031	N	0.060	N	0.058	N	0.036
	154	F	N	0.066	N	0.025	B	0.151	N	0.062	N	0.020
	155	S	B	0.262	N	0.092	N	0.069	B	0.082	N	0.034
	156	T	N	0.049	N	0.042	N	0.091	B	0.099	N	0.021
	157	S	N	0.044	N	0.028	N	0.033	N	0.025	N	0.016
	158	F	N	0.060	N	0.036	N	0.036	N	0.026	N	0.018
	159	T	N	0.040	N	0.025	N	0.023	N	0.015	N	0.017
	160	V	N	0.023	N	0.021	N	0.023	N	0.022	N	0.014
	161	E	N	0.018	N	0.017	N	0.029	N	0.022	N	0.018
	162	T	N	0.020	N	0.010	N	0.021	N	0.018	N	0.014
	163	A	N	0.018	N	0.034	N	0.034	B	0.157	N	0.015
	164	T	N	0.018	N	0.022	N	0.023	N	0.031	N	0.012
	165	R	N	0.017	N	0.015	N	0.023	N	0.019	N	0.011
	166	E	N	0.021	N	0.015	N	0.026	N	0.025	N	0.017
	167	Y	N	0.022	N	0.022	N	0.025	N	0.031	N	0.012
	168	K	N	0.038	N	0.047	N	0.033	N	0.033	N	0.014
	169	K	N	0.038	N	0.032	N	0.037	N	0.033	N	0.018
	170	S	N	0.037	N	0.025	N	0.027	N	0.016	N	0.016
	171	F	N	0.045	N	0.033	N	0.040	N	0.028	N	0.021
	172	K	N	0.027	N	0.027	N	0.038	N	0.026	N	0.018
	173	Q	N	0.044	N	0.031	N	0.035	N	0.059	N	0.023
	174	T	N	0.022	N	0.038	N	0.031	N	0.018	N	0.018
	175	W	N	0.049	N	0.046	N	0.056	N	0.032	N	0.017
	176	G	N	0.020	N	0.040	N	0.030	N	0.023	N	0.017
	177	N	N	0.036	N	0.034	N	0.032	N	0.036	N	0.020
	178	N	N	0.032	N	0.035	N	0.045	N	0.045	N	0.019
	179	M	N	0.039	N	0.035	N	0.080	N	0.037	N	0.022
	180	G	N	0.031	N	0.029	N	0.043	N	0.014	N	0.013
	181	K	N	0.028	N	0.015	N	0.033	N	0.023	N	0.012
	182	A	N	0.043	N	0.021	N	0.029	N	0.025	N	0.014
	183	S	N	0.043	N	0.014	N	0.031	N	0.016	N	0.018
	184	D	N	0.042	N	0.026	N	0.033	N	0.010	N	0.015
	185	V	N	0.060	N	0.019	N	0.041	N	0.019	N	0.019
	186	Q	N	0.036	N	0.022	N	0.035	N	0.019	N	0.016
	187	I	N	0.023	N	0.024	N	0.019	N	0.010	N	0.018
	188	K	N	0.039	N	0.020	N	0.026	N	0.020	N	0.016
	189	D	N	0.028	N	0.017	N	0.024	N	0.023	N	0.016
	190	F	N	0.024	N	0.026	N	0.026	N	0.034	N	0.017
	191	N	N	0.033	N	0.016	N	0.027	N	0.019	N	0.013
	192	G	N	0.025	N	0.021	N	0.026	N	0.021	N	0.011
	193	T	N	0.025	N	0.025	N	0.023	N	0.024	N	0.017
	194	D	N	0.017	N	0.027	N	0.023	N	0.024	N	0.016
	195	Y	N	0.045	N	0.026	N	0.030	N	0.047	N	0.012
	196	T	N	0.061	N	0.024	N	0.037	N	0.023	N	0.013
	197	R	N	0.036	N	0.025	N	0.039	N	0.021	N	0.020
	198	I	N	0.039	N	0.029	N	0.035	N	0.048	N	0.023
	199	T	N	0.048	N	0.032	N	0.058	N	0.032	N	0.027
	200	F	N	0.050	N	0.036	N	0.092	B	0.122	N	0.032
	201	S	N	0.046	N	0.024	N	0.053	N	0.025	N	0.026
	202	P	N	0.045	N	0.022	N	0.037	N	0.045	B	0.106
	203	D	N	0.045	N	0.032	N	0.037	N	0.038	N	0.025
	204	L	N	0.040	N	0.030	N	0.042	N	0.038	N	0.023
	205	A	N	0.043	N	0.028	N	0.036	N	0.034	N	0.023
	206	K	N	0.043	N	0.029	N	0.041	N	0.035	N	0.025
	207	F	N	0.041	N	0.030	N	0.036	N	0.035	N	0.023
	208	K	N	0.039	N	0.032	N	0.033	N	0.033	N	0.022
	209	M	N	0.038	N	0.026	N	0.035	N	0.031	N	0.023
	210	D	N	0.035	N	0.027	N	0.035	N	0.023	N	0.022
	211	R	N	0.036	N	0.028	N	0.031	N	0.016	N	0.020
	212	L	N	0.037	N	0.028	N	0.031	N	0.033	N	0.017
	213	D	N	0.024	N	0.030	N	0.029	N	0.031	N	0.016
	214	E	N	0.036	N	0.027	N	0.031	N	0.029	N	0.013
	215	D	N	0.057	N	0.024	N	0.033	N	0.038	N	0.023
	216	I	N	0.034	N	0.022	N	0.031	N	0.020	N	0.020
	217	V	N	0.026	N	0.020	N	0.034	N	0.023	N	0.022
	218	A	N	0.032	N	0.032	N	0.029	N	0.025	N	0.017
	219	L	N	0.033	N	0.033	N	0.029	N	0.027	N	0.018
	220	M	N	0.032	N	0.028	N	0.030	N	0.029	N	0.019
	221	S	N	0.020	N	0.029	N	0.027	N	0.035	N	0.018
	222	R	N	0.036	N	0.030	N	0.032	N	0.026	N	0.015
	223	R	N	0.041	N	0.056	N	0.032	N	0.026	N	0.027
	224	A	N	0.034	N	0.027	N	0.029	N	0.025	N	0.020
	225	Y	N	0.045	N	0.030	N	0.031	N	0.031	N	0.021
	226	D	N	0.041	N	0.033	N	0.030	N	0.034	N	0.026
	227	V	N	0.031	N	0.030	N	0.017	N	0.024	N	0.019
	228	A	N	0.023	N	0.022	N	0.027	N	0.029	N	0.030
	229	A	N	0.030	N	0.013	N	0.022	N	0.027	N	0.016
	230	S	N	0.024	N	0.017	N	0.023	N	0.011	N	0.017
	231	S	N	0.025	N	0.021	N	0.023	N	0.023	N	0.014
	232	K	N	0.033	N	0.022	N	0.031	N	0.019	N	0.018
	233	G	N	0.032	N	0.019	N	0.033	N	0.028	N	0.018
	234	V	N	0.020	N	0.023	N	0.024	N	0.024	N	0.017
	235	S	N	0.018	N	0.021	N	0.032	N	0.017	N	0.013
	236	V	N	0.016	N	0.019	N	0.022	N	0.019	N	0.013
	237	F	N	0.029	N	0.027	N	0.029	N	0.020	N	0.016
	238	L	N	0.012	N	0.024	N	0.025	N	0.018	N	0.018
	239	N	N	0.025	N	0.015	N	0.041	N	0.019	N	0.018
	240	G	N	0.042	N	0.053	N	0.095	N	0.048	N	0.052
	241	N	N	0.020	N	0.053	N	0.028	N	0.020	N	0.041
	242	K	N	0.067	N	0.058	N	0.047	N	0.025	N	0.019
	243	L	N	0.044	N	0.028	N	0.032	N	0.027	N	0.029
	244	G	N	0.050	N	0.031	N	0.033	N	0.029	N	0.019
	245	V	N	0.064	N	0.054	N	0.029	N	0.036	N	0.018
	246	R	N	0.028	N	0.022	N	0.032	N	0.021	N	0.016
	247	N	N	0.034	N	0.028	N	0.028	N	0.027	N	0.011
	248	F	N	0.041	N	0.049	N	0.048	N	0.039	N	0.017
	249	K	N	0.022	N	0.031	N	0.024	N	0.020	N	0.015
	250	D	N	0.028	N	0.023	N	0.027	N	0.017	N	0.015
	251	Y	N	0.027	N	0.028	N	0.034	N	0.020	N	0.017
	252	I	N	0.024	N	0.016	N	0.014	N	0.015	N	0.017
	253	D	N	0.023	N	0.017	N	0.022	N	0.023	N	0.016
	254	L	N	0.027	N	0.018	N	0.025	N	0.021	N	0.017
	255	H	N	0.028	N	0.068	N	0.011	N	0.013	N	0.016
	256	I	N	0.022	N	0.018	N	0.016	N	0.017	N	0.009
	257	K	N	0.024	N	0.023	N	0.022	N	0.020	N	0.014
	258	N	N	0.024	N	0.013	N	0.023	N	0.009	N	0.011
	259	T	N	0.027	N	0.029	N	0.029	N	0.031	N	0.013
	260	D	N	0.017	N	0.014	N	0.015	N	0.012	N	0.007
	261	D	N	0.027	N	0.015	N	0.019	N	0.013	N	0.009
	262	D	N	0.019	N	0.016	N	0.021	N	0.012	N	0.010
	263	S	N	0.023	N	0.017	N	0.030	N	0.008	N	0.011
	264	G	N	0.020	N	0.014	N	0.014	N	0.012	N	0.014
	265	P	N	0.025	N	0.021	N	0.015	N	0.011	N	0.016
	266	P	N	0.026	N	0.017	B	0.146	N	0.011	N	0.009
	267	I	N	0.054	N	0.030	N	0.027	N	0.008	N	0.014
	268	K	N	0.040	N	0.026	N	0.021	N	0.009	N	0.012
	269	I	N	0.065	N	0.028	N	0.028	N	0.013	N	0.015
	270	V	N	0.021	N	0.020	N	0.029	N	0.014	N	0.014
	271	H	N	0.012	N	0.021	N	0.029	N	0.031	N	0.022
	272	E	N	0.034	N	0.031	N	0.029	N	0.060	N	0.033
	273	V	N	0.043	N	0.041	N	0.025	N	0.059	N	0.027
	274	A	N	0.034	N	0.031	N	0.027	N	0.015	N	0.012
	275	N	N	0.031	N	0.025	N	0.022	N	0.031	N	0.015
	276	E	N	0.036	N	0.025	N	0.029	N	0.031	N	0.017
	277	R	N	0.022	N	0.016	N	0.026	N	0.037	N	0.014
	278	W	N	0.036	N	0.025	N	0.042	N	0.037	N	0.014
	279	E	B	0.135	N	0.026	N	0.050	N	0.039	N	0.021
	280	V	N	0.078	N	0.022	N	0.028	N	0.034	N	0.019
	281	A	N	0.041	N	0.027	N	0.037	N	0.042	N	0.018
	282	C	N	0.043	N	0.035	N	0.060	N	0.016	N	0.015
	283	C	N	0.029	N	0.021	N	0.040	N	0.048	N	0.019
	284	P	N	0.011	N	0.020	N	0.034	N	0.010	N	0.023
	285	S	N	0.021	N	0.011	N	0.028	N	0.021	N	0.014
	286	D	N	0.024	N	0.023	N	0.028	N	0.025	N	0.011
	287	R	N	0.025	N	0.029	N	0.036	N	0.029	N	0.018
	288	G	N	0.044	N	0.026	N	0.034	N	0.029	N	0.022
	289	F	N	0.048	N	0.032	N	0.030	N	0.052	N	0.020
	290	Q	N	0.039	N	0.026	N	0.033	N	0.044	N	0.017
	291	Q	N	0.031	N	0.027	N	0.028	N	0.058	N	0.015
	292	V	N	0.021	N	0.019	N	0.040	N	0.024	N	0.015
	293	S	N	0.042	N	0.026	N	0.039	N	0.032	N	0.016
	294	F	N	0.085	N	0.032	N	0.031	B	0.173	N	0.024
	295	V	N	0.038	N	0.019	N	0.033	B	0.077	N	0.027
	296	N	B	0.162	N	0.028	N	0.064	N	0.043	N	0.093
	297	S	N	0.030	N	0.016	N	0.055	B	0.087	N	0.030
	298	I	N	0.033	N	0.026	N	0.050	N	0.041	N	0.023
	299	A	N	0.035	N	0.029	N	0.050	N	0.023	N	0.060
	300	T	N	0.034	N	0.042	N	0.050	N	0.071	N	0.042
	301	Y	N	0.038	N	0.034	N	0.045	N	0.039	N	0.028
	302	K	N	0.041	N	0.030	N	0.031	N	0.036	N	0.043
	303	G	N	0.051	N	0.027	N	0.037	N	0.041	N	0.043
	304	G	N	0.057	N	0.033	N	0.038	N	0.045	N	0.030
	305	R	N	0.044	N	0.031	N	0.040	N	0.044	N	0.043
	306	H	N	0.061	N	0.035	N	0.033	N	0.034	N	0.056
	307	V	N	0.039	N	0.035	N	0.038	N	0.035	N	0.022
	308	D	N	0.032	N	0.023	N	0.034	N	0.027	N	0.022
	309	H	N	0.034	N	0.042	N	0.032	N	0.026	N	0.022
	310	V	N	0.034	N	0.030	N	0.029	N	0.024	N	0.022
	311	V	N	0.031	N	0.024	N	0.029	N	0.025	N	0.012
	312	D	N	0.027	N	0.020	N	0.028	N	0.024	N	0.013
	313	N	N	0.035	N	0.014	N	0.018	N	0.013	N	0.009
	314	L	N	0.016	N	0.014	N	0.019	N	0.023	N	0.013
	315	I	N	0.021	N	0.019	N	0.033	N	0.013	N	0.016
	316	K	N	0.025	N	0.025	N	0.022	N	0.015	N	0.014
	317	Q	N	0.019	N	0.015	N	0.015	N	0.013	N	0.008
	318	L	N	0.023	N	0.019	N	0.021	N	0.009	N	0.010
	319	L	N	0.017	N	0.012	N	0.009	N	0.014	N	0.010
	320	E	N	0.022	N	0.030	N	0.021	N	0.015	N	0.010
	321	V	N	0.021	N	0.033	N	0.019	N	0.010	N	0.013
	322	L	N	0.023	N	0.023	N	0.022	N	0.010	N	0.010
	323	K	N	0.019	N	0.022	N	0.022	N	0.016	N	0.010
	324	K	N	0.030	N	0.030	N	0.024	N	0.012	N	0.016
	325	K	N	0.028	N	0.034	N	0.023	N	0.016	N	0.014
	326	N	N	0.026	N	0.018	N	0.022	N	0.015	N	0.013
	327	K	N	0.030	N	0.026	N	0.033	N	0.020	N	0.016
	328	G	N	0.021	N	0.014	N	0.024	N	0.017	N	0.017
	329	G	N	0.023	N	0.018	N	0.022	N	0.018	N	0.015
	330	I	N	0.019	N	0.022	N	0.021	N	0.021	N	0.018
	331	N	N	0.024	N	0.030	N	0.019	N	0.015	N	0.027
	332	I	N	0.017	N	0.026	N	0.019	N	0.013	N	0.016
	333	K	N	0.038	N	0.027	N	0.024	N	0.016	N	0.013
	334	P	N	0.019	N	0.029	N	0.018	N	0.032	N	0.014
	335	F	N	0.022	N	0.025	N	0.027	N	0.027	N	0.020
	336	Q	N	0.024	N	0.022	N	0.023	N	0.021	N	0.016
	337	V	N	0.026	N	0.021	N	0.021	N	0.031	N	0.017
	338	R	N	0.032	N	0.023	N	0.026	N	0.048	N	0.017
	339	N	N	0.025	N	0.029	N	0.027	N	0.024	N	0.016
	340	H	N	0.031	N	0.027	N	0.049	N	0.018	N	0.016
	341	L	N	0.023	N	0.022	N	0.025	N	0.012	N	0.018
	342	W	N	0.024	N	0.014	N	0.036	N	0.016	N	0.017
	343	V	N	0.020	N	0.016	N	0.035	N	0.020	N	0.018
	344	F	N	0.082	N	0.019	N	0.043	N	0.012	N	0.011
	345	V	N	0.013	N	0.013	N	0.020	N	0.009	N	0.014
	346	N	N	0.035	N	0.053	N	0.074	N	0.062	N	0.027
	347	C	N	0.040	N	0.017	N	0.034	N	0.010	N	0.015
	348	L	N	0.042	N	0.031	N	0.031	N	0.046	N	0.023
	349	I	N	0.092	N	0.043	N	0.040	N	0.051	N	0.011
	350	E	N	0.036	N	0.027	N	0.035	N	0.031	N	0.019
	351	N	N	0.041	N	0.028	N	0.031	N	0.030	N	0.017
	352	P	N	0.059	N	0.026	N	0.036	N	0.065	N	0.020
	353	T	N	0.047	N	0.028	N	0.035	N	0.030	N	0.021
	354	F	N	0.053	N	0.030	N	0.037	N	0.057	N	0.022
	355	D	N	0.042	N	0.030	N	0.036	N	0.036	N	0.022
	356	S	N	0.044	N	0.033	N	0.034	N	0.062	N	0.022
	357	Q	N	0.060	N	0.034	N	0.036	N	0.069	N	0.023
	358	T	N	0.060	N	0.027	N	0.042	B	0.154	N	0.026
	359	K	N	0.045	N	0.018	N	0.054	N	0.035	N	0.018
	360	E	N	0.040	N	0.029	N	0.034	N	0.021	N	0.018
	361	N	N	0.033	N	0.026	N	0.035	N	0.015	N	0.018
	362	M	N	0.051	N	0.032	N	0.031	N	0.046	N	0.017
	363	T	N	0.050	N	0.055	N	0.034	N	0.029	N	0.020
	364	L	N	0.049	N	0.024	N	0.034	N	0.022	N	0.016
	365	Q	N	0.019	N	0.017	N	0.034	N	0.016	N	0.013
	366	Q	N	0.027	N	0.020	N	0.031	N	0.024	N	0.016
	367	K	N	0.022	N	0.020	N	0.024	N	0.022	N	0.010
	368	G	N	0.024	N	0.014	N	0.033	N	0.011	N	0.021
	369	F	N	0.015	N	0.018	N	0.025	N	0.010	N	0.032
	370	G	N	0.068	N	0.018	N	0.051	N	0.056	N	0.038
	371	S	N	0.021	N	0.013	N	0.027	N	0.012	N	0.033
	372	K	N	0.020	N	0.029	N	0.024	N	0.033	N	0.011
	373	C	N	0.031	N	0.025	N	0.032	N	0.019	N	0.017
	374	T	N	0.016	N	0.016	N	0.031	N	0.018	N	0.013
	375	L	N	0.019	N	0.021	N	0.038	N	0.016	N	0.021
	376	S	N	0.024	N	0.014	N	0.034	N	0.023	N	0.012
	377	E	N	0.029	N	0.025	N	0.025	N	0.030	N	0.015
	378	K	N	0.028	N	0.026	N	0.013	N	0.014	N	0.013
	379	F	N	0.036	N	0.014	N	0.025	N	0.019	N	0.014
	380	I	N	0.021	N	0.026	N	0.036	N	0.018	N	0.011
	381	N	N	0.022	N	0.013	N	0.023	N	0.015	N	0.014
	382	N	N	0.025	N	0.027	N	0.024	N	0.026	N	0.015
	383	M	N	0.029	N	0.013	N	0.023	N	0.009	N	0.008
	384	S	N	0.033	N	0.025	N	0.020	N	0.018	N	0.015
	385	K	N	0.020	N	0.023	N	0.016	N	0.011	N	0.018
	386	S	N	0.026	N	0.025	N	0.027	N	0.020	N	0.033
	387	G	N	0.024	N	0.025	N	0.016	N	0.008	N	0.017
	388	I	N	0.039	N	0.033	N	0.027	N	0.016	N	0.017
	389	V	N	0.030	N	0.020	N	0.022	N	0.017	N	0.017
	390	E	N	0.025	N	0.037	N	0.026	N	0.020	N	0.020
	391	S	N	0.026	N	0.028	N	0.024	N	0.024	N	0.015
	392	V	N	0.023	N	0.013	N	0.022	N	0.013	N	0.013
	393	L	N	0.019	N	0.024	N	0.016	N	0.012	N	0.010
	394	A	N	0.025	N	0.019	N	0.022	N	0.013	N	0.013
	395	W	N	0.030	N	0.024	N	0.027	N	0.018	N	0.018
	396	A	N	0.017	N	0.022	N	0.014	N	0.015	N	0.017
	397	K	N	0.023	N	0.021	N	0.020	N	0.015	N	0.011
	398	F	N	0.033	N	0.028	N	0.023	N	0.011	N	0.016
	399	K	N	0.023	N	0.029	N	0.016	N	0.019	N	0.011
	400	A	N	0.026	N	0.017	N	0.022	N	0.016	N	0.013
	401	Q	N	0.021	N	0.018	N	0.022	N	0.015	N	0.014
	402	N	N	0.024	N	0.020	N	0.017	N	0.029	N	0.011
	403	D	N	0.016	N	0.023	N	0.015	N	0.013	N	0.010
	404	I	N	0.031	N	0.025	N	0.039	N	0.015	N	0.013
	405	A	N	0.029	N	0.023	N	0.027	N	0.015	N	0.014
	406	K	N	0.027	N	0.043	N	0.025	N	0.021	N	0.012
	407	T	N	0.024	N	0.017	N	0.024	N	0.014	N	0.011
	408	G	N	0.027	N	0.027	N	0.026	N	0.016	N	0.012
	409	G	N	0.020	N	0.026	N	0.024	N	0.011	N	0.010
	410	R	N	0.025	N	0.038	N	0.037	N	0.014	N	0.010
	411	K	N	0.032	N	0.047	N	0.070	N	0.014	N	0.018
	412	S	N	0.025	N	0.028	N	0.031	N	0.016	N	0.017
	413	S	N	0.030	N	0.030	N	0.026	N	0.009	N	0.017
	414	K	N	0.017	N	0.026	N	0.026	N	0.013	N	0.021
	415	I	N	0.031	N	0.012	N	0.039	N	0.008	N	0.016
	416	K	N	0.016	N	0.024	N	0.028	N	0.012	N	0.009
	417	G	N	0.062	N	0.024	N	0.026	N	0.021	N	0.012
	418	I	N	0.040	N	0.037	N	0.023	N	0.017	N	0.017
	419	P	N	0.029	N	0.024	N	0.030	N	0.043	N	0.026
	420	K	N	0.051	N	0.021	N	0.030	N	0.040	N	0.027
	421	L	N	0.026	N	0.054	N	0.035	N	0.068	N	0.024
	422	E	N	0.034	N	0.021	N	0.022	N	0.041	N	0.021
	423	D	N	0.041	N	0.027	N	0.041	N	0.033	N	0.027
	424	A	N	0.016	N	0.032	N	0.029	N	0.026	N	0.021
	425	N	N	0.028	N	0.020	N	0.029	N	0.016	N	0.016
	426	E	N	0.023	N	0.023	N	0.029	N	0.015	N	0.015
	427	A	N	0.037	N	0.014	N	0.024	N	0.015	N	0.014
	428	G	N	0.022	N	0.027	N	0.032	N	0.017	N	0.015
	429	G	N	0.026	N	0.022	N	0.028	N	0.013	N	0.014
	430	K	N	0.028	N	0.024	N	0.028	N	0.014	N	0.014
	431	N	N	0.021	N	0.022	N	0.019	N	0.023	N	0.019
	432	S	N	0.029	N	0.027	N	0.035	N	0.042	N	0.020
	433	I	N	0.015	N	0.022	N	0.019	N	0.022	N	0.017
	434	K	N	0.024	N	0.025	N	0.019	N	0.028	N	0.014
	435	C	N	0.031	N	0.028	N	0.042	N	0.041	N	0.018
	436	T	N	0.036	N	0.024	N	0.035	N	0.031	N	0.018
	437	L	N	0.027	N	0.030	N	0.030	N	0.026	N	0.018
	438	I	N	0.033	N	0.028	N	0.024	N	0.020	N	0.017
	439	L	N	0.039	N	0.018	N	0.029	N	0.017	N	0.012
	440	T	N	0.034	N	0.020	N	0.073	N	0.013	N	0.019
	441	E	B	0.169	B	0.365	N	0.083	B	0.183	N	0.055
	442	G	N	0.070	N	0.023	B	0.359	B	0.359	B	0.188
	443	D	B	0.493	B	0.294	N	0.041	B	0.958	B	0.949
	444	S	B	0.178	N	0.039	B	0.097	B	0.672	B	0.576
	445	A	B	0.249	N	0.033	N	0.034	B	0.457	B	0.367
	446	K	B	0.131	N	0.017	N	0.028	B	0.142	B	0.417
	447	S	B	0.106	N	0.072	N	0.036	N	0.038	N	0.052
	448	L	N	0.060	N	0.074	N	0.029	N	0.042	N	0.076
	449	A	N	0.040	N	0.009	N	0.040	N	0.022	N	0.022
	450	V	N	0.021	N	0.019	N	0.027	N	0.016	N	0.014
	451	S	N	0.030	N	0.018	N	0.028	N	0.021	N	0.020
	452	G	N	0.031	N	0.014	N	0.019	N	0.018	N	0.020
	453	L	N	0.034	N	0.042	N	0.016	N	0.019	N	0.023
	454	G	N	0.019	N	0.022	N	0.027	N	0.020	N	0.027
	455	V	N	0.022	N	0.016	N	0.023	N	0.020	N	0.018
	456	I	N	0.020	N	0.027	N	0.025	N	0.016	N	0.022
	457	G	N	0.033	N	0.020	N	0.025	N	0.017	N	0.013
	458	R	N	0.023	N	0.038	N	0.031	B	0.080	N	0.016
	459	D	N	0.035	N	0.031	N	0.024	N	0.024	N	0.015
	460	L	N	0.022	N	0.013	N	0.021	N	0.020	N	0.016
	461	Y	N	0.035	N	0.023	N	0.050	N	0.037	N	0.012
	462	G	N	0.036	N	0.016	N	0.038	N	0.017	N	0.008
	463	V	N	0.024	N	0.014	N	0.020	N	0.032	N	0.016
	464	F	N	0.056	N	0.028	N	0.025	N	0.034	N	0.007
	465	P	N	0.058	N	0.020	N	0.030	N	0.066	N	0.034
	466	L	N	0.034	N	0.024	N	0.037	B	0.211	N	0.062
	467	R	N	0.049	B	0.145	B	0.297	B	0.256	N	0.093
	468	G	B	0.120	B	0.178	N	0.058	B	0.228	N	0.049
	469	K	B	0.155	N	0.066	N	0.048	B	0.367	N	0.091
	470	L	N	0.055	N	0.039	N	0.023	N	0.070	N	0.023
	471	L	N	0.085	N	0.042	N	0.051	N	0.047	N	0.025
	472	N	B	0.385	N	0.105	N	0.067	B	0.126	N	0.077
	473	V	N	0.049	B	0.109	N	0.033	N	0.032	B	0.130
	474	R	N	0.048	N	0.059	N	0.053	N	0.019	N	0.046
	475	E	N	0.027	N	0.021	N	0.032	N	0.025	N	0.032
	476	A	N	0.023	N	0.028	N	0.031	N	0.022	N	0.021
	477	N	N	0.035	N	0.031	N	0.032	N	0.025	N	0.017
	478	F	N	0.018	N	0.031	N	0.022	N	0.026	N	0.015
	479	K	N	0.033	N	0.025	N	0.026	N	0.020	N	0.015
	480	Q	N	0.044	N	0.039	N	0.039	N	0.034	N	0.026
	481	L	N	0.042	N	0.027	N	0.031	N	0.023	N	0.019
	482	S	N	0.027	N	0.033	N	0.028	N	0.020	N	0.018
	483	E	N	0.027	N	0.026	N	0.029	N	0.024	N	0.016
	484	N	N	0.042	N	0.034	N	0.035	N	0.028	N	0.021
	485	A	N	0.024	N	0.020	N	0.028	N	0.025	N	0.016
	486	E	N	0.036	N	0.035	N	0.032	N	0.042	N	0.020
	487	I	N	0.034	N	0.022	N	0.027	N	0.039	N	0.019
	488	N	N	0.025	N	0.031	N	0.031	N	0.023	N	0.021
	489	N	N	0.027	N	0.016	N	0.028	N	0.021	N	0.015
	490	L	N	0.026	N	0.016	N	0.021	N	0.020	N	0.016
	491	C	N	0.024	N	0.018	N	0.015	N	0.019	N	0.013
	492	K	N	0.031	N	0.028	N	0.031	N	0.018	N	0.017
	493	I	N	0.012	N	0.025	N	0.028	N	0.020	N	0.018
	494	I	N	0.028	N	0.017	N	0.016	N	0.015	N	0.021
	495	G	N	0.012	N	0.014	N	0.017	N	0.017	N	0.019
	496	L	N	0.020	N	0.012	N	0.040	N	0.013	N	0.015
	497	Q	N	0.017	N	0.015	N	0.021	N	0.017	N	0.019
	498	Y	N	0.021	N	0.025	N	0.025	N	0.014	N	0.018
	499	K	N	0.030	N	0.022	N	0.025	N	0.023	N	0.016
	500	K	N	0.031	N	0.028	N	0.021	N	0.037	N	0.012
	501	K	N	0.027	N	0.021	N	0.023	N	0.026	N	0.015
	502	Y	N	0.032	N	0.035	N	0.025	N	0.021	N	0.028
	503	L	N	0.034	N	0.029	N	0.027	N	0.027	N	0.028
	504	T	N	0.023	N	0.027	N	0.032	N	0.016	N	0.019
	505	E	N	0.022	N	0.028	N	0.027	N	0.018	N	0.020
	506	D	N	0.023	N	0.024	N	0.014	N	0.010	N	0.018
	507	D	N	0.025	N	0.020	N	0.032	N	0.026	N	0.012
	508	L	N	0.033	N	0.020	N	0.033	N	0.036	N	0.015
	509	K	N	0.036	N	0.031	N	0.018	N	0.026	N	0.014
	510	T	N	0.029	N	0.027	N	0.027	N	0.044	N	0.019
	511	L	N	0.063	N	0.031	N	0.034	N	0.042	N	0.018
	512	R	N	0.047	N	0.023	N	0.027	N	0.024	N	0.017
	513	Y	N	0.080	N	0.030	N	0.053	N	0.019	N	0.020
	514	G	N	0.057	N	0.029	N	0.038	N	0.033	N	0.019
	515	K	N	0.046	N	0.039	N	0.027	N	0.029	N	0.020
	516	V	N	0.032	N	0.036	N	0.032	N	0.017	N	0.020
	517	M	N	0.056	N	0.030	N	0.020	N	0.038	N	0.019
	518	I	N	0.052	N	0.027	N	0.030	N	0.036	N	0.008
	519	M	B	0.247	N	0.040	N	0.045	N	0.069	N	0.050
	520	T	N	0.062	N	0.012	N	0.029	B	0.129	N	0.011
	521	D	B	0.420	B	0.142	N	0.048	N	0.051	B	0.106
	522	Q	N	0.056	N	0.083	N	0.042	N	0.060	N	0.025
	523	D	N	0.048	N	0.031	N	0.036	B	0.182	B	0.315
	524	Q	N	0.040	N	0.047	N	0.045	N	0.037	N	0.061
	525	D	N	0.044	N	0.037	N	0.064	N	0.038	N	0.059
	526	G	N	0.093	N	0.036	N	0.037	N	0.041	N	0.060
	527	S	B	0.107	N	0.045	N	0.030	N	0.055	B	0.200
	528	H	N	0.076	N	0.065	N	0.058	B	0.088	B	0.175
	529	I	N	0.037	N	0.068	N	0.074	N	0.061	N	0.023
	530	K	N	0.038	N	0.028	N	0.029	N	0.029	N	0.025
	531	G	N	0.040	N	0.027	N	0.034	N	0.024	N	0.029
	532	L	N	0.049	N	0.035	N	0.028	N	0.022	N	0.023
	533	L	N	0.030	N	0.024	N	0.032	N	0.029	N	0.016
	534	I	N	0.018	N	0.013	N	0.022	N	0.027	N	0.014
	535	N	N	0.034	N	0.015	N	0.036	N	0.027	N	0.016
	536	F	N	0.025	N	0.013	N	0.042	N	0.025	N	0.019
	537	I	N	0.019	N	0.018	B	0.098	N	0.023	N	0.017
	538	H	N	0.026	N	0.031	N	0.026	N	0.037	N	0.017
	539	T	N	0.030	N	0.042	N	0.027	N	0.018	N	0.019
	540	N	N	0.031	N	0.021	N	0.024	N	0.031	N	0.020
	541	W	N	0.026	N	0.023	N	0.015	N	0.025	N	0.017
	542	P	N	0.032	N	0.042	N	0.028	N	0.024	N	0.023
	543	E	N	0.026	N	0.018	N	0.031	N	0.028	N	0.020
	544	L	N	0.029	N	0.027	N	0.029	N	0.039	N	0.017
	545	L	N	0.023	N	0.034	N	0.021	N	0.054	N	0.019
	546	R	N	0.027	N	0.024	N	0.022	N	0.028	N	0.015
	547	L	N	0.023	N	0.022	N	0.027	N	0.024	N	0.016
	548	P	N	0.021	N	0.012	N	0.032	N	0.016	N	0.014
	549	F	N	0.052	N	0.027	N	0.024	N	0.024	N	0.023
	550	L	N	0.021	N	0.019	N	0.029	N	0.024	N	0.018
	551	E	N	0.024	N	0.022	N	0.028	N	0.018	N	0.015
	552	E	N	0.033	N	0.030	N	0.033	N	0.026	N	0.017
	553	F	N	0.085	N	0.033	N	0.030	N	0.037	N	0.018
	554	I	N	0.042	N	0.024	N	0.032	N	0.021	N	0.023
	555	T	N	0.063	N	0.048	N	0.045	B	0.171	N	0.019
	556	P	N	0.044	B	0.182	N	0.023	N	0.058	N	0.046
	557	I	N	0.016	N	0.051	N	0.024	B	0.154	N	0.015
	558	V	B	0.115	N	0.048	N	0.040	B	0.125	N	0.023
	559	K	N	0.057	N	0.035	N	0.033	N	0.037	N	0.022
	560	A	N	0.028	N	0.032	N	0.027	N	0.025	N	0.020
	561	T	N	0.044	N	0.024	N	0.029	N	0.020	N	0.012
	562	K	N	0.035	N	0.020	N	0.029	N	0.022	N	0.014
	563	K	N	0.036	N	0.025	N	0.060	N	0.018	N	0.016
	564	N	N	0.043	N	0.030	N	0.057	N	0.015	N	0.020
	565	E	N	0.024	N	0.011	N	0.029	N	0.012	N	0.016
	566	E	N	0.027	N	0.024	N	0.031	N	0.019	N	0.018
	567	L	N	0.022	N	0.020	N	0.031	N	0.022	N	0.017
	568	S	N	0.045	N	0.029	N	0.033	N	0.026	N	0.017
	569	F	N	0.033	N	0.036	N	0.056	N	0.028	N	0.020
	570	Y	N	0.086	N	0.020	N	0.049	N	0.021	N	0.026
	571	S	N	0.037	N	0.028	N	0.041	N	0.026	N	0.020
	572	L	N	0.053	N	0.038	N	0.031	N	0.034	N	0.018
	573	P	N	0.025	N	0.017	N	0.028	N	0.025	N	0.017
	574	E	N	0.031	N	0.032	N	0.031	N	0.023	N	0.018
	575	F	N	0.032	N	0.033	N	0.023	N	0.027	N	0.020
	576	E	N	0.029	N	0.025	N	0.027	N	0.032	N	0.017
	577	E	N	0.031	N	0.024	N	0.026	N	0.018	N	0.016
	578	W	N	0.024	N	0.021	N	0.032	N	0.019	N	0.016
	579	K	N	0.033	N	0.033	N	0.025	N	0.020	N	0.018
	580	N	N	0.017	N	0.018	N	0.026	N	0.013	N	0.015
	581	D	N	0.025	N	0.025	N	0.023	N	0.017	N	0.014
	582	T	N	0.022	N	0.016	N	0.021	N	0.010	N	0.012
	583	A	N	0.034	N	0.020	N	0.029	N	0.017	N	0.020
	584	N	N	0.017	N	0.016	N	0.037	N	0.018	N	0.011
	585	H	N	0.031	N	0.025	N	0.022	N	0.018	N	0.013
	586	H	N	0.027	N	0.025	N	0.028	N	0.017	N	0.015
	587	T	N	0.031	N	0.034	N	0.028	N	0.018	N	0.010
	588	Y	N	0.030	N	0.030	N	0.031	N	0.016	N	0.010
	589	N	N	0.036	N	0.031	N	0.026	N	0.020	N	0.012
	590	I	N	0.031	N	0.029	N	0.022	N	0.019	N	0.015
	591	K	N	0.031	N	0.019	N	0.045	N	0.058	N	0.016
	592	Y	N	0.049	N	0.036	N	0.030	N	0.043	N	0.013
	593	Y	N	0.084	N	0.071	N	0.061	N	0.064	N	0.017
	594	K	B	0.350	B	0.165	N	0.058	B	0.488	N	0.024
	595	G	B	0.577	B	0.249	B	0.188	B	0.155	N	0.080
	596	L	N	0.089	N	0.047	N	0.052	B	0.136	N	0.018
	597	G	B	0.120	N	0.059	N	0.062	N	0.055	N	0.022
	598	T	N	0.040	N	0.027	N	0.040	N	0.024	N	0.049
	599	S	N	0.033	N	0.041	N	0.045	N	0.027	N	0.081
	600	T	N	0.031	N	0.024	N	0.035	N	0.022	N	0.015
	601	S	N	0.028	N	0.032	N	0.025	N	0.031	N	0.013
	602	K	N	0.032	N	0.025	N	0.019	N	0.027	N	0.019
	603	E	N	0.025	N	0.026	N	0.027	N	0.031	N	0.017
	604	A	N	0.034	N	0.032	N	0.024	N	0.031	N	0.022
	605	K	N	0.029	N	0.027	N	0.031	N	0.039	N	0.020
	606	E	N	0.029	N	0.023	N	0.030	N	0.024	N	0.018
	607	Y	N	0.034	N	0.061	N	0.034	N	0.020	N	0.017
	608	F	N	0.030	N	0.019	N	0.030	N	0.028	N	0.018
	609	Q	N	0.033	N	0.031	N	0.029	N	0.020	N	0.019
	610	D	N	0.027	N	0.016	N	0.025	N	0.025	N	0.017
	611	M	N	0.030	N	0.024	N	0.025	N	0.035	N	0.019
	612	D	N	0.026	N	0.021	N	0.026	N	0.021	N	0.016
	613	R	N	0.022	N	0.021	N	0.025	N	0.025	N	0.017
	614	H	N	0.031	N	0.026	N	0.023	N	0.031	N	0.018
	615	R	N	0.025	N	0.027	N	0.032	N	0.017	N	0.019
	616	I	N	0.033	N	0.022	N	0.034	N	0.025	N	0.020
	617	L	N	0.028	N	0.028	N	0.034	N	0.030	N	0.024
	618	F	N	0.026	N	0.019	N	0.030	N	0.014	N	0.022
	619	K	N	0.023	N	0.026	N	0.032	N	0.011	N	0.019
	620	Y	N	0.023	N	0.014	N	0.033	N	0.021	N	0.028
	621	D	N	0.031	N	0.025	N	0.037	N	0.012	N	0.047
	622	G	N	0.033	N	0.029	N	0.027	N	0.018	N	0.012
	623	S	N	0.021	N	0.031	N	0.026	N	0.018	N	0.009
	624	V	N	0.033	N	0.033	N	0.023	N	0.015	N	0.019
	625	D	N	0.024	N	0.032	N	0.027	N	0.012	N	0.014
	626	D	N	0.020	N	0.029	N	0.032	N	0.022	N	0.016
	627	E	N	0.020	N	0.022	N	0.020	N	0.016	N	0.013
	628	S	N	0.021	N	0.013	N	0.023	N	0.009	N	0.012
	629	I	N	0.035	N	0.017	N	0.020	N	0.019	N	0.014
	630	V	N	0.024	N	0.023	N	0.023	N	0.028	N	0.018
	631	M	N	0.030	N	0.021	N	0.025	N	0.020	N	0.016
	632	A	N	0.024	N	0.033	N	0.024	N	0.020	N	0.020
	633	F	N	0.021	N	0.022	N	0.032	N	0.017	N	0.016
	634	S	N	0.022	N	0.020	N	0.022	N	0.015	N	0.018
	635	K	N	0.030	N	0.028	N	0.023	N	0.017	N	0.019
	636	K	N	0.027	N	0.025	N	0.026	N	0.012	N	0.012
	637	H	N	0.024	N	0.018	N	0.021	N	0.019	N	0.016
	638	I	N	0.030	N	0.026	N	0.029	N	0.028	N	0.017
	639	E	N	0.029	N	0.030	N	0.030	N	0.024	N	0.016
	640	S	N	0.032	N	0.029	N	0.026	N	0.027	N	0.011
	641	R	N	0.060	N	0.064	N	0.038	N	0.029	N	0.020
	642	K	N	0.033	N	0.035	N	0.031	N	0.037	N	0.021
	643	V	N	0.029	N	0.023	N	0.028	N	0.020	N	0.018
	644	W	N	0.023	N	0.029	N	0.063	N	0.024	N	0.021
	645	L	N	0.030	N	0.017	N	0.021	N	0.021	N	0.018
	646	T	N	0.028	N	0.019	N	0.024	N	0.018	N	0.016
	647	N	N	0.031	N	0.024	N	0.019	N	0.023	N	0.015
	648	H	N	0.030	N	0.037	N	0.014	N	0.031	N	0.017
	649	M	N	0.033	N	0.027	N	0.016	N	0.018	N	0.011
	650	D	N	0.016	N	0.017	N	0.021	N	0.019	N	0.009
	651	E	N	0.023	N	0.030	N	0.027	N	0.013	N	0.012
	652	V	N	0.019	N	0.019	N	0.045	N	0.014	N	0.012
	653	K	N	0.016	N	0.017	N	0.028	N	0.013	N	0.009
	654	R	N	0.023	N	0.023	N	0.027	N	0.018	N	0.012
	655	R	N	0.017	N	0.029	N	0.030	N	0.010	N	0.009
	656	K	N	0.023	N	0.015	N	0.020	N	0.011	N	0.010
	657	E	N	0.017	N	0.015	N	0.013	N	0.013	N	0.007
	658	L	N	0.038	N	0.032	N	0.013	N	0.028	N	0.012
	659	G	N	0.018	N	0.022	N	0.021	N	0.024	N	0.015
	660	L	N	0.017	N	0.020	N	0.017	N	0.016	N	0.011
	661	P	N	0.043	N	0.016	N	0.023	N	0.020	N	0.010
	662	E	N	0.049	N	0.019	N	0.019	N	0.015	N	0.014
	663	R	N	0.025	N	0.013	N	0.029	N	0.017	N	0.015
	664	Y	N	0.030	N	0.023	N	0.026	N	0.010	N	0.027
	665	L	N	0.037	N	0.018	N	0.020	N	0.011	N	0.016
	666	Y	N	0.028	N	0.028	N	0.033	N	0.015	N	0.008
	667	T	N	0.027	N	0.016	N	0.023	N	0.034	N	0.042
	668	K	N	0.044	N	0.055	N	0.049	B	0.107	N	0.029
	669	G	N	0.024	N	0.018	N	0.031	N	0.038	B	0.123
	670	T	N	0.021	B	0.108	N	0.050	N	0.038	N	0.042
	671	K	N	0.029	N	0.031	N	0.017	N	0.015	N	0.014
	672	S	N	0.018	N	0.023	N	0.028	N	0.013	N	0.017
	673	I	N	0.024	N	0.016	N	0.023	N	0.019	N	0.015
	674	T	N	0.040	N	0.037	N	0.026	N	0.029	N	0.017
	675	Y	N	0.037	N	0.024	N	0.030	N	0.037	N	0.019
	676	A	N	0.028	N	0.031	N	0.031	N	0.031	N	0.017
	677	D	N	0.037	N	0.074	N	0.021	N	0.019	N	0.019
	678	F	N	0.032	N	0.041	N	0.025	N	0.029	N	0.018
	679	I	N	0.033	N	0.034	N	0.034	N	0.029	N	0.019
	680	N	N	0.025	N	0.031	N	0.028	N	0.028	N	0.021
	681	L	N	0.033	N	0.029	N	0.033	N	0.025	N	0.016
	682	E	N	0.025	N	0.029	N	0.020	N	0.024	N	0.018
	683	L	N	0.029	N	0.029	N	0.019	N	0.042	N	0.012
	684	V	N	0.021	N	0.023	N	0.029	N	0.022	N	0.014
	685	L	N	0.025	N	0.026	N	0.032	N	0.023	N	0.027
	686	F	N	0.035	N	0.019	N	0.033	N	0.013	N	0.016
	687	S	N	0.022	N	0.011	N	0.026	N	0.019	N	0.011
	688	N	N	0.021	N	0.026	N	0.021	N	0.013	N	0.013
	689	A	N	0.021	N	0.020	N	0.018	N	0.017	N	0.013
	690	D	N	0.014	N	0.026	N	0.017	N	0.028	N	0.014
	691	N	N	0.018	N	0.020	N	0.015	N	0.014	N	0.012
	692	E	N	0.026	N	0.023	N	0.022	N	0.016	N	0.016
	693	R	N	0.035	N	0.024	N	0.035	N	0.025	N	0.017
	694	S	N	0.030	N	0.018	N	0.032	N	0.037	N	0.022
	695	I	N	0.025	N	0.038	N	0.038	N	0.032	N	0.020
	696	P	N	0.032	N	0.023	N	0.033	N	0.030	N	0.023
	697	S	N	0.032	N	0.027	N	0.030	N	0.025	N	0.016
	698	L	N	0.032	N	0.023	N	0.028	N	0.021	N	0.019
	699	V	N	0.016	N	0.015	N	0.033	N	0.027	N	0.016
	700	D	N	0.042	N	0.027	N	0.029	N	0.034	N	0.018
	701	G	N	0.016	N	0.016	N	0.029	N	0.028	N	0.023
	702	L	N	0.022	N	0.024	N	0.031	N	0.031	N	0.017
	703	K	N	0.038	N	0.022	N	0.029	N	0.040	N	0.021
	704	P	N	0.047	N	0.044	N	0.029	N	0.032	N	0.017
	705	G	N	0.065	N	0.033	N	0.035	N	0.035	N	0.020
	706	Q	N	0.041	N	0.045	N	0.036	N	0.020	N	0.022
	707	R	B	0.101	B	0.136	B	0.105	N	0.023	N	0.048
	708	K	N	0.072	N	0.089	N	0.077	N	0.044	B	0.183
	709	V	N	0.026	N	0.066	N	0.081	N	0.043	N	0.044
	710	M	N	0.029	N	0.053	N	0.036	N	0.018	N	0.018
	711	F	N	0.024	N	0.011	N	0.038	N	0.012	N	0.015
	712	T	N	0.035	N	0.016	N	0.035	N	0.037	N	0.015
	713	C	N	0.028	N	0.031	N	0.044	N	0.031	N	0.031
	714	F	N	0.032	N	0.033	N	0.031	N	0.030	N	0.027
	715	K	N	0.030	N	0.021	N	0.037	N	0.032	N	0.014
	716	R	N	0.030	N	0.030	N	0.029	N	0.016	N	0.015
	717	N	N	0.033	N	0.023	N	0.020	N	0.030	N	0.013
	718	D	N	0.024	N	0.024	N	0.024	N	0.021	N	0.013
	719	K	N	0.022	N	0.015	N	0.023	N	0.016	N	0.009
	720	R	N	0.023	N	0.020	N	0.016	N	0.019	N	0.015
	721	E	N	0.018	N	0.023	N	0.024	N	0.026	N	0.015
	722	V	N	0.021	N	0.029	N	0.021	N	0.015	N	0.013
	723	K	N	0.092	N	0.026	N	0.022	N	0.018	N	0.017
	724	V	N	0.026	N	0.030	N	0.032	N	0.035	N	0.017
	725	A	N	0.047	N	0.024	N	0.022	N	0.024	N	0.033
	726	Q	N	0.030	N	0.035	N	0.036	N	0.026	N	0.036
	727	L	N	0.016	N	0.017	N	0.022	N	0.033	N	0.012
	728	S	N	0.017	N	0.013	N	0.028	N	0.014	N	0.009
	729	G	N	0.018	N	0.011	N	0.033	N	0.022	N	0.015
	730	S	N	0.021	N	0.017	N	0.045	N	0.022	N	0.015
	731	V	N	0.013	N	0.010	N	0.035	N	0.017	N	0.012
	732	A	N	0.020	N	0.014	N	0.014	N	0.018	N	0.010
	733	E	N	0.031	N	0.050	N	0.019	N	0.040	N	0.011
	734	M	N	0.034	N	0.028	N	0.021	N	0.028	N	0.015
	735	S	N	0.033	N	0.020	N	0.026	N	0.028	N	0.015
	736	A	N	0.034	N	0.028	N	0.029	N	0.032	N	0.021
	737	Y	N	0.055	N	0.040	N	0.031	N	0.031	N	0.021
	738	H	N	0.044	N	0.036	N	0.034	N	0.029	N	0.024
	739	H	N	0.070	N	0.044	N	0.044	N	0.042	N	0.034
	740	G	N	0.038	N	0.024	N	0.060	N	0.018	N	0.021
	741	E	N	0.038	N	0.025	N	0.036	N	0.027	N	0.022
	742	V	N	0.031	N	0.031	N	0.032	N	0.026	N	0.024
	743	S	N	0.031	N	0.027	N	0.034	N	0.024	N	0.024
	744	L	N	0.036	N	0.026	N	0.028	N	0.025	N	0.019
	745	Q	N	0.027	N	0.021	N	0.025	N	0.027	N	0.015
	746	M	N	0.025	N	0.026	N	0.022	N	0.024	N	0.015
	747	T	N	0.024	N	0.020	N	0.027	N	0.016	N	0.045
	748	I	N	0.025	N	0.038	N	0.035	N	0.024	N	0.017
	749	V	N	0.029	N	0.027	N	0.026	N	0.019	N	0.020
	750	N	N	0.028	N	0.026	N	0.024	N	0.023	N	0.019
	751	L	N	0.024	N	0.025	N	0.023	N	0.030	N	0.015
	752	A	N	0.034	N	0.015	N	0.030	N	0.022	N	0.012
	753	Q	N	0.039	N	0.025	N	0.038	N	0.026	N	0.014
	754	N	N	0.033	N	0.021	N	0.030	N	0.027	N	0.014
	755	F	N	0.019	N	0.013	N	0.027	N	0.024	N	0.016
	756	V	N	0.030	N	0.021	N	0.036	N	0.031	N	0.017
	757	G	N	0.035	N	0.050	N	0.036	N	0.018	N	0.018
	758	A	N	0.051	N	0.030	N	0.036	N	0.031	N	0.019
	759	N	B	0.102	N	0.034	N	0.052	B	0.078	N	0.015
	760	N	N	0.081	B	0.155	B	0.159	N	0.022	N	0.053
	761	I	N	0.031	N	0.022	N	0.033	N	0.039	N	0.016
	762	N	N	0.029	N	0.044	N	0.065	N	0.069	N	0.090
	763	L	N	0.027	N	0.042	N	0.034	N	0.027	N	0.027
	764	L	N	0.039	N	0.049	N	0.026	N	0.037	N	0.021
	765	E	N	0.031	N	0.025	N	0.027	N	0.022	N	0.019
	766	P	N	0.046	N	0.025	N	0.032	N	0.032	N	0.016
	767	R	N	0.042	N	0.028	N	0.036	N	0.032	N	0.021
	768	G	N	0.046	N	0.019	N	0.041	N	0.042	N	0.022
	769	Q	N	0.042	N	0.037	N	0.041	N	0.041	N	0.023
	770	F	N	0.074	N	0.057	N	0.032	B	0.086	N	0.024
	771	G	N	0.064	N	0.062	N	0.039	N	0.051	N	0.020
	772	T	N	0.075	N	0.057	N	0.040	N	0.069	N	0.031
	773	R	B	0.181	N	0.055	N	0.057	N	0.022	N	0.027
	774	L	N	0.033	N	0.038	N	0.034	N	0.020	N	0.018
	775	S	N	0.038	N	0.034	N	0.025	N	0.026	N	0.017
	776	G	N	0.031	N	0.011	N	0.033	N	0.021	N	0.022
	777	G	N	0.061	N	0.039	N	0.046	N	0.022	N	0.032
	778	K	N	0.038	N	0.033	N	0.031	N	0.034	N	0.021
	779	D	N	0.045	N	0.045	N	0.047	N	0.046	N	0.023
	780	C	N	0.046	N	0.026	N	0.036	N	0.023	N	0.028
	781	A	N	0.038	N	0.029	N	0.026	N	0.029	N	0.013
	782	S	N	0.038	N	0.037	N	0.034	N	0.036	N	0.014
	783	A	N	0.040	N	0.040	N	0.035	N	0.032	N	0.022
	784	R	N	0.060	B	0.116	N	0.082	N	0.054	N	0.059
	785	Y	B	0.134	B	0.226	B	0.159	N	0.032	B	0.152
	786	I	N	0.052	B	0.209	N	0.084	N	0.062	N	0.023
	787	F	N	0.059	B	0.401	N	0.033	N	0.046	N	0.041
	788	T	N	0.034	N	0.027	N	0.033	N	0.069	N	0.028
	789	I	N	0.036	N	0.030	N	0.047	N	0.033	N	0.020
	790	M	N	0.022	N	0.018	N	0.018	N	0.028	N	0.012
	791	S	N	0.019	N	0.030	N	0.029	N	0.020	N	0.011
	792	P	N	0.014	N	0.026	N	0.019	N	0.029	N	0.012
	793	L	N	0.026	N	0.017	N	0.015	N	0.041	N	0.012
	794	T	N	0.016	N	0.018	N	0.028	N	0.018	N	0.008
	795	R	N	0.021	N	0.023	N	0.024	N	0.022	N	0.010
	796	L	N	0.019	N	0.020	N	0.020	N	0.013	N	0.008
	797	I	N	0.035	N	0.012	N	0.016	N	0.015	N	0.012
	798	Y	N	0.019	N	0.019	N	0.022	N	0.027	N	0.012
	799	H	N	0.026	N	0.023	N	0.023	N	0.016	N	0.018
	800	P	N	0.023	N	0.018	N	0.022	N	0.015	N	0.014
	801	L	N	0.029	N	0.024	N	0.021	N	0.023	N	0.015
	802	D	N	0.026	N	0.022	N	0.029	N	0.018	N	0.020
	803	D	N	0.028	N	0.021	N	0.029	N	0.024	N	0.016
	804	P	N	0.021	N	0.020	N	0.020	N	0.020	N	0.011
	805	L	N	0.033	N	0.021	N	0.028	N	0.020	N	0.014
	806	L	N	0.032	N	0.035	N	0.022	N	0.018	N	0.014
	807	D	N	0.032	N	0.036	N	0.025	N	0.023	N	0.018
	808	Y	N	0.022	N	0.032	N	0.028	N	0.029	N	0.016
	809	Q	N	0.040	N	0.030	N	0.031	N	0.032	N	0.017
	810	V	N	0.024	N	0.023	N	0.030	N	0.025	N	0.014
	811	D	N	0.031	N	0.027	N	0.024	N	0.016	N	0.011
	812	D	N	0.034	N	0.032	N	0.034	N	0.026	N	0.018
	813	G	N	0.036	N	0.027	N	0.027	N	0.021	N	0.020
	814	Q	N	0.036	N	0.023	N	0.030	N	0.033	N	0.015
	815	K	N	0.034	N	0.031	N	0.030	N	0.044	N	0.017
	816	I	N	0.030	N	0.037	N	0.028	N	0.022	N	0.022
	817	E	N	0.040	N	0.029	N	0.039	N	0.029	N	0.019
	818	P	N	0.020	N	0.078	N	0.030	N	0.034	N	0.016
	819	L	N	0.030	N	0.028	N	0.025	N	0.016	N	0.018
	820	W	N	0.029	N	0.017	N	0.038	N	0.021	N	0.018
	821	Y	N	0.030	N	0.060	N	0.028	N	0.038	N	0.017
	822	L	N	0.037	N	0.033	N	0.023	N	0.023	N	0.016
	823	P	N	0.039	N	0.035	N	0.037	N	0.041	N	0.015
	824	I	N	0.022	N	0.024	N	0.030	N	0.029	N	0.023
	825	I	N	0.027	N	0.024	N	0.030	N	0.028	N	0.015
	826	P	N	0.016	N	0.084	N	0.039	N	0.054	N	0.024
	827	M	N	0.041	N	0.057	N	0.045	N	0.017	N	0.015
	828	V	N	0.027	N	0.029	N	0.050	N	0.022	N	0.018
	829	L	N	0.032	N	0.022	N	0.036	N	0.021	N	0.019
	830	V	N	0.027	N	0.025	N	0.050	N	0.019	N	0.020
	831	N	N	0.057	N	0.034	N	0.045	N	0.036	N	0.019
	832	G	N	0.096	N	0.032	N	0.035	N	0.040	N	0.060
	833	A	N	0.046	N	0.054	N	0.035	N	0.043	N	0.013
	834	E	N	0.031	N	0.046	N	0.032	N	0.035	N	0.022
	835	G	N	0.070	N	0.051	N	0.046	N	0.061	N	0.018
	836	I	N	0.079	N	0.040	B	0.105	N	0.049	N	0.035
	837	G	N	0.090	N	0.040	N	0.029	B	0.099	N	0.037
	838	T	B	0.098	N	0.105	N	0.051	B	0.426	N	0.049
	839	G	N	0.062	B	0.141	N	0.050	B	0.196	N	0.027
	840	W	N	0.039	N	0.052	N	0.015	N	0.026	N	0.024
	841	S	N	0.080	N	0.056	N	0.038	B	0.157	N	0.020
	842	T	N	0.077	N	0.045	N	0.060	N	0.056	N	0.064
	843	K	N	0.052	B	0.146	N	0.066	B	0.149	N	0.047
	844	I	N	0.061	N	0.032	N	0.044	B	0.231	N	0.049
	845	S	N	0.041	N	0.052	N	0.035	B	0.227	B	0.719
	846	N	N	0.049	N	0.092	N	0.043	N	0.069	N	0.038
	847	Y	N	0.035	N	0.025	N	0.041	B	0.075	N	0.065
	848	N	N	0.049	N	0.042	N	0.048	N	0.028	N	0.035
	849	P	N	0.025	N	0.033	N	0.034	N	0.048	N	0.016
	850	R	N	0.029	N	0.035	N	0.031	N	0.026	N	0.019
	851	E	N	0.033	N	0.026	N	0.031	N	0.024	N	0.022
	852	I	N	0.026	N	0.033	N	0.022	N	0.020	N	0.019
	853	M	N	0.021	N	0.017	N	0.058	N	0.029	N	0.016
	854	K	N	0.027	N	0.029	N	0.026	N	0.018	N	0.016
	855	N	N	0.062	N	0.021	N	0.023	N	0.016	N	0.013
	856	L	N	0.019	N	0.019	N	0.015	N	0.027	N	0.012
	857	R	N	0.013	N	0.009	N	0.019	N	0.015	N	0.014
	858	K	N	0.021	N	0.022	N	0.031	N	0.013	N	0.012
	859	M	N	0.028	N	0.021	N	0.017	N	0.019	N	0.014
	860	I	N	0.014	N	0.015	N	0.057	N	0.017	N	0.013
	861	N	N	0.022	N	0.011	N	0.013	N	0.013	N	0.015
	862	G	N	0.020	N	0.013	N	0.020	N	0.012	N	0.017
	863	Q	N	0.033	N	0.011	N	0.022	N	0.012	N	0.013
	864	E	N	0.020	N	0.015	N	0.025	N	0.013	N	0.013
	865	P	N	0.026	N	0.025	N	0.023	N	0.013	N	0.015
	866	S	N	0.024	N	0.023	N	0.024	N	0.024	N	0.014
	867	V	N	0.020	N	0.024	N	0.022	N	0.013	N	0.014
	868	M	N	0.046	N	0.022	N	0.018	N	0.013	N	0.017
	869	H	N	0.027	N	0.025	N	0.023	N	0.010	N	0.019
	870	P	N	0.030	N	0.026	N	0.030	N	0.022	N	0.025
	871	W	N	0.026	N	0.027	N	0.031	N	0.029	N	0.016
	872	Y	N	0.044	N	0.026	N	0.024	N	0.015	N	0.020
	873	K	N	0.022	N	0.027	N	0.027	N	0.033	N	0.019
	874	N	N	0.040	N	0.031	N	0.027	N	0.033	N	0.018
	875	F	N	0.024	N	0.046	N	0.022	N	0.022	N	0.013
	876	L	N	0.012	N	0.018	N	0.028	N	0.012	N	0.013
	877	G	N	0.039	N	0.017	N	0.028	N	0.014	N	0.019
	878	R	N	0.027	N	0.020	N	0.023	N	0.014	N	0.011
	879	M	N	0.030	N	0.033	N	0.040	N	0.008	N	0.015
	880	E	N	0.020	N	0.015	N	0.023	N	0.016	N	0.016
	881	Y	N	0.029	N	0.012	N	0.027	N	0.024	N	0.014
	882	V	N	0.058	N	0.044	N	0.034	N	0.045	N	0.017
	883	S	N	0.019	N	0.016	N	0.023	N	0.013	N	0.010
	884	D	N	0.027	N	0.015	N	0.020	N	0.017	N	0.010
	885	G	N	0.012	N	0.015	N	0.012	N	0.010	N	0.015
	886	R	N	0.061	N	0.028	N	0.035	N	0.014	N	0.017
	887	Y	N	0.020	N	0.018	N	0.023	N	0.019	N	0.018
	888	I	N	0.034	N	0.032	N	0.023	N	0.019	N	0.015
	889	Q	N	0.018	N	0.017	N	0.025	N	0.015	N	0.017
	890	T	N	0.033	N	0.027	N	0.034	N	0.028	N	0.018
	891	G	N	0.036	N	0.011	N	0.031	N	0.054	N	0.036
	892	N	N	0.023	N	0.027	N	0.028	N	0.033	N	0.018
	893	I	N	0.019	N	0.013	N	0.026	N	0.036	N	0.019
	894	Q	N	0.018	N	0.014	N	0.026	N	0.018	N	0.013
	895	I	N	0.029	N	0.014	N	0.026	N	0.033	N	0.017
	896	L	N	0.020	N	0.014	N	0.022	N	0.027	N	0.014
	897	S	N	0.025	N	0.019	N	0.026	N	0.034	N	0.012
	898	G	N	0.025	N	0.014	N	0.023	N	0.023	N	0.013
	899	N	N	0.023	N	0.050	N	0.022	N	0.029	N	0.020
	900	R	N	0.019	N	0.031	N	0.029	N	0.027	N	0.013
	901	L	N	0.025	N	0.020	N	0.024	N	0.026	N	0.013
	902	E	N	0.033	N	0.030	N	0.023	N	0.018	N	0.016
	903	I	N	0.041	N	0.024	N	0.030	N	0.023	N	0.014
	904	S	N	0.066	N	0.047	N	0.062	N	0.031	N	0.018
	905	E	B	0.151	B	0.154	N	0.043	N	0.065	N	0.051
	906	L	N	0.045	N	0.022	B	0.159	N	0.023	B	0.321
	907	P	N	0.066	B	0.172	N	0.076	B	0.086	B	0.105
	908	V	N	0.046	N	0.047	N	0.046	N	0.045	N	0.026
	909	G	N	0.052	N	0.051	N	0.038	N	0.032	N	0.023
	910	V	N	0.059	N	0.046	N	0.035	N	0.037	N	0.031
	911	W	N	0.041	N	0.062	N	0.037	N	0.022	N	0.021
	912	T	N	0.041	N	0.030	N	0.040	N	0.031	N	0.033
	913	Q	N	0.029	N	0.026	N	0.029	N	0.026	N	0.016
	914	N	N	0.032	N	0.033	N	0.026	N	0.020	N	0.017
	915	Y	N	0.022	N	0.019	N	0.022	N	0.015	N	0.015
	916	K	N	0.026	N	0.018	N	0.022	N	0.019	N	0.012
	917	E	N	0.026	N	0.024	N	0.024	N	0.018	N	0.012
	918	N	N	0.022	N	0.017	N	0.031	N	0.016	N	0.013
	919	V	N	0.024	N	0.014	N	0.012	N	0.011	N	0.012
	920	L	N	0.017	N	0.012	N	0.024	N	0.018	N	0.009
	921	E	N	0.021	N	0.016	N	0.020	N	0.012	N	0.013
	922	P	N	0.027	N	0.027	N	0.015	N	0.013	N	0.011
	923	L	N	0.016	N	0.012	N	0.010	N	0.010	N	0.009
	924	S	N	0.018	N	0.018	N	0.010	N	0.013	N	0.009
	925	N	N	0.018	N	0.013	N	0.014	N	0.011	N	0.008
	926	G	N	0.032	N	0.015	N	0.023	N	0.013	N	0.012
	927	T	N	0.020	N	0.017	N	0.014	N	0.015	N	0.008
	928	E	N	0.026	N	0.021	N	0.021	N	0.015	N	0.013
	929	K	N	0.025	N	0.013	N	0.022	N	0.013	N	0.006
	930	V	N	0.026	N	0.021	N	0.027	N	0.015	N	0.013
	931	K	N	0.020	N	0.018	N	0.015	N	0.011	N	0.010
	932	G	N	0.020	N	0.013	N	0.023	N	0.012	N	0.014
	933	I	N	0.044	N	0.021	N	0.013	N	0.012	N	0.009
	934	I	N	0.034	N	0.044	N	0.013	N	0.011	N	0.013
	935	S	N	0.031	N	0.024	N	0.020	N	0.018	N	0.012
	936	E	N	0.018	N	0.016	N	0.024	N	0.026	N	0.020
	937	Y	N	0.046	N	0.027	N	0.020	N	0.017	N	0.016
	938	R	N	0.029	N	0.023	N	0.023	N	0.015	N	0.012
	939	E	N	0.026	N	0.024	N	0.030	N	0.020	N	0.013
	940	Y	N	0.034	N	0.027	N	0.029	N	0.018	N	0.015
	941	H	N	0.033	N	0.026	N	0.032	N	0.026	N	0.018
	942	T	N	0.028	N	0.027	N	0.035	N	0.015	N	0.016
	943	D	N	0.026	N	0.028	N	0.023	N	0.024	N	0.014
	944	T	N	0.032	N	0.032	N	0.028	N	0.024	N	0.014
	945	T	N	0.017	N	0.015	N	0.026	N	0.017	N	0.012
	946	V	N	0.023	N	0.028	N	0.018	N	0.019	N	0.015
	947	R	N	0.031	N	0.018	N	0.028	N	0.021	N	0.016
	948	F	N	0.025	N	0.024	N	0.031	N	0.021	N	0.015
	949	V	N	0.023	N	0.012	N	0.025	N	0.041	N	0.018
	950	I	N	0.014	N	0.009	N	0.020	N	0.017	N	0.018
	951	S	N	0.022	N	0.012	N	0.027	N	0.015	N	0.026
	952	F	N	0.023	N	0.014	N	0.024	N	0.027	N	0.016
	953	A	N	0.014	N	0.021	N	0.024	N	0.018	N	0.097
	954	P	N	0.018	N	0.017	N	0.022	N	0.028	N	0.016
	955	G	N	0.026	N	0.016	N	0.018	N	0.013	N	0.012
	956	E	N	0.023	N	0.020	N	0.018	N	0.018	N	0.017
	957	F	N	0.019	N	0.022	N	0.025	N	0.020	N	0.014
	958	E	N	0.011	N	0.014	N	0.021	N	0.014	N	0.011
	959	R	N	0.018	N	0.020	N	0.019	N	0.018	N	0.016
	960	I	N	0.017	N	0.020	N	0.018	N	0.015	N	0.012
	961	H	N	0.019	N	0.027	N	0.024	N	0.025	N	0.015
	962	A	N	0.021	N	0.017	N	0.018	N	0.008	N	0.012
	963	E	N	0.013	N	0.015	N	0.017	N	0.014	N	0.009
	964	E	N	0.026	N	0.029	N	0.019	N	0.042	N	0.015
	965	G	N	0.018	N	0.014	N	0.015	N	0.010	N	0.010
	966	G	N	0.025	N	0.017	N	0.014	N	0.014	N	0.010
	967	F	N	0.018	N	0.022	N	0.025	N	0.020	N	0.012
	968	Y	N	0.025	N	0.024	N	0.024	N	0.019	N	0.022
	969	R	N	0.025	N	0.040	N	0.019	N	0.019	N	0.016
	970	V	N	0.019	N	0.022	N	0.017	N	0.015	N	0.013
	971	F	N	0.025	N	0.035	N	0.029	N	0.023	N	0.016
	972	K	N	0.020	N	0.026	N	0.025	N	0.018	N	0.016
	973	L	N	0.021	N	0.024	N	0.023	N	0.026	N	0.026
	974	T	N	0.030	N	0.018	N	0.030	N	0.025	N	0.017
	975	T	N	0.024	N	0.021	N	0.032	N	0.014	N	0.017
	976	T	N	0.027	N	0.037	N	0.030	N	0.008	N	0.015
	977	L	N	0.016	N	0.016	N	0.053	N	0.006	N	0.015
	978	S	N	0.020	N	0.031	N	0.042	N	0.014	N	0.011
	979	T	N	0.029	N	0.040	N	0.033	N	0.015	N	0.019
	980	N	N	0.036	N	0.039	N	0.027	N	0.047	N	0.020
	981	Q	N	0.018	N	0.057	N	0.027	B	0.079	N	0.032
	982	M	N	0.017	N	0.018	N	0.046	N	0.018	N	0.020
	983	H	N	0.023	N	0.017	N	0.035	N	0.018	N	0.018
	984	A	N	0.016	N	0.021	N	0.036	N	0.015	N	0.020
	985	F	N	0.013	N	0.018	N	0.032	N	0.011	N	0.025
	986	D	N	0.026	N	0.033	N	0.030	N	0.059	N	0.016
	987	Q	N	0.024	N	0.015	N	0.025	N	0.021	N	0.015
	988	N	N	0.031	N	0.031	N	0.026	N	0.023	N	0.016
	989	N	N	0.029	N	0.011	N	0.029	N	0.021	N	0.029
	990	C	N	0.036	N	0.017	N	0.032	N	0.024	N	0.053
	991	L	N	0.037	N	0.062	N	0.027	N	0.019	N	0.023
	992	R	N	0.032	N	0.037	N	0.029	N	0.016	N	0.020
	993	R	N	0.062	N	0.037	N	0.030	N	0.014	N	0.024
	994	F	N	0.035	N	0.021	N	0.029	N	0.021	N	0.017
	995	P	N	0.024	N	0.018	N	0.020	N	0.015	N	0.017
	996	T	N	0.037	N	0.014	N	0.030	N	0.015	N	0.023
	997	A	N	0.025	N	0.022	N	0.026	N	0.025	N	0.012
	998	I	N	0.024	N	0.021	N	0.028	N	0.021	N	0.012
	999	D	N	0.030	N	0.023	N	0.024	N	0.019	N	0.014
	1000	I	N	0.034	N	0.019	N	0.019	N	0.020	N	0.015
	1001	L	N	0.024	N	0.023	N	0.033	N	0.026	N	0.017
	1002	K	N	0.024	N	0.025	N	0.018	N	0.018	N	0.011
	1003	E	N	0.024	N	0.023	N	0.031	N	0.017	N	0.014
	1004	Y	N	0.016	N	0.021	N	0.014	N	0.018	N	0.014
	1005	Y	N	0.024	N	0.021	N	0.010	N	0.017	N	0.011
	1006	K	N	0.026	N	0.024	N	0.020	N	0.014	N	0.013
	1007	L	N	0.016	N	0.018	N	0.021	N	0.017	N	0.009
	1008	R	N	0.028	N	0.031	N	0.036	N	0.022	N	0.016
	1009	R	N	0.021	N	0.013	N	0.020	N	0.013	N	0.012
	1010	E	N	0.023	N	0.020	N	0.017	N	0.013	N	0.013
	1011	Y	N	0.021	N	0.014	N	0.017	N	0.023	N	0.010
	1012	Y	N	0.032	N	0.015	N	0.021	N	0.017	N	0.009
	1013	A	N	0.012	N	0.015	N	0.018	N	0.014	N	0.011
	1014	R	N	0.028	N	0.013	N	0.028	N	0.015	N	0.010
	1015	R	N	0.027	N	0.022	N	0.051	N	0.025	N	0.015
	1016	R	N	0.031	N	0.027	N	0.022	N	0.019	N	0.017
	1017	D	N	0.031	N	0.016	N	0.029	N	0.017	N	0.014
	1018	F	N	0.034	N	0.024	N	0.023	N	0.026	N	0.015
	1019	L	N	0.030	N	0.028	N	0.030	N	0.015	N	0.013
	1020	V	N	0.020	N	0.020	N	0.016	N	0.014	N	0.012
	1021	G	N	0.017	N	0.021	N	0.016	N	0.010	N	0.010
	1022	Q	N	0.029	N	0.012	N	0.018	N	0.009	N	0.012
	1023	L	N	0.017	N	0.014	N	0.027	N	0.012	N	0.011
	1024	T	N	0.019	N	0.019	N	0.019	N	0.014	N	0.010
	1025	A	N	0.016	N	0.013	N	0.024	N	0.018	N	0.015
	1026	Q	N	0.027	N	0.020	N	0.032	N	0.013	N	0.010
	1027	A	N	0.012	N	0.020	N	0.013	N	0.016	N	0.011
	1028	D	N	0.019	N	0.020	N	0.023	N	0.011	N	0.010
	1029	R	N	0.027	N	0.016	N	0.019	N	0.010	N	0.013
	1030	L	N	0.016	N	0.012	N	0.016	N	0.013	N	0.010
	1031	S	N	0.033	N	0.018	N	0.024	N	0.017	N	0.014
	1032	D	N	0.023	N	0.024	N	0.025	N	0.021	N	0.017
	1033	Q	N	0.024	N	0.024	N	0.022	N	0.016	N	0.019
	1034	A	N	0.019	N	0.016	N	0.025	N	0.019	N	0.010
	1035	R	N	0.041	N	0.020	N	0.048	N	0.018	N	0.019
	1036	F	N	0.038	N	0.021	N	0.031	N	0.020	N	0.016
	1037	I	N	0.022	N	0.024	N	0.016	N	0.023	N	0.018
	1038	L	N	0.020	N	0.016	N	0.020	N	0.013	N	0.015
	1039	E	N	0.030	N	0.026	N	0.028	N	0.025	N	0.013
	1040	K	N	0.027	N	0.020	N	0.014	N	0.017	N	0.016
	1041	C	N	0.021	N	0.025	N	0.021	N	0.019	N	0.012
	1042	E	N	0.018	N	0.013	N	0.019	N	0.016	N	0.010
	1043	K	N	0.026	N	0.019	N	0.020	N	0.015	N	0.015
	1044	K	N	0.026	N	0.028	N	0.027	N	0.021	N	0.014
	1045	L	N	0.034	N	0.019	N	0.028	N	0.009	N	0.015
	1046	V	N	0.016	N	0.023	N	0.034	N	0.011	N	0.017
	1047	V	N	0.015	N	0.014	N	0.027	N	0.011	N	0.025
	1048	E	N	0.028	N	0.021	N	0.034	N	0.019	N	0.016
	1049	N	N	0.037	N	0.028	N	0.040	N	0.026	N	0.017
	1050	K	N	0.045	N	0.056	N	0.034	B	0.226	B	0.117
	1051	Q	N	0.031	N	0.029	N	0.035	N	0.036	N	0.044
	1052	R	N	0.013	N	0.024	N	0.029	N	0.012	N	0.012
	1053	K	N	0.018	N	0.014	N	0.018	N	0.014	N	0.013
	1054	A	N	0.017	N	0.018	N	0.022	N	0.015	N	0.012
	1055	M	N	0.018	N	0.033	N	0.016	N	0.028	N	0.016
	1056	C	N	0.019	N	0.018	N	0.027	N	0.025	N	0.012
	1057	D	N	0.016	N	0.018	N	0.017	N	0.019	N	0.011
	1058	E	N	0.028	N	0.019	N	0.016	N	0.010	N	0.012
	1059	L	N	0.019	N	0.015	N	0.011	N	0.012	N	0.011
	1060	L	N	0.018	N	0.018	N	0.014	N	0.015	N	0.010
	1061	K	N	0.019	N	0.017	N	0.017	N	0.014	N	0.012
	1062	R	N	0.024	N	0.024	N	0.020	N	0.013	N	0.014
	1063	G	N	0.025	N	0.027	N	0.026	N	0.016	N	0.013
	1064	Y	N	0.024	N	0.025	B	0.100	N	0.013	N	0.013
	1065	R	N	0.019	N	0.016	N	0.022	N	0.016	N	0.013
	1066	P	N	0.039	N	0.024	N	0.032	N	0.025	N	0.018
	1067	D	N	0.029	N	0.025	N	0.025	N	0.014	N	0.015
	1068	P	N	0.026	N	0.029	N	0.016	N	0.009	N	0.016
	1069	V	N	0.016	N	0.021	N	0.011	N	0.010	N	0.014
	1070	K	N	0.012	N	0.020	N	0.019	N	0.012	N	0.014
	1071	E	N	0.017	N	0.026	N	0.022	N	0.015	N	0.010
	1072	W	N	0.016	N	0.024	N	0.022	N	0.009	N	0.016
	1073	Q	N	0.015	N	0.019	N	0.025	N	0.011	N	0.009
	1074	R	N	0.013	N	0.023	N	0.012	N	0.012	N	0.013
	1075	R	N	0.016	N	0.020	N	0.012	N	0.011	N	0.014
	1076	I	N	0.015	N	0.018	N	0.017	N	0.012	N	0.013
	1077	K	N	0.010	N	0.020	N	0.020	N	0.013	N	0.008
	1078	M	N	0.013	N	0.025	N	0.015	N	0.013	N	0.011
	1079	E	N	0.011	N	0.027	N	0.016	N	0.014	N	0.009
	1080	D	N	0.013	N	0.022	N	0.018	N	0.010	N	0.012
	1081	A	N	0.011	N	0.019	N	0.015	N	0.015	N	0.011
	1082	E	N	0.012	N	0.025	N	0.012	N	0.013	N	0.009
	1083	Q	N	0.018	N	0.021	N	0.017	N	0.023	N	0.013
	1084	A	N	0.019	N	0.019	N	0.014	N	0.017	N	0.014
	1085	D	N	0.014	N	0.027	N	0.013	N	0.020	N	0.013
	1086	E	N	0.018	N	0.025	N	0.021	N	0.013	N	0.019
	1087	E	N	0.017	N	0.024	N	0.018	N	0.015	N	0.013
	1088	D	N	0.019	N	0.022	N	0.021	N	0.016	N	0.012
	1089	E	N	0.017	N	0.025	N	0.021	N	0.015	N	0.012
	1090	E	N	0.019	N	0.025	N	0.022	N	0.014	N	0.011
	1091	E	N	0.020	N	0.028	N	0.018	N	0.014	N	0.014
	1092	E	N	0.020	N	0.029	N	0.016	N	0.014	N	0.011
	1093	E	N	0.019	N	0.022	N	0.019	N	0.015	N	0.012
	1094	A	N	0.017	N	0.023	N	0.019	N	0.013	N	0.015
	1095	A	N	0.013	N	0.021	N	0.012	N	0.014	N	0.013
	1096	P	N	0.017	N	0.020	N	0.014	N	0.017	N	0.011
	1097	S	N	0.016	N	0.020	N	0.014	N	0.013	N	0.011
	1098	V	N	0.017	N	0.020	N	0.013	N	0.011	N	0.013
	1099	S	N	0.013	N	0.024	N	0.012	N	0.012	N	0.013
	1100	S	N	0.014	N	0.027	N	0.012	N	0.013	N	0.010
	1101	K	N	0.014	N	0.022	N	0.012	N	0.014	N	0.012
	1102	A	N	0.014	N	0.021	N	0.013	N	0.012	N	0.012
	1103	K	N	0.012	N	0.028	N	0.014	N	0.014	N	0.013
	1104	K	N	0.013	N	0.020	N	0.015	N	0.012	N	0.011
	1105	E	N	0.016	N	0.020	N	0.015	N	0.015	N	0.010
	1106	K	N	0.018	N	0.023	N	0.017	N	0.015	N	0.010
	1107	E	N	0.016	N	0.022	N	0.016	N	0.011	N	0.013
	1108	V	N	0.017	N	0.031	N	0.019	N	0.011	N	0.017
	1109	D	N	0.015	N	0.030	N	0.014	N	0.012	N	0.009
	1110	P	N	0.016	N	0.020	N	0.017	N	0.013	N	0.014
	1111	E	N	0.021	N	0.025	N	0.016	N	0.011	N	0.012
	1112	K	N	0.016	N	0.037	N	0.017	N	0.012	N	0.010
	1113	A	N	0.017	N	0.032	N	0.018	N	0.010	N	0.013
	1114	F	N	0.016	N	0.029	N	0.020	N	0.011	N	0.012
	1115	K	N	0.016	N	0.019	N	0.016	N	0.011	N	0.012
	1116	K	N	0.018	N	0.019	N	0.018	N	0.014	N	0.013
	1117	L	N	0.011	N	0.022	N	0.011	N	0.012	N	0.013
	1118	T	N	0.026	N	0.018	N	0.013	N	0.011	N	0.009
	1119	D	N	0.020	N	0.024	N	0.020	N	0.022	N	0.007
	1120	V	N	0.027	N	0.032	N	0.015	N	0.017	N	0.016
	1121	K	N	0.021	N	0.029	N	0.026	N	0.021	N	0.016
	1122	K	N	0.031	N	0.031	N	0.023	N	0.023	N	0.014
	1123	F	N	0.029	N	0.042	N	0.032	N	0.064	N	0.022
	1124	D	N	0.060	N	0.041	N	0.028	N	0.030	N	0.018
	1125	Y	N	0.049	N	0.068	N	0.036	N	0.029	N	0.020
	1126	L	N	0.042	N	0.026	N	0.032	N	0.027	N	0.021
	1127	L	N	0.025	N	0.021	N	0.033	N	0.025	N	0.021
	1128	G	N	0.029	N	0.022	N	0.025	N	0.018	N	0.018
	1129	M	N	0.026	N	0.030	N	0.028	N	0.015	N	0.020
	1130	S	N	0.029	N	0.021	N	0.026	N	0.023	N	0.017
	1131	M	N	0.023	N	0.014	N	0.024	N	0.026	N	0.016
	1132	W	N	0.020	N	0.037	N	0.029	N	0.020	N	0.013
	1133	M	N	0.018	N	0.024	N	0.023	N	0.023	N	0.018
	1134	L	N	0.036	N	0.022	N	0.032	N	0.018	N	0.013
	1135	T	N	0.030	N	0.022	N	0.024	N	0.055	N	0.013
	1136	E	N	0.019	N	0.016	N	0.022	N	0.013	N	0.016
	1137	E	N	0.024	N	0.022	N	0.027	N	0.016	N	0.012
	1138	K	N	0.033	N	0.026	N	0.019	N	0.016	N	0.010
	1139	K	N	0.023	N	0.012	N	0.030	N	0.015	N	0.009
	1140	N	N	0.018	N	0.020	N	0.020	N	0.012	N	0.009
	1141	E	N	0.020	N	0.023	N	0.028	N	0.013	N	0.017
	1142	L	N	0.022	N	0.013	N	0.028	N	0.016	N	0.012
	1143	L	N	0.017	N	0.025	N	0.037	N	0.013	N	0.017
	1144	K	N	0.020	N	0.022	N	0.021	N	0.017	N	0.014
	1145	Q	N	0.018	N	0.020	N	0.025	N	0.019	N	0.009
	1146	R	N	0.025	N	0.017	N	0.041	N	0.018	N	0.012
	1147	D	N	0.021	N	0.021	N	0.019	N	0.012	N	0.010
	1148	T	N	0.018	N	0.025	N	0.023	N	0.013	N	0.012
	1149	K	N	0.020	N	0.017	N	0.018	N	0.019	N	0.012
	1150	L	N	0.015	N	0.024	N	0.024	N	0.016	N	0.011
	1151	S	N	0.019	N	0.024	N	0.025	N	0.017	N	0.014
	1152	E	N	0.032	N	0.025	N	0.018	N	0.016	N	0.014
	1153	L	N	0.017	N	0.015	N	0.030	N	0.025	N	0.012
	1154	E	N	0.032	N	0.021	N	0.016	N	0.018	N	0.012
	1155	S	N	0.025	N	0.028	N	0.020	N	0.018	N	0.012
	1156	L	N	0.016	N	0.012	N	0.015	N	0.012	N	0.015
	1157	R	N	0.026	N	0.022	N	0.024	N	0.029	N	0.018
	1158	K	N	0.028	N	0.020	N	0.023	N	0.016	N	0.015
	1159	K	N	0.026	N	0.016	N	0.022	N	0.018	N	0.017
	1160	T	N	0.038	N	0.024	N	0.029	N	0.017	N	0.017
	1161	P	N	0.032	N	0.028	N	0.023	N	0.028	N	0.020
	1162	E	N	0.035	N	0.033	N	0.023	N	0.028	N	0.019
	1163	M	N	0.027	N	0.032	N	0.029	N	0.028	N	0.020
	1164	L	N	0.033	N	0.030	N	0.023	N	0.028	N	0.014
	1165	W	N	0.033	N	0.035	N	0.035	N	0.042	N	0.028
	1166	L	N	0.033	N	0.018	N	0.029	N	0.019	N	0.020
	1167	D	N	0.030	N	0.016	N	0.031	N	0.023	N	0.018
	1168	D	N	0.041	N	0.034	N	0.033	N	0.028	N	0.022
	1169	L	N	0.036	N	0.026	N	0.021	N	0.033	N	0.020
	1170	D	N	0.033	N	0.029	N	0.020	N	0.023	N	0.018
	1171	A	N	0.026	N	0.026	N	0.023	N	0.022	N	0.011
	1172	L	N	0.018	N	0.012	N	0.016	N	0.019	N	0.015
	1173	E	N	0.021	N	0.020	N	0.018	N	0.022	N	0.013
	1174	S	N	0.021	N	0.013	N	0.020	N	0.014	N	0.014
	1175	K	N	0.023	N	0.023	N	0.024	N	0.017	N	0.013
	1176	L	N	0.018	N	0.015	N	0.022	N	0.013	N	0.014
	1177	N	N	0.017	N	0.017	N	0.019	N	0.014	N	0.014
	1178	E	N	0.016	N	0.021	N	0.023	N	0.014	N	0.011
	1179	V	N	0.017	N	0.017	N	0.024	N	0.018	N	0.011
	1180	E	N	0.025	N	0.020	N	0.027	N	0.013	N	0.009
	1181	E	N	0.015	N	0.014	N	0.024	N	0.013	N	0.009
	1182	K	N	0.019	N	0.020	N	0.042	N	0.016	N	0.013
	1183	E	N	0.025	N	0.028	N	0.028	N	0.012	N	0.010
	1184	R	N	0.017	N	0.019	N	0.027	N	0.011	N	0.010
	1185	A	N	0.015	N	0.022	N	0.028	N	0.012	N	0.012
	1186	E	N	0.018	N	0.025	N	0.021	N	0.013	N	0.009
	1187	E	N	0.018	N	0.018	N	0.023	N	0.013	N	0.027
	1188	Q	N	0.011	N	0.019	N	0.016	N	0.014	N	0.010
	1189	G	N	0.014	N	0.019	N	0.034	N	0.008	N	0.008
	1190	I	N	0.014	N	0.015	N	0.023	N	0.010	N	0.011
	1191	N	N	0.014	N	0.016	N	0.026	N	0.014	N	0.009
	1192	L	N	0.017	N	0.026	N	0.029	N	0.008	N	0.008
	1193	K	N	0.016	N	0.019	N	0.027	N	0.010	N	0.008
	1194	T	N	0.022	N	0.019	N	0.036	N	0.009	N	0.006
	1195	A	N	0.017	N	0.021	N	0.030	N	0.014	N	0.006
	1196	K	N	0.024	N	0.024	N	0.028	N	0.013	N	0.010
	1197	A	N	0.015	N	0.016	N	0.022	N	0.018	N	0.007
	1198	L	N	0.018	N	0.018	N	0.021	N	0.011	N	0.009
	1199	K	N	0.023	N	0.024	N	0.025	N	0.019	N	0.009
	1200	G	N	0.028	N	0.019	N	0.031	N	0.015	N	0.005
	1201	Q	N	0.023	N	0.023	N	0.025	N	0.018	N	0.009
	1202	K	N	0.032	N	0.021	N	0.033	N	0.011	N	0.007
	1203	S	N	0.024	N	0.019	N	0.031	N	0.019	N	0.006
	1204	A	N	0.028	N	0.018	N	0.038	N	0.017	N	0.007
	1205	S	N	0.034	N	0.018	N	0.024	N	0.020	N	0.005
	1206	A	N	0.018	N	0.015	N	0.023	N	0.019	N	0.005
	1207	K	N	0.032	N	0.021	N	0.016	N	0.012	N	0.010
	1208	G	N	0.020	N	0.019	N	0.019	N	0.015	N	0.009
	1209	R	N	0.019	N	0.018	N	0.013	N	0.011	N	0.011
	1210	K	N	0.015	N	0.016	N	0.016	N	0.020	N	0.006
	1211	V	N	0.020	N	0.018	N	0.011	N	0.012	N	0.006
	1212	K	N	0.010	N	0.015	N	0.020	N	0.016	N	0.015
	1213	S	N	0.018	N	0.014	N	0.016	N	0.012	N	0.009
	1214	M	N	0.019	N	0.014	N	0.014	N	0.008	N	0.006
	1215	G	N	0.011	N	0.016	N	0.014	N	0.009	N	0.011
	1216	G	N	0.017	N	0.014	N	0.012	N	0.011	N	0.010
	1217	G	N	0.017	N	0.017	N	0.011	N	0.009	N	0.009
	1218	A	N	0.018	N	0.018	N	0.015	N	0.009	N	0.006
	1219	G	N	0.019	N	0.025	N	0.017	N	0.010	N	0.010
	1220	A	N	0.014	N	0.023	N	0.017	N	0.008	N	0.011
	1221	G	N	0.013	N	0.022	N	0.015	N	0.009	N	0.010
	1222	D	N	0.022	N	0.019	N	0.014	N	0.013	N	0.011
	1223	V	N	0.015	N	0.017	N	0.031	N	0.011	N	0.013
	1224	F	N	0.041	N	0.023	N	0.025	N	0.010	N	0.014
	1225	P	N	0.022	N	0.029	N	0.025	N	0.015	N	0.015
	1226	D	N	0.025	N	0.024	N	0.028	N	0.013	N	0.012
	1227	P	N	0.014	N	0.018	N	0.016	N	0.013	N	0.014
	1228	D	N	0.014	N	0.012	N	0.011	N	0.011	N	0.018
	1229	G	N	0.019	N	0.019	N	0.018	N	0.011	N	0.013
	1230	E	N	0.013	N	0.014	N	0.013	N	0.010	N	0.010
	1231	P	N	0.015	N	0.020	N	0.020	N	0.007	N	0.014
	1232	V	N	0.026	N	0.009	N	0.016	N	0.008	N	0.010
	1233	E	N	0.023	N	0.030	N	0.021	N	0.014	N	0.013
	1234	F	N	0.012	N	0.013	N	0.018	N	0.010	N	0.019
	1235	K	N	0.016	N	0.016	N	0.019	N	0.014	N	0.010
	1236	I	N	0.021	N	0.012	N	0.020	N	0.009	N	0.006
	1237	T	N	0.016	N	0.016	N	0.014	N	0.010	N	0.011
	1238	E	N	0.013	N	0.014	N	0.011	N	0.009	N	0.007
	1239	E	N	0.015	N	0.011	N	0.012	N	0.009	N	0.010
	1240	I	N	0.012	N	0.016	N	0.014	N	0.010	N	0.013
	1241	I	N	0.013	N	0.018	N	0.017	N	0.010	N	0.005
	1242	K	N	0.016	N	0.016	N	0.014	N	0.011	N	0.004
	1243	K	N	0.017	N	0.016	N	0.014	N	0.010	N	0.004
	1244	M	N	0.020	N	0.017	N	0.018	N	0.008	N	0.014
	1245	A	N	0.016	N	0.021	N	0.013	N	0.010	N	0.012
	1246	A	N	0.013	N	0.015	N	0.018	N	0.011	N	0.007
	1247	A	N	0.014	N	0.018	N	0.013	N	0.009	N	0.006
	1248	A	N	0.021	N	0.020	N	0.015	N	0.009	N	0.007
	1249	K	N	0.011	N	0.018	N	0.012	N	0.009	N	0.007
	1250	V	N	0.010	N	0.014	N	0.010	N	0.010	N	0.006
	1251	A	N	0.014	N	0.019	N	0.013	N	0.009	N	0.007
	1252	Q	N	0.010	N	0.023	N	0.016	N	0.009	N	0.008
	1253	A	N	0.012	N	0.019	N	0.013	N	0.009	N	0.007
	1254	A	N	0.016	N	0.024	N	0.017	N	0.010	N	0.008
	1255	K	N	0.012	N	0.022	N	0.010	N	0.009	N	0.006
	1256	E	N	0.013	N	0.016	N	0.015	N	0.010	N	0.005
	1257	P	N	0.013	N	0.017	N	0.020	N	0.009	N	0.008
	1258	K	N	0.014	N	0.021	N	0.016	N	0.008	N	0.008
	1259	K	N	0.020	N	0.011	N	0.013	N	0.009	N	0.009
	1260	P	N	0.020	N	0.020	N	0.024	N	0.010	N	0.008
	1261	K	N	0.019	N	0.010	N	0.029	N	0.009	N	0.011
	1262	E	N	0.016	N	0.013	N	0.013	N	0.008	N	0.008
	1263	P	N	0.014	N	0.011	N	0.021	N	0.008	N	0.007
	1264	K	N	0.017	N	0.015	N	0.017	N	0.008	N	0.008
	1265	E	N	0.016	N	0.012	N	0.009	N	0.008	N	0.012
	1266	P	N	0.012	N	0.013	N	0.012	N	0.010	N	0.009
	1267	K	N	0.018	N	0.014	N	0.021	N	0.011	N	0.007
	1268	V	N	0.023	N	0.014	N	0.025	N	0.008	N	0.005
	1269	K	N	0.018	N	0.021	N	0.019	N	0.009	N	0.005
	1270	K	N	0.012	N	0.017	N	0.027	N	0.015	N	0.013
	1271	E	N	0.017	N	0.021	N	0.014	N	0.009	N	0.009
	1272	P	N	0.016	N	0.018	N	0.013	N	0.009	N	0.009
	1273	K	N	0.016	N	0.023	N	0.022	N	0.010	N	0.006
	1274	G	N	0.018	N	0.015	N	0.019	N	0.009	N	0.007
	1275	K	N	0.018	N	0.017	N	0.020	N	0.008	N	0.006
	1276	Q	N	0.018	N	0.023	N	0.023	N	0.010	N	0.012
	1277	I	N	0.020	N	0.018	N	0.029	N	0.008	N	0.008
	1278	K	N	0.020	N	0.019	N	0.019	N	0.008	N	0.012
	1279	A	N	0.014	N	0.012	N	0.024	N	0.008	N	0.010
	1280	E	N	0.019	N	0.019	N	0.021	N	0.009	N	0.012
	1281	P	N	0.019	N	0.024	N	0.022	N	0.013	N	0.015
	1282	D	N	0.021	N	0.019	N	0.017	N	0.012	N	0.013
	1283	A	N	0.017	N	0.022	N	0.023	N	0.011	N	0.010
	1284	S	N	0.020	N	0.018	N	0.018	N	0.012	N	0.011
	1285	G	N	0.019	N	0.021	N	0.028	N	0.013	N	0.012
	1286	D	N	0.023	N	0.019	N	0.017	N	0.013	N	0.013
	1287	E	N	0.020	N	0.022	N	0.020	N	0.012	N	0.011
	1288	V	N	0.025	N	0.027	N	0.024	N	0.012	N	0.012
	1289	D	N	0.020	N	0.028	N	0.020	N	0.013	N	0.011
	1290	E	N	0.024	N	0.016	N	0.020	N	0.012	N	0.012
	1291	F	N	0.018	N	0.025	N	0.024	N	0.011	N	0.016
	1292	D	N	0.016	N	0.019	N	0.014	N	0.008	N	0.015
	1293	A	N	0.016	N	0.028	N	0.017	N	0.008	N	0.008
	1294	M	N	0.026	N	0.019	N	0.017	N	0.007	N	0.016
	1295	V	N	0.014	N	0.014	N	0.012	N	0.007	N	0.009
	1296	E	N	0.013	N	0.021	N	0.016	N	0.007	N	0.009
	1297	G	N	0.011	N	0.015	N	0.013	N	0.009	N	0.007
	1298	G	N	0.018	N	0.017	N	0.015	N	0.006	N	0.011
	1299	S	N	0.016	N	0.019	N	0.022	N	0.009	N	0.009
	1300	K	N	0.018	N	0.015	N	0.020	N	0.009	N	0.007
	1301	T	N	0.017	N	0.018	N	0.018	N	0.009	N	0.014
	1302	S	N	0.020	N	0.018	N	0.021	N	0.010	N	0.026
	1303	P	N	0.017	N	0.015	N	0.036	N	0.014	N	0.025
	1304	K	N	0.026	N	0.015	N	0.019	N	0.014	N	0.010
	1305	A	N	0.020	N	0.032	N	0.020	N	0.009	N	0.016
	1306	K	N	0.016	N	0.015	N	0.024	N	0.011	N	0.073
	1307	K	N	0.022	N	0.017	N	0.020	N	0.010	N	0.014
	1308	A	N	0.019	N	0.013	N	0.019	N	0.011	N	0.007
	1309	V	N	0.015	N	0.018	N	0.027	N	0.011	N	0.011
	1310	V	N	0.022	N	0.015	N	0.022	N	0.009	N	0.005
	1311	K	N	0.020	N	0.021	N	0.016	N	0.009	N	0.013
	1312	K	N	0.018	N	0.015	N	0.019	N	0.011	N	0.022
	1313	E	N	0.018	N	0.021	N	0.015	N	0.010	N	0.009
	1314	P	N	0.017	N	0.019	N	0.021	N	0.011	N	0.010
	1315	G	N	0.016	N	0.014	N	0.019	N	0.012	N	0.009
	1316	E	N	0.018	N	0.017	N	0.018	N	0.013	N	0.012
	1317	K	N	0.019	N	0.022	N	0.017	N	0.011	N	0.010
	1318	K	N	0.017	N	0.014	N	0.017	N	0.009	N	0.014
	1319	P	N	0.018	N	0.018	N	0.022	N	0.011	N	0.008
	1320	R	N	0.021	N	0.017	N	0.015	N	0.014	N	0.008
	1321	Q	N	0.018	N	0.013	N	0.017	N	0.009	N	0.006
	1322	K	N	0.011	N	0.016	N	0.018	N	0.008	N	0.013
	1323	K	N	0.017	N	0.014	N	0.018	N	0.010	N	0.017
	1324	E	N	0.016	N	0.021	N	0.013	N	0.008	N	0.008
	1325	N	N	0.015	N	0.011	N	0.019	N	0.011	N	0.013
	1326	G	N	0.018	N	0.015	N	0.015	N	0.014	N	0.014
	1327	G	N	0.019	N	0.012	N	0.021	N	0.014	N	0.004
	1328	G	N	0.016	N	0.023	N	0.013	N	0.011	N	0.008
	1329	L	N	0.015	N	0.018	N	0.014	N	0.010	N	0.009
	1330	K	N	0.017	N	0.031	N	0.018	N	0.010	N	0.017
	1331	Q	N	0.018	N	0.018	N	0.019	N	0.011	N	0.007
	1332	S	N	0.017	N	0.019	N	0.020	N	0.010	N	0.009
	1333	K	N	0.019	N	0.027	N	0.023	N	0.014	N	0.009
	1334	I	N	0.021	N	0.012	N	0.021	N	0.011	N	0.020
	1335	D	N	0.021	N	0.018	N	0.018	N	0.010	N	0.012
	1336	F	N	0.013	N	0.015	N	0.015	N	0.014	N	0.020
	1337	S	N	0.022	N	0.020	N	0.024	N	0.009	N	0.009
	1338	K	N	0.022	N	0.021	N	0.015	N	0.009	N	0.011
	1339	A	N	0.021	N	0.017	N	0.019	N	0.008	N	0.010
	1340	K	N	0.015	N	0.022	N	0.018	N	0.012	N	0.013
	1341	A	N	0.016	N	0.018	N	0.021	N	0.012	N	0.010
	1342	K	N	0.024	N	0.018	N	0.021	N	0.013	N	0.013
	1343	K	N	0.018	N	0.021	N	0.022	N	0.012	N	0.010
	1344	S	N	0.029	N	0.022	N	0.026	N	0.018	N	0.010
	1345	D	N	0.025	N	0.023	N	0.026	N	0.015	N	0.012
	1346	D	N	0.029	N	0.022	N	0.025	N	0.018	N	0.009
	1347	D	N	0.019	N	0.021	N	0.023	N	0.014	N	0.009
	1348	V	N	0.015	N	0.015	N	0.022	N	0.012	N	0.014
	1349	E	N	0.014	N	0.014	N	0.016	N	0.011	N	0.015
	1350	E	N	0.010	N	0.013	N	0.012	N	0.011	N	0.010
	1351	V	N	0.015	N	0.015	N	0.024	N	0.006	N	0.007
	1352	T	N	0.015	N	0.019	N	0.020	N	0.008	N	0.006
	1353	P	N	0.016	N	0.009	N	0.024	N	0.007	N	0.008
	1354	R	N	0.020	N	0.009	N	0.019	N	0.007	N	0.012
	1355	A	N	0.018	N	0.016	N	0.017	N	0.006	N	0.010
	1356	E	N	0.016	N	0.011	N	0.024	N	0.009	N	0.014
	1357	R	N	0.016	N	0.010	N	0.015	N	0.020	N	0.009
	1358	P	N	0.017	N	0.013	N	0.024	N	0.022	N	0.008
	1359	G	N	0.022	N	0.014	N	0.020	N	0.021	N	0.007
	1360	R	N	0.011	N	0.019	N	0.013	N	0.012	N	0.015
	1361	R	N	0.011	N	0.014	N	0.019	N	0.012	N	0.022
	1362	Q	N	0.033	N	0.022	N	0.019	N	0.017	N	0.017
	1363	A	N	0.020	N	0.016	N	0.023	N	0.029	N	0.038
	1364	S	N	0.026	N	0.014	N	0.027	N	0.032	N	0.010
	1365	K	N	0.021	N	0.015	N	0.015	N	0.010	N	0.007
	1366	K	N	0.012	N	0.012	N	0.013	N	0.006	N	0.010
	1367	I	N	0.015	N	0.014	N	0.020	N	0.007	N	0.010
	1368	D	N	0.013	N	0.015	N	0.021	N	0.008	N	0.009
	1369	Y	N	0.011	N	0.015	N	0.021	N	0.008	N	0.006
	1370	S	N	0.020	N	0.012	N	0.036	N	0.008	N	0.007
	1371	S	N	0.017	N	0.015	N	0.020	N	0.006	N	0.006
	1372	L	N	0.023	N	0.014	N	0.025	N	0.007	N	0.012
	1373	F	N	0.019	N	0.015	N	0.017	N	0.009	N	0.016
	1374	S	N	0.018	N	0.023	N	0.023	N	0.010	N	0.010
	1375	D	N	0.024	N	0.020	N	0.023	N	0.012	N	0.016
	1376	E	N	0.022	N	0.025	N	0.021	N	0.014	N	0.012
	1377	E	N	0.019	N	0.021	N	0.020	N	0.016	N	0.011
	1378	E	N	0.019	N	0.020	N	0.020	N	0.013	N	0.015
	1379	D	N	0.019	N	0.022	N	0.019	N	0.010	N	0.013
	1380	G	N	0.016	N	0.016	N	0.019	N	0.010	N	0.011
	1381	G	N	0.017	N	0.018	N	0.015	N	0.011	N	0.012
	1382	N	N	0.021	N	0.016	N	0.013	N	0.009	N	0.012
	1383	V	N	0.024	N	0.014	N	0.023	N	0.010	N	0.012
	1384	G	N	0.022	N	0.013	N	0.027	N	0.009	N	0.010
	1385	S	N	0.025	N	0.018	N	0.017	N	0.010	N	0.008
	1386	D	N	0.023	N	0.014	N	0.016	N	0.010	N	0.009
	1387	D	N	0.018	N	0.017	N	0.021	N	0.010	N	0.014
	1388	D	N	0.021	N	0.018	N	0.016	N	0.011	N	0.013
	1389	G	N	0.019	N	0.017	N	0.016	N	0.011	N	0.012
	1390	N	N	0.018	N	0.019	N	0.017	N	0.010	N	0.006
	1391	A	N	0.022	N	0.017	N	0.017	N	0.009	N	0.007
	1392	S	N	0.022	N	0.021	N	0.022	N	0.007	N	0.011
	1393	D	N	0.013	N	0.017	N	0.016	N	0.010	N	0.008
	1394	D	N	0.013	N	0.019	N	0.013	N	0.012	N	0.006
	1395	D	N	0.012	N	0.014	N	0.016	N	0.007	N	0.008
	1396	S	N	0.016	N	0.012	N	0.017	N	0.009	N	0.009
	1397	P	N	0.019	N	0.010	N	0.027	N	0.007	N	0.010
	1398	K	N	0.017	N	0.013	N	0.017	N	0.011	N	0.008
	1399	R	N	0.020	N	0.014	N	0.021	N	0.010	N	0.020
	1400	P	N	0.018	N	0.013	N	0.034	N	0.010	N	0.025
	1401	A	N	0.022	N	0.012	N	0.022	N	0.009	N	0.016
	1402	K	N	0.017	N	0.016	N	0.023	N	0.008	N	0.007
	1403	R	N	0.012	N	0.012	N	0.016	N	0.009	N	0.011
	1404	G	N	0.012	N	0.014	N	0.020	N	0.009	N	0.008
	1405	R	N	0.019	N	0.022	N	0.016	N	0.005	N	0.015
	1406	E	N	0.014	N	0.015	N	0.018	N	0.007	N	0.006
	1407	D	N	0.018	N	0.010	N	0.015	N	0.008	N	0.007
	1408	E	N	0.015	N	0.022	N	0.015	N	0.008	N	0.012
	1409	S	N	0.016	N	0.010	N	0.017	N	0.008	N	0.011
	1410	S	N	0.017	N	0.016	N	0.025	N	0.010	N	0.015
	1411	G	N	0.014	N	0.013	N	0.017	N	0.008	N	0.010
	1412	G	N	0.015	N	0.012	N	0.019	N	0.009	N	0.004
	1413	A	N	0.010	N	0.017	N	0.022	N	0.007	N	0.008
	1414	K	N	0.017	N	0.012	N	0.015	N	0.005	N	0.006
	1415	K	N	0.013	N	0.022	N	0.016	N	0.006	N	0.009
	1416	K	N	0.011	N	0.013	N	0.014	N	0.008	N	0.008
	1417	A	N	0.022	N	0.011	N	0.033	N	0.020	N	0.007
	1418	P	N	0.028	N	0.013	N	0.019	N	0.019	N	0.007
	1419	P	N	0.024	N	0.014	N	0.022	N	0.015	N	0.013
	1420	K	N	0.020	N	0.016	N	0.018	N	0.006	N	0.026
	1421	K	N	0.026	N	0.023	N	0.017	N	0.010	N	0.041
	1422	R	N	0.018	N	0.019	N	0.020	N	0.010	N	0.029
	1423	R	N	0.021	N	0.010	N	0.015	N	0.012	N	0.017
	1424	A	N	0.016	N	0.012	N	0.026	N	0.009	N	0.007
	1425	V	N	0.017	N	0.013	N	0.037	N	0.007	N	0.007
	1426	I	N	0.016	N	0.016	N	0.014	N	0.009	N	0.012
	1427	E	N	0.014	N	0.014	N	0.016	N	0.010	N	0.009
	1428	S	N	0.016	N	0.016	N	0.022	N	0.012	N	0.010
	1429	D	N	0.019	N	0.021	N	0.016	N	0.011	N	0.010
	1430	D	N	0.020	N	0.021	N	0.017	N	0.011	N	0.013
	1431	D	N	0.016	N	0.016	N	0.018	N	0.014	N	0.012
	1432	D	N	0.015	N	0.017	N	0.018	N	0.013	N	0.012
	1433	I	N	0.014	N	0.012	N	0.020	N	0.012	N	0.012
	1434	E	N	0.022	N	0.020	N	0.021	N	0.013	N	0.008
	1435	I	N	0.019	N	0.014	N	0.026	N	0.014	N	0.014
	1436	D	N	0.024	N	0.018	N	0.020	N	0.011	N	0.009
	1437	E	N	0.023	N	0.024	N	0.022	N	0.016	N	0.012
	1438	D	N	0.024	N	0.021	N	0.022	N	0.023	N	0.010
	1439	D	N	0.022	N	0.025	N	0.025	N	0.017	N	0.014
	1440	D	N	0.026	N	0.024	N	0.025	N	0.018	N	0.010
	1441	D	N	0.021	N	0.027	N	0.022	N	0.017	N	0.011
	1442	D	N	0.022	N	0.025	N	0.026	N	0.015	N	0.010
	1443	S	N	0.029	N	0.018	N	0.024	N	0.030	N	0.010
	1444	D	N	0.035	N	0.017	N	0.020	N	0.028	N	0.019
	1445	F	N	0.026	N	0.032	N	0.021	N	0.030	N	0.023
	1446	N	N	0.019	N	0.032	N	0.021	N	0.029	N	0.015
	1447	C	N	0.012	N	0.033	N	0.018	N	0.023	N	0.019

## Sheet: TOP2_yeast
Supplementary Material S2: ATP/ADP/AMP and GTP/GDP binding probabilities along the sequence of Saccharomyces cerevisiae TOP2 (P06786). Results were obtained using NsitePred tool (http://biomine.cs.vcu.edu/servers/NsitePred/). The first two columns display the residue number and the query sequence, respectively, which is followed by the results of predictions for 5 ligand types: ATP, ADP, AMP, GDP…
	AA_number	AA	ATP binding res	ATP prob	ADP binding res	ADP prob	AMP binding res	AMP prob	GTP binding res	GTP prob	GDP binding res	GDP prob
	1	M	N	0.028	N	0.023	N	0.023	N	0.019	N	0.015
	2	S	N	0.027	N	0.011	N	0.023	N	0.019	N	0.014
	3	T	N	0.022	N	0.019	N	0.028	N	0.022	N	0.015
	4	E	N	0.032	N	0.028	N	0.028	N	0.019	N	0.018
	5	P	N	0.028	N	0.025	N	0.019	N	0.009	N	0.016
	6	V	N	0.029	N	0.027	N	0.033	N	0.013	N	0.009
	7	S	N	0.023	N	0.022	N	0.041	N	0.017	N	0.013
	8	A	N	0.030	N	0.026	N	0.026	N	0.020	N	0.017
	9	S	N	0.021	N	0.025	N	0.024	N	0.029	N	0.017
	10	D	N	0.016	N	0.020	N	0.017	N	0.028	N	0.015
	11	K	N	0.025	N	0.034	N	0.022	N	0.018	N	0.016
	12	Y	N	0.029	N	0.095	N	0.026	N	0.021	N	0.025
	13	Q	N	0.031	N	0.024	N	0.033	N	0.033	N	0.020
	14	K	N	0.031	N	0.018	N	0.031	N	0.017	N	0.016
	15	I	N	0.031	N	0.031	N	0.039	N	0.031	N	0.016
	16	S	N	0.033	N	0.031	N	0.034	N	0.028	N	0.018
	17	Q	N	0.035	N	0.024	N	0.033	N	0.035	N	0.018
	18	L	N	0.027	N	0.022	N	0.027	N	0.019	N	0.016
	19	E	N	0.026	N	0.031	N	0.046	N	0.026	N	0.017
	20	H	N	0.036	N	0.025	N	0.035	N	0.036	N	0.016
	21	I	N	0.029	N	0.036	N	0.033	N	0.033	N	0.023
	22	L	N	0.029	N	0.028	N	0.021	N	0.018	N	0.022
	23	K	N	0.032	N	0.025	N	0.030	N	0.024	N	0.018
	24	R	N	0.049	N	0.053	N	0.037	N	0.032	N	0.032
	25	P	N	0.036	N	0.026	N	0.034	N	0.031	N	0.019
	26	D	N	0.035	N	0.032	N	0.032	N	0.034	N	0.022
	27	T	N	0.047	N	0.024	N	0.032	N	0.041	N	0.022
	28	Y	N	0.066	N	0.027	N	0.035	B	0.077	N	0.031
	29	I	N	0.035	N	0.033	N	0.034	N	0.018	N	0.024
	30	G	N	0.051	N	0.049	N	0.070	N	0.021	N	0.052
	31	S	N	0.036	N	0.030	N	0.047	N	0.031	N	0.039
	32	V	N	0.023	N	0.019	N	0.070	N	0.012	N	0.023
	33	E	N	0.029	N	0.020	N	0.022	N	0.018	N	0.012
	34	T	N	0.022	N	0.020	N	0.022	N	0.016	N	0.012
	35	Q	N	0.024	N	0.020	N	0.026	N	0.013	N	0.013
	36	E	N	0.037	N	0.021	N	0.022	N	0.015	N	0.011
	37	Q	N	0.045	N	0.014	N	0.022	N	0.014	N	0.012
	38	L	N	0.022	N	0.017	N	0.027	N	0.007	N	0.010
	39	Q	N	0.022	N	0.024	N	0.022	N	0.008	N	0.011
	40	W	N	0.027	N	0.020	N	0.041	N	0.019	N	0.019
	41	I	N	0.025	N	0.014	N	0.038	N	0.018	N	0.012
	42	Y	N	0.014	N	0.007	N	0.014	N	0.018	N	0.047
	43	D	N	0.013	N	0.007	N	0.011	N	0.031	N	0.028
	44	E	N	0.015	N	0.009	N	0.011	N	0.013	N	0.014
	45	E	N	0.017	N	0.012	N	0.016	N	0.010	N	0.014
	46	T	N	0.011	N	0.007	N	0.013	N	0.010	N	0.005
	47	D	N	0.016	N	0.010	N	0.014	N	0.013	N	0.008
	48	C	N	0.011	N	0.009	N	0.013	N	0.022	N	0.009
	49	M	N	0.024	N	0.014	N	0.018	N	0.018	N	0.011
	50	I	N	0.025	N	0.027	N	0.035	N	0.013	N	0.009
	51	E	N	0.012	N	0.018	N	0.017	N	0.008	N	0.013
	52	K	N	0.013	N	0.021	N	0.018	N	0.018	N	0.014
	53	N	N	0.015	N	0.009	N	0.054	N	0.016	N	0.030
	54	V	N	0.036	N	0.027	N	0.017	N	0.043	N	0.008
	55	T	N	0.022	N	0.016	N	0.023	N	0.019	N	0.019
	56	I	N	0.028	N	0.023	N	0.016	N	0.022	N	0.016
	57	V	N	0.038	N	0.023	N	0.020	N	0.049	N	0.013
	58	P	N	0.059	N	0.033	N	0.019	B	0.079	N	0.011
	59	G	B	0.186	N	0.040	N	0.040	B	0.102	N	0.013
	60	L	B	0.172	N	0.030	N	0.041	N	0.054	N	0.014
	61	F	N	0.077	N	0.017	N	0.051	N	0.060	N	0.032
	62	K	N	0.075	N	0.041	N	0.074	B	0.200	B	0.155
	63	I	N	0.021	N	0.018	N	0.053	N	0.024	N	0.009
	64	F	N	0.046	N	0.033	N	0.027	N	0.015	N	0.011
	65	D	N	0.054	N	0.028	N	0.035	N	0.020	N	0.008
	66	E	B	0.172	N	0.058	N	0.055	B	0.084	N	0.019
	67	I	B	0.149	N	0.027	N	0.057	N	0.047	N	0.014
	68	L	N	0.047	N	0.027	N	0.038	N	0.008	N	0.012
	69	V	N	0.031	N	0.030	N	0.033	N	0.022	N	0.028
	70	N	N	0.029	B	0.369	N	0.042	N	0.030	N	0.040
	71	A	N	0.058	N	0.032	N	0.042	N	0.050	B	0.167
	72	A	N	0.044	N	0.025	N	0.047	N	0.029	N	0.026
	73	D	N	0.069	N	0.031	N	0.047	B	0.112	B	0.128
	74	N	N	0.032	B	0.141	N	0.034	N	0.043	N	0.042
	75	K	N	0.026	N	0.020	N	0.032	N	0.022	N	0.018
	76	V	N	0.038	N	0.035	N	0.031	N	0.025	N	0.019
	77	R	N	0.028	B	0.146	N	0.019	N	0.017	N	0.017
	78	D	N	0.031	N	0.025	N	0.029	N	0.025	N	0.016
	79	P	N	0.017	N	0.019	N	0.020	N	0.023	N	0.014
	80	S	N	0.029	N	0.018	N	0.031	N	0.018	N	0.015
	81	M	N	0.025	N	0.023	N	0.035	N	0.025	N	0.018
	82	K	N	0.029	N	0.020	N	0.034	N	0.021	N	0.021
	83	R	N	0.017	N	0.021	N	0.033	N	0.023	N	0.013
	84	I	N	0.023	N	0.025	N	0.023	N	0.040	N	0.018
	85	D	N	0.028	N	0.024	N	0.028	N	0.030	N	0.017
	86	V	N	0.031	N	0.022	N	0.029	N	0.029	N	0.015
	87	N	N	0.026	N	0.018	N	0.029	N	0.023	N	0.017
	88	I	N	0.028	N	0.016	N	0.026	N	0.019	N	0.016
	89	H	N	0.018	N	0.024	N	0.026	N	0.023	N	0.017
	90	A	N	0.027	N	0.017	N	0.028	N	0.029	N	0.017
	91	E	N	0.027	N	0.018	N	0.026	N	0.021	N	0.020
	92	E	N	0.025	N	0.013	N	0.051	N	0.020	N	0.015
	93	H	N	0.019	N	0.030	N	0.033	N	0.023	N	0.020
	94	T	N	0.023	N	0.025	N	0.033	N	0.024	N	0.023
	95	I	N	0.018	N	0.018	N	0.022	N	0.024	N	0.015
	96	E	N	0.032	N	0.021	N	0.034	N	0.025	N	0.017
	97	V	N	0.018	N	0.022	N	0.022	N	0.015	N	0.018
	98	K	N	0.025	N	0.019	N	0.027	N	0.038	N	0.015
	99	N	B	0.185	B	0.298	N	0.069	N	0.022	N	0.031
	100	D	N	0.014	N	0.020	N	0.034	N	0.019	N	0.023
	101	G	N	0.088	N	0.074	N	0.047	B	0.197	N	0.014
	102	K	N	0.058	N	0.033	N	0.051	N	0.049	N	0.026
	103	G	N	0.051	N	0.057	N	0.036	N	0.033	N	0.030
	104	I	N	0.042	B	0.155	N	0.056	N	0.029	N	0.020
	105	P	B	0.141	N	0.042	N	0.059	N	0.023	N	0.049
	106	I	N	0.048	N	0.034	N	0.039	N	0.048	N	0.016
	107	E	N	0.030	N	0.027	N	0.027	N	0.031	N	0.017
	108	I	N	0.030	N	0.021	N	0.027	N	0.021	N	0.014
	109	H	N	0.040	N	0.049	N	0.045	N	0.030	N	0.019
	110	N	N	0.028	N	0.021	N	0.031	N	0.015	N	0.019
	111	K	N	0.041	N	0.019	N	0.031	N	0.022	N	0.028
	112	E	N	0.036	N	0.024	N	0.024	N	0.014	N	0.015
	113	N	N	0.040	N	0.017	N	0.043	N	0.036	N	0.015
	114	I	N	0.035	N	0.027	N	0.015	N	0.021	N	0.019
	115	Y	N	0.045	N	0.021	N	0.031	N	0.023	N	0.014
	116	I	N	0.051	N	0.047	N	0.087	N	0.025	N	0.013
	117	P	N	0.022	N	0.035	N	0.040	N	0.014	N	0.020
	118	E	N	0.047	N	0.070	N	0.049	N	0.029	N	0.019
	119	M	N	0.034	N	0.026	N	0.029	N	0.017	N	0.015
	120	I	N	0.032	N	0.069	N	0.058	N	0.016	N	0.014
	121	F	N	0.023	N	0.062	N	0.026	N	0.025	N	0.013
	122	G	N	0.020	N	0.021	N	0.032	N	0.012	N	0.012
	123	H	N	0.012	N	0.027	N	0.030	N	0.010	N	0.016
	124	L	N	0.020	N	0.024	N	0.027	N	0.009	N	0.013
	125	L	N	0.076	N	0.057	N	0.035	N	0.021	N	0.018
	126	T	N	0.050	N	0.022	N	0.033	N	0.012	N	0.019
	127	S	N	0.036	N	0.043	N	0.041	B	0.075	N	0.028
	128	S	B	0.107	N	0.030	N	0.038	B	0.184	B	0.103
	129	N	N	0.036	B	0.113	N	0.040	N	0.070	N	0.021
	130	Y	N	0.026	N	0.090	N	0.020	N	0.039	N	0.020
	131	D	N	0.027	N	0.014	N	0.025	N	0.044	N	0.012
	132	D	N	0.011	N	0.013	N	0.023	N	0.021	N	0.011
	133	D	N	0.011	N	0.010	N	0.014	N	0.015	N	0.008
	134	E	N	0.017	N	0.022	N	0.016	N	0.017	N	0.010
	135	K	N	0.024	N	0.017	N	0.023	N	0.011	N	0.008
	136	K	N	0.031	N	0.019	N	0.032	B	0.126	N	0.010
	137	V	N	0.028	N	0.012	N	0.019	N	0.049	N	0.016
	138	T	N	0.037	N	0.038	N	0.040	N	0.021	N	0.032
	139	G	N	0.082	N	0.035	N	0.037	N	0.034	N	0.063
	140	G	B	0.550	N	0.050	N	0.061	B	0.106	N	0.052
	141	R	B	0.150	B	0.237	N	0.028	B	0.089	N	0.026
	142	N	B	0.251	N	0.063	N	0.056	B	0.261	N	0.066
	143	G	B	0.376	B	0.444	B	0.164	B	0.723	N	0.062
	144	Y	B	0.197	N	0.089	N	0.032	N	0.065	N	0.020
	145	G	N	0.090	B	0.672	N	0.047	B	0.436	N	0.040
	146	A	N	0.040	B	0.365	N	0.029	N	0.073	N	0.016
	147	K	N	0.061	N	0.054	N	0.032	B	0.088	N	0.015
	148	L	N	0.019	N	0.023	N	0.037	N	0.017	N	0.013
	149	C	N	0.063	N	0.037	N	0.026	B	0.125	N	0.009
	150	N	N	0.078	N	0.083	N	0.067	N	0.028	N	0.017
	151	I	N	0.016	N	0.043	B	0.126	N	0.035	N	0.034
	152	F	N	0.029	N	0.027	N	0.092	B	0.098	N	0.023
	153	S	B	0.113	N	0.065	N	0.059	B	0.080	N	0.035
	154	T	N	0.038	N	0.038	N	0.049	N	0.035	N	0.023
	155	E	N	0.037	N	0.031	N	0.029	N	0.019	N	0.015
	156	F	N	0.039	N	0.024	N	0.054	N	0.026	N	0.018
	157	I	N	0.038	N	0.025	N	0.023	N	0.014	N	0.017
	158	L	N	0.024	N	0.017	N	0.019	N	0.020	N	0.015
	159	E	N	0.017	N	0.028	N	0.031	N	0.028	N	0.024
	160	T	N	0.016	N	0.009	N	0.021	N	0.011	N	0.017
	161	A	N	0.037	N	0.025	N	0.022	B	0.143	N	0.017
	162	D	N	0.027	N	0.021	N	0.025	N	0.060	N	0.016
	163	L	N	0.026	N	0.017	N	0.033	N	0.073	N	0.016
	164	N	N	0.024	N	0.017	N	0.029	N	0.039	N	0.017
	165	V	N	0.028	N	0.026	N	0.028	N	0.029	N	0.011
	166	G	N	0.036	N	0.040	N	0.030	N	0.036	N	0.013
	167	Q	N	0.043	N	0.035	N	0.042	N	0.030	N	0.020
	168	K	N	0.039	N	0.031	N	0.024	N	0.026	N	0.016
	169	Y	N	0.035	N	0.029	N	0.032	N	0.029	N	0.020
	170	V	N	0.041	N	0.029	N	0.025	N	0.033	N	0.019
	171	Q	N	0.043	N	0.031	N	0.038	N	0.036	N	0.021
	172	K	N	0.037	N	0.028	N	0.030	N	0.024	N	0.016
	173	W	N	0.061	N	0.037	N	0.030	N	0.032	N	0.020
	174	E	N	0.033	N	0.023	N	0.034	N	0.031	N	0.033
	175	N	N	0.040	N	0.030	N	0.041	N	0.023	N	0.023
	176	N	N	0.071	N	0.054	N	0.038	N	0.038	N	0.033
	177	M	N	0.040	N	0.036	N	0.065	N	0.038	N	0.023
	178	S	N	0.035	N	0.040	N	0.040	N	0.019	N	0.016
	179	I	N	0.030	N	0.020	N	0.032	N	0.024	N	0.014
	180	C	N	0.034	N	0.020	N	0.026	N	0.019	N	0.015
	181	H	N	0.030	N	0.022	N	0.041	N	0.019	N	0.018
	182	P	N	0.034	N	0.027	N	0.025	N	0.017	N	0.018
	183	P	N	0.027	N	0.022	N	0.030	N	0.033	N	0.016
	184	K	N	0.029	N	0.026	N	0.033	N	0.015	N	0.014
	185	I	N	0.044	N	0.040	N	0.027	N	0.016	N	0.016
	186	T	N	0.020	N	0.021	N	0.022	N	0.017	N	0.036
	187	S	N	0.027	N	0.014	N	0.028	N	0.020	N	0.014
	188	Y	N	0.026	N	0.028	N	0.035	N	0.016	N	0.013
	189	K	N	0.019	N	0.019	N	0.018	N	0.023	N	0.014
	190	K	N	0.032	N	0.021	N	0.033	N	0.028	N	0.016
	191	G	N	0.031	N	0.022	N	0.023	N	0.028	N	0.015
	192	P	N	0.024	N	0.026	N	0.021	N	0.021	N	0.018
	193	S	N	0.018	N	0.027	N	0.026	N	0.023	N	0.015
	194	Y	N	0.035	N	0.026	N	0.041	N	0.045	N	0.012
	195	T	N	0.061	N	0.023	N	0.038	N	0.021	N	0.013
	196	K	N	0.036	N	0.024	N	0.041	N	0.019	N	0.021
	197	V	N	0.040	N	0.030	N	0.035	N	0.046	N	0.023
	198	T	N	0.047	N	0.033	N	0.051	N	0.033	N	0.026
	199	F	N	0.049	N	0.035	N	0.084	B	0.100	N	0.030
	200	K	N	0.046	N	0.022	N	0.050	N	0.026	N	0.025
	201	P	N	0.047	N	0.024	N	0.036	N	0.044	N	0.092
	202	D	N	0.045	N	0.036	N	0.036	N	0.038	N	0.025
	203	L	N	0.040	N	0.032	N	0.041	N	0.037	N	0.023
	204	T	N	0.044	N	0.030	N	0.036	N	0.034	N	0.023
	205	R	N	0.042	N	0.032	N	0.033	N	0.035	N	0.024
	206	F	N	0.041	N	0.031	N	0.037	N	0.035	N	0.023
	207	G	N	0.039	N	0.032	N	0.033	N	0.033	N	0.022
	208	M	N	0.036	N	0.026	N	0.035	N	0.031	N	0.022
	209	K	N	0.032	N	0.029	N	0.034	N	0.023	N	0.022
	210	E	N	0.033	N	0.027	N	0.027	N	0.018	N	0.018
	211	L	N	0.035	N	0.024	N	0.029	N	0.037	N	0.018
	212	D	N	0.020	N	0.021	N	0.029	N	0.031	N	0.016
	213	N	N	0.033	N	0.021	N	0.027	N	0.036	N	0.014
	214	D	N	0.029	N	0.020	N	0.027	N	0.040	N	0.014
	215	I	N	0.034	N	0.025	N	0.029	N	0.024	N	0.019
	216	L	N	0.030	N	0.025	N	0.030	N	0.021	N	0.018
	217	G	N	0.029	N	0.035	N	0.028	N	0.027	N	0.017
	218	V	N	0.036	N	0.033	N	0.029	N	0.026	N	0.018
	219	M	N	0.037	N	0.033	N	0.039	N	0.031	N	0.021
	220	R	N	0.031	N	0.023	N	0.032	N	0.028	N	0.019
	221	R	N	0.060	N	0.032	N	0.028	N	0.026	N	0.021
	222	R	N	0.038	N	0.045	N	0.036	N	0.045	N	0.021
	223	V	N	0.037	N	0.023	N	0.021	N	0.017	N	0.016
	224	Y	N	0.021	N	0.022	N	0.029	N	0.032	N	0.019
	225	D	N	0.068	N	0.025	N	0.035	N	0.031	N	0.023
	226	I	N	0.025	N	0.020	N	0.015	N	0.026	N	0.016
	227	N	N	0.031	N	0.030	N	0.017	N	0.017	N	0.022
	228	G	N	0.024	N	0.026	N	0.025	N	0.016	N	0.018
	229	S	N	0.043	N	0.025	N	0.028	N	0.019	N	0.019
	230	V	N	0.027	N	0.031	N	0.025	N	0.019	N	0.017
	231	R	N	0.023	N	0.042	N	0.053	N	0.021	N	0.017
	232	D	N	0.017	N	0.033	N	0.023	N	0.015	N	0.017
	233	I	N	0.018	N	0.018	N	0.022	N	0.010	N	0.012
	234	N	N	0.019	N	0.013	N	0.017	N	0.007	N	0.014
	235	V	N	0.025	N	0.013	N	0.023	N	0.018	N	0.015
	236	Y	N	0.033	N	0.022	N	0.030	N	0.057	N	0.031
	237	L	N	0.048	N	0.017	N	0.033	N	0.012	N	0.023
	238	N	N	0.030	N	0.037	N	0.037	N	0.043	N	0.019
	239	G	N	0.021	N	0.051	N	0.028	N	0.010	N	0.015
	240	K	N	0.021	N	0.032	N	0.035	N	0.011	N	0.009
	241	S	N	0.028	N	0.042	N	0.026	N	0.013	N	0.021
	242	L	N	0.023	N	0.018	N	0.028	N	0.009	N	0.018
	243	K	N	0.027	N	0.023	N	0.027	N	0.017	N	0.014
	244	I	N	0.026	N	0.027	N	0.024	N	0.014	N	0.020
	245	R	N	0.022	N	0.027	N	0.042	N	0.020	N	0.016
	246	N	N	0.028	N	0.019	N	0.021	N	0.017	N	0.019
	247	F	N	0.025	B	0.125	N	0.034	N	0.043	N	0.014
	248	K	N	0.025	N	0.027	N	0.014	N	0.020	N	0.009
	249	N	N	0.025	N	0.022	N	0.020	N	0.020	N	0.016
	250	Y	N	0.027	N	0.023	N	0.026	N	0.022	N	0.021
	251	V	N	0.025	N	0.028	N	0.020	N	0.025	N	0.017
	252	E	N	0.021	N	0.025	N	0.025	N	0.030	N	0.014
	253	L	N	0.033	N	0.032	N	0.026	N	0.017	N	0.015
	254	Y	N	0.024	N	0.027	N	0.057	N	0.028	N	0.016
	255	L	N	0.026	N	0.026	N	0.022	N	0.022	N	0.016
	256	K	N	0.015	N	0.015	N	0.023	N	0.016	N	0.014
	257	S	N	0.026	N	0.018	N	0.017	N	0.014	N	0.009
	258	L	N	0.024	N	0.033	N	0.018	N	0.010	N	0.010
	259	E	N	0.020	N	0.015	N	0.012	N	0.015	N	0.007
	260	K	N	0.016	N	0.017	N	0.015	N	0.015	N	0.012
	261	K	N	0.023	N	0.020	N	0.045	N	0.011	N	0.011
	262	R	N	0.025	N	0.016	N	0.017	N	0.009	N	0.013
	263	Q	N	0.011	N	0.013	N	0.016	N	0.010	N	0.009
	264	L	N	0.027	N	0.013	N	0.012	N	0.011	N	0.010
	265	D	N	0.023	N	0.026	N	0.015	N	0.025	N	0.018
	266	N	N	0.013	N	0.016	N	0.011	N	0.008	N	0.005
	267	G	N	0.011	N	0.014	N	0.013	N	0.007	N	0.011
	268	E	N	0.011	N	0.017	N	0.016	N	0.009	N	0.014
	269	D	N	0.008	N	0.015	N	0.011	N	0.009	N	0.009
	270	G	N	0.018	N	0.013	N	0.015	N	0.015	N	0.004
	271	A	N	0.024	N	0.023	N	0.021	N	0.027	N	0.003
	272	A	N	0.034	N	0.019	N	0.031	N	0.010	N	0.005
	273	K	N	0.014	N	0.020	N	0.014	N	0.006	N	0.007
	274	S	N	0.022	N	0.014	N	0.018	N	0.010	N	0.010
	275	D	N	0.028	N	0.014	N	0.025	N	0.012	N	0.016
	276	I	N	0.036	N	0.020	N	0.043	N	0.012	N	0.008
	277	P	N	0.043	N	0.015	N	0.029	N	0.008	N	0.013
	278	T	N	0.030	N	0.023	N	0.022	N	0.010	N	0.013
	279	I	N	0.051	N	0.029	N	0.024	N	0.012	N	0.015
	280	L	N	0.020	N	0.026	N	0.039	N	0.012	N	0.011
	281	Y	N	0.016	N	0.021	N	0.033	N	0.025	N	0.020
	282	E	N	0.030	N	0.038	N	0.035	N	0.067	N	0.038
	283	R	N	0.046	N	0.055	N	0.030	B	0.101	N	0.023
	284	I	N	0.035	N	0.037	N	0.026	N	0.015	N	0.011
	285	N	N	0.032	N	0.025	N	0.023	N	0.028	N	0.014
	286	N	N	0.035	N	0.026	N	0.028	N	0.029	N	0.016
	287	R	N	0.020	N	0.020	N	0.026	N	0.033	N	0.015
	288	W	N	0.038	N	0.022	N	0.039	N	0.039	N	0.014
	289	E	B	0.139	N	0.031	N	0.053	N	0.042	N	0.021
	290	V	N	0.072	N	0.018	N	0.026	N	0.031	N	0.019
	291	A	N	0.042	N	0.024	N	0.042	N	0.041	N	0.017
	292	F	N	0.040	N	0.035	N	0.064	N	0.014	N	0.015
	293	A	N	0.030	N	0.021	N	0.039	N	0.052	N	0.018
	294	V	N	0.009	N	0.022	N	0.035	N	0.011	N	0.020
	295	S	N	0.019	N	0.011	N	0.023	N	0.021	N	0.014
	296	D	N	0.017	N	0.023	N	0.027	N	0.021	N	0.012
	297	I	N	0.022	N	0.030	N	0.036	N	0.027	N	0.018
	298	S	N	0.046	N	0.027	N	0.036	N	0.028	N	0.021
	299	F	N	0.042	N	0.030	N	0.028	N	0.052	N	0.019
	300	Q	N	0.040	N	0.028	N	0.035	N	0.044	N	0.016
	301	Q	N	0.032	N	0.031	N	0.024	N	0.052	N	0.015
	302	I	N	0.020	N	0.020	N	0.035	N	0.021	N	0.015
	303	S	N	0.044	N	0.034	N	0.040	N	0.028	N	0.016
	304	F	N	0.085	N	0.040	N	0.032	B	0.204	N	0.024
	305	V	N	0.038	N	0.023	N	0.033	N	0.074	N	0.030
	306	N	B	0.180	N	0.031	N	0.066	N	0.043	N	0.093
	307	S	N	0.028	N	0.018	N	0.050	B	0.096	N	0.027
	308	I	N	0.032	N	0.027	N	0.049	N	0.043	N	0.023
	309	A	N	0.035	N	0.029	N	0.048	N	0.024	N	0.059
	310	T	N	0.035	N	0.040	N	0.050	N	0.066	N	0.038
	311	T	N	0.038	N	0.036	N	0.045	N	0.039	N	0.028
	312	M	N	0.042	N	0.031	N	0.031	N	0.036	N	0.045
	313	G	N	0.050	N	0.034	N	0.036	N	0.041	N	0.041
	314	G	N	0.060	N	0.032	N	0.040	N	0.044	N	0.029
	315	T	N	0.043	N	0.031	N	0.041	N	0.041	N	0.052
	316	H	N	0.062	N	0.037	N	0.033	N	0.034	N	0.062
	317	V	N	0.039	N	0.036	N	0.036	N	0.034	N	0.022
	318	N	N	0.033	N	0.023	N	0.034	N	0.027	N	0.022
	319	Y	N	0.034	N	0.043	N	0.033	N	0.026	N	0.022
	320	I	N	0.034	N	0.029	N	0.027	N	0.023	N	0.022
	321	T	N	0.031	N	0.024	N	0.028	N	0.025	N	0.012
	322	D	N	0.028	N	0.021	N	0.027	N	0.024	N	0.013
	323	Q	N	0.035	N	0.015	N	0.019	N	0.014	N	0.010
	324	I	N	0.015	N	0.014	N	0.020	N	0.024	N	0.013
	325	V	N	0.020	N	0.018	N	0.035	N	0.014	N	0.015
	326	K	N	0.023	N	0.023	N	0.026	N	0.015	N	0.015
	327	K	N	0.017	N	0.013	N	0.017	N	0.014	N	0.008
	328	I	N	0.025	N	0.021	N	0.026	N	0.010	N	0.011
	329	S	N	0.016	N	0.014	N	0.012	N	0.017	N	0.009
	330	E	N	0.020	N	0.023	N	0.019	N	0.016	N	0.010
	331	I	N	0.022	N	0.021	N	0.016	N	0.011	N	0.013
	332	L	N	0.038	N	0.028	N	0.022	N	0.012	N	0.011
	333	K	N	0.022	N	0.021	N	0.022	N	0.017	N	0.010
	334	K	N	0.030	N	0.033	N	0.043	N	0.020	N	0.022
	335	K	N	0.027	N	0.019	N	0.033	N	0.035	N	0.018
	336	K	N	0.024	N	0.021	N	0.029	N	0.022	N	0.017
	337	K	N	0.032	N	0.022	N	0.032	N	0.020	N	0.017
	338	K	N	0.020	N	0.020	N	0.017	N	0.014	N	0.017
	339	S	N	0.028	N	0.021	N	0.020	N	0.017	N	0.019
	340	V	N	0.017	N	0.022	N	0.026	N	0.018	N	0.016
	341	K	N	0.031	N	0.023	N	0.026	N	0.013	N	0.015
	342	S	N	0.022	N	0.026	N	0.019	N	0.044	N	0.014
	343	F	N	0.021	N	0.023	N	0.027	N	0.022	N	0.019
	344	Q	N	0.028	N	0.024	N	0.027	N	0.026	N	0.018
	345	I	N	0.023	N	0.023	N	0.021	N	0.031	N	0.017
	346	K	N	0.033	N	0.022	N	0.026	N	0.060	N	0.017
	347	N	N	0.024	N	0.029	N	0.025	N	0.024	N	0.016
	348	N	N	0.032	N	0.025	N	0.041	N	0.015	N	0.015
	349	M	N	0.020	N	0.021	N	0.022	N	0.012	N	0.018
	350	F	N	0.022	N	0.014	N	0.034	N	0.016	N	0.017
	351	I	N	0.018	N	0.016	N	0.038	N	0.019	N	0.017
	352	F	N	0.080	N	0.020	N	0.044	N	0.013	N	0.010
	353	I	N	0.012	N	0.013	N	0.018	N	0.008	N	0.015
	354	N	N	0.031	N	0.042	N	0.060	N	0.054	N	0.027
	355	C	N	0.040	N	0.016	N	0.039	N	0.010	N	0.015
	356	L	N	0.044	N	0.030	N	0.030	N	0.044	N	0.022
	357	I	B	0.149	N	0.058	N	0.051	N	0.055	N	0.010
	358	E	N	0.039	N	0.029	N	0.036	N	0.032	N	0.018
	359	N	N	0.042	N	0.029	N	0.032	N	0.032	N	0.017
	360	P	N	0.061	N	0.024	N	0.036	B	0.078	N	0.020
	361	A	N	0.049	N	0.027	N	0.035	N	0.034	N	0.023
	362	F	N	0.054	N	0.031	N	0.037	N	0.062	N	0.022
	363	T	N	0.043	N	0.030	N	0.035	N	0.036	N	0.022
	364	S	N	0.048	N	0.034	N	0.036	N	0.063	N	0.021
	365	Q	N	0.062	N	0.035	N	0.036	N	0.066	N	0.023
	366	T	N	0.056	N	0.025	N	0.041	B	0.120	N	0.024
	367	K	N	0.046	N	0.024	N	0.051	N	0.037	N	0.019
	368	E	N	0.039	N	0.030	N	0.034	N	0.024	N	0.020
	369	Q	N	0.031	N	0.022	N	0.035	N	0.011	N	0.018
	370	L	N	0.047	N	0.027	N	0.029	N	0.046	N	0.018
	371	T	N	0.043	N	0.023	N	0.032	N	0.027	N	0.019
	372	T	N	0.050	N	0.024	N	0.032	N	0.022	N	0.015
	373	R	N	0.016	N	0.021	N	0.026	N	0.017	N	0.011
	374	V	N	0.025	N	0.027	N	0.029	N	0.016	N	0.015
	375	K	N	0.018	N	0.015	N	0.023	N	0.015	N	0.011
	376	D	N	0.026	N	0.019	N	0.030	N	0.011	N	0.027
	377	F	N	0.017	N	0.014	N	0.022	N	0.009	N	0.030
	378	G	N	0.030	N	0.011	N	0.031	N	0.039	N	0.035
	379	S	N	0.027	N	0.014	N	0.025	N	0.014	N	0.034
	380	R	N	0.035	N	0.023	N	0.021	N	0.031	N	0.021
	381	C	B	0.117	N	0.044	N	0.036	N	0.012	N	0.042
	382	E	N	0.022	N	0.021	N	0.022	N	0.012	N	0.010
	383	I	N	0.020	N	0.013	N	0.030	N	0.018	N	0.015
	384	P	N	0.052	N	0.018	N	0.031	N	0.008	N	0.016
	385	L	N	0.014	N	0.022	N	0.015	N	0.016	N	0.014
	386	E	N	0.018	N	0.014	N	0.022	N	0.015	N	0.012
	387	Y	N	0.029	N	0.021	N	0.034	N	0.014	N	0.010
	388	I	N	0.026	N	0.036	N	0.022	N	0.011	N	0.007
	389	N	N	0.030	N	0.016	N	0.026	N	0.020	N	0.021
	390	K	N	0.048	N	0.018	N	0.021	N	0.030	N	0.020
	391	I	N	0.028	N	0.015	N	0.016	N	0.009	N	0.013
	392	M	N	0.029	N	0.019	N	0.019	N	0.017	N	0.014
	393	K	N	0.015	N	0.019	N	0.018	N	0.012	N	0.017
	394	T	N	0.022	N	0.020	N	0.025	N	0.019	N	0.021
	395	D	N	0.018	N	0.013	N	0.014	N	0.007	N	0.012
	396	L	N	0.025	N	0.036	N	0.041	N	0.015	N	0.013
	397	A	N	0.020	N	0.011	N	0.016	N	0.011	N	0.015
	398	T	N	0.014	N	0.014	N	0.017	N	0.016	N	0.016
	399	R	N	0.025	N	0.023	N	0.020	N	0.016	N	0.013
	400	M	N	0.025	N	0.014	N	0.020	N	0.012	N	0.012
	401	F	N	0.013	N	0.021	N	0.010	N	0.010	N	0.010
	402	E	N	0.039	N	0.019	N	0.021	N	0.012	N	0.012
	403	I	N	0.020	N	0.024	N	0.020	N	0.016	N	0.013
	404	A	N	0.013	N	0.021	N	0.011	N	0.012	N	0.014
	405	D	N	0.017	N	0.021	N	0.018	N	0.012	N	0.011
	406	A	N	0.025	N	0.019	N	0.020	N	0.010	N	0.013
	407	N	N	0.020	N	0.028	N	0.014	N	0.013	N	0.010
	408	E	N	0.023	N	0.014	N	0.020	N	0.015	N	0.010
	409	E	N	0.022	N	0.020	N	0.021	N	0.012	N	0.011
	410	N	N	0.021	N	0.018	N	0.016	N	0.023	N	0.011
	411	A	N	0.016	N	0.016	N	0.015	N	0.012	N	0.010
	412	L	N	0.033	N	0.024	N	0.032	N	0.013	N	0.013
	413	K	N	0.033	N	0.031	N	0.026	N	0.015	N	0.012
	414	K	N	0.038	N	0.073	N	0.018	N	0.017	N	0.013
	415	S	N	0.021	N	0.018	N	0.022	N	0.014	N	0.008
	416	D	N	0.026	N	0.025	N	0.021	N	0.017	N	0.010
	417	G	N	0.019	N	0.023	N	0.022	N	0.014	N	0.010
	418	T	N	0.027	N	0.031	N	0.026	N	0.011	N	0.008
	419	R	N	0.026	N	0.039	N	0.077	N	0.012	N	0.013
	420	K	N	0.029	N	0.026	N	0.028	N	0.014	N	0.013
	421	S	N	0.033	N	0.032	N	0.028	N	0.012	N	0.014
	422	R	N	0.020	N	0.028	N	0.025	N	0.009	N	0.020
	423	I	N	0.030	N	0.012	N	0.041	N	0.009	N	0.016
	424	T	N	0.018	N	0.018	N	0.025	N	0.009	N	0.010
	425	N	N	0.047	N	0.028	N	0.019	N	0.018	N	0.012
	426	Y	N	0.037	N	0.040	N	0.033	N	0.016	N	0.015
	427	P	N	0.028	N	0.024	N	0.025	N	0.052	N	0.025
	428	K	N	0.057	N	0.021	N	0.030	N	0.055	N	0.028
	429	L	N	0.030	N	0.055	N	0.038	N	0.070	N	0.021
	430	E	N	0.043	N	0.021	N	0.023	N	0.039	N	0.022
	431	D	N	0.041	N	0.030	N	0.036	N	0.026	N	0.027
	432	A	N	0.020	N	0.036	N	0.030	N	0.026	N	0.024
	433	N	N	0.028	N	0.019	N	0.031	N	0.015	N	0.019
	434	K	N	0.021	N	0.022	N	0.028	N	0.017	N	0.015
	435	A	N	0.030	N	0.014	N	0.022	N	0.016	N	0.015
	436	G	N	0.021	N	0.025	N	0.040	N	0.018	N	0.015
	437	T	N	0.031	N	0.028	N	0.029	N	0.014	N	0.015
	438	K	N	0.023	N	0.016	N	0.023	N	0.014	N	0.013
	439	E	N	0.020	N	0.020	N	0.021	N	0.023	N	0.017
	440	G	N	0.028	N	0.027	N	0.035	N	0.035	N	0.018
	441	Y	N	0.017	N	0.022	N	0.017	N	0.022	N	0.017
	442	K	N	0.020	N	0.029	N	0.018	N	0.024	N	0.015
	443	C	N	0.021	N	0.020	N	0.035	N	0.026	N	0.017
	444	T	N	0.033	N	0.022	N	0.033	N	0.027	N	0.018
	445	L	N	0.030	N	0.028	N	0.034	N	0.019	N	0.018
	446	V	N	0.030	N	0.031	N	0.025	N	0.022	N	0.018
	447	L	N	0.027	N	0.019	N	0.025	N	0.021	N	0.013
	448	T	N	0.035	N	0.024	N	0.061	N	0.008	N	0.016
	449	E	B	0.166	B	0.281	N	0.067	B	0.186	N	0.046
	450	G	N	0.061	N	0.043	B	0.132	B	0.329	B	0.114
	451	D	B	0.276	B	0.376	N	0.056	B	0.807	B	0.939
	452	S	B	0.152	N	0.056	B	0.163	B	0.589	B	0.635
	453	A	B	0.137	N	0.034	N	0.038	B	0.397	B	0.336
	454	L	B	0.134	N	0.022	N	0.029	B	0.093	B	0.406
	455	S	N	0.075	N	0.063	N	0.038	N	0.033	N	0.058
	456	L	N	0.056	N	0.063	N	0.033	N	0.041	N	0.056
	457	A	N	0.028	N	0.006	N	0.030	N	0.018	N	0.020
[truncated: 971 more rows]

## Sheet: TOP2_arabidopsis
Supplementary Material S2: ATP/ADP/AMP and GTP/GDP binding probabilities along the sequence of Arabidopsis thaliana TOP2 (P30182). Results were obtained using NsitePred tool (http://biomine.cs.vcu.edu/servers/NsitePred/). The first two columns display the residue number and the query sequence, respectively, which is followed by the results of predictions for 5 ligand types: ATP, ADP, AMP, GDP, an…
[truncated: 1,474 more rows]
