# Supplementary material for: Extensive Bioinformatics Analyses Reveal a Phylogenetically Conserved Winged Helix (WH) Domain (Zτ) of Topoisomerase IIα, Elucidating Its Very High Affinity for Left-Handed Z-DNA and Suggesting Novel Putative Functions
Source: Int J Mol Sci. 2023 Jun 27;24(13):10740. doi: 10.3390/ijms241310740 (PMC10341724; doi:10.3390/ijms241310740)
Supplement: Supplementary file 1 [file ijms-24-10740-s001.zip › Supplementary Material S3 - AlphaFold modelled PDB structures/NegativeControl_H4_P62805.pdb]

HEADER                                            01-JUN-22                     
TITLE     ALPHAFOLD MONOMER V2.0 PREDICTION FOR HISTONE H4 (P62805)             
COMPND    MOL_ID: 1;                                                            
COMPND   2 MOLECULE: HISTONE H4;                                                
COMPND   3 CHAIN: A                                                             
SOURCE    MOL_ID: 1;                                                            
SOURCE   2 ORGANISM_SCIENTIFIC: HOMO SAPIENS;                                   
SOURCE   3 ORGANISM_TAXID: 9606                                                 
REMARK   1                                                                      
REMARK   1 REFERENCE 1                                                          
REMARK   1  AUTH   JOHN JUMPER, RICHARD EVANS, ALEXANDER PRITZEL, TIM GREEN,    
REMARK   1  AUTH 2 MICHAEL FIGURNOV, OLAF RONNEBERGER, KATHRYN TUNYASUVUNAKOOL, 
REMARK   1  AUTH 3 RUSS BATES, AUGUSTIN ZIDEK, ANNA POTAPENKO, ALEX BRIDGLAND,  
REMARK   1  AUTH 4 CLEMENS MEYER, SIMON A A KOHL, ANDREW J BALLARD,             
REMARK   1  AUTH 5 ANDREW COWIE, BERNARDINO ROMERA-PAREDES, STANISLAV NIKOLOV,  
REMARK   1  AUTH 6 RISHUB JAIN, JONAS ADLER, TREVOR BACK, STIG PETERSEN,        
REMARK   1  AUTH 7 DAVID REIMAN, ELLEN CLANCY, MICHAL ZIELINSKI,                
REMARK   1  AUTH 8 MARTIN STEINEGGER, MICHALINA PACHOLSKA, TAMAS BERGHAMMER,    
REMARK   1  AUTH 9 DAVID SILVER, ORIOL VINYALS, ANDREW W SENIOR,                
REMARK   1  AUTH10 KORAY KAVUKCUOGLU, PUSHMEET KOHLI, DEMIS HASSABIS            
REMARK   1  TITL   HIGHLY ACCURATE PROTEIN STRUCTURE PREDICTION WITH ALPHAFOLD  
REMARK   1  REF    NATURE                        V. 596   583 2021              
REMARK   1  REFN                   ISSN 0028-0836                               
REMARK   1  PMID   34265844                                                     
REMARK   1  DOI    10.1038/s41586-021-03819-2                                   
REMARK   1                                                                      
REMARK   1 DISCLAIMERS                                                          
REMARK   1 ALPHAFOLD DATA, COPYRIGHT (2021) DEEPMIND TECHNOLOGIES LIMITED. THE  
REMARK   1 INFORMATION PROVIDED IS THEORETICAL MODELLING ONLY AND CAUTION SHOULD
REMARK   1 BE EXERCISED IN ITS USE. IT IS PROVIDED "AS-IS" WITHOUT ANY WARRANTY 
REMARK   1 OF ANY KIND, WHETHER EXPRESSED OR IMPLIED. NO WARRANTY IS GIVEN THAT 
REMARK   1 USE OF THE INFORMATION SHALL NOT INFRINGE THE RIGHTS OF ANY THIRD    
REMARK   1 PARTY. THE INFORMATION IS NOT INTENDED TO BE A SUBSTITUTE FOR        
REMARK   1 PROFESSIONAL MEDICAL ADVICE, DIAGNOSIS, OR TREATMENT, AND DOES NOT   
REMARK   1 CONSTITUTE MEDICAL OR OTHER PROFESSIONAL ADVICE. IT IS AVAILABLE FOR 
REMARK   1 ACADEMIC AND COMMERCIAL PURPOSES, UNDER CC-BY 4.0 LICENCE.           
DBREF  XXXX A    1   103  UNP    P62805   H4_HUMAN         1    103             
SEQRES   1 A  103  MET SER GLY ARG GLY LYS GLY GLY LYS GLY LEU GLY LYS          
SEQRES   2 A  103  GLY GLY ALA LYS ARG HIS ARG LYS VAL LEU ARG ASP ASN          
SEQRES   3 A  103  ILE GLN GLY ILE THR LYS PRO ALA ILE ARG ARG LEU ALA          
SEQRES   4 A  103  ARG ARG GLY GLY VAL LYS ARG ILE SER GLY LEU ILE TYR          
SEQRES   5 A  103  GLU GLU THR ARG GLY VAL LEU LYS VAL PHE LEU GLU ASN          
SEQRES   6 A  103  VAL ILE ARG ASP ALA VAL THR TYR THR GLU HIS ALA LYS          
SEQRES   7 A  103  ARG LYS THR VAL THR ALA MET ASP VAL VAL TYR ALA LEU          
SEQRES   8 A  103  LYS ARG GLN GLY ARG THR LEU TYR GLY PHE GLY GLY              
CRYST1    1.000    1.000    1.000  90.00  90.00  90.00 P 1           1          
ORIGX1      1.000000  0.000000  0.000000        0.00000                         
ORIGX2      0.000000  1.000000  0.000000        0.00000                         
ORIGX3      0.000000  0.000000  1.000000        0.00000                         
SCALE1      1.000000  0.000000  0.000000        0.00000                         
SCALE2      0.000000  1.000000  0.000000        0.00000                         
SCALE3      0.000000  0.000000  1.000000        0.00000                         
MODEL        1                                                                  
ATOM      1  N   MET A   1      61.993  26.514 -14.255  1.00 48.62           N  
ATOM      2  CA  MET A   1      61.765  25.052 -14.234  1.00 48.62           C  
ATOM      3  C   MET A   1      60.481  24.768 -13.458  1.00 48.62           C  
ATOM      4  CB  MET A   1      62.953  24.330 -13.567  1.00 48.62           C  
ATOM      5  O   MET A   1      60.519  24.801 -12.239  1.00 48.62           O  
ATOM      6  CG  MET A   1      64.231  24.317 -14.413  1.00 48.62           C  
ATOM      7  SD  MET A   1      65.586  23.465 -13.569  1.00 48.62           S  
ATOM      8  CE  MET A   1      66.826  23.379 -14.890  1.00 48.62           C  
ATOM      9  N   SER A   2      59.334  24.565 -14.118  1.00 53.50           N  
ATOM     10  CA  SER A   2      58.088  24.162 -13.439  1.00 53.50           C  
ATOM     11  C   SER A   2      57.589  22.833 -14.014  1.00 53.50           C  
ATOM     12  CB  SER A   2      57.030  25.278 -13.445  1.00 53.50           C  
ATOM     13  O   SER A   2      57.067  22.749 -15.124  1.00 53.50           O  
ATOM     14  OG  SER A   2      56.644  25.649 -14.750  1.00 53.50           O  
ATOM     15  N   GLY A   3      57.827  21.753 -13.266  1.00 56.20           N  
ATOM     16  CA  GLY A   3      57.385  20.404 -13.608  1.00 56.20           C  
ATOM     17  C   GLY A   3      55.895  20.239 -13.322  1.00 56.20           C  
ATOM     18  O   GLY A   3      55.476  20.162 -12.170  1.00 56.20           O  
ATOM     19  N   ARG A   4      55.085  20.197 -14.380  1.00 62.64           N  
ATOM     20  CA  ARG A   4      53.635  19.983 -14.323  1.00 62.64           C  
ATOM     21  C   ARG A   4      53.346  18.490 -14.125  1.00 62.64           C  
ATOM     22  CB  ARG A   4      53.031  20.593 -15.601  1.00 62.64           C  
ATOM     23  O   ARG A   4      53.437  17.706 -15.066  1.00 62.64           O  
ATOM     24  CG  ARG A   4      51.500  20.718 -15.595  1.00 62.64           C  
ATOM     25  CD  ARG A   4      51.077  21.706 -16.694  1.00 62.64           C  
ATOM     26  NE  ARG A   4      49.608  21.833 -16.807  1.00 62.64           N  
ATOM     27  NH1 ARG A   4      49.415  24.128 -16.620  1.00 62.64           N  
ATOM     28  NH2 ARG A   4      47.607  22.899 -17.028  1.00 62.64           N  
ATOM     29  CZ  ARG A   4      48.892  22.949 -16.815  1.00 62.64           C  
ATOM     30  N   GLY A   5      53.020  18.098 -12.893  1.00 59.61           N  
ATOM     31  CA  GLY A   5      52.635  16.728 -12.546  1.00 59.61           C  
ATOM     32  C   GLY A   5      51.352  16.288 -13.261  1.00 59.61           C  
ATOM     33  O   GLY A   5      50.328  16.970 -13.205  1.00 59.61           O  
ATOM     34  N   LYS A   6      51.406  15.136 -13.941  1.00 62.09           N  
ATOM     35  CA  LYS A   6      50.242  14.449 -14.521  1.00 62.09           C  
ATOM     36  C   LYS A   6      49.336  13.956 -13.388  1.00 62.09           C  
ATOM     37  CB  LYS A   6      50.707  13.272 -15.408  1.00 62.09           C  
ATOM     38  O   LYS A   6      49.642  12.960 -12.741  1.00 62.09           O  
ATOM     39  CG  LYS A   6      50.957  13.663 -16.874  1.00 62.09           C  
ATOM     40  CD  LYS A   6      51.564  12.487 -17.661  1.00 62.09           C  
ATOM     41  CE  LYS A   6      51.642  12.799 -19.163  1.00 62.09           C  
ATOM     42  NZ  LYS A   6      52.385  11.750 -19.913  1.00 62.09           N  
ATOM     43  N   GLY A   7      48.218  14.646 -13.166  1.00 61.16           N  
ATOM     44  CA  GLY A   7      47.145  14.181 -12.290  1.00 61.16           C  
ATOM     45  C   GLY A   7      46.589  12.850 -12.795  1.00 61.16           C  
ATOM     46  O   GLY A   7      46.054  12.771 -13.902  1.00 61.16           O  
ATOM     47  N   GLY A   8      46.759  11.798 -11.995  1.00 59.48           N  
ATOM     48  CA  GLY A   8      46.218  10.474 -12.272  1.00 59.48           C  
ATOM     49  C   GLY A   8      44.696  10.528 -12.368  1.00 59.48           C  
ATOM     50  O   GLY A   8      44.013  10.965 -11.443  1.00 59.48           O  
ATOM     51  N   LYS A   9      44.160  10.073 -13.502  1.00 63.97           N  
ATOM     52  CA  LYS A   9      42.726   9.859 -13.703  1.00 63.97           C  
ATOM     53  C   LYS A   9      42.306   8.691 -12.804  1.00 63.97           C  
ATOM     54  CB  LYS A   9      42.451   9.627 -15.208  1.00 63.97           C  
ATOM     55  O   LYS A   9      42.441   7.530 -13.179  1.00 63.97           O  
ATOM     56  CG  LYS A   9      41.376  10.565 -15.778  1.00 63.97           C  
ATOM     57  CD  LYS A   9      41.260  10.369 -17.300  1.00 63.97           C  
ATOM     58  CE  LYS A   9      40.138  11.233 -17.889  1.00 63.97           C  
ATOM     59  NZ  LYS A   9      40.069  11.116 -19.370  1.00 63.97           N  
ATOM     60  N   GLY A  10      41.854   9.000 -11.591  1.00 59.46           N  
ATOM     61  CA  GLY A  10      41.251   8.025 -10.691  1.00 59.46           C  
ATOM     62  C   GLY A  10      39.979   7.471 -11.323  1.00 59.46           C  
ATOM     63  O   GLY A  10      38.935   8.118 -11.298  1.00 59.46           O  
ATOM     64  N   LEU A  11      40.068   6.280 -11.916  1.00 63.16           N  
ATOM     65  CA  LEU A  11      38.908   5.490 -12.313  1.00 63.16           C  
ATOM     66  C   LEU A  11      38.224   5.023 -11.025  1.00 63.16           C  
ATOM     67  CB  LEU A  11      39.353   4.314 -13.205  1.00 63.16           C  
ATOM     68  O   LEU A  11      38.577   3.990 -10.457  1.00 63.16           O  
ATOM     69  CG  LEU A  11      39.935   4.718 -14.574  1.00 63.16           C  
ATOM     70  CD1 LEU A  11      40.538   3.490 -15.255  1.00 63.16           C  
ATOM     71  CD2 LEU A  11      38.871   5.308 -15.503  1.00 63.16           C  
ATOM     72  N   GLY A  12      37.290   5.829 -10.516  1.00 62.03           N  
ATOM     73  CA  GLY A  12      36.435   5.433  -9.405  1.00 62.03           C  
ATOM     74  C   GLY A  12      35.771   4.104  -9.752  1.00 62.03           C  
ATOM     75  O   GLY A  12      35.056   4.016 -10.749  1.00 62.03           O  
ATOM     76  N   LYS A  13      36.055   3.058  -8.964  1.00 65.53           N  
ATOM     77  CA  LYS A  13      35.434   1.736  -9.102  1.00 65.53           C  
ATOM     78  C   LYS A  13      33.921   1.935  -9.196  1.00 65.53           C  
ATOM     79  CB  LYS A  13      35.793   0.848  -7.893  1.00 65.53           C  
ATOM     80  O   LYS A  13      33.311   2.394  -8.231  1.00 65.53           O  
ATOM     81  CG  LYS A  13      37.246   0.345  -7.917  1.00 65.53           C  
ATOM     82  CD  LYS A  13      37.567  -0.496  -6.670  1.00 65.53           C  
ATOM     83  CE  LYS A  13      38.987  -1.075  -6.760  1.00 65.53           C  
ATOM     84  NZ  LYS A  13      39.357  -1.860  -5.552  1.00 65.53           N  
ATOM     85  N   GLY A  14      33.337   1.627 -10.356  1.00 63.98           N  
ATOM     86  CA  GLY A  14      31.891   1.661 -10.550  1.00 63.98           C  
ATOM     87  C   GLY A  14      31.234   0.868  -9.427  1.00 63.98           C  
ATOM     88  O   GLY A  14      31.529  -0.315  -9.256  1.00 63.98           O  
ATOM     89  N   GLY A  15      30.430   1.545  -8.604  1.00 67.15           N  
ATOM     90  CA  GLY A  15      29.817   0.941  -7.427  1.00 67.15           C  
ATOM     91  C   GLY A  15      29.082  -0.337  -7.817  1.00 67.15           C  
ATOM     92  O   GLY A  15      28.311  -0.337  -8.779  1.00 67.15           O  
ATOM     93  N   ALA A  16      29.348  -1.430  -7.096  1.00 69.97           N  
ATOM     94  CA  ALA A  16      28.676  -2.704  -7.314  1.00 69.97           C  
ATOM     95  C   ALA A  16      27.163  -2.466  -7.409  1.00 69.97           C  
ATOM     96  CB  ALA A  16      29.033  -3.657  -6.165  1.00 69.97           C  
ATOM     97  O   ALA A  16      26.570  -1.864  -6.506  1.00 69.97           O  
ATOM     98  N   LYS A  17      26.539  -2.904  -8.513  1.00 73.85           N  
ATOM     99  CA  LYS A  17      25.083  -2.841  -8.667  1.00 73.85           C  
ATOM    100  C   LYS A  17      24.475  -3.596  -7.489  1.00 73.85           C  
ATOM    101  CB  LYS A  17      24.628  -3.450 -10.007  1.00 73.85           C  
ATOM    102  O   LYS A  17      24.569  -4.817  -7.418  1.00 73.85           O  
ATOM    103  CG  LYS A  17      24.949  -2.561 -11.220  1.00 73.85           C  
ATOM    104  CD  LYS A  17      24.392  -3.182 -12.512  1.00 73.85           C  
ATOM    105  CE  LYS A  17      24.718  -2.301 -13.726  1.00 73.85           C  
ATOM    106  NZ  LYS A  17      24.260  -2.915 -15.000  1.00 73.85           N  
ATOM    107  N   ARG A  18      23.885  -2.871  -6.537  1.00 75.87           N  
ATOM    108  CA  ARG A  18      23.182  -3.493  -5.415  1.00 75.87           C  
ATOM    109  C   ARG A  18      22.001  -4.266  -5.985  1.00 75.87           C  
ATOM    110  CB  ARG A  18      22.736  -2.450  -4.377  1.00 75.87           C  
ATOM    111  O   ARG A  18      21.110  -3.673  -6.593  1.00 75.87           O  
ATOM    112  CG  ARG A  18      23.897  -1.992  -3.480  1.00 75.87           C  
ATOM    113  CD  ARG A  18      23.389  -1.025  -2.401  1.00 75.87           C  
ATOM    114  NE  ARG A  18      24.451  -0.662  -1.443  1.00 75.87           N  
ATOM    115  NH1 ARG A  18      23.233   0.827  -0.178  1.00 75.87           N  
ATOM    116  NH2 ARG A  18      25.354   0.404   0.361  1.00 75.87           N  
ATOM    117  CZ  ARG A  18      24.341   0.184  -0.429  1.00 75.87           C  
ATOM    118  N   HIS A  19      21.995  -5.581  -5.790  1.00 78.49           N  
ATOM    119  CA  HIS A  19      20.813  -6.384  -6.069  1.00 78.49           C  
ATOM    120  C   HIS A  19      19.643  -5.842  -5.241  1.00 78.49           C  
ATOM    121  CB  HIS A  19      21.087  -7.868  -5.797  1.00 78.49           C  
ATOM    122  O   HIS A  19      19.782  -5.544  -4.051  1.00 78.49           O  
ATOM    123  CG  HIS A  19      22.067  -8.461  -6.777  1.00 78.49           C  
ATOM    124  CD2 HIS A  19      23.404  -8.678  -6.571  1.00 78.49           C  
ATOM    125  ND1 HIS A  19      21.785  -8.874  -8.062  1.00 78.49           N  
ATOM    126  CE1 HIS A  19      22.924  -9.328  -8.613  1.00 78.49           C  
ATOM    127  NE2 HIS A  19      23.936  -9.215  -7.743  1.00 78.49           N  
ATOM    128  N   ARG A  20      18.486  -5.670  -5.888  1.00 79.76           N  
ATOM    129  CA  ARG A  20      17.267  -5.217  -5.215  1.00 79.76           C  
ATOM    130  C   ARG A  20      16.876  -6.250  -4.159  1.00 79.76           C  
ATOM    131  CB  ARG A  20      16.162  -4.976  -6.258  1.00 79.76           C  
ATOM    132  O   ARG A  20      16.822  -7.441  -4.454  1.00 79.76           O  
ATOM    133  CG  ARG A  20      14.880  -4.407  -5.629  1.00 79.76           C  
ATOM    134  CD  ARG A  20      13.856  -3.944  -6.675  1.00 79.76           C  
ATOM    135  NE  ARG A  20      13.283  -5.064  -7.448  1.00 79.76           N  
ATOM    136  NH1 ARG A  20      11.697  -3.851  -8.593  1.00 79.76           N  
ATOM    137  NH2 ARG A  20      11.851  -6.047  -8.929  1.00 79.76           N  
ATOM    138  CZ  ARG A  20      12.286  -4.982  -8.316  1.00 79.76           C  
ATOM    139  N   LYS A  21      16.567  -5.795  -2.942  1.00 82.95           N  
ATOM    140  CA  LYS A  21      16.019  -6.663  -1.892  1.00 82.95           C  
ATOM    141  C   LYS A  21      14.696  -7.259  -2.377  1.00 82.95           C  
ATOM    142  CB  LYS A  21      15.859  -5.863  -0.587  1.00 82.95           C  
ATOM    143  O   LYS A  21      13.860  -6.531  -2.913  1.00 82.95           O  
ATOM    144  CG  LYS A  21      15.585  -6.760   0.632  1.00 82.95           C  
ATOM    145  CD  LYS A  21      15.530  -5.932   1.925  1.00 82.95           C  
ATOM    146  CE  LYS A  21      15.352  -6.846   3.145  1.00 82.95           C  
ATOM    147  NZ  LYS A  21      15.385  -6.082   4.420  1.00 82.95           N  
ATOM    148  N   VAL A  22      14.500  -8.560  -2.173  1.00 83.33           N  
ATOM    149  CA  VAL A  22      13.196  -9.197  -2.395  1.00 83.33           C  
ATOM    150  C   VAL A  22      12.180  -8.516  -1.476  1.00 83.33           C  
ATOM    151  CB  VAL A  22      13.253 -10.716  -2.146  1.00 83.33           C  
ATOM    152  O   VAL A  22      12.374  -8.470  -0.257  1.00 83.33           O  
ATOM    153  CG1 VAL A  22      11.893 -11.377  -2.394  1.00 83.33           C  
ATOM    154  CG2 VAL A  22      14.278 -11.383  -3.074  1.00 83.33           C  
ATOM    155  N   LEU A  23      11.133  -7.937  -2.063  1.00 84.52           N  
ATOM    156  CA  LEU A  23      10.047  -7.329  -1.301  1.00 84.52           C  
ATOM    157  C   LEU A  23       9.217  -8.439  -0.653  1.00 84.52           C  
ATOM    158  CB  LEU A  23       9.196  -6.415  -2.202  1.00 84.52           C  
ATOM    159  O   LEU A  23       8.913  -9.444  -1.291  1.00 84.52           O  
ATOM    160  CG  LEU A  23       9.927  -5.158  -2.714  1.00 84.52           C  
ATOM    161  CD1 LEU A  23       9.024  -4.394  -3.682  1.00 84.52           C  
ATOM    162  CD2 LEU A  23      10.316  -4.205  -1.579  1.00 84.52           C  
ATOM    163  N   ARG A  24       8.881  -8.257   0.623  1.00 85.20           N  
ATOM    164  CA  ARG A  24       7.977  -9.136   1.373  1.00 85.20           C  
ATOM    165  C   ARG A  24       6.626  -8.452   1.533  1.00 85.20           C  
ATOM    166  CB  ARG A  24       8.601  -9.516   2.725  1.00 85.20           C  
ATOM    167  O   ARG A  24       6.482  -7.279   1.185  1.00 85.20           O  
ATOM    168  CG  ARG A  24       9.877 -10.352   2.546  1.00 85.20           C  
ATOM    169  CD  ARG A  24      10.423 -10.792   3.909  1.00 85.20           C  
ATOM    170  NE  ARG A  24      11.658 -11.587   3.765  1.00 85.20           N  
ATOM    171  NH1 ARG A  24      12.040 -11.948   6.003  1.00 85.20           N  
ATOM    172  NH2 ARG A  24      13.426 -12.829   4.496  1.00 85.20           N  
ATOM    173  CZ  ARG A  24      12.366 -12.114   4.751  1.00 85.20           C  
ATOM    174  N   ASP A  25       5.655  -9.187   2.064  1.00 87.10           N  
ATOM    175  CA  ASP A  25       4.377  -8.593   2.432  1.00 87.10           C  
ATOM    176  C   ASP A  25       4.600  -7.484   3.476  1.00 87.10           C  
ATOM    177  CB  ASP A  25       3.394  -9.668   2.915  1.00 87.10           C  
ATOM    178  O   ASP A  25       5.073  -7.730   4.586  1.00 87.10           O  
ATOM    179  CG  ASP A  25       1.980  -9.099   3.076  1.00 87.10           C  
ATOM    180  OD1 ASP A  25       1.800  -7.884   2.815  1.00 87.10           O  
ATOM    181  OD2 ASP A  25       1.080  -9.878   3.444  1.00 87.10           O  
ATOM    182  N   ASN A  26       4.296  -6.247   3.081  1.00 92.92           N  
ATOM    183  CA  ASN A  26       4.493  -5.049   3.893  1.00 92.92           C  
ATOM    184  C   ASN A  26       3.184  -4.583   4.545  1.00 92.92           C  
ATOM    185  CB  ASN A  26       5.148  -3.945   3.043  1.00 92.92           C  
ATOM    186  O   ASN A  26       3.158  -3.512   5.154  1.00 92.92           O  
ATOM    187  CG  ASN A  26       6.554  -4.283   2.581  1.00 92.92           C  
ATOM    188  ND2 ASN A  26       6.919  -3.853   1.396  1.00 92.92           N  
ATOM    189  OD1 ASN A  26       7.364  -4.878   3.273  1.00 92.92           O  
ATOM    190  N   ILE A  27       2.094  -5.354   4.436  1.00 94.72           N  
ATOM    191  CA  ILE A  27       0.767  -4.937   4.908  1.00 94.72           C  
ATOM    192  C   ILE A  27       0.733  -4.646   6.417  1.00 94.72           C  
ATOM    193  CB  ILE A  27      -0.278  -5.993   4.489  1.00 94.72           C  
ATOM    194  O   ILE A  27       0.014  -3.757   6.878  1.00 94.72           O  
ATOM    195  CG1 ILE A  27      -1.712  -5.446   4.556  1.00 94.72           C  
ATOM    196  CG2 ILE A  27      -0.185  -7.271   5.345  1.00 94.72           C  
ATOM    197  CD1 ILE A  27      -2.002  -4.270   3.615  1.00 94.72           C  
ATOM    198  N   GLN A  28       1.590  -5.319   7.192  1.00 94.07           N  
ATOM    199  CA  GLN A  28       1.751  -5.077   8.628  1.00 94.07           C  
ATOM    200  C   GLN A  28       2.385  -3.710   8.947  1.00 94.07           C  
ATOM    201  CB  GLN A  28       2.540  -6.236   9.262  1.00 94.07           C  
ATOM    202  O   GLN A  28       2.240  -3.216  10.066  1.00 94.07           O  
ATOM    203  CG  GLN A  28       1.797  -7.584   9.167  1.00 94.07           C  
ATOM    204  CD  GLN A  28       0.415  -7.560   9.828  1.00 94.07           C  
ATOM    205  NE2 GLN A  28      -0.557  -8.259   9.279  1.00 94.07           N  
ATOM    206  OE1 GLN A  28       0.187  -6.875  10.821  1.00 94.07           O  
ATOM    207  N   GLY A  29       3.004  -3.052   7.958  1.00 95.43           N  
ATOM    208  CA  GLY A  29       3.455  -1.660   8.045  1.00 95.43           C  
ATOM    209  C   GLY A  29       2.304  -0.666   8.244  1.00 95.43           C  
ATOM    210  O   GLY A  29       2.508   0.421   8.783  1.00 95.43           O  
ATOM    211  N   ILE A  30       1.070  -1.057   7.908  1.00 96.73           N  
ATOM    212  CA  ILE A  30      -0.138  -0.344   8.324  1.00 96.73           C  
ATOM    213  C   ILE A  30      -0.469  -0.781   9.751  1.00 96.73           C  
ATOM    214  CB  ILE A  30      -1.283  -0.552   7.317  1.00 96.73           C  
ATOM    215  O   ILE A  30      -1.132  -1.791  10.004  1.00 96.73           O  
ATOM    216  CG1 ILE A  30      -0.831  -0.249   5.870  1.00 96.73           C  
ATOM    217  CG2 ILE A  30      -2.492   0.317   7.707  1.00 96.73           C  
ATOM    218  CD1 ILE A  30      -0.286   1.164   5.611  1.00 96.73           C  
ATOM    219  N   THR A  31       0.084  -0.040  10.708  1.00 97.94           N  
ATOM    220  CA  THR A  31       0.057  -0.396  12.129  1.00 97.94           C  
ATOM    221  C   THR A  31      -1.317  -0.162  12.769  1.00 97.94           C  
ATOM    222  CB  THR A  31       1.156   0.346  12.908  1.00 97.94           C  
ATOM    223  O   THR A  31      -2.091   0.701  12.346  1.00 97.94           O  
ATOM    224  CG2 THR A  31       2.557   0.112  12.351  1.00 97.94           C  
ATOM    225  OG1 THR A  31       0.940   1.741  12.898  1.00 97.94           O  
ATOM    226  N   LYS A  32      -1.618  -0.882  13.862  1.00 97.84           N  
ATOM    227  CA  LYS A  32      -2.869  -0.701  14.629  1.00 97.84           C  
ATOM    228  C   LYS A  32      -3.114   0.762  15.057  1.00 97.84           C  
ATOM    229  CB  LYS A  32      -2.934  -1.656  15.840  1.00 97.84           C  
ATOM    230  O   LYS A  32      -4.254   1.217  14.936  1.00 97.84           O  
ATOM    231  CG  LYS A  32      -2.982  -3.143  15.454  1.00 97.84           C  
ATOM    232  CD  LYS A  32      -3.129  -4.044  16.695  1.00 97.84           C  
ATOM    233  CE  LYS A  32      -3.246  -5.516  16.269  1.00 97.84           C  
ATOM    234  NZ  LYS A  32      -3.337  -6.454  17.422  1.00 97.84           N  
ATOM    235  N   PRO A  33      -2.104   1.543  15.509  1.00 98.06           N  
ATOM    236  CA  PRO A  33      -2.281   2.972  15.769  1.00 98.06           C  
ATOM    237  C   PRO A  33      -2.673   3.783  14.527  1.00 98.06           C  
ATOM    238  CB  PRO A  33      -0.951   3.463  16.354  1.00 98.06           C  
ATOM    239  O   PRO A  33      -3.497   4.685  14.647  1.00 98.06           O  
ATOM    240  CG  PRO A  33      -0.351   2.207  16.975  1.00 98.06           C  
ATOM    241  CD  PRO A  33      -0.788   1.131  15.989  1.00 98.06           C  
ATOM    242  N   ALA A  34      -2.137   3.467  13.341  1.00 98.26           N  
ATOM    243  CA  ALA A  34      -2.504   4.150  12.098  1.00 98.26           C  
ATOM    244  C   ALA A  34      -3.974   3.913  11.728  1.00 98.26           C  
ATOM    245  CB  ALA A  34      -1.549   3.720  10.976  1.00 98.26           C  
ATOM    246  O   ALA A  34      -4.702   4.874  11.482  1.00 98.26           O  
ATOM    247  N   ILE A  35      -4.433   2.660  11.800  1.00 98.40           N  
ATOM    248  CA  ILE A  35      -5.844   2.302  11.582  1.00 98.40           C  
ATOM    249  C   ILE A  35      -6.739   3.013  12.601  1.00 98.40           C  
ATOM    250  CB  ILE A  35      -6.028   0.767  11.632  1.00 98.40           C  
ATOM    251  O   ILE A  35      -7.764   3.585  12.238  1.00 98.40           O  
ATOM    252  CG1 ILE A  35      -5.237   0.111  10.477  1.00 98.40           C  
ATOM    253  CG2 ILE A  35      -7.522   0.394  11.565  1.00 98.40           C  
ATOM    254  CD1 ILE A  35      -5.173  -1.418  10.543  1.00 98.40           C  
ATOM    255  N   ARG A  36      -6.329   3.065  13.877  1.00 98.09           N  
ATOM    256  CA  ARG A  36      -7.072   3.796  14.912  1.00 98.09           C  
ATOM    257  C   ARG A  36      -7.193   5.283  14.575  1.00 98.09           C  
ATOM    258  CB  ARG A  36      -6.429   3.562  16.285  1.00 98.09           C  
ATOM    259  O   ARG A  36      -8.286   5.818  14.701  1.00 98.09           O  
ATOM    260  CG  ARG A  36      -7.365   3.961  17.440  1.00 98.09           C  
ATOM    261  CD  ARG A  36      -6.704   3.813  18.822  1.00 98.09           C  
ATOM    262  NE  ARG A  36      -6.025   2.514  19.019  1.00 98.09           N  
ATOM    263  NH1 ARG A  36      -7.860   1.137  19.274  1.00 98.09           N  
ATOM    264  NH2 ARG A  36      -5.817   0.266  19.305  1.00 98.09           N  
ATOM    265  CZ  ARG A  36      -6.571   1.322  19.201  1.00 98.09           C  
ATOM    266  N   ARG A  37      -6.122   5.947  14.117  1.00 98.35           N  
ATOM    267  CA  ARG A  37      -6.173   7.364  13.700  1.00 98.35           C  
ATOM    268  C   ARG A  37      -7.169   7.590  12.559  1.00 98.35           C  
ATOM    269  CB  ARG A  37      -4.781   7.878  13.296  1.00 98.35           C  
ATOM    270  O   ARG A  37      -7.944   8.539  12.627  1.00 98.35           O  
ATOM    271  CG  ARG A  37      -3.841   8.073  14.496  1.00 98.35           C  
ATOM    272  CD  ARG A  37      -2.523   8.750  14.091  1.00 98.35           C  
ATOM    273  NE  ARG A  37      -1.757   7.981  13.085  1.00 98.35           N  
ATOM    274  NH1 ARG A  37      -0.518   6.678  14.518  1.00 98.35           N  
ATOM    275  NH2 ARG A  37      -0.123   6.589  12.325  1.00 98.35           N  
ATOM    276  CZ  ARG A  37      -0.810   7.087  13.315  1.00 98.35           C  
ATOM    277  N   LEU A  38      -7.185   6.709  11.556  1.00 98.06           N  
ATOM    278  CA  LEU A  38      -8.144   6.773  10.447  1.00 98.06           C  
ATOM    279  C   LEU A  38      -9.588   6.580  10.930  1.00 98.06           C  
ATOM    280  CB  LEU A  38      -7.780   5.723   9.381  1.00 98.06           C  
ATOM    281  O   LEU A  38     -10.450   7.398  10.628  1.00 98.06           O  
ATOM    282  CG  LEU A  38      -6.468   6.000   8.627  1.00 98.06           C  
ATOM    283  CD1 LEU A  38      -6.122   4.798   7.749  1.00 98.06           C  
ATOM    284  CD2 LEU A  38      -6.565   7.242   7.737  1.00 98.06           C  
ATOM    285  N   ALA A  39      -9.839   5.557  11.749  1.00 97.91           N  
ATOM    286  CA  ALA A  39     -11.163   5.282  12.300  1.00 97.91           C  
ATOM    287  C   ALA A  39     -11.683   6.439  13.171  1.00 97.91           C  
ATOM    288  CB  ALA A  39     -11.071   3.970  13.083  1.00 97.91           C  
ATOM    289  O   ALA A  39     -12.844   6.824  13.061  1.00 97.91           O  
ATOM    290  N   ARG A  40     -10.822   7.048  14.000  1.00 98.03           N  
ATOM    291  CA  ARG A  40     -11.185   8.237  14.790  1.00 98.03           C  
ATOM    292  C   ARG A  40     -11.534   9.432  13.904  1.00 98.03           C  
ATOM    293  CB  ARG A  40     -10.066   8.623  15.771  1.00 98.03           C  
ATOM    294  O   ARG A  40     -12.518  10.100  14.193  1.00 98.03           O  
ATOM    295  CG  ARG A  40      -9.817   7.618  16.905  1.00 98.03           C  
ATOM    296  CD  ARG A  40     -11.049   7.351  17.763  1.00 98.03           C  
ATOM    297  NE  ARG A  40     -10.708   6.456  18.887  1.00 98.03           N  
ATOM    298  NH1 ARG A  40     -12.799   5.608  19.184  1.00 98.03           N  
ATOM    299  NH2 ARG A  40     -11.227   5.024  20.599  1.00 98.03           N  
ATOM    300  CZ  ARG A  40     -11.567   5.702  19.541  1.00 98.03           C  
ATOM    301  N   ARG A  41     -10.786   9.668  12.816  1.00 98.20           N  
ATOM    302  CA  ARG A  41     -11.116  10.711  11.826  1.00 98.20           C  
ATOM    303  C   ARG A  41     -12.483  10.472  11.176  1.00 98.20           C  
ATOM    304  CB  ARG A  41      -9.995  10.803  10.779  1.00 98.20           C  
ATOM    305  O   ARG A  41     -13.188  11.431  10.909  1.00 98.20           O  
ATOM    306  CG  ARG A  41     -10.197  11.978   9.805  1.00 98.20           C  
ATOM    307  CD  ARG A  41      -9.083  12.043   8.755  1.00 98.20           C  
ATOM    308  NE  ARG A  41      -7.770  12.349   9.358  1.00 98.20           N  
ATOM    309  NH1 ARG A  41      -6.483  11.837   7.528  1.00 98.20           N  
ATOM    310  NH2 ARG A  41      -5.510  12.629   9.378  1.00 98.20           N  
ATOM    311  CZ  ARG A  41      -6.597  12.266   8.755  1.00 98.20           C  
ATOM    312  N   GLY A  42     -12.866   9.211  10.977  1.00 97.88           N  
ATOM    313  CA  GLY A  42     -14.200   8.821  10.508  1.00 97.88           C  
ATOM    314  C   GLY A  42     -15.301   8.811  11.579  1.00 97.88           C  
ATOM    315  O   GLY A  42     -16.388   8.325  11.298  1.00 97.88           O  
ATOM    316  N   GLY A  43     -15.045   9.277  12.810  1.00 98.07           N  
ATOM    317  CA  GLY A  43     -16.055   9.335  13.879  1.00 98.07           C  
ATOM    318  C   GLY A  43     -16.304   8.016  14.625  1.00 98.07           C  
ATOM    319  O   GLY A  43     -17.230   7.918  15.430  1.00 98.07           O  
ATOM    320  N   VAL A  44     -15.479   6.985  14.419  1.00 97.81           N  
ATOM    321  CA  VAL A  44     -15.660   5.685  15.082  1.00 97.81           C  
ATOM    322  C   VAL A  44     -15.345   5.794  16.580  1.00 97.81           C  
ATOM    323  CB  VAL A  44     -14.801   4.600  14.410  1.00 97.81           C  
ATOM    324  O   VAL A  44     -14.223   6.142  16.957  1.00 97.81           O  
ATOM    325  CG1 VAL A  44     -15.011   3.239  15.075  1.00 97.81           C  
ATOM    326  CG2 VAL A  44     -15.137   4.442  12.921  1.00 97.81           C  
ATOM    327  N   LYS A  45     -16.302   5.440  17.457  1.00 97.36           N  
ATOM    328  CA  LYS A  45     -16.163   5.499  18.933  1.00 97.36           C  
ATOM    329  C   LYS A  45     -15.572   4.229  19.563  1.00 97.36           C  
ATOM    330  CB  LYS A  45     -17.524   5.863  19.559  1.00 97.36           C  
ATOM    331  O   LYS A  45     -14.793   4.329  20.515  1.00 97.36           O  
ATOM    332  CG  LYS A  45     -17.430   6.208  21.060  1.00 97.36           C  
ATOM    333  CD  LYS A  45     -18.784   6.695  21.606  1.00 97.36           C  
ATOM    334  CE  LYS A  45     -18.694   7.112  23.084  1.00 97.36           C  
ATOM    335  NZ  LYS A  45     -19.983   7.666  23.586  1.00 97.36           N  
ATOM    336  N   ARG A  46     -15.858   3.042  19.027  1.00 97.22           N  
ATOM    337  CA  ARG A  46     -15.305   1.746  19.474  1.00 97.22           C  
ATOM    338  C   ARG A  46     -14.926   0.903  18.256  1.00 97.22           C  
ATOM    339  CB  ARG A  46     -16.315   1.003  20.369  1.00 97.22           C  
ATOM    340  O   ARG A  46     -15.566   1.018  17.222  1.00 97.22           O  
ATOM    341  CG  ARG A  46     -16.508   1.664  21.747  1.00 97.22           C  
ATOM    342  CD  ARG A  46     -17.474   0.844  22.616  1.00 97.22           C  
ATOM    343  NE  ARG A  46     -17.570   1.368  23.996  1.00 97.22           N  
ATOM    344  NH1 ARG A  46     -19.255  -0.024  24.728  1.00 97.22           N  
ATOM    345  NH2 ARG A  46     -18.356   1.440  26.142  1.00 97.22           N  
ATOM    346  CZ  ARG A  46     -18.390   0.928  24.942  1.00 97.22           C  
ATOM    347  N   ILE A  47     -13.870   0.099  18.371  1.00 96.43           N  
ATOM    348  CA  ILE A  47     -13.316  -0.699  17.266  1.00 96.43           C  
ATOM    349  C   ILE A  47     -13.124  -2.131  17.770  1.00 96.43           C  
ATOM    350  CB  ILE A  47     -11.979  -0.096  16.756  1.00 96.43           C  
ATOM    351  O   ILE A  47     -12.479  -2.318  18.802  1.00 96.43           O  
ATOM    352  CG1 ILE A  47     -12.127   1.378  16.314  1.00 96.43           C  
ATOM    353  CG2 ILE A  47     -11.424  -0.926  15.587  1.00 96.43           C  
ATOM    354  CD1 ILE A  47     -10.798   2.073  15.997  1.00 96.43           C  
ATOM    355  N   SER A  48     -13.664  -3.117  17.050  1.00 97.14           N  
ATOM    356  CA  SER A  48     -13.407  -4.541  17.313  1.00 97.14           C  
ATOM    357  C   SER A  48     -11.971  -4.919  16.935  1.00 97.14           C  
ATOM    358  CB  SER A  48     -14.417  -5.421  16.562  1.00 97.14           C  
ATOM    359  O   SER A  48     -11.405  -4.369  15.990  1.00 97.14           O  
ATOM    360  OG  SER A  48     -14.059  -6.785  16.677  1.00 97.14           O  
ATOM    361  N   GLY A  49     -11.383  -5.891  17.640  1.00 96.53           N  
ATOM    362  CA  GLY A  49     -10.037  -6.393  17.347  1.00 96.53           C  
ATOM    363  C   GLY A  49      -9.881  -6.963  15.931  1.00 96.53           C  
ATOM    364  O   GLY A  49      -8.795  -6.877  15.366  1.00 96.53           O  
ATOM    365  N   LEU A  50     -10.963  -7.469  15.331  1.00 97.31           N  
ATOM    366  CA  LEU A  50     -10.954  -8.046  13.979  1.00 97.31           C  
ATOM    367  C   LEU A  50     -10.824  -6.988  12.868  1.00 97.31           C  
ATOM    368  CB  LEU A  50     -12.224  -8.896  13.790  1.00 97.31           C  
ATOM    369  O   LEU A  50     -10.315  -7.281  11.790  1.00 97.31           O  
ATOM    370  CG  LEU A  50     -12.367 -10.081  14.767  1.00 97.31           C  
ATOM    371  CD1 LEU A  50     -13.695 -10.793  14.520  1.00 97.31           C  
ATOM    372  CD2 LEU A  50     -11.234 -11.098  14.622  1.00 97.31           C  
ATOM    373  N   ILE A  51     -11.196  -5.731  13.144  1.00 97.91           N  
ATOM    374  CA  ILE A  51     -11.178  -4.643  12.151  1.00 97.91           C  
ATOM    375  C   ILE A  51      -9.762  -4.342  11.645  1.00 97.91           C  
ATOM    376  CB  ILE A  51     -11.862  -3.383  12.739  1.00 97.91           C  
ATOM    377  O   ILE A  51      -9.608  -3.813  10.547  1.00 97.91           O  
ATOM    378  CG1 ILE A  51     -13.363  -3.624  13.017  1.00 97.91           C  
ATOM    379  CG2 ILE A  51     -11.696  -2.117  11.878  1.00 97.91           C  
ATOM    380  CD1 ILE A  51     -14.232  -3.889  11.777  1.00 97.91           C  
ATOM    381  N   TYR A  52      -8.713  -4.669  12.407  1.00 97.39           N  
ATOM    382  CA  TYR A  52      -7.339  -4.385  11.986  1.00 97.39           C  
ATOM    383  C   TYR A  52      -6.923  -5.171  10.742  1.00 97.39           C  
ATOM    384  CB  TYR A  52      -6.354  -4.655  13.130  1.00 97.39           C  
ATOM    385  O   TYR A  52      -6.342  -4.580   9.834  1.00 97.39           O  
ATOM    386  CG  TYR A  52      -6.599  -3.828  14.376  1.00 97.39           C  
ATOM    387  CD1 TYR A  52      -6.626  -2.423  14.288  1.00 97.39           C  
ATOM    388  CD2 TYR A  52      -6.820  -4.459  15.614  1.00 97.39           C  
ATOM    389  CE1 TYR A  52      -6.921  -1.651  15.424  1.00 97.39           C  
ATOM    390  CE2 TYR A  52      -7.112  -3.694  16.759  1.00 97.39           C  
ATOM    391  OH  TYR A  52      -7.518  -1.529  17.726  1.00 97.39           O  
ATOM    392  CZ  TYR A  52      -7.183  -2.291  16.655  1.00 97.39           C  
ATOM    393  N   GLU A  53      -7.225  -6.469  10.693  1.00 97.12           N  
ATOM    394  CA  GLU A  53      -6.922  -7.282   9.511  1.00 97.12           C  
ATOM    395  C   GLU A  53      -7.918  -7.007   8.383  1.00 97.12           C  
ATOM    396  CB  GLU A  53      -6.854  -8.779   9.855  1.00 97.12           C  
ATOM    397  O   GLU A  53      -7.505  -6.872   7.235  1.00 97.12           O  
ATOM    398  CG  GLU A  53      -5.780  -9.160  10.892  1.00 97.12           C  
ATOM    399  CD  GLU A  53      -4.353  -8.661  10.593  1.00 97.12           C  
ATOM    400  OE1 GLU A  53      -3.588  -8.471  11.567  1.00 97.12           O  
ATOM    401  OE2 GLU A  53      -4.005  -8.294   9.449  1.00 97.12           O  
ATOM    402  N   GLU A  54      -9.194  -6.781   8.709  1.00 97.90           N  
ATOM    403  CA  GLU A  54     -10.208  -6.418   7.711  1.00 97.90           C  
ATOM    404  C   GLU A  54      -9.827  -5.136   6.953  1.00 97.90           C  
ATOM    405  CB  GLU A  54     -11.558  -6.250   8.429  1.00 97.90           C  
ATOM    406  O   GLU A  54      -9.798  -5.094   5.724  1.00 97.90           O  
ATOM    407  CG  GLU A  54     -12.738  -6.057   7.468  1.00 97.90           C  
ATOM    408  CD  GLU A  54     -12.932  -7.236   6.503  1.00 97.90           C  
ATOM    409  OE1 GLU A  54     -13.541  -6.998   5.440  1.00 97.90           O  
ATOM    410  OE2 GLU A  54     -12.448  -8.342   6.832  1.00 97.90           O  
ATOM    411  N   THR A  55      -9.413  -4.093   7.682  1.00 98.11           N  
ATOM    412  CA  THR A  55      -8.983  -2.818   7.080  1.00 98.11           C  
ATOM    413  C   THR A  55      -7.779  -3.009   6.158  1.00 98.11           C  
ATOM    414  CB  THR A  55      -8.607  -1.790   8.158  1.00 98.11           C  
ATOM    415  O   THR A  55      -7.662  -2.339   5.131  1.00 98.11           O  
ATOM    416  CG2 THR A  55      -8.283  -0.409   7.582  1.00 98.11           C  
ATOM    417  OG1 THR A  55      -9.656  -1.589   9.073  1.00 98.11           O  
ATOM    418  N   ARG A  56      -6.868  -3.923   6.509  1.00 97.85           N  
ATOM    419  CA  ARG A  56      -5.699  -4.246   5.687  1.00 97.85           C  
ATOM    420  C   ARG A  56      -6.087  -4.978   4.408  1.00 97.85           C  
ATOM    421  CB  ARG A  56      -4.727  -5.087   6.508  1.00 97.85           C  
ATOM    422  O   ARG A  56      -5.572  -4.620   3.352  1.00 97.85           O  
ATOM    423  CG  ARG A  56      -3.928  -4.214   7.475  1.00 97.85           C  
ATOM    424  CD  ARG A  56      -3.044  -5.135   8.298  1.00 97.85           C  
ATOM    425  NE  ARG A  56      -2.391  -4.413   9.398  1.00 97.85           N  
ATOM    426  NH1 ARG A  56      -2.862  -5.980  10.985  1.00 97.85           N  
ATOM    427  NH2 ARG A  56      -1.374  -4.372  11.407  1.00 97.85           N  
ATOM    428  CZ  ARG A  56      -2.233  -4.914  10.600  1.00 97.85           C  
ATOM    429  N   GLY A  57      -7.009  -5.936   4.488  1.00 97.41           N  
ATOM    430  CA  GLY A  57      -7.559  -6.624   3.319  1.00 97.41           C  
ATOM    431  C   GLY A  57      -8.196  -5.643   2.334  1.00 97.41           C  
ATOM    432  O   GLY A  57      -7.814  -5.600   1.165  1.00 97.41           O  
ATOM    433  N   VAL A  58      -9.073  -4.767   2.832  1.00 97.73           N  
ATOM    434  CA  VAL A  58      -9.732  -3.722   2.028  1.00 97.73           C  
ATOM    435  C   VAL A  58      -8.716  -2.780   1.377  1.00 97.73           C  
ATOM    436  CB  VAL A  58     -10.720  -2.927   2.906  1.00 97.73           C  
ATOM    437  O   VAL A  58      -8.812  -2.481   0.185  1.00 97.73           O  
ATOM    438  CG1 VAL A  58     -11.336  -1.732   2.164  1.00 97.73           C  
ATOM    439  CG2 VAL A  58     -11.877  -3.815   3.378  1.00 97.73           C  
ATOM    440  N   LEU A  59      -7.715  -2.324   2.137  1.00 97.56           N  
ATOM    441  CA  LEU A  59      -6.669  -1.444   1.615  1.00 97.56           C  
ATOM    442  C   LEU A  59      -5.854  -2.119   0.507  1.00 97.56           C  
ATOM    443  CB  LEU A  59      -5.765  -1.008   2.776  1.00 97.56           C  
ATOM    444  O   LEU A  59      -5.534  -1.473  -0.491  1.00 97.56           O  
ATOM    445  CG  LEU A  59      -4.574  -0.135   2.340  1.00 97.56           C  
ATOM    446  CD1 LEU A  59      -5.008   1.200   1.734  1.00 97.56           C  
ATOM    447  CD2 LEU A  59      -3.708   0.142   3.561  1.00 97.56           C  
ATOM    448  N   LYS A  60      -5.524  -3.403   0.672  1.00 96.41           N  
ATOM    449  CA  LYS A  60      -4.771  -4.168  -0.322  1.00 96.41           C  
ATOM    450  C   LYS A  60      -5.533  -4.243  -1.644  1.00 96.41           C  
ATOM    451  CB  LYS A  60      -4.439  -5.550   0.253  1.00 96.41           C  
ATOM    452  O   LYS A  60      -4.981  -3.850  -2.666  1.00 96.41           O  
ATOM    453  CG  LYS A  60      -3.582  -6.368  -0.718  1.00 96.41           C  
ATOM    454  CD  LYS A  60      -3.201  -7.711  -0.093  1.00 96.41           C  
ATOM    455  CE  LYS A  60      -2.411  -8.530  -1.114  1.00 96.41           C  
ATOM    456  NZ  LYS A  60      -2.012  -9.845  -0.562  1.00 96.41           N  
ATOM    457  N   VAL A  61      -6.807  -4.636  -1.608  1.00 96.94           N  
ATOM    458  CA  VAL A  61      -7.664  -4.709  -2.806  1.00 96.94           C  
ATOM    459  C   VAL A  61      -7.787  -3.343  -3.486  1.00 96.94           C  
ATOM    460  CB  VAL A  61      -9.058  -5.253  -2.435  1.00 96.94           C  
ATOM    461  O   VAL A  61      -7.685  -3.236  -4.709  1.00 96.94           O  
ATOM    462  CG1 VAL A  61     -10.025  -5.232  -3.626  1.00 96.94           C  
ATOM    463  CG2 VAL A  61      -8.963  -6.700  -1.938  1.00 96.94           C  
ATOM    464  N   PHE A  62      -7.961  -2.275  -2.701  1.00 96.96           N  
ATOM    465  CA  PHE A  62      -8.022  -0.918  -3.240  1.00 96.96           C  
ATOM    466  C   PHE A  62      -6.739  -0.538  -3.994  1.00 96.96           C  
ATOM    467  CB  PHE A  62      -8.318   0.073  -2.106  1.00 96.96           C  
ATOM    468  O   PHE A  62      -6.805  -0.081  -5.137  1.00 96.96           O  
ATOM    469  CG  PHE A  62      -8.260   1.515  -2.565  1.00 96.96           C  
ATOM    470  CD1 PHE A  62      -7.193   2.346  -2.176  1.00 96.96           C  
ATOM    471  CD2 PHE A  62      -9.214   1.989  -3.483  1.00 96.96           C  
ATOM    472  CE1 PHE A  62      -7.100   3.657  -2.677  1.00 96.96           C  
ATOM    473  CE2 PHE A  62      -9.092   3.283  -4.017  1.00 96.96           C  
ATOM    474  CZ  PHE A  62      -8.055   4.129  -3.592  1.00 96.96           C  
ATOM    475  N   LEU A  63      -5.573  -0.753  -3.380  1.00 97.12           N  
ATOM    476  CA  LEU A  63      -4.286  -0.428  -3.994  1.00 97.12           C  
ATOM    477  C   LEU A  63      -3.987  -1.303  -5.212  1.00 97.12           C  
ATOM    478  CB  LEU A  63      -3.163  -0.547  -2.952  1.00 97.12           C  
ATOM    479  O   LEU A  63      -3.477  -0.786  -6.200  1.00 97.12           O  
ATOM    480  CG  LEU A  63      -3.175   0.553  -1.877  1.00 97.12           C  
ATOM    481  CD1 LEU A  63      -2.067   0.267  -0.861  1.00 97.12           C  
ATOM    482  CD2 LEU A  63      -2.938   1.950  -2.459  1.00 97.12           C  
ATOM    483  N   GLU A  64      -4.333  -2.591  -5.182  1.00 96.91           N  
ATOM    484  CA  GLU A  64      -4.180  -3.485  -6.334  1.00 96.91           C  
ATOM    485  C   GLU A  64      -4.933  -2.958  -7.557  1.00 96.91           C  
ATOM    486  CB  GLU A  64      -4.682  -4.892  -5.983  1.00 96.91           C  
ATOM    487  O   GLU A  64      -4.377  -2.931  -8.653  1.00 96.91           O  
ATOM    488  CG  GLU A  64      -3.663  -5.672  -5.138  1.00 96.91           C  
ATOM    489  CD  GLU A  64      -4.185  -7.035  -4.657  1.00 96.91           C  
ATOM    490  OE1 GLU A  64      -3.412  -7.721  -3.943  1.00 96.91           O  
ATOM    491  OE2 GLU A  64      -5.337  -7.389  -4.991  1.00 96.91           O  
ATOM    492  N   ASN A  65      -6.165  -2.478  -7.376  1.00 97.32           N  
ATOM    493  CA  ASN A  65      -6.956  -1.932  -8.475  1.00 97.32           C  
ATOM    494  C   ASN A  65      -6.371  -0.625  -9.020  1.00 97.32           C  
ATOM    495  CB  ASN A  65      -8.416  -1.788  -8.015  1.00 97.32           C  
ATOM    496  O   ASN A  65      -6.216  -0.484 -10.230  1.00 97.32           O  
ATOM    497  CG  ASN A  65      -9.092  -3.132  -7.804  1.00 97.32           C  
ATOM    498  ND2 ASN A  65     -10.118  -3.183  -6.992  1.00 97.32           N  
ATOM    499  OD1 ASN A  65      -8.729  -4.144  -8.392  1.00 97.32           O  
ATOM    500  N   VAL A  66      -6.031   0.331  -8.151  1.00 97.62           N  
ATOM    501  CA  VAL A  66      -5.479   1.632  -8.577  1.00 97.62           C  
ATOM    502  C   VAL A  66      -4.110   1.473  -9.241  1.00 97.62           C  
ATOM    503  CB  VAL A  66      -5.393   2.607  -7.387  1.00 97.62           C  
ATOM    504  O   VAL A  66      -3.853   2.077 -10.281  1.00 97.62           O  
ATOM    505  CG1 VAL A  66      -4.732   3.942  -7.763  1.00 97.62           C  
ATOM    506  CG2 VAL A  66      -6.791   2.937  -6.853  1.00 97.62           C  
ATOM    507  N   ILE A  67      -3.227   0.654  -8.665  1.00 97.55           N  
ATOM    508  CA  ILE A  67      -1.869   0.461  -9.187  1.00 97.55           C  
ATOM    509  C   ILE A  67      -1.903  -0.297 -10.512  1.00 97.55           C  
ATOM    510  CB  ILE A  67      -0.959  -0.222  -8.141  1.00 97.55           C  
ATOM    511  O   ILE A  67      -1.131   0.049 -11.402  1.00 97.55           O  
ATOM    512  CG1 ILE A  67      -0.750   0.726  -6.935  1.00 97.55           C  
ATOM    513  CG2 ILE A  67       0.405  -0.612  -8.746  1.00 97.55           C  
ATOM    514  CD1 ILE A  67      -0.072   0.061  -5.730  1.00 97.55           C  
ATOM    515  N   ARG A  68      -2.802  -1.278 -10.680  1.00 97.84           N  
ATOM    516  CA  ARG A  68      -2.973  -1.986 -11.958  1.00 97.84           C  
ATOM    517  C   ARG A  68      -3.243  -1.000 -13.092  1.00 97.84           C  
ATOM    518  CB  ARG A  68      -4.090  -3.029 -11.816  1.00 97.84           C  
ATOM    519  O   ARG A  68      -2.507  -0.996 -14.073  1.00 97.84           O  
ATOM    520  CG  ARG A  68      -4.233  -3.929 -13.051  1.00 97.84           C  
ATOM    521  CD  ARG A  68      -5.418  -4.898 -12.924  1.00 97.84           C  
ATOM    522  NE  ARG A  68      -5.356  -5.727 -11.695  1.00 97.84           N  
ATOM    523  NH1 ARG A  68      -7.162  -4.827 -10.596  1.00 97.84           N  
ATOM    524  NH2 ARG A  68      -5.969  -6.407  -9.595  1.00 97.84           N  
ATOM    525  CZ  ARG A  68      -6.155  -5.650 -10.640  1.00 97.84           C  
ATOM    526  N   ASP A  69      -4.218  -0.115 -12.905  1.00 97.57           N  
ATOM    527  CA  ASP A  69      -4.573   0.898 -13.900  1.00 97.57           C  
ATOM    528  C   ASP A  69      -3.426   1.908 -14.127  1.00 97.57           C  
ATOM    529  CB  ASP A  69      -5.858   1.613 -13.445  1.00 97.57           C  
ATOM    530  O   ASP A  69      -3.100   2.238 -15.268  1.00 97.57           O  
ATOM    531  CG  ASP A  69      -7.133   0.758 -13.471  1.00 97.57           C  
ATOM    532  OD1 ASP A  69      -7.137  -0.364 -14.025  1.00 97.57           O  
ATOM    533  OD2 ASP A  69      -8.181   1.263 -12.996  1.00 97.57           O  
ATOM    534  N   ALA A  70      -2.758   2.368 -13.061  1.00 98.02           N  
ATOM    535  CA  ALA A  70      -1.640   3.314 -13.165  1.00 98.02           C  
ATOM    536  C   ALA A  70      -0.422   2.723 -13.906  1.00 98.02           C  
ATOM    537  CB  ALA A  70      -1.261   3.780 -11.755  1.00 98.02           C  
ATOM    538  O   ALA A  70       0.243   3.418 -14.683  1.00 98.02           O  
ATOM    539  N   VAL A  71      -0.133   1.435 -13.698  1.00 98.10           N  
ATOM    540  CA  VAL A  71       0.913   0.715 -14.437  1.00 98.10           C  
ATOM    541  C   VAL A  71       0.527   0.589 -15.909  1.00 98.10           C  
ATOM    542  CB  VAL A  71       1.223  -0.650 -13.792  1.00 98.10           C  
ATOM    543  O   VAL A  71       1.368   0.878 -16.756  1.00 98.10           O  
ATOM    544  CG1 VAL A  71       2.144  -1.514 -14.664  1.00 98.10           C  
ATOM    545  CG2 VAL A  71       1.940  -0.445 -12.447  1.00 98.10           C  
ATOM    546  N   THR A  72      -0.739   0.299 -16.232  1.00 97.99           N  
ATOM    547  CA  THR A  72      -1.213   0.270 -17.626  1.00 97.99           C  
ATOM    548  C   THR A  72      -0.983   1.605 -18.345  1.00 97.99           C  
ATOM    549  CB  THR A  72      -2.700  -0.113 -17.692  1.00 97.99           C  
ATOM    550  O   THR A  72      -0.474   1.614 -19.466  1.00 97.99           O  
ATOM    551  CG2 THR A  72      -3.214  -0.257 -19.123  1.00 97.99           C  
ATOM    552  OG1 THR A  72      -2.910  -1.358 -17.070  1.00 97.99           O  
ATOM    553  N   TYR A  73      -1.274   2.746 -17.708  1.00 97.25           N  
ATOM    554  CA  TYR A  73      -0.976   4.063 -18.296  1.00 97.25           C  
ATOM    555  C   TYR A  73       0.527   4.308 -18.479  1.00 97.25           C  
ATOM    556  CB  TYR A  73      -1.578   5.178 -17.430  1.00 97.25           C  
ATOM    557  O   TYR A  73       0.958   4.851 -19.500  1.00 97.25           O  
ATOM    558  CG  TYR A  73      -3.091   5.232 -17.444  1.00 97.25           C  
ATOM    559  CD1 TYR A  73      -3.771   5.403 -18.666  1.00 97.25           C  
ATOM    560  CD2 TYR A  73      -3.819   5.134 -16.243  1.00 97.25           C  
ATOM    561  CE1 TYR A  73      -5.176   5.456 -18.693  1.00 97.25           C  
ATOM    562  CE2 TYR A  73      -5.225   5.179 -16.268  1.00 97.25           C  
ATOM    563  OH  TYR A  73      -7.262   5.401 -17.512  1.00 97.25           O  
ATOM    564  CZ  TYR A  73      -5.905   5.342 -17.490  1.00 97.25           C  
ATOM    565  N   THR A  74       1.334   3.867 -17.513  1.00 98.28           N  
ATOM    566  CA  THR A  74       2.796   3.999 -17.556  1.00 98.28           C  
ATOM    567  C   THR A  74       3.395   3.210 -18.723  1.00 98.28           C  
ATOM    568  CB  THR A  74       3.410   3.531 -16.229  1.00 98.28           C  
ATOM    569  O   THR A  74       4.219   3.741 -19.474  1.00 98.28           O  
ATOM    570  CG2 THR A  74       4.927   3.712 -16.183  1.00 98.28           C  
ATOM    571  OG1 THR A  74       2.883   4.283 -15.162  1.00 98.28           O  
ATOM    572  N   GLU A  75       2.955   1.962 -18.899  1.00 98.07           N  
ATOM    573  CA  GLU A  75       3.390   1.073 -19.979  1.00 98.07           C  
ATOM    574  C   GLU A  75       2.937   1.587 -21.346  1.00 98.07           C  
ATOM    575  CB  GLU A  75       2.841  -0.341 -19.742  1.00 98.07           C  
ATOM    576  O   GLU A  75       3.747   1.653 -22.273  1.00 98.07           O  
ATOM    577  CG  GLU A  75       3.543  -1.036 -18.567  1.00 98.07           C  
ATOM    578  CD  GLU A  75       3.003  -2.447 -18.294  1.00 98.07           C  
ATOM    579  OE1 GLU A  75       3.790  -3.249 -17.740  1.00 98.07           O  
ATOM    580  OE2 GLU A  75       1.819  -2.708 -18.610  1.00 98.07           O  
ATOM    581  N   HIS A  76       1.682   2.038 -21.458  1.00 97.62           N  
ATOM    582  CA  HIS A  76       1.154   2.631 -22.688  1.00 97.62           C  
ATOM    583  C   HIS A  76       1.976   3.850 -23.137  1.00 97.62           C  
ATOM    584  CB  HIS A  76      -0.318   3.005 -22.474  1.00 97.62           C  
ATOM    585  O   HIS A  76       2.275   4.008 -24.319  1.00 97.62           O  
ATOM    586  CG  HIS A  76      -0.957   3.546 -23.725  1.00 97.62           C  
ATOM    587  CD2 HIS A  76      -1.234   4.857 -24.005  1.00 97.62           C  
ATOM    588  ND1 HIS A  76      -1.316   2.810 -24.831  1.00 97.62           N  
ATOM    589  CE1 HIS A  76      -1.803   3.657 -25.753  1.00 97.62           C  
ATOM    590  NE2 HIS A  76      -1.774   4.916 -25.293  1.00 97.62           N  
ATOM    591  N   ALA A  77       2.429   4.671 -22.187  1.00 97.46           N  
ATOM    592  CA  ALA A  77       3.287   5.824 -22.447  1.00 97.46           C  
ATOM    593  C   ALA A  77       4.771   5.472 -22.691  1.00 97.46           C  
ATOM    594  CB  ALA A  77       3.110   6.801 -21.284  1.00 97.46           C  
ATOM    595  O   ALA A  77       5.603   6.377 -22.764  1.00 97.46           O  
ATOM    596  N   LYS A  78       5.131   4.181 -22.786  1.00 97.84           N  
ATOM    597  CA  LYS A  78       6.512   3.683 -22.954  1.00 97.84           C  
ATOM    598  C   LYS A  78       7.476   4.179 -21.864  1.00 97.84           C  
ATOM    599  CB  LYS A  78       7.027   3.960 -24.382  1.00 97.84           C  
ATOM    600  O   LYS A  78       8.675   4.339 -22.103  1.00 97.84           O  
ATOM    601  CG  LYS A  78       6.141   3.349 -25.478  1.00 97.84           C  
ATOM    602  CD  LYS A  78       6.700   3.677 -26.869  1.00 97.84           C  
ATOM    603  CE  LYS A  78       5.788   3.077 -27.946  1.00 97.84           C  
ATOM    604  NZ  LYS A  78       6.240   3.427 -29.317  1.00 97.84           N  
ATOM    605  N   ARG A  79       6.969   4.418 -20.649  1.00 97.95           N  
ATOM    606  CA  ARG A  79       7.755   4.859 -19.487  1.00 97.95           C  
ATOM    607  C   ARG A  79       8.049   3.689 -18.549  1.00 97.95           C  
ATOM    608  CB  ARG A  79       7.025   6.010 -18.774  1.00 97.95           C  
ATOM    609  O   ARG A  79       7.348   2.687 -18.530  1.00 97.95           O  
ATOM    610  CG  ARG A  79       7.116   7.322 -19.570  1.00 97.95           C  
ATOM    611  CD  ARG A  79       6.421   8.481 -18.845  1.00 97.95           C  
ATOM    612  NE  ARG A  79       4.950   8.384 -18.922  1.00 97.95           N  
ATOM    613  NH1 ARG A  79       4.460   7.466 -16.851  1.00 97.95           N  
ATOM    614  NH2 ARG A  79       2.823   8.029 -18.217  1.00 97.95           N  
ATOM    615  CZ  ARG A  79       4.101   7.961 -17.999  1.00 97.95           C  
ATOM    616  N   LYS A  80       9.099   3.837 -17.736  1.00 96.90           N  
ATOM    617  CA  LYS A  80       9.454   2.907 -16.641  1.00 96.90           C  
ATOM    618  C   LYS A  80       9.202   3.499 -15.249  1.00 96.90           C  
ATOM    619  CB  LYS A  80      10.907   2.430 -16.796  1.00 96.90           C  
ATOM    620  O   LYS A  80       9.521   2.870 -14.244  1.00 96.90           O  
ATOM    621  CG  LYS A  80      11.115   1.622 -18.084  1.00 96.90           C  
ATOM    622  CD  LYS A  80      12.557   1.111 -18.184  1.00 96.90           C  
ATOM    623  CE  LYS A  80      12.712   0.318 -19.486  1.00 96.90           C  
ATOM    624  NZ  LYS A  80      14.097  -0.179 -19.676  1.00 96.90           N  
ATOM    625  N   THR A  81       8.650   4.709 -15.206  1.00 97.79           N  
ATOM    626  CA  THR A  81       8.393   5.477 -13.988  1.00 97.79           C  
ATOM    627  C   THR A  81       6.929   5.877 -13.976  1.00 97.79           C  
ATOM    628  CB  THR A  81       9.282   6.730 -13.916  1.00 97.79           C  
ATOM    629  O   THR A  81       6.483   6.587 -14.882  1.00 97.79           O  
ATOM    630  CG2 THR A  81       9.165   7.445 -12.571  1.00 97.79           C  
ATOM    631  OG1 THR A  81      10.637   6.377 -14.076  1.00 97.79           O  
ATOM    632  N   VAL A  82       6.207   5.424 -12.951  1.00 97.54           N  
ATOM    633  CA  VAL A  82       4.832   5.852 -12.674  1.00 97.54           C  
ATOM    634  C   VAL A  82       4.865   7.318 -12.249  1.00 97.54           C  
ATOM    635  CB  VAL A  82       4.175   4.983 -11.583  1.00 97.54           C  
ATOM    636  O   VAL A  82       5.625   7.696 -11.358  1.00 97.54           O  
ATOM    637  CG1 VAL A  82       2.716   5.386 -11.342  1.00 97.54           C  
ATOM    638  CG2 VAL A  82       4.192   3.492 -11.950  1.00 97.54           C  
ATOM    639  N   THR A  83       4.063   8.145 -12.906  1.00 97.09           N  
ATOM    640  CA  THR A  83       3.923   9.578 -12.628  1.00 97.09           C  
ATOM    641  C   THR A  83       2.702   9.837 -11.747  1.00 97.09           C  
ATOM    642  CB  THR A  83       3.826  10.401 -13.924  1.00 97.09           C  
ATOM    643  O   THR A  83       1.813   8.993 -11.631  1.00 97.09           O  
ATOM    644  CG2 THR A  83       5.021  10.213 -14.860  1.00 97.09           C  
ATOM    645  OG1 THR A  83       2.641  10.109 -14.621  1.00 97.09           O  
ATOM    646  N   ALA A  84       2.616  11.029 -11.148  1.00 96.28           N  
ATOM    647  CA  ALA A  84       1.420  11.437 -10.407  1.00 96.28           C  
ATOM    648  C   ALA A  84       0.162  11.411 -11.296  1.00 96.28           C  
ATOM    649  CB  ALA A  84       1.662  12.830  -9.814  1.00 96.28           C  
ATOM    650  O   ALA A  84      -0.891  10.952 -10.858  1.00 96.28           O  
ATOM    651  N   MET A  85       0.294  11.808 -12.566  1.00 96.30           N  
ATOM    652  CA  MET A  85      -0.816  11.818 -13.521  1.00 96.30           C  
ATOM    653  C   MET A  85      -1.362  10.421 -13.816  1.00 96.30           C  
ATOM    654  CB  MET A  85      -0.394  12.512 -14.823  1.00 96.30           C  
ATOM    655  O   MET A  85      -2.575  10.267 -13.919  1.00 96.30           O  
ATOM    656  CG  MET A  85      -0.135  14.012 -14.629  1.00 96.30           C  
ATOM    657  SD  MET A  85      -1.475  14.951 -13.838  1.00 96.30           S  
ATOM    658  CE  MET A  85      -2.831  14.683 -15.009  1.00 96.30           C  
ATOM    659  N   ASP A  86      -0.508   9.392 -13.870  1.00 97.13           N  
ATOM    660  CA  ASP A  86      -0.962   8.005 -14.060  1.00 97.13           C  
ATOM    661  C   ASP A  86      -1.892   7.563 -12.918  1.00 97.13           C  
ATOM    662  CB  ASP A  86       0.238   7.048 -14.142  1.00 97.13           C  
ATOM    663  O   ASP A  86      -2.905   6.903 -13.147  1.00 97.13           O  
ATOM    664  CG  ASP A  86       1.203   7.367 -15.284  1.00 97.13           C  
ATOM    665  OD1 ASP A  86       0.776   7.565 -16.438  1.00 97.13           O  
ATOM    666  OD2 ASP A  86       2.426   7.479 -15.034  1.00 97.13           O  
ATOM    667  N   VAL A  87      -1.584   7.982 -11.685  1.00 97.29           N  
ATOM    668  CA  VAL A  87      -2.415   7.711 -10.503  1.00 97.29           C  
ATOM    669  C   VAL A  87      -3.704   8.531 -10.538  1.00 97.29           C  
ATOM    670  CB  VAL A  87      -1.634   7.969  -9.200  1.00 97.29           C  
ATOM    671  O   VAL A  87      -4.775   7.991 -10.267  1.00 97.29           O  
ATOM    672  CG1 VAL A  87      -2.477   7.638  -7.960  1.00 97.29           C  
ATOM    673  CG2 VAL A  87      -0.357   7.120  -9.134  1.00 97.29           C  
ATOM    674  N   VAL A  88      -3.635   9.816 -10.906  1.00 96.89           N  
ATOM    675  CA  VAL A  88      -4.822  10.679 -11.051  1.00 96.89           C  
ATOM    676  C   VAL A  88      -5.789  10.102 -12.088  1.00 96.89           C  
ATOM    677  CB  VAL A  88      -4.416  12.125 -11.412  1.00 96.89           C  
ATOM    678  O   VAL A  88      -6.993  10.037 -11.835  1.00 96.89           O  
ATOM    679  CG1 VAL A  88      -5.615  13.013 -11.772  1.00 96.89           C  
ATOM    680  CG2 VAL A  88      -3.699  12.797 -10.234  1.00 96.89           C  
ATOM    681  N   TYR A  89      -5.283   9.623 -13.226  1.00 95.98           N  
ATOM    682  CA  TYR A  89      -6.102   8.998 -14.263  1.00 95.98           C  
ATOM    683  C   TYR A  89      -6.683   7.653 -13.825  1.00 95.98           C  
ATOM    684  CB  TYR A  89      -5.291   8.863 -15.558  1.00 95.98           C  
ATOM    685  O   TYR A  89      -7.873   7.421 -14.039  1.00 95.98           O  
ATOM    686  CG  TYR A  89      -4.844  10.169 -16.199  1.00 95.98           C  
ATOM    687  CD1 TYR A  89      -5.634  11.337 -16.114  1.00 95.98           C  
ATOM    688  CD2 TYR A  89      -3.633  10.200 -16.917  1.00 95.98           C  
ATOM    689  CE1 TYR A  89      -5.214  12.523 -16.741  1.00 95.98           C  
ATOM    690  CE2 TYR A  89      -3.212  11.384 -17.553  1.00 95.98           C  
ATOM    691  OH  TYR A  89      -3.628  13.695 -18.082  1.00 95.98           O  
ATOM    692  CZ  TYR A  89      -4.009  12.546 -17.469  1.00 95.98           C  
ATOM    693  N   ALA A  90      -5.902   6.809 -13.147  1.00 97.20           N  
ATOM    694  CA  ALA A  90      -6.396   5.559 -12.568  1.00 97.20           C  
ATOM    695  C   ALA A  90      -7.545   5.797 -11.574  1.00 97.20           C  
ATOM    696  CB  ALA A  90      -5.216   4.850 -11.897  1.00 97.20           C  
ATOM    697  O   ALA A  90      -8.590   5.152 -11.645  1.00 97.20           O  
ATOM    698  N   LEU A  91      -7.394   6.779 -10.685  1.00 97.30           N  
ATOM    699  CA  LEU A  91      -8.433   7.148  -9.728  1.00 97.30           C  
ATOM    700  C   LEU A  91      -9.676   7.720 -10.421  1.00 97.30           C  
ATOM    701  CB  LEU A  91      -7.840   8.146  -8.726  1.00 97.30           C  
ATOM    702  O   LEU A  91     -10.796   7.324 -10.092  1.00 97.30           O  
ATOM    703  CG  LEU A  91      -6.856   7.549  -7.712  1.00 97.30           C  
ATOM    704  CD1 LEU A  91      -6.218   8.692  -6.922  1.00 97.30           C  
ATOM    705  CD2 LEU A  91      -7.559   6.624  -6.712  1.00 97.30           C  
ATOM    706  N   LYS A  92      -9.499   8.588 -11.426  1.00 95.71           N  
ATOM    707  CA  LYS A  92     -10.605   9.126 -12.234  1.00 95.71           C  
ATOM    708  C   LYS A  92     -11.378   8.012 -12.946  1.00 95.71           C  
ATOM    709  CB  LYS A  92     -10.058  10.173 -13.218  1.00 95.71           C  
ATOM    710  O   LYS A  92     -12.606   8.029 -12.923  1.00 95.71           O  
ATOM    711  CG  LYS A  92     -11.185  10.906 -13.964  1.00 95.71           C  
ATOM    712  CD  LYS A  92     -10.626  11.992 -14.892  1.00 95.71           C  
ATOM    713  CE  LYS A  92     -11.778  12.719 -15.598  1.00 95.71           C  
ATOM    714  NZ  LYS A  92     -11.290  13.793 -16.502  1.00 95.71           N  
ATOM    715  N   ARG A  93     -10.686   7.014 -13.508  1.00 95.40           N  
ATOM    716  CA  ARG A  93     -11.299   5.833 -14.142  1.00 95.40           C  
ATOM    717  C   ARG A  93     -12.167   5.028 -13.169  1.00 95.40           C  
ATOM    718  CB  ARG A  93     -10.184   4.969 -14.757  1.00 95.40           C  
ATOM    719  O   ARG A  93     -13.189   4.489 -13.573  1.00 95.40           O  
ATOM    720  CG  ARG A  93     -10.736   3.741 -15.492  1.00 95.40           C  
ATOM    721  CD  ARG A  93      -9.600   2.928 -16.112  1.00 95.40           C  
ATOM    722  NE  ARG A  93     -10.123   1.714 -16.763  1.00 95.40           N  
ATOM    723  NH1 ARG A  93      -9.732   0.218 -15.047  1.00 95.40           N  
ATOM    724  NH2 ARG A  93     -10.586  -0.504 -16.956  1.00 95.40           N  
ATOM    725  CZ  ARG A  93     -10.141   0.495 -16.250  1.00 95.40           C  
ATOM    726  N   GLN A  94     -11.796   4.987 -11.891  1.00 92.84           N  
ATOM    727  CA  GLN A  94     -12.550   4.312 -10.827  1.00 92.84           C  
ATOM    728  C   GLN A  94     -13.620   5.200 -10.163  1.00 92.84           C  
ATOM    729  CB  GLN A  94     -11.565   3.736  -9.799  1.00 92.84           C  
ATOM    730  O   GLN A  94     -14.137   4.849  -9.102  1.00 92.84           O  
ATOM    731  CG  GLN A  94     -10.686   2.648 -10.429  1.00 92.84           C  
ATOM    732  CD  GLN A  94      -9.690   2.040  -9.457  1.00 92.84           C  
ATOM    733  NE2 GLN A  94      -8.753   1.284  -9.978  1.00 92.84           N  
ATOM    734  OE1 GLN A  94      -9.736   2.221  -8.245  1.00 92.84           O  
ATOM    735  N   GLY A  95     -13.937   6.364 -10.744  1.00 95.44           N  
ATOM    736  CA  GLY A  95     -14.935   7.295 -10.206  1.00 95.44           C  
ATOM    737  C   GLY A  95     -14.474   8.072  -8.967  1.00 95.44           C  
ATOM    738  O   GLY A  95     -15.303   8.582  -8.221  1.00 95.44           O  
ATOM    739  N   ARG A  96     -13.160   8.162  -8.717  1.00 94.85           N  
ATOM    740  CA  ARG A  96     -12.561   8.819  -7.542  1.00 94.85           C  
ATOM    741  C   ARG A  96     -11.686  10.002  -7.952  1.00 94.85           C  
ATOM    742  CB  ARG A  96     -11.784   7.791  -6.702  1.00 94.85           C  
ATOM    743  O   ARG A  96     -10.473   9.972  -7.778  1.00 94.85           O  
ATOM    744  CG  ARG A  96     -12.672   6.662  -6.169  1.00 94.85           C  
ATOM    745  CD  ARG A  96     -11.854   5.746  -5.257  1.00 94.85           C  
ATOM    746  NE  ARG A  96     -12.663   4.606  -4.794  1.00 94.85           N  
ATOM    747  NH1 ARG A  96     -11.589   4.205  -2.801  1.00 94.85           N  
ATOM    748  NH2 ARG A  96     -13.299   2.917  -3.406  1.00 94.85           N  
ATOM    749  CZ  ARG A  96     -12.513   3.921  -3.674  1.00 94.85           C  
ATOM    750  N   THR A  97     -12.280  11.045  -8.523  1.00 93.20           N  
ATOM    751  CA  THR A  97     -11.533  12.238  -8.957  1.00 93.20           C  
ATOM    752  C   THR A  97     -10.753  12.866  -7.798  1.00 93.20           C  
ATOM    753  CB  THR A  97     -12.470  13.279  -9.579  1.00 93.20           C  
ATOM    754  O   THR A  97     -11.314  13.137  -6.738  1.00 93.20           O  
ATOM    755  CG2 THR A  97     -11.723  14.476 -10.170  1.00 93.20           C  
ATOM    756  OG1 THR A  97     -13.172  12.676 -10.643  1.00 93.20           O  
ATOM    757  N   LEU A  98      -9.458  13.109  -8.016  1.00 94.36           N  
ATOM    758  CA  LEU A  98      -8.547  13.691  -7.033  1.00 94.36           C  
ATOM    759  C   LEU A  98      -8.007  15.037  -7.541  1.00 94.36           C  
ATOM    760  CB  LEU A  98      -7.430  12.669  -6.748  1.00 94.36           C  
ATOM    761  O   LEU A  98      -7.462  15.106  -8.641  1.00 94.36           O  
ATOM    762  CG  LEU A  98      -6.437  13.110  -5.658  1.00 94.36           C  
ATOM    763  CD1 LEU A  98      -7.097  13.212  -4.280  1.00 94.36           C  
ATOM    764  CD2 LEU A  98      -5.290  12.103  -5.565  1.00 94.36           C  
ATOM    765  N   TYR A  99      -8.139  16.087  -6.727  1.00 92.49           N  
ATOM    766  CA  TYR A  99      -7.634  17.436  -7.010  1.00 92.49           C  
ATOM    767  C   TYR A  99      -6.276  17.687  -6.337  1.00 92.49           C  
ATOM    768  CB  TYR A  99      -8.666  18.483  -6.563  1.00 92.49           C  
ATOM    769  O   TYR A  99      -5.967  17.072  -5.318  1.00 92.49           O  
ATOM    770  CG  TYR A  99     -10.004  18.378  -7.269  1.00 92.49           C  
ATOM    771  CD1 TYR A  99     -10.138  18.847  -8.591  1.00 92.49           C  
ATOM    772  CD2 TYR A  99     -11.115  17.816  -6.608  1.00 92.49           C  
ATOM    773  CE1 TYR A  99     -11.378  18.759  -9.252  1.00 92.49           C  
ATOM    774  CE2 TYR A  99     -12.353  17.717  -7.270  1.00 92.49           C  
ATOM    775  OH  TYR A  99     -13.687  18.099  -9.221  1.00 92.49           O  
ATOM    776  CZ  TYR A  99     -12.488  18.192  -8.590  1.00 92.49           C  
ATOM    777  N   GLY A 100      -5.481  18.613  -6.888  1.00 93.65           N  
ATOM    778  CA  GLY A 100      -4.215  19.070  -6.289  1.00 93.65           C  
ATOM    779  C   GLY A 100      -2.960  18.285  -6.691  1.00 93.65           C  
ATOM    780  O   GLY A 100      -1.908  18.489  -6.095  1.00 93.65           O  
ATOM    781  N   PHE A 101      -3.054  17.398  -7.688  1.00 88.29           N  
ATOM    782  CA  PHE A 101      -1.941  16.551  -8.154  1.00 88.29           C  
ATOM    783  C   PHE A 101      -1.628  16.701  -9.656  1.00 88.29           C  
ATOM    784  CB  PHE A 101      -2.204  15.092  -7.746  1.00 88.29           C  
ATOM    785  O   PHE A 101      -0.872  15.903 -10.208  1.00 88.29           O  
ATOM    786  CG  PHE A 101      -2.148  14.856  -6.249  1.00 88.29           C  
ATOM    787  CD1 PHE A 101      -0.942  14.470  -5.634  1.00 88.29           C  
ATOM    788  CD2 PHE A 101      -3.296  15.047  -5.462  1.00 88.29           C  
ATOM    789  CE1 PHE A 101      -0.892  14.266  -4.243  1.00 88.29           C  
ATOM    790  CE2 PHE A 101      -3.248  14.852  -4.072  1.00 88.29           C  
ATOM    791  CZ  PHE A 101      -2.045  14.455  -3.461  1.00 88.29           C  
ATOM    792  N   GLY A 102      -2.198  17.721 -10.305  1.00 74.04           N  
ATOM    793  CA  GLY A 102      -1.868  18.162 -11.661  1.00 74.04           C  
ATOM    794  C   GLY A 102      -1.639  19.669 -11.627  1.00 74.04           C  
ATOM    795  O   GLY A 102      -2.530  20.392 -11.178  1.00 74.04           O  
ATOM    796  N   GLY A 103      -0.419  20.084 -11.974  1.00 58.35           N  
ATOM    797  CA  GLY A 103      -0.021  21.491 -12.076  1.00 58.35           C  
ATOM    798  C   GLY A 103      -0.507  22.146 -13.356  1.00 58.35           C  
ATOM    799  O   GLY A 103      -0.892  21.402 -14.287  1.00 58.35           O  
ATOM    800  OXT GLY A 103      -0.431  23.388 -13.361  1.00 58.35           O  
TER     801      GLY A 103                                                      
ENDMDL                                                                          
END                                                                             
