# Supplementary material for: Extensive Bioinformatics Analyses Reveal a Phylogenetically Conserved Winged Helix (WH) Domain (Zτ) of Topoisomerase IIα, Elucidating Its Very High Affinity for Left-Handed Z-DNA and Suggesting Novel Putative Functions
Source: Int J Mol Sci. 2023 Jun 27;24(13):10740. doi: 10.3390/ijms241310740 (PMC10341724; doi:10.3390/ijms241310740)
Supplement: Supplementary file 1 [file ijms-24-10740-s001.zip › Supplementary Material S3 - AlphaFold modelled PDB structures/NegativeControl_UFM1_P61960.pdb]

HEADER                                            01-JUN-22                     
TITLE     ALPHAFOLD MONOMER V2.0 PREDICTION FOR UBIQUITIN-FOLD MODIFIER 1       
TITLE    2 (P61960)                                                             
COMPND    MOL_ID: 1;                                                            
COMPND   2 MOLECULE: UBIQUITIN-FOLD MODIFIER 1;                                 
COMPND   3 CHAIN: A                                                             
SOURCE    MOL_ID: 1;                                                            
SOURCE   2 ORGANISM_SCIENTIFIC: HOMO SAPIENS;                                   
SOURCE   3 ORGANISM_TAXID: 9606                                                 
REMARK   1                                                                      
REMARK   1 REFERENCE 1                                                          
REMARK   1  AUTH   JOHN JUMPER, RICHARD EVANS, ALEXANDER PRITZEL, TIM GREEN,    
REMARK   1  AUTH 2 MICHAEL FIGURNOV, OLAF RONNEBERGER, KATHRYN TUNYASUVUNAKOOL, 
REMARK   1  AUTH 3 RUSS BATES, AUGUSTIN ZIDEK, ANNA POTAPENKO, ALEX BRIDGLAND,  
REMARK   1  AUTH 4 CLEMENS MEYER, SIMON A A KOHL, ANDREW J BALLARD,             
REMARK   1  AUTH 5 ANDREW COWIE, BERNARDINO ROMERA-PAREDES, STANISLAV NIKOLOV,  
REMARK   1  AUTH 6 RISHUB JAIN, JONAS ADLER, TREVOR BACK, STIG PETERSEN,        
REMARK   1  AUTH 7 DAVID REIMAN, ELLEN CLANCY, MICHAL ZIELINSKI,                
REMARK   1  AUTH 8 MARTIN STEINEGGER, MICHALINA PACHOLSKA, TAMAS BERGHAMMER,    
REMARK   1  AUTH 9 DAVID SILVER, ORIOL VINYALS, ANDREW W SENIOR,                
REMARK   1  AUTH10 KORAY KAVUKCUOGLU, PUSHMEET KOHLI, DEMIS HASSABIS            
REMARK   1  TITL   HIGHLY ACCURATE PROTEIN STRUCTURE PREDICTION WITH ALPHAFOLD  
REMARK   1  REF    NATURE                        V. 596   583 2021              
REMARK   1  REFN                   ISSN 0028-0836                               
REMARK   1  PMID   34265844                                                     
REMARK   1  DOI    10.1038/s41586-021-03819-2                                   
REMARK   1                                                                      
REMARK   1 DISCLAIMERS                                                          
REMARK   1 ALPHAFOLD DATA, COPYRIGHT (2021) DEEPMIND TECHNOLOGIES LIMITED. THE  
REMARK   1 INFORMATION PROVIDED IS THEORETICAL MODELLING ONLY AND CAUTION SHOULD
REMARK   1 BE EXERCISED IN ITS USE. IT IS PROVIDED "AS-IS" WITHOUT ANY WARRANTY 
REMARK   1 OF ANY KIND, WHETHER EXPRESSED OR IMPLIED. NO WARRANTY IS GIVEN THAT 
REMARK   1 USE OF THE INFORMATION SHALL NOT INFRINGE THE RIGHTS OF ANY THIRD    
REMARK   1 PARTY. THE INFORMATION IS NOT INTENDED TO BE A SUBSTITUTE FOR        
REMARK   1 PROFESSIONAL MEDICAL ADVICE, DIAGNOSIS, OR TREATMENT, AND DOES NOT   
REMARK   1 CONSTITUTE MEDICAL OR OTHER PROFESSIONAL ADVICE. IT IS AVAILABLE FOR 
REMARK   1 ACADEMIC AND COMMERCIAL PURPOSES, UNDER CC-BY 4.0 LICENCE.           
DBREF  XXXX A    1    85  UNP    P61960   UFM1_HUMAN       1     85             
SEQRES   1 A   85  MET SER LYS VAL SER PHE LYS ILE THR LEU THR SER ASP          
SEQRES   2 A   85  PRO ARG LEU PRO TYR LYS VAL LEU SER VAL PRO GLU SER          
SEQRES   3 A   85  THR PRO PHE THR ALA VAL LEU LYS PHE ALA ALA GLU GLU          
SEQRES   4 A   85  PHE LYS VAL PRO ALA ALA THR SER ALA ILE ILE THR ASN          
SEQRES   5 A   85  ASP GLY ILE GLY ILE ASN PRO ALA GLN THR ALA GLY ASN          
SEQRES   6 A   85  VAL PHE LEU LYS HIS GLY SER GLU LEU ARG ILE ILE PRO          
SEQRES   7 A   85  ARG ASP ARG VAL GLY SER CYS                                  
CRYST1    1.000    1.000    1.000  90.00  90.00  90.00 P 1           1          
ORIGX1      1.000000  0.000000  0.000000        0.00000                         
ORIGX2      0.000000  1.000000  0.000000        0.00000                         
ORIGX3      0.000000  0.000000  1.000000        0.00000                         
SCALE1      1.000000  0.000000  0.000000        0.00000                         
SCALE2      0.000000  1.000000  0.000000        0.00000                         
SCALE3      0.000000  0.000000  1.000000        0.00000                         
MODEL        1                                                                  
ATOM      1  N   MET A   1     -11.288 -13.137  15.991  1.00 68.48           N  
ATOM      2  CA  MET A   1     -10.828 -11.865  15.391  1.00 68.48           C  
ATOM      3  C   MET A   1     -10.854 -12.013  13.884  1.00 68.48           C  
ATOM      4  CB  MET A   1      -9.406 -11.477  15.836  1.00 68.48           C  
ATOM      5  O   MET A   1     -10.215 -12.932  13.383  1.00 68.48           O  
ATOM      6  CG  MET A   1      -9.411 -10.562  17.062  1.00 68.48           C  
ATOM      7  SD  MET A   1      -7.788  -9.835  17.420  1.00 68.48           S  
ATOM      8  CE  MET A   1      -7.080 -11.074  18.538  1.00 68.48           C  
ATOM      9  N   SER A   2     -11.599 -11.154  13.193  1.00 91.72           N  
ATOM     10  CA  SER A   2     -11.671 -11.140  11.730  1.00 91.72           C  
ATOM     11  C   SER A   2     -10.373 -10.587  11.133  1.00 91.72           C  
ATOM     12  CB  SER A   2     -12.884 -10.324  11.276  1.00 91.72           C  
ATOM     13  O   SER A   2      -9.737  -9.697  11.710  1.00 91.72           O  
ATOM     14  OG  SER A   2     -14.044 -10.801  11.932  1.00 91.72           O  
ATOM     15  N   LYS A   3      -9.941 -11.167  10.012  1.00 95.84           N  
ATOM     16  CA  LYS A   3      -8.747 -10.754   9.269  1.00 95.84           C  
ATOM     17  C   LYS A   3      -9.160 -10.264   7.891  1.00 95.84           C  
ATOM     18  CB  LYS A   3      -7.731 -11.901   9.132  1.00 95.84           C  
ATOM     19  O   LYS A   3     -10.082 -10.813   7.297  1.00 95.84           O  
ATOM     20  CG  LYS A   3      -7.061 -12.304  10.453  1.00 95.84           C  
ATOM     21  CD  LYS A   3      -5.978 -13.360  10.184  1.00 95.84           C  
ATOM     22  CE  LYS A   3      -5.263 -13.760  11.479  1.00 95.84           C  
ATOM     23  NZ  LYS A   3      -4.189 -14.754  11.218  1.00 95.84           N  
ATOM     24  N   VAL A   4      -8.408  -9.305   7.375  1.00 97.04           N  
ATOM     25  CA  VAL A   4      -8.494  -8.837   5.993  1.00 97.04           C  
ATOM     26  C   VAL A   4      -7.203  -9.162   5.262  1.00 97.04           C  
ATOM     27  CB  VAL A   4      -8.834  -7.341   5.904  1.00 97.04           C  
ATOM     28  O   VAL A   4      -6.121  -9.178   5.858  1.00 97.04           O  
ATOM     29  CG1 VAL A   4     -10.301  -7.128   6.283  1.00 97.04           C  
ATOM     30  CG2 VAL A   4      -7.930  -6.457   6.774  1.00 97.04           C  
ATOM     31  N   SER A   5      -7.327  -9.427   3.966  1.00 97.66           N  
ATOM     32  CA  SER A   5      -6.200  -9.749   3.098  1.00 97.66           C  
ATOM     33  C   SER A   5      -6.020  -8.660   2.051  1.00 97.66           C  
ATOM     34  CB  SER A   5      -6.367 -11.123   2.447  1.00 97.66           C  
ATOM     35  O   SER A   5      -6.965  -8.299   1.353  1.00 97.66           O  
ATOM     36  OG  SER A   5      -6.473 -12.135   3.433  1.00 97.66           O  
ATOM     37  N   PHE A   6      -4.795  -8.163   1.920  1.00 97.58           N  
ATOM     38  CA  PHE A   6      -4.412  -7.194   0.903  1.00 97.58           C  
ATOM     39  C   PHE A   6      -3.440  -7.817  -0.079  1.00 97.58           C  
ATOM     40  CB  PHE A   6      -3.784  -5.957   1.541  1.00 97.58           C  
ATOM     41  O   PHE A   6      -2.462  -8.437   0.330  1.00 97.58           O  
ATOM     42  CG  PHE A   6      -4.739  -5.209   2.433  1.00 97.58           C  
ATOM     43  CD1 PHE A   6      -5.760  -4.431   1.860  1.00 97.58           C  
ATOM     44  CD2 PHE A   6      -4.617  -5.306   3.830  1.00 97.58           C  
ATOM     45  CE1 PHE A   6      -6.645  -3.723   2.684  1.00 97.58           C  
ATOM     46  CE2 PHE A   6      -5.500  -4.594   4.653  1.00 97.58           C  
ATOM     47  CZ  PHE A   6      -6.503  -3.796   4.077  1.00 97.58           C  
ATOM     48  N   LYS A   7      -3.671  -7.594  -1.369  1.00 97.92           N  
ATOM     49  CA  LYS A   7      -2.697  -7.819  -2.431  1.00 97.92           C  
ATOM     50  C   LYS A   7      -2.069  -6.472  -2.760  1.00 97.92           C  
ATOM     51  CB  LYS A   7      -3.410  -8.451  -3.629  1.00 97.92           C  
ATOM     52  O   LYS A   7      -2.725  -5.613  -3.341  1.00 97.92           O  
ATOM     53  CG  LYS A   7      -2.449  -8.719  -4.795  1.00 97.92           C  
ATOM     54  CD  LYS A   7      -3.244  -9.278  -5.975  1.00 97.92           C  
ATOM     55  CE  LYS A   7      -2.390  -9.399  -7.238  1.00 97.92           C  
ATOM     56  NZ  LYS A   7      -3.261  -9.739  -8.390  1.00 97.92           N  
ATOM     57  N   ILE A   8      -0.813  -6.290  -2.373  1.00 97.65           N  
ATOM     58  CA  ILE A   8      -0.075  -5.044  -2.583  1.00 97.65           C  
ATOM     59  C   ILE A   8       0.921  -5.262  -3.712  1.00 97.65           C  
ATOM     60  CB  ILE A   8       0.601  -4.560  -1.286  1.00 97.65           C  
ATOM     61  O   ILE A   8       1.756  -6.157  -3.621  1.00 97.65           O  
ATOM     62  CG1 ILE A   8      -0.453  -4.388  -0.167  1.00 97.65           C  
ATOM     63  CG2 ILE A   8       1.338  -3.231  -1.551  1.00 97.65           C  
ATOM     64  CD1 ILE A   8       0.150  -4.042   1.193  1.00 97.65           C  
ATOM     65  N   THR A   9       0.836  -4.448  -4.759  1.00 97.28           N  
ATOM     66  CA  THR A   9       1.711  -4.528  -5.939  1.00 97.28           C  
ATOM     67  C   THR A   9       2.744  -3.407  -5.925  1.00 97.28           C  
ATOM     68  CB  THR A   9       0.881  -4.478  -7.228  1.00 97.28           C  
ATOM     69  O   THR A   9       2.381  -2.243  -5.751  1.00 97.28           O  
ATOM     70  CG2 THR A   9       1.725  -4.717  -8.477  1.00 97.28           C  
ATOM     71  OG1 THR A   9      -0.121  -5.472  -7.185  1.00 97.28           O  
ATOM     72  N   LEU A  10       4.021  -3.728  -6.133  1.00 95.24           N  
ATOM     73  CA  LEU A  10       5.082  -2.732  -6.279  1.00 95.24           C  
ATOM     74  C   LEU A  10       5.069  -2.156  -7.695  1.00 95.24           C  
ATOM     75  CB  LEU A  10       6.433  -3.371  -5.933  1.00 95.24           C  
ATOM     76  O   LEU A  10       5.466  -2.814  -8.651  1.00 95.24           O  
ATOM     77  CG  LEU A  10       7.632  -2.414  -6.069  1.00 95.24           C  
ATOM     78  CD1 LEU A  10       7.567  -1.277  -5.048  1.00 95.24           C  
ATOM     79  CD2 LEU A  10       8.933  -3.187  -5.869  1.00 95.24           C  
ATOM     80  N   THR A  11       4.641  -0.904  -7.819  1.00 91.18           N  
ATOM     81  CA  THR A  11       4.488  -0.239  -9.129  1.00 91.18           C  
ATOM     82  C   THR A  11       5.795   0.253  -9.740  1.00 91.18           C  
ATOM     83  CB  THR A  11       3.555   0.962  -9.024  1.00 91.18           C  
ATOM     84  O   THR A  11       5.837   0.534 -10.932  1.00 91.18           O  
ATOM     85  CG2 THR A  11       2.141   0.551  -8.635  1.00 91.18           C  
ATOM     86  OG1 THR A  11       4.059   1.834  -8.044  1.00 91.18           O  
ATOM     87  N   SER A  12       6.865   0.363  -8.948  1.00 87.34           N  
ATOM     88  CA  SER A  12       8.167   0.824  -9.438  1.00 87.34           C  
ATOM     89  C   SER A  12       8.979  -0.262 -10.148  1.00 87.34           C  
ATOM     90  CB  SER A  12       8.983   1.405  -8.283  1.00 87.34           C  
ATOM     91  O   SER A  12       9.996   0.061 -10.754  1.00 87.34           O  
ATOM     92  OG  SER A  12       9.275   0.400  -7.328  1.00 87.34           O  
ATOM     93  N   ASP A  13       8.603  -1.541 -10.030  1.00 88.54           N  
ATOM     94  CA  ASP A  13       9.264  -2.644 -10.742  1.00 88.54           C  
ATOM     95  C   ASP A  13       8.422  -3.021 -11.978  1.00 88.54           C  
ATOM     96  CB  ASP A  13       9.530  -3.832  -9.792  1.00 88.54           C  
ATOM     97  O   ASP A  13       7.220  -3.263 -11.840  1.00 88.54           O  
ATOM     98  CG  ASP A  13      10.341  -4.999 -10.408  1.00 88.54           C  
ATOM     99  OD1 ASP A  13      10.002  -5.482 -11.510  1.00 88.54           O  
ATOM    100  OD2 ASP A  13      11.316  -5.483  -9.784  1.00 88.54           O  
ATOM    101  N   PRO A  14       9.020  -3.100 -13.182  1.00 90.10           N  
ATOM    102  CA  PRO A  14       8.301  -3.404 -14.423  1.00 90.10           C  
ATOM    103  C   PRO A  14       7.647  -4.793 -14.437  1.00 90.10           C  
ATOM    104  CB  PRO A  14       9.352  -3.278 -15.532  1.00 90.10           C  
ATOM    105  O   PRO A  14       6.716  -5.020 -15.204  1.00 90.10           O  
ATOM    106  CG  PRO A  14      10.675  -3.543 -14.817  1.00 90.10           C  
ATOM    107  CD  PRO A  14      10.439  -2.918 -13.450  1.00 90.10           C  
ATOM    108  N   ARG A  15       8.100  -5.727 -13.591  1.00 93.29           N  
ATOM    109  CA  ARG A  15       7.484  -7.056 -13.436  1.00 93.29           C  
ATOM    110  C   ARG A  15       6.240  -7.030 -12.551  1.00 93.29           C  
ATOM    111  CB  ARG A  15       8.509  -8.051 -12.878  1.00 93.29           C  
ATOM    112  O   ARG A  15       5.585  -8.059 -12.428  1.00 93.29           O  
ATOM    113  CG  ARG A  15       9.708  -8.237 -13.819  1.00 93.29           C  
ATOM    114  CD  ARG A  15      10.798  -9.072 -13.148  1.00 93.29           C  
ATOM    115  NE  ARG A  15      11.436  -8.309 -12.063  1.00 93.29           N  
ATOM    116  NH1 ARG A  15      12.984  -9.885 -11.446  1.00 93.29           N  
ATOM    117  NH2 ARG A  15      12.899  -7.889 -10.405  1.00 93.29           N  
ATOM    118  CZ  ARG A  15      12.442  -8.702 -11.312  1.00 93.29           C  
ATOM    119  N   LEU A  16       5.941  -5.889 -11.921  1.00 93.10           N  
ATOM    120  CA  LEU A  16       4.802  -5.686 -11.025  1.00 93.10           C  
ATOM    121  C   LEU A  16       4.668  -6.809  -9.977  1.00 93.10           C  
ATOM    122  CB  LEU A  16       3.532  -5.474 -11.872  1.00 93.10           C  
ATOM    123  O   LEU A  16       3.608  -7.436  -9.867  1.00 93.10           O  
ATOM    124  CG  LEU A  16       3.583  -4.254 -12.810  1.00 93.10           C  
ATOM    125  CD1 LEU A  16       2.335  -4.250 -13.693  1.00 93.10           C  
ATOM    126  CD2 LEU A  16       3.624  -2.937 -12.028  1.00 93.10           C  
ATOM    127  N   PRO A  17       5.732  -7.108  -9.201  1.00 96.31           N  
ATOM    128  CA  PRO A  17       5.647  -8.124  -8.170  1.00 96.31           C  
ATOM    129  C   PRO A  17       4.630  -7.690  -7.113  1.00 96.31           C  
ATOM    130  CB  PRO A  17       7.062  -8.267  -7.609  1.00 96.31           C  
ATOM    131  O   PRO A  17       4.528  -6.511  -6.761  1.00 96.31           O  
ATOM    132  CG  PRO A  17       7.648  -6.867  -7.787  1.00 96.31           C  
ATOM    133  CD  PRO A  17       6.979  -6.363  -9.069  1.00 96.31           C  
ATOM    134  N   TYR A  18       3.893  -8.658  -6.579  1.00 97.01           N  
ATOM    135  CA  TYR A  18       2.908  -8.420  -5.535  1.00 97.01           C  
ATOM    136  C   TYR A  18       3.150  -9.313  -4.321  1.00 97.01           C  
ATOM    137  CB  TYR A  18       1.485  -8.539  -6.093  1.00 97.01           C  
ATOM    138  O   TYR A  18       3.763 -10.379  -4.407  1.00 97.01           O  
ATOM    139  CG  TYR A  18       1.089  -9.946  -6.488  1.00 97.01           C  
ATOM    140  CD1 TYR A  18       1.297 -10.389  -7.808  1.00 97.01           C  
ATOM    141  CD2 TYR A  18       0.538 -10.817  -5.528  1.00 97.01           C  
ATOM    142  CE1 TYR A  18       0.960 -11.708  -8.169  1.00 97.01           C  
ATOM    143  CE2 TYR A  18       0.190 -12.131  -5.889  1.00 97.01           C  
ATOM    144  OH  TYR A  18       0.076 -13.854  -7.540  1.00 97.01           O  
ATOM    145  CZ  TYR A  18       0.409 -12.581  -7.206  1.00 97.01           C  
ATOM    146  N   LYS A  19       2.646  -8.867  -3.173  1.00 96.86           N  
ATOM    147  CA  LYS A  19       2.661  -9.596  -1.906  1.00 96.86           C  
ATOM    148  C   LYS A  19       1.249  -9.631  -1.349  1.00 96.86           C  
ATOM    149  CB  LYS A  19       3.638  -8.922  -0.928  1.00 96.86           C  
ATOM    150  O   LYS A  19       0.533  -8.632  -1.417  1.00 96.86           O  
ATOM    151  CG  LYS A  19       5.113  -9.057  -1.345  1.00 96.86           C  
ATOM    152  CD  LYS A  19       5.670 -10.462  -1.095  1.00 96.86           C  
ATOM    153  CE  LYS A  19       7.162 -10.491  -1.438  1.00 96.86           C  
ATOM    154  NZ  LYS A  19       7.916 -11.316  -0.465  1.00 96.86           N  
ATOM    155  N   VAL A  20       0.851 -10.781  -0.815  1.00 97.19           N  
ATOM    156  CA  VAL A  20      -0.436 -10.938  -0.135  1.00 97.19           C  
ATOM    157  C   VAL A  20      -0.196 -10.920   1.366  1.00 97.19           C  
ATOM    158  CB  VAL A  20      -1.204 -12.186  -0.598  1.00 97.19           C  
ATOM    159  O   VAL A  20       0.531 -11.761   1.888  1.00 97.19           O  
ATOM    160  CG1 VAL A  20      -2.548 -12.304   0.134  1.00 97.19           C  
ATOM    161  CG2 VAL A  20      -1.492 -12.106  -2.105  1.00 97.19           C  
ATOM    162  N   LEU A  21      -0.801  -9.959   2.056  1.00 95.83           N  
ATOM    163  CA  LEU A  21      -0.691  -9.775   3.500  1.00 95.83           C  
ATOM    164  C   LEU A  21      -2.047 -10.023   4.140  1.00 95.83           C  
ATOM    165  CB  LEU A  21      -0.207  -8.351   3.815  1.00 95.83           C  
ATOM    166  O   LEU A  21      -3.027  -9.410   3.734  1.00 95.83           O  
ATOM    167  CG  LEU A  21       1.139  -7.964   3.184  1.00 95.83           C  
ATOM    168  CD1 LEU A  21       1.516  -6.566   3.669  1.00 95.83           C  
ATOM    169  CD2 LEU A  21       2.251  -8.934   3.570  1.00 95.83           C  
ATOM    170  N   SER A  22      -2.105 -10.889   5.151  1.00 97.02           N  
ATOM    171  CA  SER A  22      -3.326 -11.121   5.930  1.00 97.02           C  
ATOM    172  C   SER A  22      -3.132 -10.634   7.357  1.00 97.02           C  
ATOM    173  CB  SER A  22      -3.732 -12.591   5.900  1.00 97.02           C  
ATOM    174  O   SER A  22      -2.303 -11.174   8.090  1.00 97.02           O  
ATOM    175  OG  SER A  22      -4.050 -12.962   4.574  1.00 97.02           O  
ATOM    176  N   VAL A  23      -3.905  -9.629   7.757  1.00 96.74           N  
ATOM    177  CA  VAL A  23      -3.769  -8.944   9.049  1.00 96.74           C  
ATOM    178  C   VAL A  23      -5.121  -8.844   9.758  1.00 96.74           C  
ATOM    179  CB  VAL A  23      -3.129  -7.548   8.895  1.00 96.74           C  
ATOM    180  O   VAL A  23      -6.157  -8.841   9.092  1.00 96.74           O  
ATOM    181  CG1 VAL A  23      -1.700  -7.658   8.347  1.00 96.74           C  
ATOM    182  CG2 VAL A  23      -3.943  -6.610   7.996  1.00 96.74           C  
ATOM    183  N   PRO A  24      -5.157  -8.781  11.099  1.00 97.84           N  
ATOM    184  CA  PRO A  24      -6.374  -8.436  11.830  1.00 97.84           C  
ATOM    185  C   PRO A  24      -6.981  -7.110  11.352  1.00 97.84           C  
ATOM    186  CB  PRO A  24      -5.958  -8.354  13.302  1.00 97.84           C  
ATOM    187  O   PRO A  24      -6.262  -6.158  11.061  1.00 97.84           O  
ATOM    188  CG  PRO A  24      -4.715  -9.239  13.379  1.00 97.84           C  
ATOM    189  CD  PRO A  24      -4.060  -9.053  12.014  1.00 97.84           C  
ATOM    190  N   GLU A  25      -8.310  -7.011  11.330  1.00 97.25           N  
ATOM    191  CA  GLU A  25      -9.003  -5.771  10.937  1.00 97.25           C  
ATOM    192  C   GLU A  25      -8.638  -4.565  11.814  1.00 97.25           C  
ATOM    193  CB  GLU A  25     -10.513  -5.989  11.028  1.00 97.25           C  
ATOM    194  O   GLU A  25      -8.617  -3.433  11.332  1.00 97.25           O  
ATOM    195  CG  GLU A  25     -11.026  -6.789   9.830  1.00 97.25           C  
ATOM    196  CD  GLU A  25     -12.506  -7.161   9.959  1.00 97.25           C  
ATOM    197  OE1 GLU A  25     -12.933  -8.037   9.180  1.00 97.25           O  
ATOM    198  OE2 GLU A  25     -13.170  -6.653  10.889  1.00 97.25           O  
ATOM    199  N   SER A  26      -8.315  -4.804  13.086  1.00 96.99           N  
ATOM    200  CA  SER A  26      -7.904  -3.778  14.048  1.00 96.99           C  
ATOM    201  C   SER A  26      -6.467  -3.288  13.857  1.00 96.99           C  
ATOM    202  CB  SER A  26      -8.077  -4.314  15.472  1.00 96.99           C  
ATOM    203  O   SER A  26      -6.075  -2.306  14.486  1.00 96.99           O  
ATOM    204  OG  SER A  26      -7.334  -5.509  15.650  1.00 96.99           O  
ATOM    205  N   THR A  27      -5.666  -3.942  13.010  1.00 97.50           N  
ATOM    206  CA  THR A  27      -4.273  -3.553  12.781  1.00 97.50           C  
ATOM    207  C   THR A  27      -4.206  -2.145  12.181  1.00 97.50           C  
ATOM    208  CB  THR A  27      -3.558  -4.569  11.880  1.00 97.50           C  
ATOM    209  O   THR A  27      -4.898  -1.874  11.197  1.00 97.50           O  
ATOM    210  CG2 THR A  27      -2.104  -4.208  11.580  1.00 97.50           C  
ATOM    211  OG1 THR A  27      -3.506  -5.806  12.550  1.00 97.50           O  
ATOM    212  N   PRO A  28      -3.372  -1.236  12.721  1.00 97.61           N  
ATOM    213  CA  PRO A  28      -3.136   0.064  12.103  1.00 97.61           C  
ATOM    214  C   PRO A  28      -2.594  -0.096  10.682  1.00 97.61           C  
ATOM    215  CB  PRO A  28      -2.132   0.783  13.010  1.00 97.61           C  
ATOM    216  O   PRO A  28      -1.640  -0.843  10.453  1.00 97.61           O  
ATOM    217  CG  PRO A  28      -2.334   0.112  14.367  1.00 97.61           C  
ATOM    218  CD  PRO A  28      -2.666  -1.328  13.991  1.00 97.61           C  
ATOM    219  N   PHE A  29      -3.162   0.622   9.716  1.00 97.01           N  
ATOM    220  CA  PHE A  29      -2.743   0.500   8.322  1.00 97.01           C  
ATOM    221  C   PHE A  29      -1.318   1.029   8.088  1.00 97.01           C  
ATOM    222  CB  PHE A  29      -3.774   1.170   7.413  1.00 97.01           C  
ATOM    223  O   PHE A  29      -0.615   0.543   7.207  1.00 97.01           O  
ATOM    224  CG  PHE A  29      -3.593   0.772   5.967  1.00 97.01           C  
ATOM    225  CD1 PHE A  29      -3.011   1.662   5.046  1.00 97.01           C  
ATOM    226  CD2 PHE A  29      -3.972  -0.518   5.552  1.00 97.01           C  
ATOM    227  CE1 PHE A  29      -2.804   1.263   3.717  1.00 97.01           C  
ATOM    228  CE2 PHE A  29      -3.753  -0.924   4.227  1.00 97.01           C  
ATOM    229  CZ  PHE A  29      -3.157  -0.036   3.318  1.00 97.01           C  
ATOM    230  N   THR A  30      -0.829   1.937   8.939  1.00 96.60           N  
ATOM    231  CA  THR A  30       0.594   2.319   9.002  1.00 96.60           C  
ATOM    232  C   THR A  30       1.527   1.119   9.195  1.00 96.60           C  
ATOM    233  CB  THR A  30       0.858   3.293  10.161  1.00 96.60           C  
ATOM    234  O   THR A  30       2.595   1.078   8.587  1.00 96.60           O  
ATOM    235  CG2 THR A  30       0.309   4.693   9.912  1.00 96.60           C  
ATOM    236  OG1 THR A  30       0.253   2.821  11.345  1.00 96.60           O  
ATOM    237  N   ALA A  31       1.134   0.120   9.994  1.00 96.28           N  
ATOM    238  CA  ALA A  31       1.924  -1.096  10.183  1.00 96.28           C  
ATOM    239  C   ALA A  31       1.914  -1.973   8.922  1.00 96.28           C  
ATOM    240  CB  ALA A  31       1.406  -1.851  11.413  1.00 96.28           C  
ATOM    241  O   ALA A  31       2.949  -2.523   8.557  1.00 96.28           O  
ATOM    242  N   VAL A  32       0.775  -2.046   8.220  1.00 96.29           N  
ATOM    243  CA  VAL A  32       0.655  -2.749   6.929  1.00 96.29           C  
ATOM    244  C   VAL A  32       1.550  -2.098   5.875  1.00 96.29           C  
ATOM    245  CB  VAL A  32      -0.806  -2.784   6.431  1.00 96.29           C  
ATOM    246  O   VAL A  32       2.289  -2.798   5.188  1.00 96.29           O  
ATOM    247  CG1 VAL A  32      -0.947  -3.573   5.122  1.00 96.29           C  
ATOM    248  CG2 VAL A  32      -1.730  -3.434   7.469  1.00 96.29           C  
ATOM    249  N   LEU A  33       1.534  -0.764   5.787  1.00 95.90           N  
ATOM    250  CA  LEU A  33       2.404   0.009   4.900  1.00 95.90           C  
ATOM    251  C   LEU A  33       3.883  -0.266   5.188  1.00 95.90           C  
ATOM    252  CB  LEU A  33       2.059   1.502   5.056  1.00 95.90           C  
ATOM    253  O   LEU A  33       4.636  -0.574   4.266  1.00 95.90           O  
ATOM    254  CG  LEU A  33       2.937   2.438   4.192  1.00 95.90           C  
ATOM    255  CD1 LEU A  33       2.097   3.179   3.159  1.00 95.90           C  
ATOM    256  CD2 LEU A  33       3.629   3.488   5.060  1.00 95.90           C  
ATOM    257  N   LYS A  34       4.288  -0.196   6.460  1.00 95.50           N  
ATOM    258  CA  LYS A  34       5.673  -0.446   6.869  1.00 95.50           C  
ATOM    259  C   LYS A  34       6.116  -1.871   6.532  1.00 95.50           C  
ATOM    260  CB  LYS A  34       5.826  -0.116   8.360  1.00 95.50           C  
ATOM    261  O   LYS A  34       7.167  -2.043   5.925  1.00 95.50           O  
ATOM    262  CG  LYS A  34       7.287  -0.255   8.801  1.00 95.50           C  
ATOM    263  CD  LYS A  34       7.486   0.169  10.257  1.00 95.50           C  
ATOM    264  CE  LYS A  34       8.952  -0.093  10.605  1.00 95.50           C  
ATOM    265  NZ  LYS A  34       9.269   0.228  12.015  1.00 95.50           N  
ATOM    266  N   PHE A  35       5.289  -2.865   6.849  1.00 96.18           N  
ATOM    267  CA  PHE A  35       5.583  -4.264   6.549  1.00 96.18           C  
ATOM    268  C   PHE A  35       5.693  -4.517   5.040  1.00 96.18           C  
ATOM    269  CB  PHE A  35       4.494  -5.143   7.174  1.00 96.18           C  
ATOM    270  O   PHE A  35       6.637  -5.150   4.579  1.00 96.18           O  
ATOM    271  CG  PHE A  35       4.819  -6.618   7.093  1.00 96.18           C  
ATOM    272  CD1 PHE A  35       4.390  -7.390   5.998  1.00 96.18           C  
ATOM    273  CD2 PHE A  35       5.631  -7.202   8.082  1.00 96.18           C  
ATOM    274  CE1 PHE A  35       4.765  -8.742   5.902  1.00 96.18           C  
ATOM    275  CE2 PHE A  35       5.997  -8.555   7.987  1.00 96.18           C  
ATOM    276  CZ  PHE A  35       5.565  -9.325   6.895  1.00 96.18           C  
ATOM    277  N   ALA A  36       4.764  -3.979   4.245  1.00 95.90           N  
ATOM    278  CA  ALA A  36       4.814  -4.097   2.791  1.00 95.90           C  
ATOM    279  C   ALA A  36       6.082  -3.452   2.210  1.00 95.90           C  
ATOM    280  CB  ALA A  36       3.553  -3.455   2.206  1.00 95.90           C  
ATOM    281  O   ALA A  36       6.720  -4.028   1.331  1.00 95.90           O  
ATOM    282  N   ALA A  37       6.463  -2.274   2.707  1.00 95.12           N  
ATOM    283  CA  ALA A  37       7.675  -1.589   2.276  1.00 95.12           C  
ATOM    284  C   ALA A  37       8.939  -2.414   2.578  1.00 95.12           C  
ATOM    285  CB  ALA A  37       7.706  -0.212   2.942  1.00 95.12           C  
ATOM    286  O   ALA A  37       9.780  -2.590   1.696  1.00 95.12           O  
ATOM    287  N   GLU A  38       9.038  -2.990   3.778  1.00 94.93           N  
ATOM    288  CA  GLU A  38      10.137  -3.881   4.170  1.00 94.93           C  
ATOM    289  C   GLU A  38      10.202  -5.138   3.282  1.00 94.93           C  
ATOM    290  CB  GLU A  38       9.992  -4.247   5.660  1.00 94.93           C  
ATOM    291  O   GLU A  38      11.271  -5.473   2.767  1.00 94.93           O  
ATOM    292  CG  GLU A  38      10.336  -3.060   6.583  1.00 94.93           C  
ATOM    293  CD  GLU A  38      10.019  -3.294   8.074  1.00 94.93           C  
ATOM    294  OE1 GLU A  38      10.158  -2.316   8.855  1.00 94.93           O  
ATOM    295  OE2 GLU A  38       9.614  -4.415   8.449  1.00 94.93           O  
ATOM    296  N   GLU A  39       9.060  -5.774   3.004  1.00 95.06           N  
ATOM    297  CA  GLU A  39       8.954  -6.943   2.114  1.00 95.06           C  
ATOM    298  C   GLU A  39       9.422  -6.657   0.680  1.00 95.06           C  
ATOM    299  CB  GLU A  39       7.488  -7.407   2.062  1.00 95.06           C  
ATOM    300  O   GLU A  39      10.049  -7.503   0.035  1.00 95.06           O  
ATOM    301  CG  GLU A  39       7.094  -8.299   3.243  1.00 95.06           C  
ATOM    302  CD  GLU A  39       7.816  -9.652   3.194  1.00 95.06           C  
ATOM    303  OE1 GLU A  39       8.375 -10.057   4.232  1.00 95.06           O  
ATOM    304  OE2 GLU A  39       7.805 -10.289   2.101  1.00 95.06           O  
ATOM    305  N   PHE A  40       9.132  -5.458   0.173  1.00 94.85           N  
ATOM    306  CA  PHE A  40       9.593  -5.000  -1.137  1.00 94.85           C  
ATOM    307  C   PHE A  40      10.991  -4.374  -1.114  1.00 94.85           C  
ATOM    308  CB  PHE A  40       8.545  -4.064  -1.748  1.00 94.85           C  
ATOM    309  O   PHE A  40      11.498  -3.996  -2.170  1.00 94.85           O  
ATOM    310  CG  PHE A  40       7.311  -4.791  -2.239  1.00 94.85           C  
ATOM    311  CD1 PHE A  40       7.423  -5.764  -3.251  1.00 94.85           C  
ATOM    312  CD2 PHE A  40       6.051  -4.490  -1.696  1.00 94.85           C  
ATOM    313  CE1 PHE A  40       6.278  -6.432  -3.713  1.00 94.85           C  
ATOM    314  CE2 PHE A  40       4.906  -5.162  -2.150  1.00 94.85           C  
ATOM    315  CZ  PHE A  40       5.025  -6.126  -3.161  1.00 94.85           C  
ATOM    316  N   LYS A  41      11.636  -4.294   0.058  1.00 92.98           N  
ATOM    317  CA  LYS A  41      12.943  -3.652   0.257  1.00 92.98           C  
ATOM    318  C   LYS A  41      12.958  -2.195  -0.217  1.00 92.98           C  
ATOM    319  CB  LYS A  41      14.069  -4.492  -0.368  1.00 92.98           C  
ATOM    320  O   LYS A  41      13.929  -1.733  -0.819  1.00 92.98           O  
ATOM    321  CG  LYS A  41      14.068  -5.950   0.104  1.00 92.98           C  
ATOM    322  CD  LYS A  41      15.230  -6.697  -0.551  1.00 92.98           C  
ATOM    323  CE  LYS A  41      15.227  -8.148  -0.073  1.00 92.98           C  
ATOM    324  NZ  LYS A  41      16.365  -8.907  -0.646  1.00 92.98           N  
ATOM    325  N   VAL A  42      11.871  -1.476   0.045  1.00 93.09           N  
ATOM    326  CA  VAL A  42      11.737  -0.041  -0.223  1.00 93.09           C  
ATOM    327  C   VAL A  42      11.603   0.740   1.090  1.00 93.09           C  
ATOM    328  CB  VAL A  42      10.587   0.271  -1.198  1.00 93.09           C  
ATOM    329  O   VAL A  42      11.123   0.190   2.082  1.00 93.09           O  
ATOM    330  CG1 VAL A  42      10.835  -0.370  -2.568  1.00 93.09           C  
ATOM    331  CG2 VAL A  42       9.209  -0.163  -0.696  1.00 93.09           C  
ATOM    332  N   PRO A  43      12.016   2.018   1.149  1.00 92.50           N  
ATOM    333  CA  PRO A  43      11.928   2.790   2.384  1.00 92.50           C  
ATOM    334  C   PRO A  43      10.469   3.058   2.772  1.00 92.50           C  
ATOM    335  CB  PRO A  43      12.716   4.084   2.138  1.00 92.50           C  
ATOM    336  O   PRO A  43       9.719   3.684   2.024  1.00 92.50           O  
ATOM    337  CG  PRO A  43      13.565   3.787   0.902  1.00 92.50           C  
ATOM    338  CD  PRO A  43      12.719   2.782   0.128  1.00 92.50           C  
ATOM    339  N   ALA A  44      10.054   2.623   3.964  1.00 92.28           N  
ATOM    340  CA  ALA A  44       8.686   2.828   4.449  1.00 92.28           C  
ATOM    341  C   ALA A  44       8.330   4.311   4.644  1.00 92.28           C  
ATOM    342  CB  ALA A  44       8.518   2.061   5.766  1.00 92.28           C  
ATOM    343  O   ALA A  44       7.188   4.697   4.422  1.00 92.28           O  
ATOM    344  N   ALA A  45       9.305   5.138   5.038  1.00 90.23           N  
ATOM    345  CA  ALA A  45       9.104   6.559   5.335  1.00 90.23           C  
ATOM    346  C   ALA A  45       8.661   7.381   4.116  1.00 90.23           C  
ATOM    347  CB  ALA A  45      10.416   7.108   5.907  1.00 90.23           C  
ATOM    348  O   ALA A  45       7.999   8.404   4.260  1.00 90.23           O  
ATOM    349  N   THR A  46       9.023   6.925   2.922  1.00 89.77           N  
ATOM    350  CA  THR A  46       8.789   7.631   1.659  1.00 89.77           C  
ATOM    351  C   THR A  46       7.908   6.823   0.715  1.00 89.77           C  
ATOM    352  CB  THR A  46      10.132   7.949   1.013  1.00 89.77           C  
ATOM    353  O   THR A  46       7.585   7.258  -0.390  1.00 89.77           O  
ATOM    354  CG2 THR A  46      11.018   8.733   1.997  1.00 89.77           C  
ATOM    355  OG1 THR A  46      10.756   6.725   0.705  1.00 89.77           O  
ATOM    356  N   SER A  47       7.478   5.639   1.146  1.00 92.98           N  
ATOM    357  CA  SER A  47       6.518   4.828   0.417  1.00 92.98           C  
ATOM    358  C   SER A  47       5.096   5.242   0.767  1.00 92.98           C  
ATOM    359  CB  SER A  47       6.734   3.341   0.675  1.00 92.98           C  
ATOM    360  O   SER A  47       4.759   5.470   1.926  1.00 92.98           O  
ATOM    361  OG  SER A  47       7.988   2.949   0.156  1.00 92.98           O  
ATOM    362  N   ALA A  48       4.236   5.287  -0.243  1.00 94.09           N  
ATOM    363  CA  ALA A  48       2.799   5.448  -0.069  1.00 94.09           C  
ATOM    364  C   ALA A  48       2.069   4.233  -0.643  1.00 94.09           C  
ATOM    365  CB  ALA A  48       2.359   6.775  -0.695  1.00 94.09           C  
ATOM    366  O   ALA A  48       2.553   3.594  -1.577  1.00 94.09           O  
ATOM    367  N   ILE A  49       0.893   3.926  -0.101  1.00 95.78           N  
ATOM    368  CA  ILE A  49      -0.028   2.966  -0.708  1.00 95.78           C  
ATOM    369  C   ILE A  49      -1.193   3.727  -1.347  1.00 95.78           C  
ATOM    370  CB  ILE A  49      -0.441   1.858   0.283  1.00 95.78           C  
ATOM    371  O   ILE A  49      -1.745   4.659  -0.759  1.00 95.78           O  
ATOM    372  CG1 ILE A  49       0.733   0.873   0.500  1.00 95.78           C  
ATOM    373  CG2 ILE A  49      -1.636   1.069  -0.267  1.00 95.78           C  
ATOM    374  CD1 ILE A  49       0.517  -0.101   1.668  1.00 95.78           C  
ATOM    375  N   ILE A  50      -1.547   3.317  -2.561  1.00 95.75           N  
ATOM    376  CA  ILE A  50      -2.636   3.860  -3.372  1.00 95.75           C  
ATOM    377  C   ILE A  50      -3.556   2.733  -3.853  1.00 95.75           C  
ATOM    378  CB  ILE A  50      -2.087   4.707  -4.549  1.00 95.75           C  
ATOM    379  O   ILE A  50      -3.173   1.558  -3.854  1.00 95.75           O  
ATOM    380  CG1 ILE A  50      -1.328   3.846  -5.582  1.00 95.75           C  
ATOM    381  CG2 ILE A  50      -1.202   5.851  -4.022  1.00 95.75           C  
ATOM    382  CD1 ILE A  50      -0.814   4.599  -6.814  1.00 95.75           C  
ATOM    383  N   THR A  51      -4.763   3.085  -4.287  1.00 94.75           N  
ATOM    384  CA  THR A  51      -5.659   2.150  -4.986  1.00 94.75           C  
ATOM    385  C   THR A  51      -5.196   1.902  -6.423  1.00 94.75           C  
ATOM    386  CB  THR A  51      -7.117   2.634  -4.978  1.00 94.75           C  
ATOM    387  O   THR A  51      -4.347   2.623  -6.956  1.00 94.75           O  
ATOM    388  CG2 THR A  51      -7.599   2.899  -3.555  1.00 94.75           C  
ATOM    389  OG1 THR A  51      -7.269   3.802  -5.748  1.00 94.75           O  
ATOM    390  N   ASN A  52      -5.772   0.892  -7.084  1.00 89.88           N  
ATOM    391  CA  ASN A  52      -5.535   0.652  -8.512  1.00 89.88           C  
ATOM    392  C   ASN A  52      -5.882   1.870  -9.391  1.00 89.88           C  
ATOM    393  CB  ASN A  52      -6.325  -0.592  -8.955  1.00 89.88           C  
ATOM    394  O   ASN A  52      -5.192   2.097 -10.384  1.00 89.88           O  
ATOM    395  CG  ASN A  52      -5.639  -1.916  -8.655  1.00 89.88           C  
ATOM    396  ND2 ASN A  52      -6.413  -2.974  -8.609  1.00 89.88           N  
ATOM    397  OD1 ASN A  52      -4.420  -2.011  -8.550  1.00 89.88           O  
ATOM    398  N   ASP A  53      -6.866   2.673  -8.978  1.00 90.63           N  
ATOM    399  CA  ASP A  53      -7.313   3.888  -9.677  1.00 90.63           C  
ATOM    400  C   ASP A  53      -6.463   5.128  -9.350  1.00 90.63           C  
ATOM    401  CB  ASP A  53      -8.793   4.145  -9.361  1.00 90.63           C  
ATOM    402  O   ASP A  53      -6.781   6.241  -9.760  1.00 90.63           O  
ATOM    403  CG  ASP A  53      -9.664   2.923  -9.647  1.00 90.63           C  
ATOM    404  OD1 ASP A  53      -9.463   2.294 -10.709  1.00 90.63           O  
ATOM    405  OD2 ASP A  53     -10.455   2.586  -8.741  1.00 90.63           O  
ATOM    406  N   GLY A  54      -5.380   4.966  -8.582  1.00 90.84           N  
ATOM    407  CA  GLY A  54      -4.471   6.060  -8.244  1.00 90.84           C  
ATOM    408  C   GLY A  54      -4.916   6.933  -7.069  1.00 90.84           C  
ATOM    409  O   GLY A  54      -4.309   7.976  -6.825  1.00 90.84           O  
ATOM    410  N   ILE A  55      -5.938   6.524  -6.313  1.00 94.29           N  
ATOM    411  CA  ILE A  55      -6.425   7.279  -5.153  1.00 94.29           C  
ATOM    412  C   ILE A  55      -5.470   7.061  -3.976  1.00 94.29           C  
ATOM    413  CB  ILE A  55      -7.888   6.922  -4.800  1.00 94.29           C  
ATOM    414  O   ILE A  55      -5.155   5.927  -3.609  1.00 94.29           O  
ATOM    415  CG1 ILE A  55      -8.814   7.102  -6.029  1.00 94.29           C  
ATOM    416  CG2 ILE A  55      -8.378   7.783  -3.619  1.00 94.29           C  
ATOM    417  CD1 ILE A  55     -10.242   6.582  -5.823  1.00 94.29           C  
ATOM    418  N   GLY A  56      -5.010   8.158  -3.371  1.00 92.86           N  
ATOM    419  CA  GLY A  56      -4.172   8.120  -2.175  1.00 92.86           C  
ATOM    420  C   GLY A  56      -4.935   7.627  -0.946  1.00 92.86           C  
ATOM    421  O   GLY A  56      -6.049   8.076  -0.682  1.00 92.86           O  
ATOM    422  N   ILE A  57      -4.321   6.733  -0.168  1.00 94.75           N  
ATOM    423  CA  ILE A  57      -4.901   6.215   1.076  1.00 94.75           C  
ATOM    424  C   ILE A  57      -4.236   6.901   2.265  1.00 94.75           C  
ATOM    425  CB  ILE A  57      -4.793   4.675   1.141  1.00 94.75           C  
ATOM    426  O   ILE A  57      -3.017   6.854   2.417  1.00 94.75           O  
ATOM    427  CG1 ILE A  57      -5.519   4.078  -0.087  1.00 94.75           C  
ATOM    428  CG2 ILE A  57      -5.384   4.139   2.462  1.00 94.75           C  
ATOM    429  CD1 ILE A  57      -5.607   2.555  -0.110  1.00 94.75           C  
ATOM    430  N   ASN A  58      -5.038   7.505   3.145  1.00 91.73           N  
ATOM    431  CA  ASN A  58      -4.543   7.997   4.429  1.00 91.73           C  
ATOM    432  C   ASN A  58      -4.267   6.802   5.366  1.00 91.73           C  
ATOM    433  CB  ASN A  58      -5.548   8.992   5.036  1.00 91.73           C  
ATOM    434  O   ASN A  58      -5.225   6.106   5.730  1.00 91.73           O  
ATOM    435  CG  ASN A  58      -5.090   9.547   6.379  1.00 91.73           C  
ATOM    436  ND2 ASN A  58      -5.846  10.444   6.961  1.00 91.73           N  
ATOM    437  OD1 ASN A  58      -4.069   9.177   6.934  1.00 91.73           O  
ATOM    438  N   PRO A  59      -3.008   6.571   5.792  1.00 88.99           N  
ATOM    439  CA  PRO A  59      -2.648   5.410   6.596  1.00 88.99           C  
ATOM    440  C   PRO A  59      -3.074   5.517   8.067  1.00 88.99           C  
ATOM    441  CB  PRO A  59      -1.132   5.285   6.430  1.00 88.99           C  
ATOM    442  O   PRO A  59      -3.010   4.515   8.777  1.00 88.99           O  
ATOM    443  CG  PRO A  59      -0.685   6.742   6.315  1.00 88.99           C  
ATOM    444  CD  PRO A  59      -1.813   7.355   5.488  1.00 88.99           C  
ATOM    445  N   ALA A  60      -3.547   6.682   8.531  1.00 93.64           N  
ATOM    446  CA  ALA A  60      -4.091   6.896   9.878  1.00 93.64           C  
ATOM    447  C   ALA A  60      -5.499   6.279  10.051  1.00 93.64           C  
ATOM    448  CB  ALA A  60      -4.031   8.395  10.200  1.00 93.64           C  
ATOM    449  O   ALA A  60      -6.435   6.917  10.529  1.00 93.64           O  
ATOM    450  N   GLN A  61      -5.664   5.036   9.602  1.00 95.55           N  
ATOM    451  CA  GLN A  61      -6.885   4.237   9.655  1.00 95.55           C  
ATOM    452  C   GLN A  61      -6.532   2.790  10.018  1.00 95.55           C  
ATOM    453  CB  GLN A  61      -7.611   4.298   8.298  1.00 95.55           C  
ATOM    454  O   GLN A  61      -5.369   2.386   9.978  1.00 95.55           O  
ATOM    455  CG  GLN A  61      -8.158   5.698   7.989  1.00 95.55           C  
ATOM    456  CD  GLN A  61      -8.883   5.738   6.653  1.00 95.55           C  
ATOM    457  NE2 GLN A  61      -8.241   6.213   5.613  1.00 95.55           N  
ATOM    458  OE1 GLN A  61     -10.035   5.345   6.516  1.00 95.55           O  
ATOM    459  N   THR A  62      -7.534   1.993  10.369  1.00 97.49           N  
ATOM    460  CA  THR A  62      -7.367   0.550  10.567  1.00 97.49           C  
ATOM    461  C   THR A  62      -7.392  -0.194   9.230  1.00 97.49           C  
ATOM    462  CB  THR A  62      -8.445  -0.010  11.501  1.00 97.49           C  
ATOM    463  O   THR A  62      -7.970   0.280   8.248  1.00 97.49           O  
ATOM    464  CG2 THR A  62      -8.416   0.651  12.880  1.00 97.49           C  
ATOM    465  OG1 THR A  62      -9.721   0.204  10.941  1.00 97.49           O  
ATOM    466  N   ALA A  63      -6.797  -1.385   9.199  1.00 97.47           N  
ATOM    467  CA  ALA A  63      -6.822  -2.287   8.057  1.00 97.47           C  
ATOM    468  C   ALA A  63      -8.257  -2.607   7.612  1.00 97.47           C  
ATOM    469  CB  ALA A  63      -6.051  -3.550   8.456  1.00 97.47           C  
ATOM    470  O   ALA A  63      -8.558  -2.515   6.427  1.00 97.47           O  
ATOM    471  N   GLY A  64      -9.167  -2.890   8.547  1.00 97.37           N  
ATOM    472  CA  GLY A  64     -10.576  -3.138   8.231  1.00 97.37           C  
ATOM    473  C   GLY A  64     -11.235  -1.958   7.509  1.00 97.37           C  
ATOM    474  O   GLY A  64     -11.868  -2.142   6.474  1.00 97.37           O  
ATOM    475  N   ASN A  65     -11.011  -0.726   7.981  1.00 96.74           N  
ATOM    476  CA  ASN A  65     -11.581   0.469   7.351  1.00 96.74           C  
ATOM    477  C   ASN A  65     -11.035   0.702   5.940  1.00 96.74           C  
ATOM    478  CB  ASN A  65     -11.305   1.698   8.234  1.00 96.74           C  
ATOM    479  O   ASN A  65     -11.790   1.074   5.043  1.00 96.74           O  
ATOM    480  CG  ASN A  65     -12.175   1.749   9.475  1.00 96.74           C  
ATOM    481  ND2 ASN A  65     -11.981   2.732  10.322  1.00 96.74           N  
ATOM    482  OD1 ASN A  65     -13.055   0.942   9.700  1.00 96.74           O  
ATOM    483  N   VAL A  66      -9.733   0.487   5.737  1.00 96.93           N  
ATOM    484  CA  VAL A  66      -9.116   0.604   4.410  1.00 96.93           C  
ATOM    485  C   VAL A  66      -9.669  -0.459   3.467  1.00 96.93           C  
ATOM    486  CB  VAL A  66      -7.581   0.540   4.508  1.00 96.93           C  
ATOM    487  O   VAL A  66     -10.060  -0.127   2.352  1.00 96.93           O  
ATOM    488  CG1 VAL A  66      -6.916   0.465   3.129  1.00 96.93           C  
ATOM    489  CG2 VAL A  66      -7.068   1.802   5.215  1.00 96.93           C  
ATOM    490  N   PHE A  67      -9.776  -1.706   3.930  1.00 96.19           N  
ATOM    491  CA  PHE A  67     -10.347  -2.805   3.155  1.00 96.19           C  
ATOM    492  C   PHE A  67     -11.794  -2.521   2.738  1.00 96.19           C  
ATOM    493  CB  PHE A  67     -10.263  -4.086   3.990  1.00 96.19           C  
ATOM    494  O   PHE A  67     -12.144  -2.695   1.576  1.00 96.19           O  
ATOM    495  CG  PHE A  67     -10.759  -5.312   3.261  1.00 96.19           C  
ATOM    496  CD1 PHE A  67     -12.114  -5.683   3.344  1.00 96.19           C  
ATOM    497  CD2 PHE A  67      -9.861  -6.092   2.511  1.00 96.19           C  
ATOM    498  CE1 PHE A  67     -12.573  -6.826   2.669  1.00 96.19           C  
ATOM    499  CE2 PHE A  67     -10.315  -7.258   1.875  1.00 96.19           C  
ATOM    500  CZ  PHE A  67     -11.673  -7.615   1.934  1.00 96.19           C  
ATOM    501  N   LEU A  68     -12.628  -2.025   3.654  1.00 95.99           N  
ATOM    502  CA  LEU A  68     -14.027  -1.703   3.359  1.00 95.99           C  
ATOM    503  C   LEU A  68     -14.176  -0.555   2.350  1.00 95.99           C  
ATOM    504  CB  LEU A  68     -14.746  -1.355   4.674  1.00 95.99           C  
ATOM    505  O   LEU A  68     -15.087  -0.582   1.530  1.00 95.99           O  
ATOM    506  CG  LEU A  68     -15.019  -2.564   5.587  1.00 95.99           C  
ATOM    507  CD1 LEU A  68     -15.519  -2.065   6.943  1.00 95.99           C  
ATOM    508  CD2 LEU A  68     -16.072  -3.505   4.998  1.00 95.99           C  
ATOM    509  N   LYS A  69     -13.299   0.454   2.403  1.00 95.63           N  
ATOM    510  CA  LYS A  69     -13.372   1.632   1.521  1.00 95.63           C  
ATOM    511  C   LYS A  69     -12.747   1.414   0.148  1.00 95.63           C  
ATOM    512  CB  LYS A  69     -12.679   2.819   2.196  1.00 95.63           C  
ATOM    513  O   LYS A  69     -13.194   2.015  -0.822  1.00 95.63           O  
ATOM    514  CG  LYS A  69     -13.493   3.373   3.368  1.00 95.63           C  
ATOM    515  CD  LYS A  69     -12.694   4.494   4.034  1.00 95.63           C  
ATOM    516  CE  LYS A  69     -13.464   5.047   5.231  1.00 95.63           C  
ATOM    517  NZ  LYS A  69     -12.678   6.109   5.900  1.00 95.63           N  
ATOM    518  N   HIS A  70     -11.675   0.632   0.086  1.00 95.48           N  
ATOM    519  CA  HIS A  70     -10.796   0.566  -1.082  1.00 95.48           C  
ATOM    520  C   HIS A  70     -10.616  -0.852  -1.634  1.00 95.48           C  
ATOM    521  CB  HIS A  70      -9.451   1.199  -0.704  1.00 95.48           C  
ATOM    522  O   HIS A  70     -10.046  -1.018  -2.709  1.00 95.48           O  
ATOM    523  CG  HIS A  70      -9.557   2.632  -0.232  1.00 95.48           C  
ATOM    524  CD2 HIS A  70      -9.216   3.114   1.002  1.00 95.48           C  
ATOM    525  ND1 HIS A  70     -10.073   3.690  -0.943  1.00 95.48           N  
ATOM    526  CE1 HIS A  70     -10.021   4.783  -0.165  1.00 95.48           C  
ATOM    527  NE2 HIS A  70      -9.508   4.483   1.042  1.00 95.48           N  
ATOM    528  N   GLY A  71     -11.104  -1.871  -0.925  1.00 95.34           N  
ATOM    529  CA  GLY A  71     -10.937  -3.272  -1.286  1.00 95.34           C  
ATOM    530  C   GLY A  71      -9.564  -3.840  -0.923  1.00 95.34           C  
ATOM    531  O   GLY A  71      -8.771  -3.250  -0.186  1.00 95.34           O  
ATOM    532  N   SER A  72      -9.297  -5.038  -1.440  1.00 96.71           N  
ATOM    533  CA  SER A  72      -8.078  -5.807  -1.169  1.00 96.71           C  
ATOM    534  C   SER A  72      -6.905  -5.457  -2.082  1.00 96.71           C  
ATOM    535  CB  SER A  72      -8.388  -7.297  -1.334  1.00 96.71           C  
ATOM    536  O   SER A  72      -5.762  -5.751  -1.736  1.00 96.71           O  
ATOM    537  OG  SER A  72      -8.946  -7.567  -2.608  1.00 96.71           O  
ATOM    538  N   GLU A  73      -7.162  -4.907  -3.269  1.00 97.38           N  
ATOM    539  CA  GLU A  73      -6.125  -4.662  -4.271  1.00 97.38           C  
ATOM    540  C   GLU A  73      -5.545  -3.260  -4.153  1.00 97.38           C  
ATOM    541  CB  GLU A  73      -6.624  -4.892  -5.695  1.00 97.38           C  
ATOM    542  O   GLU A  73      -6.202  -2.262  -4.444  1.00 97.38           O  
ATOM    543  CG  GLU A  73      -6.998  -6.355  -5.968  1.00 97.38           C  
ATOM    544  CD  GLU A  73      -6.818  -6.734  -7.447  1.00 97.38           C  
ATOM    545  OE1 GLU A  73      -6.694  -7.954  -7.702  1.00 97.38           O  
ATOM    546  OE2 GLU A  73      -6.655  -5.823  -8.293  1.00 97.38           O  
ATOM    547  N   LEU A  74      -4.281  -3.204  -3.751  1.00 97.36           N  
ATOM    548  CA  LEU A  74      -3.566  -1.971  -3.487  1.00 97.36           C  
ATOM    549  C   LEU A  74      -2.219  -1.963  -4.210  1.00 97.36           C  
ATOM    550  CB  LEU A  74      -3.414  -1.807  -1.965  1.00 97.36           C  
ATOM    551  O   LEU A  74      -1.687  -2.984  -4.656  1.00 97.36           O  
ATOM    552  CG  LEU A  74      -4.735  -1.733  -1.172  1.00 97.36           C  
ATOM    553  CD1 LEU A  74      -4.421  -1.545   0.310  1.00 97.36           C  
ATOM    554  CD2 LEU A  74      -5.594  -0.542  -1.593  1.00 97.36           C  
ATOM    555  N   ARG A  75      -1.632  -0.778  -4.305  1.00 96.99           N  
ATOM    556  CA  ARG A  75      -0.350  -0.536  -4.959  1.00 96.99           C  
ATOM    557  C   ARG A  75       0.553   0.245  -4.029  1.00 96.99           C  
ATOM    558  CB  ARG A  75      -0.610   0.230  -6.256  1.00 96.99           C  
ATOM    559  O   ARG A  75       0.117   1.235  -3.455  1.00 96.99           O  
ATOM    560  CG  ARG A  75      -1.257  -0.657  -7.323  1.00 96.99           C  
ATOM    561  CD  ARG A  75      -1.510   0.137  -8.603  1.00 96.99           C  
ATOM    562  NE  ARG A  75      -2.205  -0.700  -9.587  1.00 96.99           N  
ATOM    563  NH1 ARG A  75      -1.989   0.671 -11.415  1.00 96.99           N  
ATOM    564  NH2 ARG A  75      -3.130  -1.247 -11.576  1.00 96.99           N  
ATOM    565  CZ  ARG A  75      -2.427  -0.422 -10.856  1.00 96.99           C  
ATOM    566  N   ILE A  76       1.803  -0.175  -3.891  1.00 95.81           N  
ATOM    567  CA  ILE A  76       2.824   0.588  -3.175  1.00 95.81           C  
ATOM    568  C   ILE A  76       3.685   1.360  -4.176  1.00 95.81           C  
ATOM    569  CB  ILE A  76       3.605  -0.292  -2.177  1.00 95.81           C  
ATOM    570  O   ILE A  76       4.075   0.842  -5.232  1.00 95.81           O  
ATOM    571  CG1 ILE A  76       4.478   0.577  -1.247  1.00 95.81           C  
ATOM    572  CG2 ILE A  76       4.433  -1.373  -2.884  1.00 95.81           C  
ATOM    573  CD1 ILE A  76       5.068  -0.197  -0.061  1.00 95.81           C  
ATOM    574  N   ILE A  77       3.945   2.621  -3.841  1.00 93.47           N  
ATOM    575  CA  ILE A  77       4.745   3.557  -4.627  1.00 93.47           C  
ATOM    576  C   ILE A  77       5.886   4.089  -3.739  1.00 93.47           C  
ATOM    577  CB  ILE A  77       3.864   4.668  -5.268  1.00 93.47           C  
ATOM    578  O   ILE A  77       5.624   4.834  -2.793  1.00 93.47           O  
ATOM    579  CG1 ILE A  77       3.303   5.725  -4.290  1.00 93.47           C  
ATOM    580  CG2 ILE A  77       2.673   4.053  -6.025  1.00 93.47           C  
ATOM    581  CD1 ILE A  77       2.376   6.767  -4.915  1.00 93.47           C  
ATOM    582  N   PRO A  78       7.153   3.711  -3.979  1.00 89.58           N  
ATOM    583  CA  PRO A  78       8.286   4.354  -3.318  1.00 89.58           C  
ATOM    584  C   PRO A  78       8.541   5.723  -3.962  1.00 89.58           C  
ATOM    585  CB  PRO A  78       9.446   3.375  -3.495  1.00 89.58           C  
ATOM    586  O   PRO A  78       8.865   5.797  -5.148  1.00 89.58           O  
ATOM    587  CG  PRO A  78       9.122   2.648  -4.800  1.00 89.58           C  
ATOM    588  CD  PRO A  78       7.595   2.616  -4.832  1.00 89.58           C  
ATOM    589  N   ARG A  79       8.372   6.819  -3.212  1.00 79.20           N  
ATOM    590  CA  ARG A  79       8.464   8.182  -3.769  1.00 79.20           C  
ATOM    591  C   ARG A  79       9.897   8.625  -4.076  1.00 79.20           C  
ATOM    592  CB  ARG A  79       7.768   9.194  -2.846  1.00 79.20           C  
ATOM    593  O   ARG A  79      10.076   9.383  -5.018  1.00 79.20           O  
ATOM    594  CG  ARG A  79       6.252   8.979  -2.676  1.00 79.20           C  
ATOM    595  CD  ARG A  79       5.482   9.255  -3.973  1.00 79.20           C  
ATOM    596  NE  ARG A  79       4.048   9.492  -3.709  1.00 79.20           N  
ATOM    597  NH1 ARG A  79       3.471  10.197  -5.817  1.00 79.20           N  
ATOM    598  NH2 ARG A  79       1.932  10.187  -4.203  1.00 79.20           N  
ATOM    599  CZ  ARG A  79       3.161   9.958  -4.573  1.00 79.20           C  
ATOM    600  N   ASP A  80      10.908   8.103  -3.384  1.00 70.41           N  
ATOM    601  CA  ASP A  80      12.304   8.562  -3.555  1.00 70.41           C  
ATOM    602  C   ASP A  80      12.940   8.167  -4.887  1.00 70.41           C  
ATOM    603  CB  ASP A  80      13.197   7.993  -2.450  1.00 70.41           C  
ATOM    604  O   ASP A  80      13.951   8.736  -5.286  1.00 70.41           O  
ATOM    605  CG  ASP A  80      12.731   8.367  -1.060  1.00 70.41           C  
ATOM    606  OD1 ASP A  80      12.027   9.388  -0.922  1.00 70.41           O  
ATOM    607  OD2 ASP A  80      12.991   7.542  -0.155  1.00 70.41           O  
ATOM    608  N   ARG A  81      12.378   7.176  -5.591  1.00 56.06           N  
ATOM    609  CA  ARG A  81      12.874   6.803  -6.924  1.00 56.06           C  
ATOM    610  C   ARG A  81      12.285   7.656  -8.042  1.00 56.06           C  
ATOM    611  CB  ARG A  81      12.721   5.302  -7.177  1.00 56.06           C  
ATOM    612  O   ARG A  81      12.702   7.518  -9.189  1.00 56.06           O  
ATOM    613  CG  ARG A  81      13.633   4.502  -6.238  1.00 56.06           C  
ATOM    614  CD  ARG A  81      13.931   3.137  -6.855  1.00 56.06           C  
ATOM    615  NE  ARG A  81      14.789   2.325  -5.976  1.00 56.06           N  
ATOM    616  NH1 ARG A  81      15.044   0.553  -7.411  1.00 56.06           N  
ATOM    617  NH2 ARG A  81      15.969   0.473  -5.377  1.00 56.06           N  
ATOM    618  CZ  ARG A  81      15.263   1.125  -6.258  1.00 56.06           C  
ATOM    619  N   VAL A  82      11.349   8.548  -7.723  1.00 56.50           N  
ATOM    620  CA  VAL A  82      10.881   9.576  -8.651  1.00 56.50           C  
ATOM    621  C   VAL A  82      11.866  10.743  -8.573  1.00 56.50           C  
ATOM    622  CB  VAL A  82       9.416   9.967  -8.358  1.00 56.50           C  
ATOM    623  O   VAL A  82      11.656  11.698  -7.838  1.00 56.50           O  
ATOM    624  CG1 VAL A  82       8.914  11.091  -9.272  1.00 56.50           C  
ATOM    625  CG2 VAL A  82       8.488   8.760  -8.581  1.00 56.50           C  
ATOM    626  N   GLY A  83      12.964  10.644  -9.325  1.00 52.16           N  
ATOM    627  CA  GLY A  83      13.814  11.798  -9.630  1.00 52.16           C  
ATOM    628  C   GLY A  83      15.029  12.021  -8.731  1.00 52.16           C  
ATOM    629  O   GLY A  83      15.236  13.144  -8.276  1.00 52.16           O  
ATOM    630  N   SER A  84      15.899  11.016  -8.559  1.00 49.80           N  
ATOM    631  CA  SER A  84      17.318  11.353  -8.360  1.00 49.80           C  
ATOM    632  C   SER A  84      17.778  12.136  -9.591  1.00 49.80           C  
ATOM    633  CB  SER A  84      18.210  10.123  -8.162  1.00 49.80           C  
ATOM    634  O   SER A  84      17.898  11.566 -10.675  1.00 49.80           O  
ATOM    635  OG  SER A  84      17.954   9.517  -6.908  1.00 49.80           O  
ATOM    636  N   CYS A  85      17.904  13.448  -9.416  1.00 38.62           N  
ATOM    637  CA  CYS A  85      18.539  14.365 -10.350  1.00 38.62           C  
ATOM    638  C   CYS A  85      20.053  14.177 -10.261  1.00 38.62           C  
ATOM    639  CB  CYS A  85      18.169  15.811  -9.982  1.00 38.62           C  
ATOM    640  O   CYS A  85      20.530  13.961  -9.121  1.00 38.62           O  
ATOM    641  SG  CYS A  85      16.411  16.025  -9.569  1.00 38.62           S  
ATOM    642  OXT CYS A  85      20.685  14.285 -11.329  1.00 38.62           O  
TER     643      CYS A  85                                                      
ENDMDL                                                                          
END                                                                             
