# Supplementary material for: Extensive Bioinformatics Analyses Reveal a Phylogenetically Conserved Winged Helix (WH) Domain (Zτ) of Topoisomerase IIα, Elucidating Its Very High Affinity for Left-Handed Z-DNA and Suggesting Novel Putative Functions
Source: Int J Mol Sci. 2023 Jun 27;24(13):10740. doi: 10.3390/ijms241310740 (PMC10341724; doi:10.3390/ijms241310740)
Supplement: Supplementary file 1 [file ijms-24-10740-s001.zip › Supplementary Material S3 - AlphaFold modelled PDB structures/Zalpha_ADAR1_P55265.pdb]

HEADER                                            01-JUN-22                     
TITLE     ALPHAFOLD MONOMER V2.0 PREDICTION FOR DOUBLE-STRANDED RNA-SPECIFIC    
TITLE    2 ADENOSINE DEAMINASE (P55265)                                         
COMPND    MOL_ID: 1;                                                            
COMPND   2 MOLECULE: DOUBLE-STRANDED RNA-SPECIFIC ADENOSINE DEAMINASE;          
COMPND   3 CHAIN: A                                                             
SOURCE    MOL_ID: 1;                                                            
SOURCE   2 ORGANISM_SCIENTIFIC: HOMO SAPIENS;                                   
SOURCE   3 ORGANISM_TAXID: 9606                                                 
REMARK   1                                                                      
REMARK   1 REFERENCE 1                                                          
REMARK   1  AUTH   JOHN JUMPER, RICHARD EVANS, ALEXANDER PRITZEL, TIM GREEN,    
REMARK   1  AUTH 2 MICHAEL FIGURNOV, OLAF RONNEBERGER, KATHRYN TUNYASUVUNAKOOL, 
REMARK   1  AUTH 3 RUSS BATES, AUGUSTIN ZIDEK, ANNA POTAPENKO, ALEX BRIDGLAND,  
REMARK   1  AUTH 4 CLEMENS MEYER, SIMON A A KOHL, ANDREW J BALLARD,             
REMARK   1  AUTH 5 ANDREW COWIE, BERNARDINO ROMERA-PAREDES, STANISLAV NIKOLOV,  
REMARK   1  AUTH 6 RISHUB JAIN, JONAS ADLER, TREVOR BACK, STIG PETERSEN,        
REMARK   1  AUTH 7 DAVID REIMAN, ELLEN CLANCY, MICHAL ZIELINSKI,                
REMARK   1  AUTH 8 MARTIN STEINEGGER, MICHALINA PACHOLSKA, TAMAS BERGHAMMER,    
REMARK   1  AUTH 9 DAVID SILVER, ORIOL VINYALS, ANDREW W SENIOR,                
REMARK   1  AUTH10 KORAY KAVUKCUOGLU, PUSHMEET KOHLI, DEMIS HASSABIS            
REMARK   1  TITL   HIGHLY ACCURATE PROTEIN STRUCTURE PREDICTION WITH ALPHAFOLD  
REMARK   1  REF    NATURE                        V. 596   583 2021              
REMARK   1  REFN                   ISSN 0028-0836                               
REMARK   1  PMID   34265844                                                     
REMARK   1  DOI    10.1038/s41586-021-03819-2                                   
REMARK   1                                                                      
REMARK   1 DISCLAIMERS                                                          
REMARK   1 ALPHAFOLD DATA, COPYRIGHT (2021) DEEPMIND TECHNOLOGIES LIMITED. THE  
REMARK   1 INFORMATION PROVIDED IS THEORETICAL MODELLING ONLY AND CAUTION SHOULD
REMARK   1 BE EXERCISED IN ITS USE. IT IS PROVIDED "AS-IS" WITHOUT ANY WARRANTY 
REMARK   1 OF ANY KIND, WHETHER EXPRESSED OR IMPLIED. NO WARRANTY IS GIVEN THAT 
REMARK   1 USE OF THE INFORMATION SHALL NOT INFRINGE THE RIGHTS OF ANY THIRD    
REMARK   1 PARTY. THE INFORMATION IS NOT INTENDED TO BE A SUBSTITUTE FOR        
REMARK   1 PROFESSIONAL MEDICAL ADVICE, DIAGNOSIS, OR TREATMENT, AND DOES NOT   
REMARK   1 CONSTITUTE MEDICAL OR OTHER PROFESSIONAL ADVICE. IT IS AVAILABLE FOR 
REMARK   1 ACADEMIC AND COMMERCIAL PURPOSES, UNDER CC-BY 4.0 LICENCE.           
DBREF  XXXX A    1  1226  UNP    P55265   DSRAD_HUMAN      1   1226             
SEQRES   1 A 1226  MET ASN PRO ARG GLN GLY TYR SER LEU SER GLY TYR TYR          
SEQRES   2 A 1226  THR HIS PRO PHE GLN GLY TYR GLU HIS ARG GLN LEU ARG          
SEQRES   3 A 1226  TYR GLN GLN PRO GLY PRO GLY SER SER PRO SER SER PHE          
SEQRES   4 A 1226  LEU LEU LYS GLN ILE GLU PHE LEU LYS GLY GLN LEU PRO          
SEQRES   5 A 1226  GLU ALA PRO VAL ILE GLY LYS GLN THR PRO SER LEU PRO          
SEQRES   6 A 1226  PRO SER LEU PRO GLY LEU ARG PRO ARG PHE PRO VAL LEU          
SEQRES   7 A 1226  LEU ALA SER SER THR ARG GLY ARG GLN VAL ASP ILE ARG          
SEQRES   8 A 1226  GLY VAL PRO ARG GLY VAL HIS LEU ARG SER GLN GLY LEU          
SEQRES   9 A 1226  GLN ARG GLY PHE GLN HIS PRO SER PRO ARG GLY ARG SER          
SEQRES  10 A 1226  LEU PRO GLN ARG GLY VAL ASP CYS LEU SER SER HIS PHE          
SEQRES  11 A 1226  GLN GLU LEU SER ILE TYR GLN ASP GLN GLU GLN ARG ILE          
SEQRES  12 A 1226  LEU LYS PHE LEU GLU GLU LEU GLY GLU GLY LYS ALA THR          
SEQRES  13 A 1226  THR ALA HIS ASP LEU SER GLY LYS LEU GLY THR PRO LYS          
SEQRES  14 A 1226  LYS GLU ILE ASN ARG VAL LEU TYR SER LEU ALA LYS LYS          
SEQRES  15 A 1226  GLY LYS LEU GLN LYS GLU ALA GLY THR PRO PRO LEU TRP          
SEQRES  16 A 1226  LYS ILE ALA VAL SER THR GLN ALA TRP ASN GLN HIS SER          
SEQRES  17 A 1226  GLY VAL VAL ARG PRO ASP GLY HIS SER GLN GLY ALA PRO          
SEQRES  18 A 1226  ASN SER ASP PRO SER LEU GLU PRO GLU ASP ARG ASN SER          
SEQRES  19 A 1226  THR SER VAL SER GLU ASP LEU LEU GLU PRO PHE ILE ALA          
SEQRES  20 A 1226  VAL SER ALA GLN ALA TRP ASN GLN HIS SER GLY VAL VAL          
SEQRES  21 A 1226  ARG PRO ASP SER HIS SER GLN GLY SER PRO ASN SER ASP          
SEQRES  22 A 1226  PRO GLY LEU GLU PRO GLU ASP SER ASN SER THR SER ALA          
SEQRES  23 A 1226  LEU GLU ASP PRO LEU GLU PHE LEU ASP MET ALA GLU ILE          
SEQRES  24 A 1226  LYS GLU LYS ILE CYS ASP TYR LEU PHE ASN VAL SER ASP          
SEQRES  25 A 1226  SER SER ALA LEU ASN LEU ALA LYS ASN ILE GLY LEU THR          
SEQRES  26 A 1226  LYS ALA ARG ASP ILE ASN ALA VAL LEU ILE ASP MET GLU          
SEQRES  27 A 1226  ARG GLN GLY ASP VAL TYR ARG GLN GLY THR THR PRO PRO          
SEQRES  28 A 1226  ILE TRP HIS LEU THR ASP LYS LYS ARG GLU ARG MET GLN          
SEQRES  29 A 1226  ILE LYS ARG ASN THR ASN SER VAL PRO GLU THR ALA PRO          
SEQRES  30 A 1226  ALA ALA ILE PRO GLU THR LYS ARG ASN ALA GLU PHE LEU          
SEQRES  31 A 1226  THR CYS ASN ILE PRO THR SER ASN ALA SER ASN ASN MET          
SEQRES  32 A 1226  VAL THR THR GLU LYS VAL GLU ASN GLY GLN GLU PRO VAL          
SEQRES  33 A 1226  ILE LYS LEU GLU ASN ARG GLN GLU ALA ARG PRO GLU PRO          
SEQRES  34 A 1226  ALA ARG LEU LYS PRO PRO VAL HIS TYR ASN GLY PRO SER          
SEQRES  35 A 1226  LYS ALA GLY TYR VAL ASP PHE GLU ASN GLY GLN TRP ALA          
SEQRES  36 A 1226  THR ASP ASP ILE PRO ASP ASP LEU ASN SER ILE ARG ALA          
SEQRES  37 A 1226  ALA PRO GLY GLU PHE ARG ALA ILE MET GLU MET PRO SER          
SEQRES  38 A 1226  PHE TYR SER HIS GLY LEU PRO ARG CYS SER PRO TYR LYS          
SEQRES  39 A 1226  LYS LEU THR GLU CYS GLN LEU LYS ASN PRO ILE SER GLY          
SEQRES  40 A 1226  LEU LEU GLU TYR ALA GLN PHE ALA SER GLN THR CYS GLU          
SEQRES  41 A 1226  PHE ASN MET ILE GLU GLN SER GLY PRO PRO HIS GLU PRO          
SEQRES  42 A 1226  ARG PHE LYS PHE GLN VAL VAL ILE ASN GLY ARG GLU PHE          
SEQRES  43 A 1226  PRO PRO ALA GLU ALA GLY SER LYS LYS VAL ALA LYS GLN          
SEQRES  44 A 1226  ASP ALA ALA MET LYS ALA MET THR ILE LEU LEU GLU GLU          
SEQRES  45 A 1226  ALA LYS ALA LYS ASP SER GLY LYS SER GLU GLU SER SER          
SEQRES  46 A 1226  HIS TYR SER THR GLU LYS GLU SER GLU LYS THR ALA GLU          
SEQRES  47 A 1226  SER GLN THR PRO THR PRO SER ALA THR SER PHE PHE SER          
SEQRES  48 A 1226  GLY LYS SER PRO VAL THR THR LEU LEU GLU CYS MET HIS          
SEQRES  49 A 1226  LYS LEU GLY ASN SER CYS GLU PHE ARG LEU LEU SER LYS          
SEQRES  50 A 1226  GLU GLY PRO ALA HIS GLU PRO LYS PHE GLN TYR CYS VAL          
SEQRES  51 A 1226  ALA VAL GLY ALA GLN THR PHE PRO SER VAL SER ALA PRO          
SEQRES  52 A 1226  SER LYS LYS VAL ALA LYS GLN MET ALA ALA GLU GLU ALA          
SEQRES  53 A 1226  MET LYS ALA LEU HIS GLY GLU ALA THR ASN SER MET ALA          
SEQRES  54 A 1226  SER ASP ASN GLN PRO GLU GLY MET ILE SER GLU SER LEU          
SEQRES  55 A 1226  ASP ASN LEU GLU SER MET MET PRO ASN LYS VAL ARG LYS          
SEQRES  56 A 1226  ILE GLY GLU LEU VAL ARG TYR LEU ASN THR ASN PRO VAL          
SEQRES  57 A 1226  GLY GLY LEU LEU GLU TYR ALA ARG SER HIS GLY PHE ALA          
SEQRES  58 A 1226  ALA GLU PHE LYS LEU VAL ASP GLN SER GLY PRO PRO HIS          
SEQRES  59 A 1226  GLU PRO LYS PHE VAL TYR GLN ALA LYS VAL GLY GLY ARG          
SEQRES  60 A 1226  TRP PHE PRO ALA VAL CYS ALA HIS SER LYS LYS GLN GLY          
SEQRES  61 A 1226  LYS GLN GLU ALA ALA ASP ALA ALA LEU ARG VAL LEU ILE          
SEQRES  62 A 1226  GLY GLU ASN GLU LYS ALA GLU ARG MET GLY PHE THR GLU          
SEQRES  63 A 1226  VAL THR PRO VAL THR GLY ALA SER LEU ARG ARG THR MET          
SEQRES  64 A 1226  LEU LEU LEU SER ARG SER PRO GLU ALA GLN PRO LYS THR          
SEQRES  65 A 1226  LEU PRO LEU THR GLY SER THR PHE HIS ASP GLN ILE ALA          
SEQRES  66 A 1226  MET LEU SER HIS ARG CYS PHE ASN THR LEU THR ASN SER          
SEQRES  67 A 1226  PHE GLN PRO SER LEU LEU GLY ARG LYS ILE LEU ALA ALA          
SEQRES  68 A 1226  ILE ILE MET LYS LYS ASP SER GLU ASP MET GLY VAL VAL          
SEQRES  69 A 1226  VAL SER LEU GLY THR GLY ASN ARG CYS VAL LYS GLY ASP          
SEQRES  70 A 1226  SER LEU SER LEU LYS GLY GLU THR VAL ASN ASP CYS HIS          
SEQRES  71 A 1226  ALA GLU ILE ILE SER ARG ARG GLY PHE ILE ARG PHE LEU          
SEQRES  72 A 1226  TYR SER GLU LEU MET LYS TYR ASN SER GLN THR ALA LYS          
SEQRES  73 A 1226  ASP SER ILE PHE GLU PRO ALA LYS GLY GLY GLU LYS LEU          
SEQRES  74 A 1226  GLN ILE LYS LYS THR VAL SER PHE HIS LEU TYR ILE SER          
SEQRES  75 A 1226  THR ALA PRO CYS GLY ASP GLY ALA LEU PHE ASP LYS SER          
SEQRES  76 A 1226  CYS SER ASP ARG ALA MET GLU SER THR GLU SER ARG HIS          
SEQRES  77 A 1226  TYR PRO VAL PHE GLU ASN PRO LYS GLN GLY LYS LEU ARG          
SEQRES  78 A 1226  THR LYS VAL GLU ASN GLY GLU GLY THR ILE PRO VAL GLU          
SEQRES  79 A 1226  SER SER ASP ILE VAL PRO THR TRP ASP GLY ILE ARG LEU          
SEQRES  80 A 1226  GLY GLU ARG LEU ARG THR MET SER CYS SER ASP LYS ILE          
SEQRES  81 A 1226  LEU ARG TRP ASN VAL LEU GLY LEU GLN GLY ALA LEU LEU          
SEQRES  82 A 1226  THR HIS PHE LEU GLN PRO ILE TYR LEU LYS SER VAL THR          
SEQRES  83 A 1226  LEU GLY TYR LEU PHE SER GLN GLY HIS LEU THR ARG ALA          
SEQRES  84 A 1226  ILE CYS CYS ARG VAL THR ARG ASP GLY SER ALA PHE GLU          
SEQRES  85 A 1226  ASP GLY LEU ARG HIS PRO PHE ILE VAL ASN HIS PRO LYS          
SEQRES  86 A 1226  VAL GLY ARG VAL SER ILE TYR ASP SER LYS ARG GLN SER          
SEQRES  87 A 1226  GLY LYS THR LYS GLU THR SER VAL ASN TRP CYS LEU ALA          
SEQRES  88 A 1226  ASP GLY TYR ASP LEU GLU ILE LEU ASP GLY THR ARG GLY          
SEQRES  89 A 1226  THR VAL ASP GLY PRO ARG ASN GLU LEU SER ARG VAL SER          
SEQRES  90 A 1226  LYS LYS ASN ILE PHE LEU LEU PHE LYS LYS LEU CYS SER          
SEQRES  91 A 1226  PHE ARG TYR ARG ARG ASP LEU LEU ARG LEU SER TYR GLY          
SEQRES  92 A 1226  GLU ALA LYS LYS ALA ALA ARG ASP TYR GLU THR ALA LYS          
SEQRES  93 A 1226  ASN TYR PHE LYS LYS GLY LEU LYS ASP MET GLY TYR GLY          
SEQRES  94 A 1226  ASN TRP ILE SER LYS PRO GLN GLU GLU LYS ASN PHE TYR          
SEQRES  95 A 1226  LEU CYS PRO VAL                                              
HELIX    1   1 SER A   37  LYS A   48  1                                  12
HELIX    2   2 SER A  128  GLU A  149  1                                  22
HELIX    3   3 ASP A  160  LEU A  165  1                                   6
HELIX    4   4 LYS A  169  LYS A  181  1                                  13
HELIX    5   5 MET A  296  ASN A  309  1                                  14
HELIX    6   6 ALA A  315  ILE A  322  1                                   8
HELIX    7   7 ALA A  327  GLN A  340  1                                  14
HELIX    8   8 ASP A  357  ASN A  370  1                                  14
HELIX    9   9 ASP A  461  ASN A  464  1                                   4
HELIX   10  10 GLU A  472  MET A  477  1                                   6
HELIX   11  11 PRO A  492  LEU A  501  1                                  10
HELIX   12  12 PRO A  504  PHE A  514  1                                  11
HELIX   13  13 LYS A  554  SER A  578  1                                  25
HELIX   14  14 PRO A  615  LYS A  625  1                                  11
HELIX   15  15 LYS A  665  MET A  688  1                                  24
HELIX   16  16 ASP A  703  MET A  708  1                                   6
HELIX   17  17 ASN A  711  THR A  725  1                                  15
HELIX   18  18 PRO A  727  HIS A  738  1                                  12
HELIX   19  19 LYS A  777  ARG A  801  1                                  25
HELIX   20  20 GLY A  812  LEU A  822  1                                  11
HELIX   21  21 PHE A  840  THR A  856  1                                  17
HELIX   22  22 PRO A  861  LEU A  863  1                                   3
HELIX   23  23 GLY A  896  SER A  898  1                                   3
HELIX   24  24 ALA A  911  LYS A  929  1                                  19
HELIX   25  25 ASP A  968  ALA A  970  1                                   3
HELIX   26  26 LYS A  974  CYS A  976  1                                   3
HELIX   27  27 TRP A 1022  LEU A 1027  1                                   6
HELIX   28  28 CYS A 1036  LEU A 1046  1                                  11
HELIX   29  29 ALA A 1051  THR A 1054  1                                   4
HELIX   30  30 GLN A 1073  THR A 1085  1                                  13
HELIX   31  31 ALA A 1090  ASP A 1093  1                                   4
HELIX   32  32 LEU A 1130  ASP A 1132  1                                   3
HELIX   33  33 LYS A 1158  PHE A 1171  1                                  14
HELIX   34  34 ARG A 1175  LEU A 1178  1                                   4
HELIX   35  35 TYR A 1182  LYS A 1187  1                                   6
HELIX   36  36 ARG A 1190  ASP A 1205  1                                  16
HELIX   37  37 GLU A 1217  LYS A 1219  1                                   3
SHEET    1   1 1 LEU A 185  LYS A 187  0
SHEET    2   2 1 TRP A 195  ILE A 197  0
SHEET    3   3 1 ASP A 312  SER A 314  0
SHEET    4   4 1 VAL A 343  GLN A 346  0
SHEET    5   5 1 ILE A 352  LEU A 355  0
SHEET    6   6 1 CYS A 519  SER A 527  0
SHEET    7   7 1 ARG A 534  ILE A 541  0
SHEET    8   8 1 ALA A 549  ALA A 551  0
SHEET    9   9 1 CYS A 630  GLU A 638  0
SHEET   10  10 1 LYS A 645  VAL A 652  0
SHEET   11  11 1 VAL A 660  ALA A 662  0
SHEET   12  12 1 ALA A 742  SER A 750  0
SHEET   13  13 1 LYS A 757  VAL A 764  0
SHEET   14  14 1 ALA A 771  ALA A 774  0
SHEET   15  15 1 LEU A 869  LYS A 875  0
SHEET   16  16 1 VAL A 883  THR A 889  0
SHEET   17  17 1 ASN A 891  CYS A 893  0
SHEET   18  18 1 ASP A 908  HIS A 910  0
SHEET   19  19 1 PHE A 940  PRO A 942  0
SHEET   20  20 1 LEU A 949  ILE A 951  0
SHEET   21  21 1 SER A 956  ILE A 961  0
SHEET   22  22 1 ARG A1001  LYS A1003  0
SHEET   23  23 1 THR A1010  PRO A1012  0
SHEET   24  24 1 SER A1064  LEU A1067  0
SHEET   25  25 1 LYS A1105  ARG A1108  0
SHEET   26  26 1 THR A1124  CYS A1129  0
SHEET   27  27 1 GLU A1137  ASP A1140  0
CRYST1    1.000    1.000    1.000  90.00  90.00  90.00 P 1           1          
ORIGX1      1.000000  0.000000  0.000000        0.00000                         
ORIGX2      0.000000  1.000000  0.000000        0.00000                         
ORIGX3      0.000000  0.000000  1.000000        0.00000                         
SCALE1      1.000000  0.000000  0.000000        0.00000                         
SCALE2      0.000000  1.000000  0.000000        0.00000                         
SCALE3      0.000000  0.000000  1.000000        0.00000                         
ATOM   1044  N   LEU A 133     -28.660  19.541 -19.358  1.00 33.42           N
ATOM   1045  CA  LEU A 133     -29.009  19.991 -20.714  1.00 33.42           C
ATOM   1046  C   LEU A 133     -29.548  21.433 -20.726  1.00 33.42           C
ATOM   1047  CB  LEU A 133     -30.013  19.007 -21.346  1.00 33.42           C
ATOM   1048  O   LEU A 133     -29.322  22.163 -21.689  1.00 33.42           O
ATOM   1049  CG  LEU A 133     -29.374  17.684 -21.811  1.00 33.42           C
ATOM   1050  CD1 LEU A 133     -30.458  16.653 -22.123  1.00 33.42           C
ATOM   1051  CD2 LEU A 133     -28.533  17.872 -23.080  1.00 33.42           C
ATOM   1052  N   SER A 134     -30.200  21.876 -19.644  1.00 39.20           N
ATOM   1053  CA  SER A 134     -30.769  23.228 -19.556  1.00 39.20           C
ATOM   1054  C   SER A 134     -29.740  24.329 -19.270  1.00 39.20           C
ATOM   1055  CB  SER A 134     -31.954  23.279 -18.582  1.00 39.20           C
ATOM   1056  O   SER A 134     -29.990  25.469 -19.636  1.00 39.20           O
ATOM   1057  OG  SER A 134     -31.575  23.145 -17.225  1.00 39.20           O
ATOM   1058  N   ILE A 135     -28.551  24.027 -18.722  1.00 41.36           N
ATOM   1059  CA  ILE A 135     -27.511  25.052 -18.459  1.00 41.36           C
ATOM   1060  C   ILE A 135     -27.023  25.713 -19.762  1.00 41.36           C
ATOM   1061  CB  ILE A 135     -26.331  24.456 -17.646  1.00 41.36           C
ATOM   1062  O   ILE A 135     -26.817  26.926 -19.812  1.00 41.36           O
ATOM   1063  CG1 ILE A 135     -26.818  23.970 -16.260  1.00 41.36           C
ATOM   1064  CG2 ILE A 135     -25.198  25.490 -17.468  1.00 41.36           C
ATOM   1065  CD1 ILE A 135     -25.761  23.231 -15.426  1.00 41.36           C
ATOM   1066  N   TYR A 136     -26.880  24.940 -20.844  1.00 46.01           N
ATOM   1067  CA  TYR A 136     -26.503  25.488 -22.156  1.00 46.01           C
ATOM   1068  C   TYR A 136     -27.640  26.297 -22.804  1.00 46.01           C
ATOM   1069  CB  TYR A 136     -26.038  24.348 -23.079  1.00 46.01           C
ATOM   1070  O   TYR A 136     -27.393  27.169 -23.635  1.00 46.01           O
ATOM   1071  CG  TYR A 136     -24.715  24.639 -23.759  1.00 46.01           C
ATOM   1072  CD1 TYR A 136     -24.670  25.351 -24.974  1.00 46.01           C
ATOM   1073  CD2 TYR A 136     -23.521  24.228 -23.139  1.00 46.01           C
ATOM   1074  CE1 TYR A 136     -23.428  25.634 -25.580  1.00 46.01           C
ATOM   1075  CE2 TYR A 136     -22.280  24.515 -23.734  1.00 46.01           C
ATOM   1076  OH  TYR A 136     -21.023  25.487 -25.518  1.00 46.01           O
ATOM   1077  CZ  TYR A 136     -22.233  25.217 -24.958  1.00 46.01           C
ATOM   1078  N   GLN A 137     -28.884  26.003 -22.420  1.00 58.27           N
ATOM   1079  CA  GLN A 137     -30.098  26.636 -22.932  1.00 58.27           C
ATOM   1080  C   GLN A 137     -30.407  27.946 -22.180  1.00 58.27           C
ATOM   1081  CB  GLN A 137     -31.223  25.584 -22.869  1.00 58.27           C
ATOM   1082  O   GLN A 137     -30.750  28.936 -22.822  1.00 58.27           O
ATOM   1083  CG  GLN A 137     -32.241  25.705 -24.014  1.00 58.27           C
ATOM   1084  CD  GLN A 137     -33.151  24.478 -24.129  1.00 58.27           C
ATOM   1085  NE2 GLN A 137     -33.975  24.398 -25.151  1.00 58.27           N
ATOM   1086  OE1 GLN A 137     -33.140  23.558 -23.330  1.00 58.27           O
ATOM   1087  N   ASP A 138     -30.164  27.988 -20.862  1.00 74.14           N
ATOM   1088  CA  ASP A 138     -30.170  29.192 -20.012  1.00 74.14           C
ATOM   1089  C   ASP A 138     -29.199  30.252 -20.543  1.00 74.14           C
ATOM   1090  CB  ASP A 138     -29.782  28.805 -18.568  1.00 74.14           C
ATOM   1091  O   ASP A 138     -29.581  31.400 -20.749  1.00 74.14           O
ATOM   1092  CG  ASP A 138     -29.586  30.027 -17.651  1.00 74.14           C
ATOM   1093  OD1 ASP A 138     -30.598  30.684 -17.336  1.00 74.14           O
ATOM   1094  OD2 ASP A 138     -28.422  30.329 -17.276  1.00 74.14           O
ATOM   1095  N   GLN A 139     -27.956  29.871 -20.852  1.00 78.23           N
ATOM   1096  CA  GLN A 139     -26.968  30.809 -21.397  1.00 78.23           C
ATOM   1097  C   GLN A 139     -27.339  31.318 -22.803  1.00 78.23           C
ATOM   1098  CB  GLN A 139     -25.577  30.161 -21.367  1.00 78.23           C
ATOM   1099  O   GLN A 139     -27.070  32.477 -23.118  1.00 78.23           O
ATOM   1100  CG  GLN A 139     -25.014  30.045 -19.936  1.00 78.23           C
ATOM   1101  CD  GLN A 139     -24.541  31.372 -19.330  1.00 78.23           C
ATOM   1102  NE2 GLN A 139     -24.033  31.366 -18.116  1.00 78.23           N
ATOM   1103  OE1 GLN A 139     -24.551  32.430 -19.937  1.00 78.23           O
ATOM   1104  N   GLU A 140     -28.004  30.507 -23.640  1.00 86.95           N
ATOM   1105  CA  GLU A 140     -28.553  30.987 -24.919  1.00 86.95           C
ATOM   1106  C   GLU A 140     -29.676  32.014 -24.695  1.00 86.95           C
ATOM   1107  CB  GLU A 140     -29.007  29.807 -25.811  1.00 86.95           C
ATOM   1108  O   GLU A 140     -29.656  33.084 -25.303  1.00 86.95           O
ATOM   1109  CG  GLU A 140     -29.322  30.302 -27.234  1.00 86.95           C
ATOM   1110  CD  GLU A 140     -29.617  29.205 -28.273  1.00 86.95           C
ATOM   1111  OE1 GLU A 140     -30.593  29.325 -29.063  1.00 86.95           O
ATOM   1112  OE2 GLU A 140     -28.811  28.255 -28.394  1.00 86.95           O
ATOM   1113  N   GLN A 141     -30.614  31.730 -23.786  1.00 86.51           N
ATOM   1114  CA  GLN A 141     -31.718  32.634 -23.449  1.00 86.51           C
ATOM   1115  C   GLN A 141     -31.240  33.929 -22.783  1.00 86.51           C
ATOM   1116  CB  GLN A 141     -32.725  31.908 -22.545  1.00 86.51           C
ATOM   1117  O   GLN A 141     -31.717  35.001 -23.137  1.00 86.51           O
ATOM   1118  CG  GLN A 141     -33.555  30.877 -23.325  1.00 86.51           C
ATOM   1119  CD  GLN A 141     -34.539  30.110 -22.444  1.00 86.51           C
ATOM   1120  NE2 GLN A 141     -35.492  29.415 -23.024  1.00 86.51           N
ATOM   1121  OE1 GLN A 141     -34.485  30.105 -21.229  1.00 86.51           O
ATOM   1122  N   ARG A 142     -30.269  33.870 -21.866  1.00 89.88           N
ATOM   1123  CA  ARG A 142     -29.730  35.049 -21.166  1.00 89.88           C
ATOM   1124  C   ARG A 142     -28.945  35.981 -22.086  1.00 89.88           C
ATOM   1125  CB  ARG A 142     -28.876  34.593 -19.977  1.00 89.88           C
ATOM   1126  O   ARG A 142     -29.014  37.192 -21.902  1.00 89.88           O
ATOM   1127  CG  ARG A 142     -29.757  34.070 -18.829  1.00 89.88           C
ATOM   1128  CD  ARG A 142     -28.913  33.435 -17.726  1.00 89.88           C
ATOM   1129  NE  ARG A 142     -27.985  34.401 -17.106  1.00 89.88           N
ATOM   1130  NH1 ARG A 142     -26.526  32.832 -16.320  1.00 89.88           N
ATOM   1131  NH2 ARG A 142     -26.026  35.024 -16.141  1.00 89.88           N
ATOM   1132  CZ  ARG A 142     -26.850  34.080 -16.519  1.00 89.88           C
ATOM   1133  N   ILE A 143     -28.236  35.443 -23.082  1.00 89.42           N
ATOM   1134  CA  ILE A 143     -27.569  36.261 -24.107  1.00 89.42           C
ATOM   1135  C   ILE A 143     -28.596  36.890 -25.055  1.00 89.42           C
ATOM   1136  CB  ILE A 143     -26.470  35.443 -24.824  1.00 89.42           C
ATOM   1137  O   ILE A 143     -28.473  38.076 -25.346  1.00 89.42           O
ATOM   1138  CG1 ILE A 143     -25.274  35.296 -23.854  1.00 89.42           C
ATOM   1139  CG2 ILE A 143     -26.004  36.106 -26.135  1.00 89.42           C
ATOM   1140  CD1 ILE A 143     -24.205  34.290 -24.285  1.00 89.42           C
ATOM   1141  N   LEU A 144     -29.622  36.147 -25.491  1.00 89.60           N
ATOM   1142  CA  LEU A 144     -30.701  36.703 -26.320  1.00 89.60           C
ATOM   1143  C   LEU A 144     -31.472  37.801 -25.577  1.00 89.60           C
ATOM   1144  CB  LEU A 144     -31.636  35.582 -26.806  1.00 89.60           C
ATOM   1145  O   LEU A 144     -31.484  38.932 -26.046  1.00 89.60           O
ATOM   1146  CG  LEU A 144     -31.015  34.677 -27.886  1.00 89.60           C
ATOM   1147  CD1 LEU A 144     -31.902  33.449 -28.106  1.00 89.60           C
ATOM   1148  CD2 LEU A 144     -30.856  35.394 -29.230  1.00 89.60           C
ATOM   1149  N   LYS A 145     -31.991  37.520 -24.376  1.00 88.17           N
ATOM   1150  CA  LYS A 145     -32.740  38.480 -23.549  1.00 88.17           C
ATOM   1151  C   LYS A 145     -31.954  39.763 -23.274  1.00 88.17           C
ATOM   1152  CB  LYS A 145     -33.164  37.787 -22.245  1.00 88.17           C
ATOM   1153  O   LYS A 145     -32.516  40.848 -23.329  1.00 88.17           O
ATOM   1154  CG  LYS A 145     -34.088  38.670 -21.392  1.00 88.17           C
ATOM   1155  CD  LYS A 145     -34.617  37.891 -20.179  1.00 88.17           C
ATOM   1156  CE  LYS A 145     -35.722  38.666 -19.449  1.00 88.17           C
ATOM   1157  NZ  LYS A 145     -35.197  39.835 -18.708  1.00 88.17           N
ATOM   1158  N   PHE A 146     -30.647  39.667 -23.027  1.00 89.30           N
ATOM   1159  CA  PHE A 146     -29.821  40.860 -22.839  1.00 89.30           C
ATOM   1160  C   PHE A 146     -29.621  41.671 -24.139  1.00 89.30           C
ATOM   1161  CB  PHE A 146     -28.484  40.453 -22.214  1.00 89.30           C
ATOM   1162  O   PHE A 146     -29.508  42.896 -24.101  1.00 89.30           O
ATOM   1163  CG  PHE A 146     -27.609  41.667 -22.016  1.00 89.30           C
ATOM   1164  CD1 PHE A 146     -26.643  41.987 -22.983  1.00 89.30           C
ATOM   1165  CD2 PHE A 146     -27.921  42.589 -21.002  1.00 89.30           C
ATOM   1166  CE1 PHE A 146     -25.975  43.219 -22.939  1.00 89.30           C
ATOM   1167  CE2 PHE A 146     -27.292  43.844 -20.984  1.00 89.30           C
ATOM   1168  CZ  PHE A 146     -26.331  44.161 -21.963  1.00 89.30           C
ATOM   1169  N   LEU A 147     -29.578  41.009 -25.299  1.00 88.71           N
ATOM   1170  CA  LEU A 147     -29.516  41.678 -26.602  1.00 88.71           C
ATOM   1171  C   LEU A 147     -30.885  42.258 -27.018  1.00 88.71           C
ATOM   1172  CB  LEU A 147     -28.922  40.707 -27.641  1.00 88.71           C
ATOM   1173  O   LEU A 147     -30.911  43.273 -27.706  1.00 88.71           O
ATOM   1174  CG  LEU A 147     -27.435  40.372 -27.397  1.00 88.71           C
ATOM   1175  CD1 LEU A 147     -27.005  39.130 -28.173  1.00 88.71           C
ATOM   1176  CD2 LEU A 147     -26.507  41.491 -27.865  1.00 88.71           C
ATOM   1177  N   GLU A 148     -31.998  41.685 -26.548  1.00 86.38           N
ATOM   1178  CA  GLU A 148     -33.351  42.264 -26.639  1.00 86.38           C
ATOM   1179  C   GLU A 148     -33.464  43.517 -25.749  1.00 86.38           C
ATOM   1180  CB  GLU A 148     -34.416  41.213 -26.239  1.00 86.38           C
ATOM   1181  O   GLU A 148     -33.895  44.572 -26.210  1.00 86.38           O
ATOM   1182  CG  GLU A 148     -34.516  40.029 -27.222  1.00 86.38           C
ATOM   1183  CD  GLU A 148     -35.273  38.791 -26.706  1.00 86.38           C
ATOM   1184  OE1 GLU A 148     -35.316  37.798 -27.471  1.00 86.38           O
ATOM   1185  OE2 GLU A 148     -35.719  38.786 -25.534  1.00 86.38           O
ATOM   1186  N   GLU A 149     -32.988  43.447 -24.499  1.00 86.31           N
ATOM   1187  CA  GLU A 149     -32.955  44.564 -23.533  1.00 86.31           C
ATOM   1188  C   GLU A 149     -32.079  45.749 -23.973  1.00 86.31           C
ATOM   1189  CB  GLU A 149     -32.439  44.051 -22.176  1.00 86.31           C
ATOM   1190  O   GLU A 149     -32.285  46.876 -23.519  1.00 86.31           O
ATOM   1191  CG  GLU A 149     -33.496  43.267 -21.385  1.00 86.31           C
ATOM   1192  CD  GLU A 149     -32.926  42.537 -20.156  1.00 86.31           C
ATOM   1193  OE1 GLU A 149     -33.721  41.819 -19.502  1.00 86.31           O
ATOM   1194  OE2 GLU A 149     -31.720  42.655 -19.840  1.00 86.31           O
ATOM   1195  N   LEU A 150     -31.112  45.534 -24.872  1.00 84.19           N
ATOM   1196  CA  LEU A 150     -30.366  46.624 -25.505  1.00 84.19           C
ATOM   1197  C   LEU A 150     -31.220  47.426 -26.503  1.00 84.19           C
ATOM   1198  CB  LEU A 150     -29.095  46.058 -26.164  1.00 84.19           C
ATOM   1199  O   LEU A 150     -30.899  48.590 -26.763  1.00 84.19           O
ATOM   1200  CG  LEU A 150     -27.921  45.889 -25.185  1.00 84.19           C
ATOM   1201  CD1 LEU A 150     -26.824  45.054 -25.840  1.00 84.19           C
ATOM   1202  CD2 LEU A 150     -27.292  47.234 -24.800  1.00 84.19           C
ATOM   1203  N   GLY A 151     -32.315  46.859 -27.011  1.00 74.83           N
ATOM   1204  CA  GLY A 151     -33.190  47.443 -28.025  1.00 74.83           C
ATOM   1205  C   GLY A 151     -32.659  47.283 -29.452  1.00 74.83           C
ATOM   1206  O   GLY A 151     -31.452  47.179 -29.682  1.00 74.83           O
ATOM   1207  N   GLU A 152     -33.578  47.286 -30.419  1.00 69.31           N
ATOM   1208  CA  GLU A 152     -33.276  47.031 -31.831  1.00 69.31           C
ATOM   1209  C   GLU A 152     -32.174  47.943 -32.392  1.00 69.31           C
ATOM   1210  CB  GLU A 152     -34.541  47.140 -32.693  1.00 69.31           C
ATOM   1211  O   GLU A 152     -32.003  49.098 -31.993  1.00 69.31           O
ATOM   1212  CG  GLU A 152     -35.607  46.106 -32.298  1.00 69.31           C
ATOM   1213  CD  GLU A 152     -36.746  46.027 -33.324  1.00 69.31           C
ATOM   1214  OE1 GLU A 152     -37.301  44.916 -33.467  1.00 69.31           O
ATOM   1215  OE2 GLU A 152     -37.022  47.062 -33.970  1.00 69.31           O
ATOM   1216  N   GLY A 153     -31.380  47.391 -33.311  1.00 71.41           N
ATOM   1217  CA  GLY A 153     -30.249  48.075 -33.938  1.00 71.41           C
ATOM   1218  C   GLY A 153     -29.000  48.235 -33.061  1.00 71.41           C
ATOM   1219  O   GLY A 153     -27.913  48.383 -33.620  1.00 71.41           O
ATOM   1220  N   LYS A 154     -29.092  48.157 -31.724  1.00 83.22           N
ATOM   1221  CA  LYS A 154     -27.909  48.267 -30.854  1.00 83.22           C
ATOM   1222  C   LYS A 154     -27.071  46.989 -30.876  1.00 83.22           C
ATOM   1223  CB  LYS A 154     -28.277  48.663 -29.418  1.00 83.22           C
ATOM   1224  O   LYS A 154     -27.596  45.877 -30.851  1.00 83.22           O
ATOM   1225  CG  LYS A 154     -29.035  49.997 -29.346  1.00 83.22           C
ATOM   1226  CD  LYS A 154     -28.802  50.693 -27.994  1.00 83.22           C
ATOM   1227  CE  LYS A 154     -29.844  51.780 -27.700  1.00 83.22           C
ATOM   1228  NZ  LYS A 154     -31.181  51.184 -27.464  1.00 83.22           N
ATOM   1229  N   ALA A 155     -25.753  47.164 -30.865  1.00 87.91           N
ATOM   1230  CA  ALA A 155     -24.780  46.081 -30.833  1.00 87.91           C
ATOM   1231  C   ALA A 155     -23.829  46.220 -29.632  1.00 87.91           C
ATOM   1232  CB  ALA A 155     -24.049  46.040 -32.179  1.00 87.91           C
ATOM   1233  O   ALA A 155     -23.624  47.312 -29.104  1.00 87.91           O
ATOM   1234  N   THR A 156     -23.249  45.109 -29.179  1.00 91.24           N
ATOM   1235  CA  THR A 156     -22.357  45.069 -28.004  1.00 91.24           C
ATOM   1236  C   THR A 156     -21.204  44.085 -28.207  1.00 91.24           C
ATOM   1237  CB  THR A 156     -23.179  44.743 -26.747  1.00 91.24           C
ATOM   1238  O   THR A 156     -21.278  43.207 -29.070  1.00 91.24           O
ATOM   1239  CG2 THR A 156     -23.677  43.300 -26.722  1.00 91.24           C
ATOM   1240  OG1 THR A 156     -22.432  44.951 -25.572  1.00 91.24           O
ATOM   1241  N   THR A 157     -20.118  44.206 -27.438  1.00 93.17           N
ATOM   1242  CA  THR A 157     -18.989  43.276 -27.555  1.00 93.17           C
ATOM   1243  C   THR A 157     -19.175  42.044 -26.662  1.00 93.17           C
ATOM   1244  CB  THR A 157     -17.629  43.934 -27.269  1.00 93.17           C
ATOM   1245  O   THR A 157     -19.816  42.072 -25.609  1.00 93.17           O
ATOM   1246  CG2 THR A 157     -17.402  45.300 -27.909  1.00 93.17           C
ATOM   1247  OG1 THR A 157     -17.417  44.042 -25.889  1.00 93.17           O
ATOM   1248  N   ALA A 158     -18.491  40.952 -27.013  1.00 92.23           N
ATOM   1249  CA  ALA A 158     -18.381  39.772 -26.150  1.00 92.23           C
ATOM   1250  C   ALA A 158     -17.643  40.032 -24.812  1.00 92.23           C
ATOM   1251  CB  ALA A 158     -17.692  38.667 -26.955  1.00 92.23           C
ATOM   1252  O   ALA A 158     -17.599  39.150 -23.956  1.00 92.23           O
ATOM   1253  N   HIS A 159     -17.026  41.207 -24.631  1.00 91.71           N
ATOM   1254  CA  HIS A 159     -16.439  41.632 -23.359  1.00 91.71           C
ATOM   1255  C   HIS A 159     -17.505  42.236 -22.432  1.00 91.71           C
ATOM   1256  CB  HIS A 159     -15.294  42.610 -23.649  1.00 91.71           C
ATOM   1257  O   HIS A 159     -17.588  41.849 -21.269  1.00 91.71           O
ATOM   1258  CG  HIS A 159     -14.670  43.187 -22.412  1.00 91.71           C
ATOM   1259  CD2 HIS A 159     -13.665  42.634 -21.668  1.00 91.71           C
ATOM   1260  ND1 HIS A 159     -15.015  44.380 -21.819  1.00 91.71           N
ATOM   1261  CE1 HIS A 159     -14.224  44.541 -20.743  1.00 91.71           C
ATOM   1262  NE2 HIS A 159     -13.383  43.499 -20.615  1.00 91.71           N
ATOM   1263  N   ASP A 160     -18.380  43.092 -22.955  1.00 90.85           N
ATOM   1264  CA  ASP A 160     -19.411  43.779 -22.162  1.00 90.85           C
ATOM   1265  C   ASP A 160     -20.497  42.798 -21.706  1.00 90.85           C
ATOM   1266  CB  ASP A 160     -20.024  44.929 -22.973  1.00 90.85           C
ATOM   1267  O   ASP A 160     -20.912  42.810 -20.546  1.00 90.85           O
ATOM   1268  CG  ASP A 160     -18.965  45.701 -23.758  1.00 90.85           C
ATOM   1269  OD1 ASP A 160     -17.920  46.029 -23.154  1.00 90.85           O
ATOM   1270  OD2 ASP A 160     -19.133  45.793 -24.997  1.00 90.85           O
ATOM   1271  N   LEU A 161     -20.862  41.860 -22.588  1.00 91.50           N
ATOM   1272  CA  LEU A 161     -21.646  40.670 -22.249  1.00 91.50           C
ATOM   1273  C   LEU A 161     -21.000  39.854 -21.115  1.00 91.50           C
ATOM   1274  CB  LEU A 161     -21.775  39.803 -23.515  1.00 91.50           C
ATOM   1275  O   LEU A 161     -21.706  39.349 -20.245  1.00 91.50           O
ATOM   1276  CG  LEU A 161     -22.863  40.274 -24.493  1.00 91.50           C
ATOM   1277  CD1 LEU A 161     -22.631  39.663 -25.872  1.00 91.50           C
ATOM   1278  CD2 LEU A 161     -24.237  39.798 -24.028  1.00 91.50           C
ATOM   1279  N   SER A 162     -19.666  39.739 -21.089  1.00 91.33           N
ATOM   1280  CA  SER A 162     -18.942  38.992 -20.048  1.00 91.33           C
ATOM   1281  C   SER A 162     -18.988  39.696 -18.696  1.00 91.33           C
ATOM   1282  CB  SER A 162     -17.505  38.703 -20.499  1.00 91.33           C
ATOM   1283  O   SER A 162     -19.245  39.041 -17.686  1.00 91.33           O
ATOM   1284  OG  SER A 162     -16.881  37.756 -19.654  1.00 91.33           O
ATOM   1285  N   GLY A 163     -18.841  41.024 -18.688  1.00 89.39           N
ATOM   1286  CA  GLY A 163     -19.033  41.843 -17.492  1.00 89.39           C
ATOM   1287  C   GLY A 163     -20.468  41.782 -16.960  1.00 89.39           C
ATOM   1288  O   GLY A 163     -20.668  41.554 -15.770  1.00 89.39           O
ATOM   1289  N   LYS A 164     -21.476  41.929 -17.832  1.00 87.74           N
ATOM   1290  CA  LYS A 164     -22.891  42.001 -17.425  1.00 87.74           C
ATOM   1291  C   LYS A 164     -23.520  40.653 -17.059  1.00 87.74           C
ATOM   1292  CB  LYS A 164     -23.708  42.727 -18.505  1.00 87.74           C
ATOM   1293  O   LYS A 164     -24.340  40.606 -16.149  1.00 87.74           O
ATOM   1294  CG  LYS A 164     -23.388  44.232 -18.534  1.00 87.74           C
ATOM   1295  CD  LYS A 164     -24.284  44.948 -19.548  1.00 87.74           C
ATOM   1296  CE  LYS A 164     -24.100  46.469 -19.499  1.00 87.74           C
ATOM   1297  NZ  LYS A 164     -25.063  47.170 -20.389  1.00 87.74           N
ATOM   1298  N   LEU A 165     -23.138  39.552 -17.714  1.00 87.38           N
ATOM   1299  CA  LEU A 165     -23.675  38.211 -17.421  1.00 87.38           C
ATOM   1300  C   LEU A 165     -22.834  37.415 -16.405  1.00 87.38           C
ATOM   1301  CB  LEU A 165     -23.886  37.426 -18.733  1.00 87.38           C
ATOM   1302  O   LEU A 165     -23.167  36.260 -16.117  1.00 87.38           O
ATOM   1303  CG  LEU A 165     -24.898  38.058 -19.709  1.00 87.38           C
ATOM   1304  CD1 LEU A 165     -24.944  37.237 -20.995  1.00 87.38           C
ATOM   1305  CD2 LEU A 165     -26.314  38.090 -19.127  1.00 87.38           C
ATOM   1306  N   GLY A 166     -21.729  37.983 -15.903  1.00 86.87           N
ATOM   1307  CA  GLY A 166     -20.805  37.327 -14.964  1.00 86.87           C
ATOM   1308  C   GLY A 166     -20.171  36.036 -15.501  1.00 86.87           C
ATOM   1309  O   GLY A 166     -19.677  35.218 -14.729  1.00 86.87           O
ATOM   1310  N   THR A 167     -20.230  35.821 -16.817  1.00 86.04           N
ATOM   1311  CA  THR A 167     -19.887  34.560 -17.490  1.00 86.04           C
ATOM   1312  C   THR A 167     -18.647  34.785 -18.367  1.00 86.04           C
ATOM   1313  CB  THR A 167     -21.092  34.043 -18.297  1.00 86.04           C
ATOM   1314  O   THR A 167     -18.594  35.801 -19.066  1.00 86.04           O
ATOM   1315  CG2 THR A 167     -20.814  32.720 -19.008  1.00 86.04           C
ATOM   1316  OG1 THR A 167     -22.192  33.828 -17.431  1.00 86.04           O
ATOM   1317  N   PRO A 168     -17.621  33.909 -18.364  1.00 88.11           N
ATOM   1318  CA  PRO A 168     -16.353  34.198 -19.039  1.00 88.11           C
ATOM   1319  C   PRO A 168     -16.489  34.432 -20.552  1.00 88.11           C
ATOM   1320  CB  PRO A 168     -15.442  33.000 -18.737  1.00 88.11           C
ATOM   1321  O   PRO A 168     -17.114  33.643 -21.259  1.00 88.11           O
ATOM   1322  CG  PRO A 168     -15.995  32.455 -17.422  1.00 88.11           C
ATOM   1323  CD  PRO A 168     -17.495  32.696 -17.563  1.00 88.11           C
ATOM   1324  N   LYS A 169     -15.796  35.448 -21.088  1.00 90.61           N
ATOM   1325  CA  LYS A 169     -15.758  35.812 -22.524  1.00 90.61           C
ATOM   1326  C   LYS A 169     -15.522  34.623 -23.472  1.00 90.61           C
ATOM   1327  CB  LYS A 169     -14.686  36.911 -22.695  1.00 90.61           C
ATOM   1328  O   LYS A 169     -16.033  34.615 -24.587  1.00 90.61           O
ATOM   1329  CG  LYS A 169     -14.470  37.409 -24.138  1.00 90.61           C
ATOM   1330  CD  LYS A 169     -13.463  38.574 -24.160  1.00 90.61           C
ATOM   1331  CE  LYS A 169     -13.149  39.038 -25.590  1.00 90.61           C
ATOM   1332  NZ  LYS A 169     -12.158  40.150 -25.607  1.00 90.61           N
ATOM   1333  N   LYS A 170     -14.777  33.595 -23.042  1.00 90.42           N
ATOM   1334  CA  LYS A 170     -14.535  32.349 -23.803  1.00 90.42           C
ATOM   1335  C   LYS A 170     -15.798  31.493 -23.987  1.00 90.42           C
ATOM   1336  CB  LYS A 170     -13.420  31.555 -23.097  1.00 90.42           C
ATOM   1337  O   LYS A 170     -15.945  30.845 -25.018  1.00 90.42           O
ATOM   1338  CG  LYS A 170     -12.972  30.297 -23.866  1.00 90.42           C
ATOM   1339  CD  LYS A 170     -11.775  29.631 -23.168  1.00 90.42           C
ATOM   1340  CE  LYS A 170     -11.275  28.408 -23.950  1.00 90.42           C
ATOM   1341  NZ  LYS A 170     -10.045  27.835 -23.340  1.00 90.42           N
ATOM   1342  N   GLU A 171     -16.683  31.481 -22.998  1.00 87.34           N
ATOM   1343  CA  GLU A 171     -17.957  30.760 -23.013  1.00 87.34           C
ATOM   1344  C   GLU A 171     -19.028  31.564 -23.752  1.00 87.34           C
ATOM   1345  CB  GLU A 171     -18.327  30.442 -21.562  1.00 87.34           C
ATOM   1346  O   GLU A 171     -19.646  31.043 -24.677  1.00 87.34           O
ATOM   1347  CG  GLU A 171     -19.607  29.614 -21.419  1.00 87.34           C
ATOM   1348  CD  GLU A 171     -19.639  28.916 -20.052  1.00 87.34           C
ATOM   1349  OE1 GLU A 171     -20.047  27.734 -20.035  1.00 87.34           O
ATOM   1350  OE2 GLU A 171     -19.155  29.526 -19.071  1.00 87.34           O
ATOM   1351  N   ILE A 172     -19.127  32.867 -23.474  1.00 91.99           N
ATOM   1352  CA  ILE A 172     -20.005  33.778 -24.221  1.00 91.99           C
ATOM   1353  C   ILE A 172     -19.671  33.769 -25.717  1.00 91.99           C
ATOM   1354  CB  ILE A 172     -19.955  35.189 -23.604  1.00 91.99           C
ATOM   1355  O   ILE A 172     -20.576  33.620 -26.530  1.00 91.99           O
ATOM   1356  CG1 ILE A 172     -20.555  35.105 -22.181  1.00 91.99           C
ATOM   1357  CG2 ILE A 172     -20.668  36.228 -24.488  1.00 91.99           C
ATOM   1358  CD1 ILE A 172     -20.799  36.469 -21.550  1.00 91.99           C
ATOM   1359  N   ASN A 173     -18.390  33.812 -26.108  1.00 93.02           N
ATOM   1360  CA  ASN A 173     -17.995  33.657 -27.513  1.00 93.02           C
ATOM   1361  C   ASN A 173     -18.529  32.353 -28.137  1.00 93.02           C
ATOM   1362  CB  ASN A 173     -16.459  33.706 -27.641  1.00 93.02           C
ATOM   1363  O   ASN A 173     -18.968  32.374 -29.283  1.00 93.02           O
ATOM   1364  CG  ASN A 173     -15.880  35.104 -27.789  1.00 93.02           C
ATOM   1365  ND2 ASN A 173     -14.598  35.264 -27.562  1.00 93.02           N
ATOM   1366  OD1 ASN A 173     -16.516  36.055 -28.199  1.00 93.02           O
ATOM   1367  N   ARG A 174     -18.519  31.220 -27.416  1.00 89.62           N
ATOM   1368  CA  ARG A 174     -19.065  29.951 -27.940  1.00 89.62           C
ATOM   1369  C   ARG A 174     -20.565  30.055 -28.204  1.00 89.62           C
ATOM   1370  CB  ARG A 174     -18.787  28.781 -26.984  1.00 89.62           C
ATOM   1371  O   ARG A 174     -21.014  29.607 -29.256  1.00 89.62           O
ATOM   1372  CG  ARG A 174     -17.328  28.316 -27.002  1.00 89.62           C
ATOM   1373  CD  ARG A 174     -17.117  27.305 -25.869  1.00 89.62           C
ATOM   1374  NE  ARG A 174     -15.873  26.532 -26.042  1.00 89.62           N
ATOM   1375  NH1 ARG A 174     -16.105  25.215 -24.174  1.00 89.62           N
ATOM   1376  NH2 ARG A 174     -14.441  24.814 -25.608  1.00 89.62           N
ATOM   1377  CZ  ARG A 174     -15.479  25.530 -25.275  1.00 89.62           C
ATOM   1378  N   VAL A 175     -21.322  30.663 -27.289  1.00 91.83           N
ATOM   1379  CA  VAL A 175     -22.772  30.844 -27.454  1.00 91.83           C
ATOM   1380  C   VAL A 175     -23.081  31.867 -28.551  1.00 91.83           C
ATOM   1381  CB  VAL A 175     -23.459  31.196 -26.122  1.00 91.83           C
ATOM   1382  O   VAL A 175     -23.915  31.583 -29.400  1.00 91.83           O
ATOM   1383  CG1 VAL A 175     -24.981  31.271 -26.298  1.00 91.83           C
ATOM   1384  CG2 VAL A 175     -23.178  30.138 -25.046  1.00 91.83           C
ATOM   1385  N   LEU A 176     -22.354  32.986 -28.630  1.00 94.08           N
ATOM   1386  CA  LEU A 176     -22.490  33.992 -29.693  1.00 94.08           C
ATOM   1387  C   LEU A 176     -22.224  33.412 -31.093  1.00 94.08           C
ATOM   1388  CB  LEU A 176     -21.530  35.162 -29.412  1.00 94.08           C
ATOM   1389  O   LEU A 176     -23.060  33.551 -31.985  1.00 94.08           O
ATOM   1390  CG  LEU A 176     -21.930  36.101 -28.261  1.00 94.08           C
ATOM   1391  CD1 LEU A 176     -20.791  37.096 -28.039  1.00 94.08           C
ATOM   1392  CD2 LEU A 176     -23.204  36.884 -28.570  1.00 94.08           C
ATOM   1393  N   TYR A 177     -21.108  32.699 -31.292  1.00 93.42           N
ATOM   1394  CA  TYR A 177     -20.819  32.043 -32.576  1.00 93.42           C
ATOM   1395  C   TYR A 177     -21.809  30.906 -32.895  1.00 93.42           C
ATOM   1396  CB  TYR A 177     -19.356  31.563 -32.628  1.00 93.42           C
ATOM   1397  O   TYR A 177     -22.124  30.691 -34.065  1.00 93.42           O
ATOM   1398  CG  TYR A 177     -18.351  32.648 -32.996  1.00 93.42           C
ATOM   1399  CD1 TYR A 177     -18.317  33.136 -34.317  1.00 93.42           C
ATOM   1400  CD2 TYR A 177     -17.457  33.175 -32.043  1.00 93.42           C
ATOM   1401  CE1 TYR A 177     -17.430  34.173 -34.670  1.00 93.42           C
ATOM   1402  CE2 TYR A 177     -16.573  34.218 -32.385  1.00 93.42           C
ATOM   1403  OH  TYR A 177     -15.736  35.753 -34.039  1.00 93.42           O
ATOM   1404  CZ  TYR A 177     -16.568  34.728 -33.702  1.00 93.42           C
ATOM   1405  N   SER A 178     -22.348  30.212 -31.884  1.00 89.92           N
ATOM   1406  CA  SER A 178     -23.440  29.240 -32.058  1.00 89.92           C
ATOM   1407  C   SER A 178     -24.738  29.923 -32.511  1.00 89.92           C
ATOM   1408  CB  SER A 178     -23.659  28.472 -30.748  1.00 89.92           C
ATOM   1409  O   SER A 178     -25.342  29.510 -33.497  1.00 89.92           O
ATOM   1410  OG  SER A 178     -24.640  27.462 -30.887  1.00 89.92           O
ATOM   1411  N   LEU A 179     -25.129  31.015 -31.853  1.00 91.82           N
ATOM   1412  CA  LEU A 179     -26.317  31.812 -32.161  1.00 91.82           C
ATOM   1413  C   LEU A 179     -26.264  32.450 -33.555  1.00 91.82           C
ATOM   1414  CB  LEU A 179     -26.465  32.898 -31.082  1.00 91.82           C
ATOM   1415  O   LEU A 179     -27.262  32.412 -34.274  1.00 91.82           O
ATOM   1416  CG  LEU A 179     -27.170  32.447 -29.792  1.00 91.82           C
ATOM   1417  CD1 LEU A 179     -27.122  33.554 -28.739  1.00 91.82           C
ATOM   1418  CD2 LEU A 179     -28.638  32.149 -30.088  1.00 91.82           C
ATOM   1419  N   ALA A 180     -25.108  32.969 -33.973  1.00 91.38           N
ATOM   1420  CA  ALA A 180     -24.918  33.462 -35.337  1.00 91.38           C
ATOM   1421  C   ALA A 180     -24.942  32.326 -36.373  1.00 91.38           C
ATOM   1422  CB  ALA A 180     -23.630  34.284 -35.399  1.00 91.38           C
ATOM   1423  O   ALA A 180     -25.559  32.474 -37.425  1.00 91.38           O
ATOM   1424  N   LYS A 181     -24.381  31.146 -36.065  1.00 88.68           N
ATOM   1425  CA  LYS A 181     -24.523  29.957 -36.928  1.00 88.68           C
ATOM   1426  C   LYS A 181     -25.972  29.437 -37.001  1.00 88.68           C
ATOM   1427  CB  LYS A 181     -23.515  28.876 -36.498  1.00 88.68           C
ATOM   1428  O   LYS A 181     -26.332  28.794 -37.981  1.00 88.68           O
ATOM   1429  CG  LYS A 181     -23.505  27.710 -37.498  1.00 88.68           C
ATOM   1430  CD  LYS A 181     -22.377  26.704 -37.260  1.00 88.68           C
ATOM   1431  CE  LYS A 181     -22.505  25.623 -38.341  1.00 88.68           C
ATOM   1432  NZ  LYS A 181     -21.433  24.603 -38.254  1.00 88.68           N
ATOM   1433  N   LYS A 182     -26.806  29.737 -35.999  1.00 88.15           N
ATOM   1434  CA  LYS A 182     -28.266  29.520 -35.996  1.00 88.15           C
ATOM   1435  C   LYS A 182     -29.064  30.662 -36.652  1.00 88.15           C
ATOM   1436  CB  LYS A 182     -28.756  29.295 -34.552  1.00 88.15           C
ATOM   1437  O   LYS A 182     -30.288  30.612 -36.621  1.00 88.15           O
ATOM   1438  CG  LYS A 182     -28.290  27.981 -33.909  1.00 88.15           C
ATOM   1439  CD  LYS A 182     -28.759  27.954 -32.447  1.00 88.15           C
ATOM   1440  CE  LYS A 182     -28.317  26.672 -31.742  1.00 88.15           C
ATOM   1441  NZ  LYS A 182     -28.945  26.570 -30.402  1.00 88.15           N
ATOM   1442  N   GLY A 183     -28.413  31.703 -37.179  1.00 89.02           N
ATOM   1443  CA  GLY A 183     -29.073  32.863 -37.793  1.00 89.02           C
ATOM   1444  C   GLY A 183     -29.789  33.815 -36.824  1.00 89.02           C
ATOM   1445  O   GLY A 183     -30.415  34.762 -37.277  1.00 89.02           O
ATOM   1446  N   LYS A 184     -29.699  33.603 -35.501  1.00 88.58           N
ATOM   1447  CA  LYS A 184     -30.391  34.428 -34.489  1.00 88.58           C
ATOM   1448  C   LYS A 184     -29.685  35.753 -34.181  1.00 88.58           C
ATOM   1449  CB  LYS A 184     -30.547  33.633 -33.187  1.00 88.58           C
ATOM   1450  O   LYS A 184     -30.328  36.704 -33.750  1.00 88.58           O
ATOM   1451  CG  LYS A 184     -31.600  32.514 -33.231  1.00 88.58           C
ATOM   1452  CD  LYS A 184     -31.677  31.894 -31.828  1.00 88.58           C
ATOM   1453  CE  LYS A 184     -32.809  30.888 -31.629  1.00 88.58           C
ATOM   1454  NZ  LYS A 184     -32.843  30.439 -30.211  1.00 88.58           N
ATOM   1455  N   LEU A 185     -28.363  35.807 -34.356  1.00 90.95           N
ATOM   1456  CA  LEU A 185     -27.548  37.000 -34.114  1.00 90.95           C
ATOM   1457  C   LEU A 185     -26.745  37.370 -35.358  1.00 90.95           C
ATOM   1458  CB  LEU A 185     -26.590  36.794 -32.928  1.00 90.95           C
ATOM   1459  O   LEU A 185     -26.166  36.501 -36.010  1.00 90.95           O
ATOM   1460  CG  LEU A 185     -27.239  36.600 -31.547  1.00 90.95           C
ATOM   1461  CD1 LEU A 185     -26.121  36.538 -30.506  1.00 90.95           C
ATOM   1462  CD2 LEU A 185     -28.200  37.710 -31.154  1.00 90.95           C
ATOM   1463  N   GLN A 186     -26.637  38.667 -35.624  1.00 87.50           N
ATOM   1464  CA  GLN A 186     -25.736  39.212 -36.628  1.00 87.50           C
ATOM   1465  C   GLN A 186     -24.417  39.623 -35.959  1.00 87.50           C
ATOM   1466  CB  GLN A 186     -26.433  40.359 -37.373  1.00 87.50           C
ATOM   1467  O   GLN A 186     -24.404  40.366 -34.974  1.00 87.50           O
ATOM   1468  CG  GLN A 186     -25.713  40.723 -38.681  1.00 87.50           C
ATOM   1469  CD  GLN A 186     -26.466  41.772 -39.499  1.00 87.50           C
ATOM   1470  NE2 GLN A 186     -26.191  41.893 -40.778  1.00 87.50           N
ATOM   1471  OE1 GLN A 186     -27.295  42.519 -39.008  1.00 87.50           O
ATOM   1472  N   LYS A 187     -23.302  39.130 -36.506  1.00 91.12           N
ATOM   1473  CA  LYS A 187     -21.947  39.577 -36.171  1.00 91.12           C
ATOM   1474  C   LYS A 187     -21.543  40.669 -37.157  1.00 91.12           C
ATOM   1475  CB  LYS A 187     -20.979  38.382 -36.214  1.00 91.12           C
ATOM   1476  O   LYS A 187     -21.509  40.415 -38.359  1.00 91.12           O
ATOM   1477  CG  LYS A 187     -19.531  38.817 -35.939  1.00 91.12           C
ATOM   1478  CD  LYS A 187     -18.522  37.692 -36.188  1.00 91.12           C
ATOM   1479  CE  LYS A 187     -17.125  38.320 -36.207  1.00 91.12           C
ATOM   1480  NZ  LYS A 187     -16.066  37.342 -36.546  1.00 91.12           N
ATOM   1481  N   GLU A 188     -21.182  41.838 -36.653  1.00 85.83           N
ATOM   1482  CA  GLU A 188     -20.637  42.926 -37.466  1.00 85.83           C
ATOM   1483  C   GLU A 188     -19.108  42.809 -37.592  1.00 85.83           C
ATOM   1484  CB  GLU A 188     -21.094  44.281 -36.910  1.00 85.83           C
ATOM   1485  O   GLU A 188     -18.432  42.175 -36.769  1.00 85.83           O
ATOM   1486  CG  GLU A 188     -22.627  44.405 -36.976  1.00 85.83           C
ATOM   1487  CD  GLU A 188     -23.154  45.736 -36.434  1.00 85.83           C
ATOM   1488  OE1 GLU A 188     -24.166  46.207 -37.005  1.00 85.83           O
ATOM   1489  OE2 GLU A 188     -22.616  46.216 -35.415  1.00 85.83           O
ATOM   1490  N   ALA A 189     -18.553  43.385 -38.659  1.00 79.66           N
ATOM   1491  CA  ALA A 189     -17.115  43.388 -38.899  1.00 79.66           C
ATOM   1492  C   ALA A 189     -16.419  44.383 -37.956  1.00 79.66           C
ATOM   1493  CB  ALA A 189     -16.853  43.695 -40.378  1.00 79.66           C
ATOM   1494  O   ALA A 189     -16.776  45.555 -37.909  1.00 79.66           O
ATOM   1495  N   GLY A 190     -15.422  43.914 -37.205  1.00 78.33           N
ATOM   1496  CA  GLY A 190     -14.677  44.734 -36.254  1.00 78.33           C
ATOM   1497  C   GLY A 190     -13.803  43.903 -35.316  1.00 78.33           C
ATOM   1498  O   GLY A 190     -13.963  42.681 -35.211  1.00 78.33           O
ATOM   1499  N   THR A 191     -12.893  44.581 -34.616  1.00 80.15           N
ATOM   1500  CA  THR A 191     -11.963  43.987 -33.646  1.00 80.15           C
ATOM   1501  C   THR A 191     -11.963  44.837 -32.367  1.00 80.15           C
ATOM   1502  CB  THR A 191     -10.545  43.887 -34.238  1.00 80.15           C
ATOM   1503  O   THR A 191     -11.301  45.870 -32.345  1.00 80.15           O
ATOM   1504  CG2 THR A 191      -9.573  43.170 -33.300  1.00 80.15           C
ATOM   1505  OG1 THR A 191     -10.574  43.113 -35.415  1.00 80.15           O
ATOM   1506  N   PRO A 192     -12.675  44.437 -31.292  1.00 80.74           N
ATOM   1507  CA  PRO A 192     -13.520  43.246 -31.177  1.00 80.74           C
ATOM   1508  C   PRO A 192     -14.790  43.328 -32.048  1.00 80.74           C
ATOM   1509  CB  PRO A 192     -13.893  43.173 -29.691  1.00 80.74           C
ATOM   1510  O   PRO A 192     -15.290  44.421 -32.297  1.00 80.74           O
ATOM   1511  CG  PRO A 192     -13.930  44.644 -29.276  1.00 80.74           C
ATOM   1512  CD  PRO A 192     -12.784  45.246 -30.085  1.00 80.74           C
ATOM   1513  N   PRO A 193     -15.353  42.185 -32.479  1.00 88.58           N
ATOM   1514  CA  PRO A 193     -16.599  42.180 -33.233  1.00 88.58           C
ATOM   1515  C   PRO A 193     -17.791  42.542 -32.344  1.00 88.58           C
ATOM   1516  CB  PRO A 193     -16.724  40.774 -33.811  1.00 88.58           C
ATOM   1517  O   PRO A 193     -17.884  42.086 -31.195  1.00 88.58           O
ATOM   1518  CG  PRO A 193     -15.975  39.912 -32.794  1.00 88.58           C
ATOM   1519  CD  PRO A 193     -14.846  40.831 -32.328  1.00 88.58           C
ATOM   1520  N   LEU A 194     -18.706  43.318 -32.920  1.00 91.87           N
ATOM   1521  CA  LEU A 194     -19.987  43.689 -32.331  1.00 91.87           C
ATOM   1522  C   LEU A 194     -21.066  42.656 -32.689  1.00 91.87           C
ATOM   1523  CB  LEU A 194     -20.363  45.108 -32.795  1.00 91.87           C
ATOM   1524  O   LEU A 194     -21.025  42.024 -33.748  1.00 91.87           O
ATOM   1525  CG  LEU A 194     -19.454  46.237 -32.276  1.00 91.87           C
ATOM   1526  CD1 LEU A 194     -19.793  47.542 -32.992  1.00 91.87           C
ATOM   1527  CD2 LEU A 194     -19.635  46.456 -30.772  1.00 91.87           C
ATOM   1528  N   TRP A 195     -22.016  42.472 -31.775  1.00 92.62           N
ATOM   1529  CA  TRP A 195     -23.090  41.485 -31.871  1.00 92.62           C
ATOM   1530  C   TRP A 195     -24.434  42.146 -31.592  1.00 92.62           C
ATOM   1531  CB  TRP A 195     -22.847  40.345 -30.872  1.00 92.62           C
ATOM   1532  O   TRP A 195     -24.581  42.824 -30.574  1.00 92.62           O
ATOM   1533  CG  TRP A 195     -21.536  39.641 -31.022  1.00 92.62           C
ATOM   1534  CD1 TRP A 195     -20.355  40.099 -30.554  1.00 92.62           C
ATOM   1535  CD2 TRP A 195     -21.235  38.396 -31.718  1.00 92.62           C
ATOM   1536  CE2 TRP A 195     -19.832  38.149 -31.608  1.00 92.62           C
ATOM   1537  CE3 TRP A 195     -22.003  37.447 -32.425  1.00 92.62           C
ATOM   1538  NE1 TRP A 195     -19.343  39.239 -30.918  1.00 92.62           N
ATOM   1539  CH2 TRP A 195     -20.027  36.063 -32.812  1.00 92.62           C
ATOM   1540  CZ2 TRP A 195     -19.226  37.002 -32.142  1.00 92.62           C
ATOM   1541  CZ3 TRP A 195     -21.405  36.291 -32.961  1.00 92.62           C
ATOM   1542  N   LYS A 196     -25.405  41.906 -32.474  1.00 91.13           N
ATOM   1543  CA  LYS A 196     -26.800  42.351 -32.355  1.00 91.13           C
ATOM   1544  C   LYS A 196     -27.758  41.236 -32.763  1.00 91.13           C
ATOM   1545  CB  LYS A 196     -27.015  43.632 -33.180  1.00 91.13           C
ATOM   1546  O   LYS A 196     -27.341  40.255 -33.383  1.00 91.13           O
ATOM   1547  CG  LYS A 196     -26.887  43.437 -34.700  1.00 91.13           C
ATOM   1548  CD  LYS A 196     -26.946  44.795 -35.408  1.00 91.13           C
ATOM   1549  CE  LYS A 196     -26.963  44.603 -36.924  1.00 91.13           C
ATOM   1550  NZ  LYS A 196     -26.737  45.887 -37.622  1.00 91.13           N
ATOM   1551  N   ILE A 197     -29.037  41.374 -32.429  1.00 89.10           N
ATOM   1552  CA  ILE A 197     -30.075  40.441 -32.887  1.00 89.10           C
ATOM   1553  C   ILE A 197     -30.283  40.562 -34.397  1.00 89.10           C
ATOM   1554  CB  ILE A 197     -31.354  40.608 -32.040  1.00 89.10           C
ATOM   1555  O   ILE A 197     -30.222  41.654 -34.963  1.00 89.10           O
ATOM   1556  CG1 ILE A 197     -31.085  39.870 -30.714  1.00 89.10           C
ATOM   1557  CG2 ILE A 197     -32.627  40.062 -32.712  1.00 89.10           C
ATOM   1558  CD1 ILE A 197     -32.091  40.190 -29.618  1.00 89.10           C
ATOM   1559  N   ALA A 198     -30.497  39.421 -35.051  1.00 83.53           N
ATOM   1560  CA  ALA A 198     -30.908  39.388 -36.445  1.00 83.53           C
ATOM   1561  C   ALA A 198     -32.396  39.764 -36.535  1.00 83.53           C
ATOM   1562  CB  ALA A 198     -30.611  37.997 -37.013  1.00 83.53           C
ATOM   1563  O   ALA A 198     -33.256  39.028 -36.054  1.00 83.53           O
ATOM   1564  N   VAL A 199     -32.694  40.917 -37.138  1.00 69.80           N
ATOM   1565  CA  VAL A 199     -34.073  41.371 -37.366  1.00 69.80           C
ATOM   1566  C   VAL A 199     -34.750  40.437 -38.372  1.00 69.80           C
ATOM   1567  CB  VAL A 199     -34.109  42.834 -37.855  1.00 69.80           C
ATOM   1568  O   VAL A 199     -34.257  40.260 -39.488  1.00 69.80           O
ATOM   1569  CG1 VAL A 199     -35.543  43.317 -38.109  1.00 69.80           C
ATOM   1570  CG2 VAL A 199     -33.472  43.777 -36.823  1.00 69.80           C
END
