# Supplementary material for: Extensive Bioinformatics Analyses Reveal a Phylogenetically Conserved Winged Helix (WH) Domain (Zτ) of Topoisomerase IIα, Elucidating Its Very High Affinity for Left-Handed Z-DNA and Suggesting Novel Putative Functions
Source: Int J Mol Sci. 2023 Jun 27;24(13):10740. doi: 10.3390/ijms241310740 (PMC10341724; doi:10.3390/ijms241310740)
Supplement: Supplementary file 1 [file ijms-24-10740-s001.zip › Supplementary Material S3 - AlphaFold modelled PDB structures/Zalpha_E3_ P21605.pdb]

ATOM      1  N   TYR A   1     -23.752  -4.446   2.357  1.00 44.05           N  
ATOM      2  H   TYR A   1     -24.088  -4.215   3.281  1.00 44.05           H  
ATOM      3  H2  TYR A   1     -24.518  -4.762   1.778  1.00 44.05           H  
ATOM      4  H3  TYR A   1     -23.333  -3.623   1.949  1.00 44.05           H  
ATOM      5  CA  TYR A   1     -22.722  -5.491   2.444  1.00 44.05           C  
ATOM      6  HA  TYR A   1     -23.110  -6.375   2.949  1.00 44.05           H  
ATOM      7  C   TYR A   1     -21.607  -4.910   3.283  1.00 44.05           C  
ATOM      8  CB  TYR A   1     -22.239  -5.898   1.042  1.00 44.05           C  
ATOM      9  HB2 TYR A   1     -22.571  -5.173   0.299  1.00 44.05           H  
ATOM     10  HB3 TYR A   1     -21.149  -5.894   1.020  1.00 44.05           H  
ATOM     11  O   TYR A   1     -21.037  -3.912   2.863  1.00 44.05           O  
ATOM     12  CG  TYR A   1     -22.712  -7.278   0.637  1.00 44.05           C  
ATOM     13  CD1 TYR A   1     -21.818  -8.361   0.739  1.00 44.05           C  
ATOM     14  HD1 TYR A   1     -20.808  -8.212   1.092  1.00 44.05           H  
ATOM     15  CD2 TYR A   1     -24.029  -7.493   0.176  1.00 44.05           C  
ATOM     16  HD2 TYR A   1     -24.721  -6.672   0.058  1.00 44.05           H  
ATOM     17  CE1 TYR A   1     -22.230  -9.658   0.382  1.00 44.05           C  
ATOM     18  HE1 TYR A   1     -21.538 -10.483   0.465  1.00 44.05           H  
ATOM     19  CE2 TYR A   1     -24.444  -8.794  -0.173  1.00 44.05           C  
ATOM     20  HE2 TYR A   1     -25.444  -8.981  -0.537  1.00 44.05           H  
ATOM     21  OH  TYR A   1     -23.954 -11.127  -0.415  1.00 44.05           O  
ATOM     22  HH  TYR A   1     -23.259 -11.778  -0.290  1.00 44.05           H  
ATOM     23  CZ  TYR A   1     -23.546  -9.878  -0.073  1.00 44.05           C  
ATOM     24  N   ILE A   2     -21.392  -5.416   4.497  1.00 52.58           N  
ATOM     25  H   ILE A   2     -21.842  -6.278   4.770  1.00 52.58           H  
ATOM     26  CA  ILE A   2     -20.147  -5.116   5.210  1.00 52.58           C  
ATOM     27  HA  ILE A   2     -19.925  -4.050   5.168  1.00 52.58           H  
ATOM     28  C   ILE A   2     -19.104  -5.882   4.407  1.00 52.58           C  
ATOM     29  CB  ILE A   2     -20.216  -5.557   6.693  1.00 52.58           C  
ATOM     30  HB  ILE A   2     -20.394  -6.632   6.729  1.00 52.58           H  
ATOM     31  O   ILE A   2     -19.223  -7.096   4.278  1.00 52.58           O  
ATOM     32  CG1 ILE A   2     -21.385  -4.839   7.411  1.00 52.58           C  
ATOM     33 HG12 ILE A   2     -21.191  -3.766   7.434  1.00 52.58           H  
ATOM     34 HG13 ILE A   2     -22.309  -5.001   6.856  1.00 52.58           H  
ATOM     35  CG2 ILE A   2     -18.878  -5.263   7.396  1.00 52.58           C  
ATOM     36 HG21 ILE A   2     -18.676  -4.192   7.409  1.00 52.58           H  
ATOM     37 HG22 ILE A   2     -18.061  -5.768   6.881  1.00 52.58           H  
ATOM     38 HG23 ILE A   2     -18.892  -5.644   8.418  1.00 52.58           H  
ATOM     39  CD1 ILE A   2     -21.643  -5.328   8.841  1.00 52.58           C  
ATOM     40 HD11 ILE A   2     -21.770  -6.410   8.847  1.00 52.58           H  
ATOM     41 HD12 ILE A   2     -22.551  -4.862   9.224  1.00 52.58           H  
ATOM     42 HD13 ILE A   2     -20.814  -5.055   9.494  1.00 52.58           H  
ATOM     43  N   ASP A   3     -18.214  -5.171   3.724  1.00 55.20           N  
ATOM     44  H   ASP A   3     -18.161  -4.171   3.850  1.00 55.20           H  
ATOM     45  CA  ASP A   3     -17.097  -5.819   3.051  1.00 55.20           C  
ATOM     46  HA  ASP A   3     -17.474  -6.594   2.383  1.00 55.20           H  
ATOM     47  C   ASP A   3     -16.271  -6.474   4.165  1.00 55.20           C  
ATOM     48  CB  ASP A   3     -16.332  -4.775   2.212  1.00 55.20           C  
ATOM     49  HB2 ASP A   3     -15.658  -4.200   2.847  1.00 55.20           H  
ATOM     50  HB3 ASP A   3     -17.053  -4.080   1.782  1.00 55.20           H  
ATOM     51  O   ASP A   3     -15.685  -5.778   4.989  1.00 55.20           O  
ATOM     52  CG  ASP A   3     -15.547  -5.400   1.057  1.00 55.20           C  
ATOM     53  OD1 ASP A   3     -15.102  -6.560   1.175  1.00 55.20           O  
ATOM     54  OD2 ASP A   3     -15.428  -4.758  -0.012  1.00 55.20           O  
ATOM     55  N   GLU A   4     -16.346  -7.802   4.289  1.00 62.77           N  
ATOM     56  H   GLU A   4     -16.956  -8.317   3.670  1.00 62.77           H  
ATOM     57  CA  GLU A   4     -15.614  -8.557   5.317  1.00 62.77           C  
ATOM     58  HA  GLU A   4     -15.760  -8.078   6.285  1.00 62.77           H  
ATOM     59  C   GLU A   4     -14.103  -8.549   5.052  1.00 62.77           C  
ATOM     60  CB  GLU A   4     -16.129 -10.006   5.405  1.00 62.77           C  
ATOM     61  HB2 GLU A   4     -15.485 -10.561   6.088  1.00 62.77           H  
ATOM     62  HB3 GLU A   4     -16.065 -10.465   4.419  1.00 62.77           H  
ATOM     63  O   GLU A   4     -13.327  -9.010   5.890  1.00 62.77           O  
ATOM     64  CG  GLU A   4     -17.570 -10.105   5.929  1.00 62.77           C  
ATOM     65  HG2 GLU A   4     -17.629  -9.578   6.881  1.00 62.77           H  
ATOM     66  HG3 GLU A   4     -18.236  -9.605   5.226  1.00 62.77           H  
ATOM     67  CD  GLU A   4     -18.053 -11.555   6.123  1.00 62.77           C  
ATOM     68  OE1 GLU A   4     -19.129 -11.714   6.746  1.00 62.77           O  
ATOM     69  OE2 GLU A   4     -17.383 -12.491   5.630  1.00 62.77           O  
ATOM     70  N   ARG A   5     -13.674  -8.011   3.900  1.00 79.47           N  
ATOM     71  H   ARG A   5     -14.359  -7.606   3.277  1.00 79.47           H  
ATOM     72  CA  ARG A   5     -12.263  -7.831   3.588  1.00 79.47           C  
ATOM     73  HA  ARG A   5     -11.767  -8.798   3.668  1.00 79.47           H  
ATOM     74  C   ARG A   5     -11.616  -6.916   4.609  1.00 79.47           C  
ATOM     75  CB  ARG A   5     -12.068  -7.292   2.168  1.00 79.47           C  
ATOM     76  HB2 ARG A   5     -11.021  -7.016   2.043  1.00 79.47           H  
ATOM     77  HB3 ARG A   5     -12.680  -6.403   2.018  1.00 79.47           H  
ATOM     78  O   ARG A   5     -12.104  -5.832   4.932  1.00 79.47           O  
ATOM     79  CG  ARG A   5     -12.407  -8.374   1.136  1.00 79.47           C  
ATOM     80  HG2 ARG A   5     -11.788  -9.248   1.339  1.00 79.47           H  
ATOM     81  HG3 ARG A   5     -13.453  -8.671   1.219  1.00 79.47           H  
ATOM     82  CD  ARG A   5     -12.114  -7.907  -0.291  1.00 79.47           C  
ATOM     83  HD2 ARG A   5     -11.126  -7.447  -0.317  1.00 79.47           H  
ATOM     84  HD3 ARG A   5     -12.106  -8.785  -0.936  1.00 79.47           H  
ATOM     85  NE  ARG A   5     -13.133  -6.965  -0.778  1.00 79.47           N  
ATOM     86  HE  ARG A   5     -13.892  -6.758  -0.144  1.00 79.47           H  
ATOM     87  NH1 ARG A   5     -12.192  -6.532  -2.819  1.00 79.47           N  
ATOM     88 HH11 ARG A   5     -12.202  -6.050  -3.707  1.00 79.47           H  
ATOM     89 HH12 ARG A   5     -11.409  -7.111  -2.552  1.00 79.47           H  
ATOM     90  NH2 ARG A   5     -14.135  -5.577  -2.260  1.00 79.47           N  
ATOM     91 HH21 ARG A   5     -14.135  -5.035  -3.112  1.00 79.47           H  
ATOM     92 HH22 ARG A   5     -14.747  -5.322  -1.498  1.00 79.47           H  
ATOM     93  CZ  ARG A   5     -13.152  -6.367  -1.949  1.00 79.47           C  
ATOM     94  N   SER A   6     -10.457  -7.347   5.079  1.00 88.28           N  
ATOM     95  H   SER A   6     -10.101  -8.226   4.733  1.00 88.28           H  
ATOM     96  CA  SER A   6      -9.609  -6.510   5.906  1.00 88.28           C  
ATOM     97  HA  SER A   6     -10.185  -6.206   6.780  1.00 88.28           H  
ATOM     98  C   SER A   6      -9.190  -5.252   5.140  1.00 88.28           C  
ATOM     99  CB  SER A   6      -8.395  -7.308   6.381  1.00 88.28           C  
ATOM    100  HB2 SER A   6      -7.810  -6.699   7.071  1.00 88.28           H  
ATOM    101  HB3 SER A   6      -8.728  -8.205   6.903  1.00 88.28           H  
ATOM    102  O   SER A   6      -9.025  -5.256   3.917  1.00 88.28           O  
ATOM    103  OG  SER A   6      -7.585  -7.675   5.287  1.00 88.28           O  
ATOM    104  HG  SER A   6      -8.053  -8.364   4.810  1.00 88.28           H  
ATOM    105  N   ASN A   7      -8.929  -4.168   5.873  1.00 90.25           N  
ATOM    106  H   ASN A   7      -9.214  -4.165   6.842  1.00 90.25           H  
ATOM    107  CA  ASN A   7      -8.364  -2.946   5.295  1.00 90.25           C  
ATOM    108  HA  ASN A   7      -9.088  -2.512   4.606  1.00 90.25           H  
ATOM    109  C   ASN A   7      -7.083  -3.234   4.485  1.00 90.25           C  
ATOM    110  CB  ASN A   7      -8.077  -1.951   6.439  1.00 90.25           C  
ATOM    111  HB2 ASN A   7      -7.500  -2.444   7.220  1.00 90.25           H  
ATOM    112  HB3 ASN A   7      -7.477  -1.128   6.051  1.00 90.25           H  
ATOM    113  O   ASN A   7      -6.840  -2.583   3.473  1.00 90.25           O  
ATOM    114  CG  ASN A   7      -9.332  -1.349   7.053  1.00 90.25           C  
ATOM    115  ND2 ASN A   7      -9.211  -0.636   8.148  1.00 90.25           N  
ATOM    116 HD21 ASN A   7     -10.066  -0.255   8.529  1.00 90.25           H  
ATOM    117 HD22 ASN A   7      -8.322  -0.452   8.591  1.00 90.25           H  
ATOM    118  OD1 ASN A   7     -10.435  -1.486   6.562  1.00 90.25           O  
ATOM    119  N   ALA A   8      -6.289  -4.225   4.906  1.00 92.35           N  
ATOM    120  H   ALA A   8      -6.593  -4.778   5.695  1.00 92.35           H  
ATOM    121  CA  ALA A   8      -5.094  -4.674   4.200  1.00 92.35           C  
ATOM    122  HA  ALA A   8      -4.439  -3.821   4.020  1.00 92.35           H  
ATOM    123  C   ALA A   8      -5.419  -5.275   2.824  1.00 92.35           C  
ATOM    124  CB  ALA A   8      -4.347  -5.661   5.103  1.00 92.35           C  
ATOM    125  HB1 ALA A   8      -3.433  -5.991   4.609  1.00 92.35           H  
ATOM    126  HB2 ALA A   8      -4.078  -5.177   6.042  1.00 92.35           H  
ATOM    127  HB3 ALA A   8      -4.969  -6.533   5.307  1.00 92.35           H  
ATOM    128  O   ALA A   8      -4.807  -4.883   1.835  1.00 92.35           O  
ATOM    129  N   GLU A   9      -6.409  -6.162   2.725  1.00 92.58           N  
ATOM    130  H   GLU A   9      -6.906  -6.448   3.557  1.00 92.58           H  
ATOM    131  CA  GLU A   9      -6.828  -6.743   1.441  1.00 92.58           C  
ATOM    132  HA  GLU A   9      -5.972  -7.209   0.952  1.00 92.58           H  
ATOM    133  C   GLU A   9      -7.375  -5.678   0.484  1.00 92.58           C  
ATOM    134  CB  GLU A   9      -7.894  -7.815   1.684  1.00 92.58           C  
ATOM    135  HB2 GLU A   9      -8.664  -7.400   2.335  1.00 92.58           H  
ATOM    136  HB3 GLU A   9      -8.362  -8.085   0.738  1.00 92.58           H  
ATOM    137  O   GLU A   9      -7.018  -5.661  -0.693  1.00 92.58           O  
ATOM    138  CG  GLU A   9      -7.301  -9.083   2.308  1.00 92.58           C  
ATOM    139  HG2 GLU A   9      -6.745  -9.627   1.545  1.00 92.58           H  
ATOM    140  HG3 GLU A   9      -6.601  -8.821   3.102  1.00 92.58           H  
ATOM    141  CD  GLU A   9      -8.418  -9.948   2.889  1.00 92.58           C  
ATOM    142  OE1 GLU A   9      -8.680 -11.027   2.321  1.00 92.58           O  
ATOM    143  OE2 GLU A   9      -9.007  -9.484   3.898  1.00 92.58           O  
ATOM    144  N   ILE A  10      -8.187  -4.744   0.992  1.00 94.36           N  
ATOM    145  H   ILE A  10      -8.447  -4.826   1.965  1.00 94.36           H  
ATOM    146  CA  ILE A  10      -8.753  -3.648   0.191  1.00 94.36           C  
ATOM    147  HA  ILE A  10      -9.261  -4.077  -0.673  1.00 94.36           H  
ATOM    148  C   ILE A  10      -7.639  -2.738  -0.351  1.00 94.36           C  
ATOM    149  CB  ILE A  10      -9.791  -2.862   1.027  1.00 94.36           C  
ATOM    150  HB  ILE A  10      -9.305  -2.505   1.935  1.00 94.36           H  
ATOM    151  O   ILE A  10      -7.628  -2.397  -1.535  1.00 94.36           O  
ATOM    152  CG1 ILE A  10     -10.978  -3.770   1.425  1.00 94.36           C  
ATOM    153 HG12 ILE A  10     -11.516  -4.086   0.531  1.00 94.36           H  
ATOM    154 HG13 ILE A  10     -10.599  -4.665   1.917  1.00 94.36           H  
ATOM    155  CG2 ILE A  10     -10.307  -1.644   0.245  1.00 94.36           C  
ATOM    156 HG21 ILE A  10     -10.810  -1.967  -0.666  1.00 94.36           H  
ATOM    157 HG22 ILE A  10      -9.476  -0.988  -0.017  1.00 94.36           H  
ATOM    158 HG23 ILE A  10     -10.996  -1.060   0.855  1.00 94.36           H  
ATOM    159  CD1 ILE A  10     -11.969  -3.118   2.398  1.00 94.36           C  
ATOM    160 HD11 ILE A  10     -11.435  -2.718   3.260  1.00 94.36           H  
ATOM    161 HD12 ILE A  10     -12.527  -2.321   1.905  1.00 94.36           H  
ATOM    162 HD13 ILE A  10     -12.679  -3.870   2.742  1.00 94.36           H  
ATOM    163  N   VAL A  11      -6.680  -2.361   0.499  1.00 95.53           N  
ATOM    164  H   VAL A  11      -6.743  -2.667   1.460  1.00 95.53           H  
ATOM    165  CA  VAL A  11      -5.538  -1.526   0.101  1.00 95.53           C  
ATOM    166  HA  VAL A  11      -5.913  -0.652  -0.430  1.00 95.53           H  
ATOM    167  C   VAL A  11      -4.623  -2.259  -0.882  1.00 95.53           C  
ATOM    168  CB  VAL A  11      -4.779  -1.040   1.349  1.00 95.53           C  
ATOM    169  HB  VAL A  11      -4.615  -1.877   2.027  1.00 95.53           H  
ATOM    170  O   VAL A  11      -4.180  -1.658  -1.860  1.00 95.53           O  
ATOM    171  CG1 VAL A  11      -3.418  -0.422   1.021  1.00 95.53           C  
ATOM    172 HG11 VAL A  11      -3.531   0.359   0.269  1.00 95.53           H  
ATOM    173 HG12 VAL A  11      -2.741  -1.189   0.643  1.00 95.53           H  
ATOM    174 HG13 VAL A  11      -2.983  -0.008   1.930  1.00 95.53           H  
ATOM    175  CG2 VAL A  11      -5.596   0.044   2.069  1.00 95.53           C  
ATOM    176 HG21 VAL A  11      -5.093   0.340   2.989  1.00 95.53           H  
ATOM    177 HG22 VAL A  11      -6.589  -0.330   2.319  1.00 95.53           H  
ATOM    178 HG23 VAL A  11      -5.706   0.917   1.425  1.00 95.53           H  
ATOM    179  N   CYS A  12      -4.373  -3.550  -0.669  1.00 94.16           N  
ATOM    180  H   CYS A  12      -4.773  -3.994   0.145  1.00 94.16           H  
ATOM    181  CA  CYS A  12      -3.547  -4.368  -1.552  1.00 94.16           C  
ATOM    182  HA  CYS A  12      -2.562  -3.910  -1.639  1.00 94.16           H  
ATOM    183  C   CYS A  12      -4.138  -4.448  -2.970  1.00 94.16           C  
ATOM    184  CB  CYS A  12      -3.393  -5.741  -0.890  1.00 94.16           C  
ATOM    185  HB2 CYS A  12      -3.001  -5.614   0.119  1.00 94.16           H  
ATOM    186  HB3 CYS A  12      -4.363  -6.235  -0.826  1.00 94.16           H  
ATOM    187  O   CYS A  12      -3.443  -4.164  -3.947  1.00 94.16           O  
ATOM    188  SG  CYS A  12      -2.251  -6.780  -1.833  1.00 94.16           S  
ATOM    189  HG  CYS A  12      -1.317  -5.859  -2.085  1.00 94.16           H  
ATOM    190  N   GLU A  13      -5.438  -4.725  -3.094  1.00 94.20           N  
ATOM    191  H   GLU A  13      -5.968  -4.966  -2.269  1.00 94.20           H  
ATOM    192  CA  GLU A  13      -6.116  -4.763  -4.397  1.00 94.20           C  
ATOM    193  HA  GLU A  13      -5.555  -5.417  -5.065  1.00 94.20           H  
ATOM    194  C   GLU A  13      -6.152  -3.387  -5.084  1.00 94.20           C  
ATOM    195  CB  GLU A  13      -7.530  -5.343  -4.230  1.00 94.20           C  
ATOM    196  HB2 GLU A  13      -8.114  -5.126  -5.124  1.00 94.20           H  
ATOM    197  HB3 GLU A  13      -8.025  -4.857  -3.389  1.00 94.20           H  
ATOM    198  O   GLU A  13      -6.014  -3.296  -6.308  1.00 94.20           O  
ATOM    199  CG  GLU A  13      -7.525  -6.870  -4.005  1.00 94.20           C  
ATOM    200  HG2 GLU A  13      -6.966  -7.095  -3.097  1.00 94.20           H  
ATOM    201  HG3 GLU A  13      -8.553  -7.195  -3.850  1.00 94.20           H  
ATOM    202  CD  GLU A  13      -6.925  -7.657  -5.193  1.00 94.20           C  
ATOM    203  OE1 GLU A  13      -6.144  -8.617  -4.993  1.00 94.20           O  
ATOM    204  OE2 GLU A  13      -7.214  -7.308  -6.358  1.00 94.20           O  
ATOM    205  N   ALA A  14      -6.251  -2.293  -4.321  1.00 95.08           N  
ATOM    206  H   ALA A  14      -6.387  -2.404  -3.326  1.00 95.08           H  
ATOM    207  CA  ALA A  14      -6.156  -0.945  -4.880  1.00 95.08           C  
ATOM    208  HA  ALA A  14      -6.880  -0.858  -5.690  1.00 95.08           H  
ATOM    209  C   ALA A  14      -4.769  -0.654  -5.477  1.00 95.08           C  
ATOM    210  CB  ALA A  14      -6.532   0.068  -3.801  1.00 95.08           C  
ATOM    211  HB1 ALA A  14      -6.523   1.075  -4.220  1.00 95.08           H  
ATOM    212  HB2 ALA A  14      -5.831   0.012  -2.968  1.00 95.08           H  
ATOM    213  HB3 ALA A  14      -7.535  -0.164  -3.442  1.00 95.08           H  
ATOM    214  O   ALA A  14      -4.680  -0.128  -6.587  1.00 95.08           O  
ATOM    215  N   ILE A  15      -3.687  -1.039  -4.790  1.00 95.58           N  
ATOM    216  H   ILE A  15      -3.823  -1.476  -3.890  1.00 95.58           H  
ATOM    217  CA  ILE A  15      -2.314  -0.871  -5.299  1.00 95.58           C  
ATOM    218  HA  ILE A  15      -2.173   0.168  -5.598  1.00 95.58           H  
ATOM    219  C   ILE A  15      -2.099  -1.734  -6.543  1.00 95.58           C  
ATOM    220  CB  ILE A  15      -1.277  -1.208  -4.208  1.00 95.58           C  
ATOM    221  HB  ILE A  15      -1.460  -2.225  -3.860  1.00 95.58           H  
ATOM    222  O   ILE A  15      -1.567  -1.257  -7.545  1.00 95.58           O  
ATOM    223  CG1 ILE A  15      -1.402  -0.231  -3.022  1.00 95.58           C  
ATOM    224 HG12 ILE A  15      -0.982   0.738  -3.290  1.00 95.58           H  
ATOM    225 HG13 ILE A  15      -2.449  -0.071  -2.765  1.00 95.58           H  
ATOM    226  CG2 ILE A  15       0.161  -1.123  -4.754  1.00 95.58           C  
ATOM    227 HG21 ILE A  15       0.301  -1.792  -5.603  1.00 95.58           H  
ATOM    228 HG22 ILE A  15       0.877  -1.415  -3.986  1.00 95.58           H  
ATOM    229 HG23 ILE A  15       0.376  -0.107  -5.085  1.00 95.58           H  
ATOM    230  CD1 ILE A  15      -0.703  -0.759  -1.771  1.00 95.58           C  
ATOM    231 HD11 ILE A  15       0.379  -0.779  -1.903  1.00 95.58           H  
ATOM    232 HD12 ILE A  15      -0.948  -0.098  -0.940  1.00 95.58           H  
ATOM    233 HD13 ILE A  15      -1.073  -1.757  -1.538  1.00 95.58           H  
ATOM    234  N   LYS A  16      -2.569  -2.983  -6.518  1.00 93.69           N  
ATOM    235  H   LYS A  16      -2.962  -3.323  -5.652  1.00 93.69           H  
ATOM    236  CA  LYS A  16      -2.513  -3.896  -7.665  1.00 93.69           C  
ATOM    237  HA  LYS A  16      -1.474  -4.036  -7.961  1.00 93.69           H  
ATOM    238  C   LYS A  16      -3.256  -3.351  -8.887  1.00 93.69           C  
ATOM    239  CB  LYS A  16      -3.093  -5.227  -7.197  1.00 93.69           C  
ATOM    240  HB2 LYS A  16      -2.563  -5.535  -6.296  1.00 93.69           H  
ATOM    241  HB3 LYS A  16      -4.140  -5.076  -6.937  1.00 93.69           H  
ATOM    242  O   LYS A  16      -2.774  -3.511 -10.004  1.00 93.69           O  
ATOM    243  CG  LYS A  16      -2.991  -6.354  -8.231  1.00 93.69           C  
ATOM    244  HG2 LYS A  16      -1.948  -6.551  -8.479  1.00 93.69           H  
ATOM    245  HG3 LYS A  16      -3.551  -6.097  -9.131  1.00 93.69           H  
ATOM    246  CD  LYS A  16      -3.618  -7.573  -7.562  1.00 93.69           C  
ATOM    247  HD2 LYS A  16      -3.028  -7.846  -6.688  1.00 93.69           H  
ATOM    248  HD3 LYS A  16      -4.613  -7.292  -7.217  1.00 93.69           H  
ATOM    249  CE  LYS A  16      -3.764  -8.788  -8.465  1.00 93.69           C  
ATOM    250  HE2 LYS A  16      -4.267  -8.483  -9.383  1.00 93.69           H  
ATOM    251  HE3 LYS A  16      -2.781  -9.192  -8.707  1.00 93.69           H  
ATOM    252  NZ  LYS A  16      -4.593  -9.768  -7.722  1.00 93.69           N  
ATOM    253  HZ1 LYS A  16      -5.423  -9.311  -7.374  1.00 93.69           H  
ATOM    254  HZ2 LYS A  16      -4.128 -10.066  -6.877  1.00 93.69           H  
ATOM    255  HZ3 LYS A  16      -4.858 -10.567  -8.281  1.00 93.69           H  
ATOM    256  N   THR A  17      -4.385  -2.674  -8.676  1.00 94.43           N  
ATOM    257  H   THR A  17      -4.736  -2.638  -7.729  1.00 94.43           H  
ATOM    258  CA  THR A  17      -5.160  -2.021  -9.745  1.00 94.43           C  
ATOM    259  HA  THR A  17      -5.345  -2.744 -10.539  1.00 94.43           H  
ATOM    260  C   THR A  17      -4.405  -0.844 -10.370  1.00 94.43           C  
ATOM    261  CB  THR A  17      -6.518  -1.543  -9.207  1.00 94.43           C  
ATOM    262  HB  THR A  17      -6.363  -0.819  -8.408  1.00 94.43           H  
ATOM    263  O   THR A  17      -4.517  -0.618 -11.571  1.00 94.43           O  
ATOM    264  CG2 THR A  17      -7.402  -0.906 -10.281  1.00 94.43           C  
ATOM    265 HG21 THR A  17      -7.495  -1.583 -11.130  1.00 94.43           H  
ATOM    266 HG22 THR A  17      -6.970   0.037 -10.616  1.00 94.43           H  
ATOM    267 HG23 THR A  17      -8.391  -0.709  -9.868  1.00 94.43           H  
ATOM    268  OG1 THR A  17      -7.253  -2.632  -8.694  1.00 94.43           O  
ATOM    269  HG1 THR A  17      -6.822  -2.947  -7.896  1.00 94.43           H  
ATOM    270  N   ILE A  18      -3.627  -0.101  -9.577  1.00 93.46           N  
ATOM    271  H   ILE A  18      -3.587  -0.330  -8.594  1.00 93.46           H  
ATOM    272  CA  ILE A  18      -2.799   1.018 -10.059  1.00 93.46           C  
ATOM    273  HA  ILE A  18      -3.370   1.595 -10.787  1.00 93.46           H  
ATOM    274  C   ILE A  18      -1.553   0.510 -10.801  1.00 93.46           C  
ATOM    275  CB  ILE A  18      -2.458   1.945  -8.869  1.00 93.46           C  
ATOM    276  HB  ILE A  18      -2.070   1.340  -8.050  1.00 93.46           H  
ATOM    277  O   ILE A  18      -1.114   1.112 -11.779  1.00 93.46           O  
ATOM    278  CG1 ILE A  18      -3.753   2.652  -8.403  1.00 93.46           C  
ATOM    279 HG12 ILE A  18      -4.571   1.935  -8.338  1.00 93.46           H  
ATOM    280 HG13 ILE A  18      -4.037   3.400  -9.145  1.00 93.46           H  
ATOM    281  CG2 ILE A  18      -1.388   2.985  -9.247  1.00 93.46           C  
ATOM    282 HG21 ILE A  18      -1.219   3.685  -8.428  1.00 93.46           H  
ATOM    283 HG22 ILE A  18      -0.439   2.492  -9.458  1.00 93.46           H  
ATOM    284 HG23 ILE A  18      -1.698   3.541 -10.132  1.00 93.46           H  
ATOM    285  CD1 ILE A  18      -3.653   3.328  -7.037  1.00 93.46           C  
ATOM    286 HD11 ILE A  18      -4.607   3.801  -6.803  1.00 93.46           H  
ATOM    287 HD12 ILE A  18      -2.890   4.106  -7.051  1.00 93.46           H  
ATOM    288 HD13 ILE A  18      -3.445   2.576  -6.276  1.00 93.46           H  
ATOM    289  N   GLY A  19      -0.991  -0.617 -10.364  1.00 91.17           N  
ATOM    290  H   GLY A  19      -1.349  -1.032  -9.515  1.00 91.17           H  
ATOM    291  CA  GLY A  19       0.144  -1.253 -11.024  1.00 91.17           C  
ATOM    292  HA2 GLY A  19       0.294  -2.247 -10.601  1.00 91.17           H  
ATOM    293  HA3 GLY A  19      -0.085  -1.365 -12.083  1.00 91.17           H  
ATOM    294  C   GLY A  19       1.443  -0.459 -10.866  1.00 91.17           C  
ATOM    295  O   GLY A  19       1.774   0.010  -9.777  1.00 91.17           O  
ATOM    296  N   ILE A  20       2.204  -0.333 -11.959  1.00 91.04           N  
ATOM    297  H   ILE A  20       1.845  -0.693 -12.831  1.00 91.04           H  
ATOM    298  CA  ILE A  20       3.591   0.165 -11.936  1.00 91.04           C  
ATOM    299  HA  ILE A  20       4.123  -0.374 -11.151  1.00 91.04           H  
ATOM    300  C   ILE A  20       3.732   1.650 -11.580  1.00 91.04           C  
ATOM    301  CB  ILE A  20       4.318  -0.122 -13.269  1.00 91.04           C  
ATOM    302  HB  ILE A  20       5.340   0.243 -13.164  1.00 91.04           H  
ATOM    303  O   ILE A  20       4.819   2.073 -11.205  1.00 91.04           O  
ATOM    304  CG1 ILE A  20       3.669   0.623 -14.461  1.00 91.04           C  
ATOM    305 HG12 ILE A  20       3.519   1.671 -14.202  1.00 91.04           H  
ATOM    306 HG13 ILE A  20       2.693   0.189 -14.681  1.00 91.04           H  
ATOM    307  CG2 ILE A  20       4.400  -1.639 -13.516  1.00 91.04           C  
ATOM    308 HG21 ILE A  20       4.808  -2.133 -12.635  1.00 91.04           H  
ATOM    309 HG22 ILE A  20       3.414  -2.051 -13.733  1.00 91.04           H  
ATOM    310 HG23 ILE A  20       5.065  -1.847 -14.355  1.00 91.04           H  
ATOM    311  CD1 ILE A  20       4.522   0.600 -15.734  1.00 91.04           C  
ATOM    312 HD11 ILE A  20       5.512   1.005 -15.524  1.00 91.04           H  
ATOM    313 HD12 ILE A  20       4.615  -0.418 -16.113  1.00 91.04           H  
ATOM    314 HD13 ILE A  20       4.044   1.214 -16.497  1.00 91.04           H  
ATOM    315  N   GLU A  21       2.667   2.451 -11.688  1.00 91.65           N  
ATOM    316  H   GLU A  21       1.788   2.066 -12.003  1.00 91.65           H  
ATOM    317  CA  GLU A  21       2.719   3.875 -11.320  1.00 91.65           C  
ATOM    318  HA  GLU A  21       3.602   4.331 -11.768  1.00 91.65           H  
ATOM    319  C   GLU A  21       2.825   4.086  -9.802  1.00 91.65           C  
ATOM    320  CB  GLU A  21       1.473   4.607 -11.840  1.00 91.65           C  
ATOM    321  HB2 GLU A  21       1.508   5.629 -11.463  1.00 91.65           H  
ATOM    322  HB3 GLU A  21       0.580   4.124 -11.445  1.00 91.65           H  
ATOM    323  O   GLU A  21       3.285   5.137  -9.340  1.00 91.65           O  
ATOM    324  CG  GLU A  21       1.396   4.660 -13.373  1.00 91.65           C  
ATOM    325  HG2 GLU A  21       2.358   5.004 -13.754  1.00 91.65           H  
ATOM    326  HG3 GLU A  21       1.220   3.655 -13.756  1.00 91.65           H  
ATOM    327  CD  GLU A  21       0.291   5.604 -13.881  1.00 91.65           C  
ATOM    328  OE1 GLU A  21       0.316   5.906 -15.095  1.00 91.65           O  
ATOM    329  OE2 GLU A  21      -0.541   6.060 -13.060  1.00 91.65           O  
ATOM    330  N   GLY A  22       2.392   3.086  -9.029  1.00 93.66           N  
ATOM    331  H   GLY A  22       2.092   2.236  -9.483  1.00 93.66           H  
ATOM    332  CA  GLY A  22       2.293   3.147  -7.580  1.00 93.66           C  
ATOM    333  HA2 GLY A  22       1.992   2.162  -7.224  1.00 93.66           H  
ATOM    334  HA3 GLY A  22       3.268   3.377  -7.149  1.00 93.66           H  
ATOM    335  C   GLY A  22       1.288   4.182  -7.073  1.00 93.66           C  
ATOM    336  O   GLY A  22       0.902   5.141  -7.747  1.00 93.66           O  
ATOM    337  N   ALA A  23       0.863   4.001  -5.829  1.00 96.09           N  
ATOM    338  H   ALA A  23       1.210   3.194  -5.330  1.00 96.09           H  
ATOM    339  CA  ALA A  23      -0.171   4.818  -5.208  1.00 96.09           C  
ATOM    340  HA  ALA A  23      -0.567   5.535  -5.928  1.00 96.09           H  
ATOM    341  C   ALA A  23       0.377   5.580  -4.007  1.00 96.09           C  
ATOM    342  CB  ALA A  23      -1.310   3.894  -4.787  1.00 96.09           C  
ATOM    343  HB1 ALA A  23      -1.058   3.391  -3.854  1.00 96.09           H  
ATOM    344  HB2 ALA A  23      -2.228   4.467  -4.659  1.00 96.09           H  
ATOM    345  HB3 ALA A  23      -1.448   3.122  -5.544  1.00 96.09           H  
ATOM    346  O   ALA A  23       1.038   5.004  -3.153  1.00 96.09           O  
ATOM    347  N   THR A  24       0.058   6.860  -3.866  1.00 97.26           N  
ATOM    348  H   THR A  24      -0.448   7.314  -4.613  1.00 97.26           H  
ATOM    349  CA  THR A  24       0.267   7.559  -2.590  1.00 97.26           C  
ATOM    350  HA  THR A  24       1.211   7.226  -2.158  1.00 97.26           H  
ATOM    351  C   THR A  24      -0.852   7.205  -1.612  1.00 97.26           C  
ATOM    352  CB  THR A  24       0.365   9.079  -2.759  1.00 97.26           C  
ATOM    353  HB  THR A  24       0.559   9.526  -1.784  1.00 97.26           H  
ATOM    354  O   THR A  24      -1.996   6.970  -2.011  1.00 97.26           O  
ATOM    355  CG2 THR A  24       1.482   9.496  -3.713  1.00 97.26           C  
ATOM    356 HG21 THR A  24       1.499  10.581  -3.808  1.00 97.26           H  
ATOM    357 HG22 THR A  24       1.337   9.058  -4.701  1.00 97.26           H  
ATOM    358 HG23 THR A  24       2.442   9.160  -3.320  1.00 97.26           H  
ATOM    359  OG1 THR A  24      -0.847   9.596  -3.256  1.00 97.26           O  
ATOM    360  HG1 THR A  24      -0.867   9.309  -4.172  1.00 97.26           H  
ATOM    361  N   ALA A  25      -0.579   7.274  -0.306  1.00 97.13           N  
ATOM    362  H   ALA A  25       0.384   7.364  -0.014  1.00 97.13           H  
ATOM    363  CA  ALA A  25      -1.615   7.073   0.714  1.00 97.13           C  
ATOM    364  HA  ALA A  25      -1.983   6.050   0.643  1.00 97.13           H  
ATOM    365  C   ALA A  25      -2.821   8.018   0.527  1.00 97.13           C  
ATOM    366  CB  ALA A  25      -0.979   7.260   2.094  1.00 97.13           C  
ATOM    367  HB1 ALA A  25      -0.190   6.523   2.239  1.00 97.13           H  
ATOM    368  HB2 ALA A  25      -1.733   7.103   2.866  1.00 97.13           H  
ATOM    369  HB3 ALA A  25      -0.561   8.262   2.194  1.00 97.13           H  
ATOM    370  O   ALA A  25      -3.957   7.644   0.804  1.00 97.13           O  
ATOM    371  N   ALA A  26      -2.599   9.235   0.013  1.00 96.84           N  
ATOM    372  H   ALA A  26      -1.659   9.458  -0.281  1.00 96.84           H  
ATOM    373  CA  ALA A  26      -3.667  10.190  -0.276  1.00 96.84           C  
ATOM    374  HA  ALA A  26      -4.328  10.248   0.589  1.00 96.84           H  
ATOM    375  C   ALA A  26      -4.534   9.781  -1.481  1.00 96.84           C  
ATOM    376  CB  ALA A  26      -3.036  11.568  -0.498  1.00 96.84           C  
ATOM    377  HB1 ALA A  26      -2.466  11.862   0.383  1.00 96.84           H  
ATOM    378  HB2 ALA A  26      -2.372  11.540  -1.363  1.00 96.84           H  
ATOM    379  HB3 ALA A  26      -3.821  12.303  -0.673  1.00 96.84           H  
ATOM    380  O   ALA A  26      -5.737  10.034  -1.470  1.00 96.84           O  
ATOM    381  N   GLN A  27      -3.949   9.161  -2.512  1.00 96.29           N  
ATOM    382  H   GLN A  27      -2.965   8.939  -2.464  1.00 96.29           H  
ATOM    383  CA  GLN A  27      -4.717   8.590  -3.624  1.00 96.29           C  
ATOM    384  HA  GLN A  27      -5.411   9.336  -4.013  1.00 96.29           H  
ATOM    385  C   GLN A  27      -5.563   7.411  -3.139  1.00 96.29           C  
ATOM    386  CB  GLN A  27      -3.778   8.163  -4.760  1.00 96.29           C  
ATOM    387  HB2 GLN A  27      -2.947   7.593  -4.342  1.00 96.29           H  
ATOM    388  HB3 GLN A  27      -4.316   7.508  -5.446  1.00 96.29           H  
ATOM    389  O   GLN A  27      -6.763   7.397  -3.394  1.00 96.29           O  
ATOM    390  CG  GLN A  27      -3.255   9.366  -5.561  1.00 96.29           C  
ATOM    391  HG2 GLN A  27      -2.958  10.170  -4.888  1.00 96.29           H  
ATOM    392  HG3 GLN A  27      -4.052   9.738  -6.205  1.00 96.29           H  
ATOM    393  CD  GLN A  27      -2.044   8.984  -6.400  1.00 96.29           C  
ATOM    394  NE2 GLN A  27      -2.038   9.215  -7.691  1.00 96.29           N  
ATOM    395 HE21 GLN A  27      -1.276   8.798  -8.206  1.00 96.29           H  
ATOM    396 HE22 GLN A  27      -2.871   9.520  -8.175  1.00 96.29           H  
ATOM    397  OE1 GLN A  27      -1.061   8.493  -5.873  1.00 96.29           O  
ATOM    398  N   LEU A  28      -4.977   6.507  -2.348  1.00 96.70           N  
ATOM    399  H   LEU A  28      -3.978   6.570  -2.210  1.00 96.70           H  
ATOM    400  CA  LEU A  28      -5.682   5.361  -1.764  1.00 96.70           C  
ATOM    401  HA  LEU A  28      -6.124   4.768  -2.564  1.00 96.70           H  
ATOM    402  C   LEU A  28      -6.837   5.796  -0.850  1.00 96.70           C  
ATOM    403  CB  LEU A  28      -4.671   4.499  -0.992  1.00 96.70           C  
ATOM    404  HB2 LEU A  28      -5.211   3.738  -0.428  1.00 96.70           H  
ATOM    405  HB3 LEU A  28      -4.149   5.140  -0.281  1.00 96.70           H  
ATOM    406  O   LEU A  28      -7.943   5.289  -0.982  1.00 96.70           O  
ATOM    407  CG  LEU A  28      -3.624   3.803  -1.877  1.00 96.70           C  
ATOM    408  HG  LEU A  28      -3.149   4.538  -2.528  1.00 96.70           H  
ATOM    409  CD1 LEU A  28      -2.548   3.196  -0.985  1.00 96.70           C  
ATOM    410 HD11 LEU A  28      -1.991   3.990  -0.488  1.00 96.70           H  
ATOM    411 HD12 LEU A  28      -1.849   2.616  -1.589  1.00 96.70           H  
ATOM    412 HD13 LEU A  28      -3.005   2.542  -0.242  1.00 96.70           H  
ATOM    413  CD2 LEU A  28      -4.234   2.699  -2.736  1.00 96.70           C  
ATOM    414 HD21 LEU A  28      -4.960   3.111  -3.438  1.00 96.70           H  
ATOM    415 HD22 LEU A  28      -3.454   2.205  -3.316  1.00 96.70           H  
ATOM    416 HD23 LEU A  28      -4.720   1.958  -2.102  1.00 96.70           H  
ATOM    417  N   THR A  29      -6.613   6.796   0.010  1.00 97.06           N  
ATOM    418  H   THR A  29      -5.663   7.133   0.079  1.00 97.06           H  
ATOM    419  CA  THR A  29      -7.648   7.404   0.874  1.00 97.06           C  
ATOM    420  HA  THR A  29      -8.003   6.679   1.607  1.00 97.06           H  
ATOM    421  C   THR A  29      -8.858   7.855   0.048  1.00 97.06           C  
ATOM    422  CB  THR A  29      -7.060   8.616   1.623  1.00 97.06           C  
ATOM    423  HB  THR A  29      -6.688   9.314   0.874  1.00 97.06           H  
ATOM    424  O   THR A  29      -9.993   7.522   0.379  1.00 97.06           O  
ATOM    425  CG2 THR A  29      -8.010   9.393   2.535  1.00 97.06           C  
ATOM    426 HG21 THR A  29      -7.990   8.976   3.542  1.00 97.06           H  
ATOM    427 HG22 THR A  29      -9.035   9.377   2.163  1.00 97.06           H  
ATOM    428 HG23 THR A  29      -7.677  10.429   2.596  1.00 97.06           H  
ATOM    429  OG1 THR A  29      -5.973   8.234   2.441  1.00 97.06           O  
ATOM    430  HG1 THR A  29      -5.309   7.825   1.881  1.00 97.06           H  
ATOM    431  N   ARG A  30      -8.624   8.582  -1.057  1.00 95.49           N  
ATOM    432  H   ARG A  30      -7.664   8.753  -1.319  1.00 95.49           H  
ATOM    433  CA  ARG A  30      -9.697   9.085  -1.930  1.00 95.49           C  
ATOM    434  HA  ARG A  30     -10.480   9.536  -1.320  1.00 95.49           H  
ATOM    435  C   ARG A  30     -10.391   7.971  -2.707  1.00 95.49           C  
ATOM    436  CB  ARG A  30      -9.149  10.126  -2.914  1.00 95.49           C  
ATOM    437  HB2 ARG A  30      -9.918  10.336  -3.658  1.00 95.49           H  
ATOM    438  HB3 ARG A  30      -8.281   9.716  -3.430  1.00 95.49           H  
ATOM    439  O   ARG A  30     -11.609   7.992  -2.818  1.00 95.49           O  
ATOM    440  CG  ARG A  30      -8.772  11.442  -2.229  1.00 95.49           C  
ATOM    441  HG2 ARG A  30      -7.983  11.272  -1.497  1.00 95.49           H  
ATOM    442  HG3 ARG A  30      -9.645  11.850  -1.720  1.00 95.49           H  
ATOM    443  CD  ARG A  30      -8.291  12.434  -3.291  1.00 95.49           C  
ATOM    444  HD2 ARG A  30      -7.495  11.972  -3.875  1.00 95.49           H  
ATOM    445  HD3 ARG A  30      -9.117  12.639  -3.972  1.00 95.49           H  
ATOM    446  NE  ARG A  30      -7.845  13.704  -2.686  1.00 95.49           N  
ATOM    447  HE  ARG A  30      -8.577  14.299  -2.325  1.00 95.49           H  
ATOM    448  NH1 ARG A  30      -5.584  13.462  -3.032  1.00 95.49           N  
ATOM    449 HH11 ARG A  30      -5.757  12.521  -3.357  1.00 95.49           H  
ATOM    450 HH12 ARG A  30      -4.651  13.848  -3.037  1.00 95.49           H  
ATOM    451  NH2 ARG A  30      -6.373  15.346  -2.131  1.00 95.49           N  
ATOM    452 HH21 ARG A  30      -7.144  15.922  -1.824  1.00 95.49           H  
ATOM    453 HH22 ARG A  30      -5.434  15.719  -2.124  1.00 95.49           H  
ATOM    454  CZ  ARG A  30      -6.607  14.160  -2.619  1.00 95.49           C  
ATOM    455  N   GLN A  31      -9.626   7.024  -3.242  1.00 93.60           N  
ATOM    456  H   GLN A  31      -8.625   7.081  -3.119  1.00 93.60           H  
ATOM    457  CA  GLN A  31     -10.156   5.930  -4.055  1.00 93.60           C  
ATOM    458  HA  GLN A  31     -10.800   6.342  -4.831  1.00 93.60           H  
ATOM    459  C   GLN A  31     -10.996   4.953  -3.228  1.00 93.60           C  
ATOM    460  CB  GLN A  31      -8.973   5.219  -4.720  1.00 93.60           C  
ATOM    461  HB2 GLN A  31      -8.328   4.795  -3.949  1.00 93.60           H  
ATOM    462  HB3 GLN A  31      -8.399   5.954  -5.284  1.00 93.60           H  
ATOM    463  O   GLN A  31     -12.024   4.479  -3.699  1.00 93.60           O  
ATOM    464  CG  GLN A  31      -9.410   4.101  -5.680  1.00 93.60           C  
ATOM    465  HG2 GLN A  31     -10.073   4.512  -6.440  1.00 93.60           H  
ATOM    466  HG3 GLN A  31      -9.948   3.328  -5.130  1.00 93.60           H  
ATOM    467  CD  GLN A  31      -8.222   3.443  -6.372  1.00 93.60           C  
ATOM    468  NE2 GLN A  31      -8.446   2.463  -7.218  1.00 93.60           N  
ATOM    469 HE21 GLN A  31      -7.624   2.041  -7.627  1.00 93.60           H  
ATOM    470 HE22 GLN A  31      -9.379   2.120  -7.391  1.00 93.60           H  
ATOM    471  OE1 GLN A  31      -7.074   3.795  -6.164  1.00 93.60           O  
ATOM    472  N   LEU A  32     -10.563   4.664  -2.001  1.00 94.06           N  
ATOM    473  H   LEU A  32      -9.681   5.052  -1.698  1.00 94.06           H  
ATOM    474  CA  LEU A  32     -11.211   3.701  -1.114  1.00 94.06           C  
ATOM    475  HA  LEU A  32     -11.757   2.971  -1.712  1.00 94.06           H  
ATOM    476  C   LEU A  32     -12.254   4.339  -0.190  1.00 94.06           C  
ATOM    477  CB  LEU A  32     -10.121   2.964  -0.319  1.00 94.06           C  
ATOM    478  HB2 LEU A  32     -10.607   2.273   0.370  1.00 94.06           H  
ATOM    479  HB3 LEU A  32      -9.564   3.687   0.278  1.00 94.06           H  
ATOM    480  O   LEU A  32     -12.959   3.621   0.511  1.00 94.06           O  
ATOM    481  CG  LEU A  32      -9.147   2.158  -1.197  1.00 94.06           C  
ATOM    482  HG  LEU A  32      -8.675   2.806  -1.936  1.00 94.06           H  
ATOM    483  CD1 LEU A  32      -8.030   1.577  -0.332  1.00 94.06           C  
ATOM    484 HD11 LEU A  32      -8.448   0.935   0.444  1.00 94.06           H  
ATOM    485 HD12 LEU A  32      -7.476   2.389   0.141  1.00 94.06           H  
ATOM    486 HD13 LEU A  32      -7.351   0.999  -0.958  1.00 94.06           H  
ATOM    487  CD2 LEU A  32      -9.902   1.052  -1.938  1.00 94.06           C  
ATOM    488 HD21 LEU A  32     -10.377   1.464  -2.828  1.00 94.06           H  
ATOM    489 HD22 LEU A  32      -9.226   0.249  -2.233  1.00 94.06           H  
ATOM    490 HD23 LEU A  32     -10.673   0.626  -1.296  1.00 94.06           H  
ATOM    491  N   ASN A  33     -12.346   5.675  -0.169  1.00 95.23           N  
ATOM    492  H   ASN A  33     -11.747   6.198  -0.792  1.00 95.23           H  
ATOM    493  CA  ASN A  33     -13.145   6.430   0.798  1.00 95.23           C  
ATOM    494  HA  ASN A  33     -12.823   7.469   0.731  1.00 95.23           H  
ATOM    495  C   ASN A  33     -12.863   5.994   2.252  1.00 95.23           C  
ATOM    496  CB  ASN A  33     -14.623   6.376   0.383  1.00 95.23           C  
ATOM    497  HB2 ASN A  33     -14.716   6.605  -0.679  1.00 95.23           H  
ATOM    498  HB3 ASN A  33     -15.008   5.370   0.555  1.00 95.23           H  
ATOM    499  O   ASN A  33     -13.771   5.794   3.057  1.00 95.23           O  
ATOM    500  CG  ASN A  33     -15.458   7.383   1.148  1.00 95.23           C  
ATOM    501  ND2 ASN A  33     -16.583   6.975   1.683  1.00 95.23           N  
ATOM    502 HD21 ASN A  33     -16.779   5.984   1.708  1.00 95.23           H  
ATOM    503 HD22 ASN A  33     -17.063   7.650   2.262  1.00 95.23           H  
ATOM    504  OD1 ASN A  33     -15.123   8.551   1.256  1.00 95.23           O  
ATOM    505  N   MET A  34     -11.579   5.802   2.563  1.00 94.09           N  
ATOM    506  H   MET A  34     -10.895   6.059   1.866  1.00 94.09           H  
ATOM    507  CA  MET A  34     -11.090   5.356   3.868  1.00 94.09           C  
ATOM    508  HA  MET A  34     -11.932   5.088   4.507  1.00 94.09           H  
ATOM    509  C   MET A  34     -10.312   6.469   4.553  1.00 94.09           C  
ATOM    510  CB  MET A  34     -10.182   4.130   3.716  1.00 94.09           C  
ATOM    511  HB2 MET A  34      -9.426   4.337   2.958  1.00 94.09           H  
ATOM    512  HB3 MET A  34      -9.678   3.945   4.664  1.00 94.09           H  
ATOM    513  O   MET A  34      -9.650   7.268   3.899  1.00 94.09           O  
ATOM    514  CG  MET A  34     -10.946   2.867   3.324  1.00 94.09           C  
ATOM    515  HG2 MET A  34     -11.486   3.058   2.396  1.00 94.09           H  
ATOM    516  HG3 MET A  34     -11.679   2.629   4.095  1.00 94.09           H  
ATOM    517  SD  MET A  34      -9.868   1.436   3.064  1.00 94.09           S  
ATOM    518  CE  MET A  34      -9.442   1.039   4.773  1.00 94.09           C  
ATOM    519  HE1 MET A  34     -10.353   0.856   5.342  1.00 94.09           H  
ATOM    520  HE2 MET A  34      -8.878   1.856   5.222  1.00 94.09           H  
ATOM    521  HE3 MET A  34      -8.829   0.137   4.767  1.00 94.09           H  
ATOM    522  N   GLU A  35     -10.314   6.471   5.882  1.00 95.35           N  
ATOM    523  H   GLU A  35     -10.900   5.809   6.370  1.00 95.35           H  
ATOM    524  CA  GLU A  35      -9.481   7.380   6.662  1.00 95.35           C  
ATOM    525  HA  GLU A  35      -9.709   8.403   6.362  1.00 95.35           H  
ATOM    526  C   GLU A  35      -7.990   7.133   6.407  1.00 95.35           C  
ATOM    527  CB  GLU A  35      -9.788   7.213   8.157  1.00 95.35           C  
ATOM    528  HB2 GLU A  35      -9.001   7.686   8.744  1.00 95.35           H  
ATOM    529  HB3 GLU A  35      -9.786   6.152   8.403  1.00 95.35           H  
ATOM    530  O   GLU A  35      -7.514   5.993   6.414  1.00 95.35           O  
ATOM    531  CG  GLU A  35     -11.145   7.810   8.556  1.00 95.35           C  
ATOM    532  HG2 GLU A  35     -11.302   7.625   9.618  1.00 95.35           H  
ATOM    533  HG3 GLU A  35     -11.935   7.298   8.007  1.00 95.35           H  
ATOM    534  CD  GLU A  35     -11.199   9.321   8.293  1.00 95.35           C  
ATOM    535  OE1 GLU A  35     -12.232   9.789   7.777  1.00 95.35           O  
ATOM    536  OE2 GLU A  35     -10.171   9.982   8.578  1.00 95.35           O  
ATOM    537  N   LYS A  36      -7.211   8.215   6.282  1.00 95.46           N  
ATOM    538  H   LYS A  36      -7.672   9.113   6.270  1.00 95.46           H  
ATOM    539  CA  LYS A  36      -5.763   8.138   6.017  1.00 95.46           C  
ATOM    540  HA  LYS A  36      -5.627   7.627   5.064  1.00 95.46           H  
ATOM    541  C   LYS A  36      -5.016   7.311   7.071  1.00 95.46           C  
ATOM    542  CB  LYS A  36      -5.202   9.563   5.903  1.00 95.46           C  
ATOM    543  HB2 LYS A  36      -5.787  10.102   5.157  1.00 95.46           H  
ATOM    544  HB3 LYS A  36      -5.309  10.073   6.861  1.00 95.46           H  
ATOM    545  O   LYS A  36      -4.017   6.670   6.755  1.00 95.46           O  
ATOM    546  CG  LYS A  36      -3.726   9.580   5.474  1.00 95.46           C  
ATOM    547  HG2 LYS A  36      -3.619   9.038   4.534  1.00 95.46           H  
ATOM    548  HG3 LYS A  36      -3.117   9.093   6.235  1.00 95.46           H  
ATOM    549  CD  LYS A  36      -3.222  11.015   5.293  1.00 95.46           C  
ATOM    550  HD2 LYS A  36      -3.331  11.552   6.236  1.00 95.46           H  
ATOM    551  HD3 LYS A  36      -3.818  11.510   4.527  1.00 95.46           H  
ATOM    552  CE  LYS A  36      -1.748  10.992   4.873  1.00 95.46           C  
ATOM    553  HE2 LYS A  36      -1.666  10.448   3.932  1.00 95.46           H  
ATOM    554  HE3 LYS A  36      -1.187  10.434   5.623  1.00 95.46           H  
ATOM    555  NZ  LYS A  36      -1.194  12.362   4.733  1.00 95.46           N  
ATOM    556  HZ1 LYS A  36      -1.707  12.885   4.038  1.00 95.46           H  
ATOM    557  HZ2 LYS A  36      -1.252  12.857   5.612  1.00 95.46           H  
ATOM    558  HZ3 LYS A  36      -0.222  12.325   4.459  1.00 95.46           H  
ATOM    559  N   ARG A  37      -5.496   7.313   8.320  1.00 96.32           N  
ATOM    560  H   ARG A  37      -6.347   7.833   8.478  1.00 96.32           H  
ATOM    561  CA  ARG A  37      -4.949   6.486   9.408  1.00 96.32           C  
ATOM    562  HA  ARG A  37      -3.878   6.672   9.496  1.00 96.32           H  
ATOM    563  C   ARG A  37      -5.098   4.993   9.119  1.00 96.32           C  
ATOM    564  CB  ARG A  37      -5.635   6.857  10.731  1.00 96.32           C  
ATOM    565  HB2 ARG A  37      -6.704   6.665  10.637  1.00 96.32           H  
ATOM    566  HB3 ARG A  37      -5.491   7.920  10.923  1.00 96.32           H  
ATOM    567  O   ARG A  37      -4.132   4.258   9.289  1.00 96.32           O  
ATOM    568  CG  ARG A  37      -5.064   6.052  11.915  1.00 96.32           C  
ATOM    569  HG2 ARG A  37      -4.005   6.282  12.026  1.00 96.32           H  
ATOM    570  HG3 ARG A  37      -5.169   4.982  11.735  1.00 96.32           H  
ATOM    571  CD  ARG A  37      -5.783   6.382  13.224  1.00 96.32           C  
ATOM    572  HD2 ARG A  37      -5.287   5.852  14.037  1.00 96.32           H  
ATOM    573  HD3 ARG A  37      -5.698   7.454  13.403  1.00 96.32           H  
ATOM    574  NE  ARG A  37      -7.197   5.966  13.173  1.00 96.32           N  
ATOM    575  HE  ARG A  37      -7.413   5.119  12.665  1.00 96.32           H  
ATOM    576  NH1 ARG A  37      -8.096   7.656  14.458  1.00 96.32           N  
ATOM    577 HH11 ARG A  37      -8.918   8.119  14.819  1.00 96.32           H  
ATOM    578 HH12 ARG A  37      -7.169   8.001  14.662  1.00 96.32           H  
ATOM    579  NH2 ARG A  37      -9.419   6.134  13.478  1.00 96.32           N  
ATOM    580 HH21 ARG A  37      -9.500   5.301  12.912  1.00 96.32           H  
ATOM    581 HH22 ARG A  37     -10.248   6.593  13.826  1.00 96.32           H  
ATOM    582  CZ  ARG A  37      -8.226   6.593  13.707  1.00 96.32           C  
ATOM    583  N   GLU A  38      -6.278   4.565   8.680  1.00 95.60           N  
ATOM    584  H   GLU A  38      -6.995   5.241   8.458  1.00 95.60           H  
ATOM    585  CA  GLU A  38      -6.567   3.158   8.387  1.00 95.60           C  
ATOM    586  HA  GLU A  38      -6.245   2.535   9.222  1.00 95.60           H  
ATOM    587  C   GLU A  38      -5.792   2.686   7.156  1.00 95.60           C  
ATOM    588  CB  GLU A  38      -8.078   2.958   8.183  1.00 95.60           C  
ATOM    589  HB2 GLU A  38      -8.257   1.910   7.943  1.00 95.60           H  
ATOM    590  HB3 GLU A  38      -8.411   3.552   7.333  1.00 95.60           H  
ATOM    591  O   GLU A  38      -5.209   1.606   7.177  1.00 95.60           O  
ATOM    592  CG  GLU A  38      -8.926   3.338   9.408  1.00 95.60           C  
ATOM    593  HG2 GLU A  38      -9.966   3.082   9.208  1.00 95.60           H  
ATOM    594  HG3 GLU A  38      -8.875   4.418   9.546  1.00 95.60           H  
ATOM    595  CD  GLU A  38      -8.465   2.644  10.696  1.00 95.60           C  
ATOM    596  OE1 GLU A  38      -8.169   3.387  11.673  1.00 95.60           O  
ATOM    597  OE2 GLU A  38      -8.361   1.396  10.680  1.00 95.60           O  
ATOM    598  N   VAL A  39      -5.700   3.540   6.130  1.00 97.29           N  
ATOM    599  H   VAL A  39      -6.248   4.387   6.166  1.00 97.29           H  
ATOM    600  CA  VAL A  39      -4.875   3.286   4.941  1.00 97.29           C  
ATOM    601  HA  VAL A  39      -5.183   2.339   4.497  1.00 97.29           H  
ATOM    602  C   VAL A  39      -3.403   3.142   5.321  1.00 97.29           C  
ATOM    603  CB  VAL A  39      -5.069   4.396   3.892  1.00 97.29           C  
ATOM    604  HB  VAL A  39      -4.882   5.364   4.357  1.00 97.29           H  
ATOM    605  O   VAL A  39      -2.786   2.143   4.978  1.00 97.29           O  
ATOM    606  CG1 VAL A  39      -4.121   4.253   2.697  1.00 97.29           C  
ATOM    607 HG11 VAL A  39      -4.351   5.025   1.962  1.00 97.29           H  
ATOM    608 HG12 VAL A  39      -3.089   4.394   3.019  1.00 97.29           H  
ATOM    609 HG13 VAL A  39      -4.231   3.269   2.243  1.00 97.29           H  
ATOM    610  CG2 VAL A  39      -6.502   4.386   3.354  1.00 97.29           C  
ATOM    611 HG21 VAL A  39      -6.728   3.423   2.896  1.00 97.29           H  
ATOM    612 HG22 VAL A  39      -6.624   5.174   2.610  1.00 97.29           H  
ATOM    613 HG23 VAL A  39      -7.210   4.571   4.162  1.00 97.29           H  
ATOM    614  N   ASN A  40      -2.834   4.091   6.071  1.00 97.85           N  
ATOM    615  H   ASN A  40      -3.377   4.902   6.330  1.00 97.85           H  
ATOM    616  CA  ASN A  40      -1.433   4.006   6.492  1.00 97.85           C  
ATOM    617  HA  ASN A  40      -0.795   3.912   5.613  1.00 97.85           H  
ATOM    618  C   ASN A  40      -1.162   2.765   7.345  1.00 97.85           C  
ATOM    619  CB  ASN A  40      -1.043   5.274   7.262  1.00 97.85           C  
ATOM    620  HB2 ASN A  40      -0.152   5.062   7.853  1.00 97.85           H  
ATOM    621  HB3 ASN A  40      -1.844   5.549   7.948  1.00 97.85           H  
ATOM    622  O   ASN A  40      -0.151   2.103   7.142  1.00 97.85           O  
ATOM    623  CG  ASN A  40      -0.698   6.452   6.373  1.00 97.85           C  
ATOM    624  ND2 ASN A  40      -0.645   7.633   6.939  1.00 97.85           N  
ATOM    625 HD21 ASN A  40      -0.796   7.698   7.936  1.00 97.85           H  
ATOM    626 HD22 ASN A  40      -0.170   8.334   6.389  1.00 97.85           H  
ATOM    627  OD1 ASN A  40      -0.398   6.361   5.196  1.00 97.85           O  
ATOM    628  N   LYS A  41      -2.062   2.430   8.276  1.00 97.29           N  
ATOM    629  H   LYS A  41      -2.881   3.008   8.397  1.00 97.29           H  
ATOM    630  CA  LYS A  41      -1.936   1.212   9.080  1.00 97.29           C  
ATOM    631  HA  LYS A  41      -0.987   1.234   9.615  1.00 97.29           H  
ATOM    632  C   LYS A  41      -1.884  -0.030   8.186  1.00 97.29           C  
ATOM    633  CB  LYS A  41      -3.082   1.157  10.096  1.00 97.29           C  
ATOM    634  HB2 LYS A  41      -3.066   2.062  10.704  1.00 97.29           H  
ATOM    635  HB3 LYS A  41      -4.036   1.105   9.571  1.00 97.29           H  
ATOM    636  O   LYS A  41      -0.940  -0.803   8.293  1.00 97.29           O  
ATOM    637  CG  LYS A  41      -2.932  -0.063  11.008  1.00 97.29           C  
ATOM    638  HG2 LYS A  41      -2.933  -0.970  10.404  1.00 97.29           H  
ATOM    639  HG3 LYS A  41      -1.990  -0.000  11.553  1.00 97.29           H  
ATOM    640  CD  LYS A  41      -4.093  -0.144  11.995  1.00 97.29           C  
ATOM    641  HD2 LYS A  41      -5.031  -0.158  11.441  1.00 97.29           H  
ATOM    642  HD3 LYS A  41      -4.075   0.717  12.663  1.00 97.29           H  
ATOM    643  CE  LYS A  41      -3.940  -1.442  12.787  1.00 97.29           C  
ATOM    644  HE2 LYS A  41      -3.026  -1.393  13.380  1.00 97.29           H  
ATOM    645  HE3 LYS A  41      -3.813  -2.260  12.077  1.00 97.29           H  
ATOM    646  NZ  LYS A  41      -5.124  -1.680  13.643  1.00 97.29           N  
ATOM    647  HZ1 LYS A  41      -5.031  -2.568  14.116  1.00 97.29           H  
ATOM    648  HZ2 LYS A  41      -5.950  -1.717  13.062  1.00 97.29           H  
ATOM    649  HZ3 LYS A  41      -5.236  -0.937  14.318  1.00 97.29           H  
ATOM    650  N   ALA A  42      -2.834  -0.161   7.260  1.00 96.11           N  
ATOM    651  H   ALA A  42      -3.568   0.531   7.213  1.00 96.11           H  
ATOM    652  CA  ALA A  42      -2.866  -1.257   6.297  1.00 96.11           C  
ATOM    653  HA  ALA A  42      -2.940  -2.201   6.837  1.00 96.11           H  
ATOM    654  C   ALA A  42      -1.592  -1.321   5.438  1.00 96.11           C  
ATOM    655  CB  ALA A  42      -4.121  -1.082   5.437  1.00 96.11           C  
ATOM    656  HB1 ALA A  42      -5.011  -1.226   6.049  1.00 96.11           H  
ATOM    657  HB2 ALA A  42      -4.142  -0.080   5.008  1.00 96.11           H  
ATOM    658  HB3 ALA A  42      -4.118  -1.808   4.624  1.00 96.11           H  
ATOM    659  O   ALA A  42      -1.036  -2.397   5.254  1.00 96.11           O  
ATOM    660  N   LEU A  43      -1.090  -0.180   4.960  1.00 97.57           N  
ATOM    661  H   LEU A  43      -1.606   0.672   5.125  1.00 97.57           H  
ATOM    662  CA  LEU A  43       0.139  -0.106   4.166  1.00 97.57           C  
ATOM    663  HA  LEU A  43       0.039  -0.754   3.295  1.00 97.57           H  
ATOM    664  C   LEU A  43       1.366  -0.614   4.933  1.00 97.57           C  
ATOM    665  CB  LEU A  43       0.351   1.345   3.706  1.00 97.57           C  
ATOM    666  HB2 LEU A  43       0.281   2.006   4.569  1.00 97.57           H  
ATOM    667  HB3 LEU A  43       1.361   1.435   3.305  1.00 97.57           H  
ATOM    668  O   LEU A  43       2.120  -1.430   4.407  1.00 97.57           O  
ATOM    669  CG  LEU A  43      -0.628   1.810   2.621  1.00 97.57           C  
ATOM    670  HG  LEU A  43      -1.653   1.573   2.909  1.00 97.57           H  
ATOM    671  CD1 LEU A  43      -0.533   3.322   2.428  1.00 97.57           C  
ATOM    672 HD11 LEU A  43       0.477   3.584   2.111  1.00 97.57           H  
ATOM    673 HD12 LEU A  43      -0.758   3.829   3.366  1.00 97.57           H  
ATOM    674 HD13 LEU A  43      -1.245   3.638   1.666  1.00 97.57           H  
ATOM    675  CD2 LEU A  43      -0.352   1.118   1.295  1.00 97.57           C  
ATOM    676 HD21 LEU A  43       0.691   1.243   1.005  1.00 97.57           H  
ATOM    677 HD22 LEU A  43      -0.992   1.546   0.523  1.00 97.57           H  
ATOM    678 HD23 LEU A  43      -0.561   0.052   1.377  1.00 97.57           H  
ATOM    679  N   TYR A  44       1.549  -0.188   6.185  1.00 97.02           N  
ATOM    680  H   TYR A  44       0.904   0.485   6.571  1.00 97.02           H  
ATOM    681  CA  TYR A  44       2.668  -0.655   7.008  1.00 97.02           C  
ATOM    682  HA  TYR A  44       3.575  -0.613   6.405  1.00 97.02           H  
ATOM    683  C   TYR A  44       2.514  -2.119   7.449  1.00 97.02           C  
ATOM    684  CB  TYR A  44       2.858   0.280   8.210  1.00 97.02           C  
ATOM    685  HB2 TYR A  44       1.909   0.378   8.738  1.00 97.02           H  
ATOM    686  HB3 TYR A  44       3.567  -0.182   8.896  1.00 97.02           H  
ATOM    687  O   TYR A  44       3.511  -2.840   7.509  1.00 97.02           O  
ATOM    688  CG  TYR A  44       3.400   1.653   7.847  1.00 97.02           C  
ATOM    689  CD1 TYR A  44       4.670   1.766   7.248  1.00 97.02           C  
ATOM    690  HD1 TYR A  44       5.254   0.881   7.046  1.00 97.02           H  
ATOM    691  CD2 TYR A  44       2.652   2.816   8.113  1.00 97.02           C  
ATOM    692  HD2 TYR A  44       1.693   2.730   8.602  1.00 97.02           H  
ATOM    693  CE1 TYR A  44       5.178   3.028   6.887  1.00 97.02           C  
ATOM    694  HE1 TYR A  44       6.144   3.092   6.409  1.00 97.02           H  
ATOM    695  CE2 TYR A  44       3.149   4.081   7.744  1.00 97.02           C  
ATOM    696  HE2 TYR A  44       2.576   4.977   7.931  1.00 97.02           H  
ATOM    697  OH  TYR A  44       4.892   5.409   6.775  1.00 97.02           O  
ATOM    698  HH  TYR A  44       5.755   5.324   6.362  1.00 97.02           H  
ATOM    699  CZ  TYR A  44       4.413   4.188   7.127  1.00 97.02           C  
ATOM    700  N   ASP A  45       1.289  -2.590   7.696  1.00 95.86           N  
ATOM    701  H   ASP A  45       0.511  -1.946   7.703  1.00 95.86           H  
ATOM    702  CA  ASP A  45       1.011  -4.005   7.983  1.00 95.86           C  
ATOM    703  HA  ASP A  45       1.655  -4.333   8.799  1.00 95.86           H  
ATOM    704  C   ASP A  45       1.336  -4.898   6.764  1.00 95.86           C  
ATOM    705  CB  ASP A  45      -0.459  -4.174   8.433  1.00 95.86           C  
ATOM    706  HB2 ASP A  45      -1.114  -3.685   7.711  1.00 95.86           H  
ATOM    707  HB3 ASP A  45      -0.697  -5.237   8.422  1.00 95.86           H  
ATOM    708  O   ASP A  45       1.969  -5.953   6.902  1.00 95.86           O  
ATOM    709  CG  ASP A  45      -0.773  -3.645   9.848  1.00 95.86           C  
ATOM    710  OD1 ASP A  45       0.168  -3.506  10.665  1.00 95.86           O  
ATOM    711  OD2 ASP A  45      -1.976  -3.436  10.150  1.00 95.86           O  
ATOM    712  N   LEU A  46       0.984  -4.446   5.554  1.00 95.83           N  
ATOM    713  H   LEU A  46       0.447  -3.591   5.507  1.00 95.83           H  
ATOM    714  CA  LEU A  46       1.333  -5.109   4.292  1.00 95.83           C  
ATOM    715  HA  LEU A  46       1.038  -6.157   4.343  1.00 95.83           H  
ATOM    716  C   LEU A  46       2.846  -5.076   4.031  1.00 95.83           C  
ATOM    717  CB  LEU A  46       0.593  -4.430   3.127  1.00 95.83           C  
ATOM    718  HB2 LEU A  46       1.029  -4.782   2.192  1.00 95.83           H  
ATOM    719  HB3 LEU A  46       0.768  -3.356   3.193  1.00 95.83           H  
ATOM    720  O   LEU A  46       3.410  -6.078   3.595  1.00 95.83           O  
ATOM    721  CG  LEU A  46      -0.919  -4.682   3.038  1.00 95.83           C  
ATOM    722  HG  LEU A  46      -1.390  -4.539   4.011  1.00 95.83           H  
ATOM    723  CD1 LEU A  46      -1.515  -3.685   2.042  1.00 95.83           C  
ATOM    724 HD11 LEU A  46      -2.595  -3.822   1.986  1.00 95.83           H  
ATOM    725 HD12 LEU A  46      -1.082  -3.834   1.053  1.00 95.83           H  
ATOM    726 HD13 LEU A  46      -1.318  -2.667   2.378  1.00 95.83           H  
ATOM    727  CD2 LEU A  46      -1.224  -6.101   2.558  1.00 95.83           C  
ATOM    728 HD21 LEU A  46      -0.762  -6.283   1.588  1.00 95.83           H  
ATOM    729 HD22 LEU A  46      -2.302  -6.233   2.461  1.00 95.83           H  
ATOM    730 HD23 LEU A  46      -0.851  -6.830   3.278  1.00 95.83           H  
ATOM    731  N   GLN A  47       3.516  -3.958   4.328  1.00 96.53           N  
ATOM    732  H   GLN A  47       2.987  -3.145   4.608  1.00 96.53           H  
ATOM    733  CA  GLN A  47       4.969  -3.826   4.175  1.00 96.53           C  
ATOM    734  HA  GLN A  47       5.236  -4.083   3.150  1.00 96.53           H  
ATOM    735  C   GLN A  47       5.722  -4.769   5.103  1.00 96.53           C  
ATOM    736  CB  GLN A  47       5.389  -2.384   4.463  1.00 96.53           C  
ATOM    737  HB2 GLN A  47       5.218  -2.151   5.514  1.00 96.53           H  
ATOM    738  HB3 GLN A  47       4.758  -1.731   3.860  1.00 96.53           H  
ATOM    739  O   GLN A  47       6.663  -5.441   4.690  1.00 96.53           O  
ATOM    740  CG  GLN A  47       6.862  -2.119   4.112  1.00 96.53           C  
ATOM    741  HG2 GLN A  47       7.028  -2.397   3.071  1.00 96.53           H  
ATOM    742  HG3 GLN A  47       7.513  -2.730   4.737  1.00 96.53           H  
ATOM    743  CD  GLN A  47       7.256  -0.657   4.301  1.00 96.53           C  
ATOM    744  NE2 GLN A  47       8.229  -0.179   3.558  1.00 96.53           N  
ATOM    745 HE21 GLN A  47       8.713  -0.771   2.898  1.00 96.53           H  
ATOM    746 HE22 GLN A  47       8.383   0.819   3.588  1.00 96.53           H  
ATOM    747  OE1 GLN A  47       6.707   0.073   5.113  1.00 96.53           O  
ATOM    748  N   ARG A  48       5.277  -4.864   6.359  1.00 95.59           N  
ATOM    749  H   ARG A  48       4.524  -4.253   6.641  1.00 95.59           H  
ATOM    750  CA  ARG A  48       5.819  -5.816   7.330  1.00 95.59           C  
ATOM    751  HA  ARG A  48       6.892  -5.649   7.426  1.00 95.59           H  
ATOM    752  C   ARG A  48       5.644  -7.264   6.870  1.00 95.59           C  
ATOM    753  CB  ARG A  48       5.131  -5.555   8.672  1.00 95.59           C  
ATOM    754  HB2 ARG A  48       4.057  -5.713   8.569  1.00 95.59           H  
ATOM    755  HB3 ARG A  48       5.303  -4.520   8.964  1.00 95.59           H  
ATOM    756  O   ARG A  48       6.499  -8.096   7.155  1.00 95.59           O  
ATOM    757  CG  ARG A  48       5.676  -6.481   9.758  1.00 95.59           C  
ATOM    758  HG2 ARG A  48       6.756  -6.357   9.844  1.00 95.59           H  
ATOM    759  HG3 ARG A  48       5.450  -7.517   9.506  1.00 95.59           H  
ATOM    760  CD  ARG A  48       5.014  -6.157  11.091  1.00 95.59           C  
ATOM    761  HD2 ARG A  48       5.337  -5.167  11.415  1.00 95.59           H  
ATOM    762  HD3 ARG A  48       3.933  -6.150  10.952  1.00 95.59           H  
ATOM    763  NE  ARG A  48       5.374  -7.171  12.092  1.00 95.59           N  
ATOM    764  HE  ARG A  48       5.915  -7.956  11.758  1.00 95.59           H  
ATOM    765  NH1 ARG A  48       4.280  -6.206  13.854  1.00 95.59           N  
ATOM    766 HH11 ARG A  48       3.958  -5.484  13.224  1.00 95.59           H  
ATOM    767 HH12 ARG A  48       3.968  -6.220  14.814  1.00 95.59           H  
ATOM    768  NH2 ARG A  48       5.346  -8.154  14.139  1.00 95.59           N  
ATOM    769 HH21 ARG A  48       5.037  -8.166  15.101  1.00 95.59           H  
ATOM    770 HH22 ARG A  48       5.886  -8.923  13.768  1.00 95.59           H  
ATOM    771  CZ  ARG A  48       5.001  -7.172  13.355  1.00 95.59           C  
ATOM    772  N   SER A  49       4.560  -7.544   6.153  1.00 94.03           N  
ATOM    773  H   SER A  49       3.885  -6.804   6.018  1.00 94.03           H  
ATOM    774  CA  SER A  49       4.284  -8.844   5.531  1.00 94.03           C  
ATOM    775  HA  SER A  49       4.673  -9.631   6.178  1.00 94.03           H  
ATOM    776  C   SER A  49       4.965  -9.023   4.165  1.00 94.03           C  
ATOM    777  CB  SER A  49       2.772  -9.060   5.420  1.00 94.03           C  
ATOM    778  HB2 SER A  49       2.576 -10.079   5.086  1.00 94.03           H  
ATOM    779  HB3 SER A  49       2.352  -8.366   4.691  1.00 94.03           H  
ATOM    780  O   SER A  49       4.705 -10.012   3.488  1.00 94.03           O  
ATOM    781  OG  SER A  49       2.159  -8.848   6.682  1.00 94.03           O  
ATOM    782  HG  SER A  49       2.027  -7.903   6.793  1.00 94.03           H  
ATOM    783  N   ALA A  50       5.814  -8.075   3.751  1.00 94.76           N  
ATOM    784  H   ALA A  50       5.980  -7.286   4.361  1.00 94.76           H  
ATOM    785  CA  ALA A  50       6.510  -8.036   2.465  1.00 94.76           C  
ATOM    786  HA  ALA A  50       7.000  -7.064   2.419  1.00 94.76           H  
ATOM    787  C   ALA A  50       5.593  -8.076   1.224  1.00 94.76           C  
ATOM    788  CB  ALA A  50       7.627  -9.090   2.456  1.00 94.76           C  
ATOM    789  HB1 ALA A  50       7.194 -10.091   2.444  1.00 94.76           H  
ATOM    790  HB2 ALA A  50       8.253  -8.974   3.341  1.00 94.76           H  
ATOM    791  HB3 ALA A  50       8.244  -8.964   1.567  1.00 94.76           H  
ATOM    792  O   ALA A  50       6.059  -8.381   0.132  1.00 94.76           O  
ATOM    793  N   MET A  51       4.310  -7.727   1.359  1.00 95.12           N  
ATOM    794  H   MET A  51       3.988  -7.443   2.273  1.00 95.12           H  
ATOM    795  CA  MET A  51       3.351  -7.718   0.243  1.00 95.12           C  
ATOM    796  HA  MET A  51       3.565  -8.553  -0.424  1.00 95.12           H  
ATOM    797  C   MET A  51       3.422  -6.442  -0.598  1.00 95.12           C  
ATOM    798  CB  MET A  51       1.925  -7.872   0.779  1.00 95.12           C  
ATOM    799  HB2 MET A  51       1.707  -7.077   1.491  1.00 95.12           H  
ATOM    800  HB3 MET A  51       1.237  -7.777  -0.061  1.00 95.12           H  
ATOM    801  O   MET A  51       3.076  -6.449  -1.779  1.00 95.12           O  
ATOM    802  CG  MET A  51       1.697  -9.227   1.451  1.00 95.12           C  
ATOM    803  HG2 MET A  51       2.287  -9.270   2.367  1.00 95.12           H  
ATOM    804  HG3 MET A  51       2.050 -10.018   0.788  1.00 95.12           H  
ATOM    805  SD  MET A  51      -0.035  -9.560   1.872  1.00 95.12           S  
ATOM    806  CE  MET A  51      -0.749  -9.731   0.211  1.00 95.12           C  
ATOM    807  HE1 MET A  51      -1.764 -10.118   0.293  1.00 95.12           H  
ATOM    808  HE2 MET A  51      -0.146 -10.419  -0.382  1.00 95.12           H  
ATOM    809  HE3 MET A  51      -0.782  -8.758  -0.278  1.00 95.12           H  
ATOM    810  N   VAL A  52       3.844  -5.338   0.017  1.00 96.64           N  
ATOM    811  H   VAL A  52       4.164  -5.417   0.972  1.00 96.64           H  
ATOM    812  CA  VAL A  52       4.030  -4.045  -0.648  1.00 96.64           C  
ATOM    813  HA  VAL A  52       4.111  -4.224  -1.720  1.00 96.64           H  
ATOM    814  C   VAL A  52       5.340  -3.413  -0.205  1.00 96.64           C  
ATOM    815  CB  VAL A  52       2.848  -3.076  -0.409  1.00 96.64           C  
ATOM    816  HB  VAL A  52       3.003  -2.179  -1.008  1.00 96.64           H  
ATOM    817  O   VAL A  52       5.843  -3.699   0.883  1.00 96.64           O  
ATOM    818  CG1 VAL A  52       1.509  -3.687  -0.840  1.00 96.64           C  
ATOM    819 HG11 VAL A  52       1.561  -3.968  -1.892  1.00 96.64           H  
ATOM    820 HG12 VAL A  52       1.276  -4.570  -0.246  1.00 96.64           H  
ATOM    821 HG13 VAL A  52       0.712  -2.956  -0.706  1.00 96.64           H  
ATOM    822  CG2 VAL A  52       2.750  -2.617   1.050  1.00 96.64           C  
ATOM    823 HG21 VAL A  52       2.752  -3.485   1.710  1.00 96.64           H  
ATOM    824 HG22 VAL A  52       1.845  -2.031   1.206  1.00 96.64           H  
ATOM    825 HG23 VAL A  52       3.611  -2.000   1.306  1.00 96.64           H  
ATOM    826  N   TYR A  53       5.857  -2.497  -1.012  1.00 96.79           N  
ATOM    827  H   TYR A  53       5.406  -2.328  -1.899  1.00 96.79           H  
ATOM    828  CA  TYR A  53       6.991  -1.653  -0.650  1.00 96.79           C  
ATOM    829  HA  TYR A  53       7.137  -1.706   0.429  1.00 96.79           H  
ATOM    830  C   TYR A  53       6.707  -0.187  -0.983  1.00 96.79           C  
ATOM    831  CB  TYR A  53       8.272  -2.183  -1.308  1.00 96.79           C  
ATOM    832  HB2 TYR A  53       9.124  -1.648  -0.889  1.00 96.79           H  
ATOM    833  HB3 TYR A  53       8.395  -3.234  -1.045  1.00 96.79           H  
ATOM    834  O   TYR A  53       5.833   0.126  -1.796  1.00 96.79           O  
ATOM    835  CG  TYR A  53       8.307  -2.046  -2.817  1.00 96.79           C  
ATOM    836  CD1 TYR A  53       7.759  -3.056  -3.632  1.00 96.79           C  
ATOM    837  HD1 TYR A  53       7.310  -3.931  -3.185  1.00 96.79           H  
ATOM    838  CD2 TYR A  53       8.892  -0.905  -3.402  1.00 96.79           C  
ATOM    839  HD2 TYR A  53       9.315  -0.131  -2.779  1.00 96.79           H  
ATOM    840  CE1 TYR A  53       7.803  -2.927  -5.033  1.00 96.79           C  
ATOM    841  HE1 TYR A  53       7.389  -3.694  -5.670  1.00 96.79           H  
ATOM    842  CE2 TYR A  53       8.922  -0.767  -4.802  1.00 96.79           C  
ATOM    843  HE2 TYR A  53       9.357   0.114  -5.248  1.00 96.79           H  
ATOM    844  OH  TYR A  53       8.372  -1.636  -6.970  1.00 96.79           O  
ATOM    845  HH  TYR A  53       8.740  -0.790  -7.238  1.00 96.79           H  
ATOM    846  CZ  TYR A  53       8.378  -1.782  -5.620  1.00 96.79           C  
ATOM    847  N   SER A  54       7.432   0.714  -0.322  1.00 96.67           N  
ATOM    848  H   SER A  54       8.153   0.396   0.310  1.00 96.67           H  
ATOM    849  CA  SER A  54       7.340   2.161  -0.520  1.00 96.67           C  
ATOM    850  HA  SER A  54       6.431   2.374  -1.082  1.00 96.67           H  
ATOM    851  C   SER A  54       8.541   2.694  -1.304  1.00 96.67           C  
ATOM    852  CB  SER A  54       7.215   2.876   0.829  1.00 96.67           C  
ATOM    853  HB2 SER A  54       7.180   3.953   0.664  1.00 96.67           H  
ATOM    854  HB3 SER A  54       6.289   2.566   1.314  1.00 96.67           H  
ATOM    855  O   SER A  54       9.647   2.188  -1.121  1.00 96.67           O  
ATOM    856  OG  SER A  54       8.312   2.568   1.675  1.00 96.67           O  
ATOM    857  HG  SER A  54       9.112   2.869   1.239  1.00 96.67           H  
ATOM    858  N   SER A  55       8.355   3.733  -2.120  1.00 95.39           N  
ATOM    859  H   SER A  55       7.415   4.073  -2.266  1.00 95.39           H  
ATOM    860  CA  SER A  55       9.463   4.541  -2.647  1.00 95.39           C  
ATOM    861  HA  SER A  55      10.282   3.870  -2.907  1.00 95.39           H  
ATOM    862  C   SER A  55       9.999   5.525  -1.606  1.00 95.39           C  
ATOM    863  CB  SER A  55       9.079   5.306  -3.923  1.00 95.39           C  
ATOM    864  HB2 SER A  55       9.968   5.814  -4.297  1.00 95.39           H  
ATOM    865  HB3 SER A  55       8.770   4.602  -4.695  1.00 95.39           H  
ATOM    866  O   SER A  55       9.314   5.855  -0.636  1.00 95.39           O  
ATOM    867  OG  SER A  55       8.074   6.284  -3.717  1.00 95.39           O  
ATOM    868  HG  SER A  55       8.219   6.939  -4.404  1.00 95.39           H  
ATOM    869  N   ASP A  56      11.199   6.046  -1.864  1.00 94.43           N  
ATOM    870  H   ASP A  56      11.744   5.664  -2.624  1.00 94.43           H  
ATOM    871  CA  ASP A  56      11.830   7.124  -1.091  1.00 94.43           C  
ATOM    872  HA  ASP A  56      11.599   6.970  -0.037  1.00 94.43           H  
ATOM    873  C   ASP A  56      11.302   8.532  -1.456  1.00 94.43           C  
ATOM    874  CB  ASP A  56      13.357   7.022  -1.249  1.00 94.43           C  
ATOM    875  HB2 ASP A  56      13.829   7.859  -0.735  1.00 94.43           H  
ATOM    876  HB3 ASP A  56      13.613   7.089  -2.306  1.00 94.43           H  
ATOM    877  O   ASP A  56      11.864   9.547  -1.043  1.00 94.43           O  
ATOM    878  CG  ASP A  56      13.920   5.730  -0.651  1.00 94.43           C  
ATOM    879  OD1 ASP A  56      13.681   5.496   0.555  1.00 94.43           O  
ATOM    880  OD2 ASP A  56      14.590   4.992  -1.407  1.00 94.43           O  
ATOM    881  N   ASP A  57      10.218   8.618  -2.238  1.00 94.58           N  
ATOM    882  H   ASP A  57       9.762   7.757  -2.504  1.00 94.58           H  
ATOM    883  CA  ASP A  57       9.587   9.888  -2.608  1.00 94.58           C  
ATOM    884  HA  ASP A  57      10.365  10.565  -2.961  1.00 94.58           H  
ATOM    885  C   ASP A  57       8.874  10.554  -1.419  1.00 94.58           C  
ATOM    886  CB  ASP A  57       8.573   9.693  -3.744  1.00 94.58           C  
ATOM    887  HB2 ASP A  57       7.786   9.021  -3.400  1.00 94.58           H  
ATOM    888  HB3 ASP A  57       8.107  10.651  -3.972  1.00 94.58           H  
ATOM    889  O   ASP A  57       8.497   9.918  -0.431  1.00 94.58           O  
ATOM    890  CG  ASP A  57       9.180   9.156  -5.036  1.00 94.58           C  
ATOM    891  OD1 ASP A  57      10.096   9.814  -5.570  1.00 94.58           O  
ATOM    892  OD2 ASP A  57       8.656   8.114  -5.501  1.00 94.58           O  
ATOM    893  N   ILE A  58       8.596  11.856  -1.547  1.00 92.83           N  
ATOM    894  H   ILE A  58       8.908  12.321  -2.387  1.00 92.83           H  
ATOM    895  CA  ILE A  58       7.813  12.621  -0.570  1.00 92.83           C  
ATOM    896  HA  ILE A  58       7.466  11.939   0.206  1.00 92.83           H  
ATOM    897  C   ILE A  58       6.595  13.244  -1.281  1.00 92.83           C  
ATOM    898  CB  ILE A  58       8.691  13.665   0.157  1.00 92.83           C  
ATOM    899  HB  ILE A  58       9.032  14.403  -0.569  1.00 92.83           H  
ATOM    900  O   ILE A  58       6.753  14.236  -1.994  1.00 92.83           O  
ATOM    901  CG1 ILE A  58       9.935  13.002   0.800  1.00 92.83           C  
ATOM    902 HG12 ILE A  58      10.499  12.465   0.037  1.00 92.83           H  
ATOM    903 HG13 ILE A  58       9.617  12.275   1.549  1.00 92.83           H  
ATOM    904  CG2 ILE A  58       7.844  14.378   1.233  1.00 92.83           C  
ATOM    905 HG21 ILE A  58       6.971  14.848   0.781  1.00 92.83           H  
ATOM    906 HG22 ILE A  58       7.527  13.664   1.993  1.00 92.83           H  
ATOM    907 HG23 ILE A  58       8.429  15.169   1.704  1.00 92.83           H  
ATOM    908  CD1 ILE A  58      10.915  13.989   1.444  1.00 92.83           C  
ATOM    909 HD11 ILE A  58      10.475  14.447   2.330  1.00 92.83           H  
ATOM    910 HD12 ILE A  58      11.189  14.762   0.726  1.00 92.83           H  
ATOM    911 HD13 ILE A  58      11.815  13.453   1.745  1.00 92.83           H  
ATOM    912  N   PRO A  59       5.365  12.723  -1.084  1.00 92.40           N  
ATOM    913  CA  PRO A  59       5.012  11.555  -0.269  1.00 92.40           C  
ATOM    914  HA  PRO A  59       5.469  11.634   0.718  1.00 92.40           H  
ATOM    915  C   PRO A  59       5.426  10.222  -0.925  1.00 92.40           C  
ATOM    916  CB  PRO A  59       3.490  11.637  -0.122  1.00 92.40           C  
ATOM    917  HB2 PRO A  59       3.239  12.314   0.694  1.00 92.40           H  
ATOM    918  HB3 PRO A  59       3.033  10.660   0.036  1.00 92.40           H  
ATOM    919  O   PRO A  59       5.516  10.164  -2.152  1.00 92.40           O  
ATOM    920  CG  PRO A  59       3.056  12.253  -1.451  1.00 92.40           C  
ATOM    921  HG2 PRO A  59       3.038  11.483  -2.223  1.00 92.40           H  
ATOM    922  HG3 PRO A  59       2.087  12.747  -1.376  1.00 92.40           H  
ATOM    923  CD  PRO A  59       4.179  13.243  -1.752  1.00 92.40           C  
ATOM    924  HD2 PRO A  59       4.340  13.319  -2.828  1.00 92.40           H  
ATOM    925  HD3 PRO A  59       3.935  14.222  -1.341  1.00 92.40           H  
ATOM    926  N   PRO A  60       5.577   9.139  -0.139  1.00 96.19           N  
ATOM    927  CA  PRO A  60       5.952   7.835  -0.673  1.00 96.19           C  
ATOM    928  HA  PRO A  60       6.885   7.917  -1.230  1.00 96.19           H  
ATOM    929  C   PRO A  60       4.863   7.286  -1.595  1.00 96.19           C  
ATOM    930  CB  PRO A  60       6.174   6.929   0.542  1.00 96.19           C  
ATOM    931  HB2 PRO A  60       5.897   5.894   0.343  1.00 96.19           H  
ATOM    932  HB3 PRO A  60       7.218   6.989   0.850  1.00 96.19           H  
ATOM    933  O   PRO A  60       3.659   7.440  -1.329  1.00 96.19           O  
ATOM    934  CG  PRO A  60       5.289   7.560   1.615  1.00 96.19           C  
ATOM    935  HG2 PRO A  60       5.644   7.328   2.619  1.00 96.19           H  
ATOM    936  HG3 PRO A  60       4.258   7.232   1.482  1.00 96.19           H  
ATOM    937  CD  PRO A  60       5.402   9.053   1.304  1.00 96.19           C  
ATOM    938  HD2 PRO A  60       6.287   9.462   1.791  1.00 96.19           H  
ATOM    939  HD3 PRO A  60       4.506   9.576   1.639  1.00 96.19           H  
ATOM    940  N   ARG A  61       5.292   6.599  -2.653  1.00 96.93           N  
ATOM    941  H   ARG A  61       6.289   6.530  -2.802  1.00 96.93           H  
ATOM    942  CA  ARG A  61       4.429   5.746  -3.475  1.00 96.93           C  
ATOM    943  HA  ARG A  61       3.388   6.045  -3.344  1.00 96.93           H  
ATOM    944  C   ARG A  61       4.539   4.306  -3.023  1.00 96.93           C  
ATOM    945  CB  ARG A  61       4.791   5.856  -4.954  1.00 96.93           C  
ATOM    946  HB2 ARG A  61       5.869   5.750  -5.079  1.00 96.93           H  
ATOM    947  HB3 ARG A  61       4.300   5.055  -5.506  1.00 96.93           H  
ATOM    948  O   ARG A  61       5.603   3.863  -2.616  1.00 96.93           O  
ATOM    949  CG  ARG A  61       4.328   7.188  -5.532  1.00 96.93           C  
ATOM    950  HG2 ARG A  61       3.241   7.249  -5.489  1.00 96.93           H  
ATOM    951  HG3 ARG A  61       4.762   8.009  -4.961  1.00 96.93           H  
ATOM    952  CD  ARG A  61       4.797   7.282  -6.981  1.00 96.93           C  
ATOM    953  HD2 ARG A  61       4.375   6.462  -7.562  1.00 96.93           H  
ATOM    954  HD3 ARG A  61       5.882   7.184  -7.005  1.00 96.93           H  
ATOM    955  NE  ARG A  61       4.429   8.585  -7.547  1.00 96.93           N  
ATOM    956  HE  ARG A  61       5.121   9.312  -7.438  1.00 96.93           H  
ATOM    957  NH1 ARG A  61       2.396   7.979  -8.446  1.00 96.93           N  
ATOM    958 HH11 ARG A  61       2.624   7.003  -8.320  1.00 96.93           H  
ATOM    959 HH12 ARG A  61       1.622   8.163  -9.068  1.00 96.93           H  
ATOM    960  NH2 ARG A  61       3.108  10.100  -8.582  1.00 96.93           N  
ATOM    961 HH21 ARG A  61       2.303  10.296  -9.160  1.00 96.93           H  
ATOM    962 HH22 ARG A  61       3.839  10.784  -8.452  1.00 96.93           H  
ATOM    963  CZ  ARG A  61       3.311   8.874  -8.183  1.00 96.93           C  
ATOM    964  N   TRP A  62       3.432   3.592  -3.117  1.00 97.83           N  
ATOM    965  H   TRP A  62       2.593   4.056  -3.433  1.00 97.83           H  
ATOM    966  CA  TRP A  62       3.290   2.210  -2.693  1.00 97.83           C  
ATOM    967  HA  TRP A  62       4.199   1.889  -2.183  1.00 97.83           H  
ATOM    968  C   TRP A  62       3.083   1.315  -3.903  1.00 97.83           C  
ATOM    969  CB  TRP A  62       2.137   2.119  -1.695  1.00 97.83           C  
ATOM    970  HB2 TRP A  62       1.221   2.492  -2.152  1.00 97.83           H  
ATOM    971  HB3 TRP A  62       1.977   1.070  -1.446  1.00 97.83           H  
ATOM    972  O   TRP A  62       2.292   1.649  -4.788  1.00 97.83           O  
ATOM    973  CG  TRP A  62       2.402   2.865  -0.426  1.00 97.83           C  
ATOM    974  CD1 TRP A  62       2.207   4.184  -0.202  1.00 97.83           C  
ATOM    975  HD1 TRP A  62       1.830   4.881  -0.936  1.00 97.83           H  
ATOM    976  CD2 TRP A  62       2.992   2.343   0.794  1.00 97.83           C  
ATOM    977  CE2 TRP A  62       3.075   3.395   1.752  1.00 97.83           C  
ATOM    978  CE3 TRP A  62       3.449   1.072   1.185  1.00 97.83           C  
ATOM    979  HE3 TRP A  62       3.424   0.257   0.477  1.00 97.83           H  
ATOM    980  NE1 TRP A  62       2.627   4.508   1.073  1.00 97.83           N  
ATOM    981  HE1 TRP A  62       2.654   5.450   1.435  1.00 97.83           H  
ATOM    982  CH2 TRP A  62       3.977   1.906   3.424  1.00 97.83           C  
ATOM    983  HH2 TRP A  62       4.358   1.714   4.416  1.00 97.83           H  
ATOM    984  CZ2 TRP A  62       3.544   3.191   3.057  1.00 97.83           C  
ATOM    985  HZ2 TRP A  62       3.588   4.004   3.767  1.00 97.83           H  
ATOM    986  CZ3 TRP A  62       3.935   0.863   2.484  1.00 97.83           C  
ATOM    987  HZ3 TRP A  62       4.287  -0.121   2.759  1.00 97.83           H  
ATOM    988  N   PHE A  63       3.784   0.188  -3.916  1.00 97.12           N  
ATOM    989  H   PHE A  63       4.415   0.009  -3.147  1.00 97.12           H  
ATOM    990  CA  PHE A  63       3.832  -0.763  -5.021  1.00 97.12           C  
ATOM    991  HA  PHE A  63       3.046  -0.543  -5.743  1.00 97.12           H  
ATOM    992  C   PHE A  63       3.642  -2.182  -4.494  1.00 97.12           C  
ATOM    993  CB  PHE A  63       5.189  -0.660  -5.721  1.00 97.12           C  
ATOM    994  HB2 PHE A  63       5.943  -0.986  -5.004  1.00 97.12           H  
ATOM    995  HB3 PHE A  63       5.214  -1.348  -6.567  1.00 97.12           H  
ATOM    996  O   PHE A  63       3.994  -2.473  -3.351  1.00 97.12           O  
ATOM    997  CG  PHE A  63       5.566   0.727  -6.193  1.00 97.12           C  
ATOM    998  CD1 PHE A  63       5.260   1.152  -7.499  1.00 97.12           C  
ATOM    999  HD1 PHE A  63       4.758   0.488  -8.187  1.00 97.12           H  
ATOM   1000  CD2 PHE A  63       6.223   1.602  -5.308  1.00 97.12           C  
ATOM   1001  HD2 PHE A  63       6.461   1.280  -4.305  1.00 97.12           H  
ATOM   1002  CE1 PHE A  63       5.621   2.446  -7.916  1.00 97.12           C  
ATOM   1003  HE1 PHE A  63       5.402   2.772  -8.922  1.00 97.12           H  
ATOM   1004  CE2 PHE A  63       6.551   2.902  -5.719  1.00 97.12           C  
ATOM   1005  HE2 PHE A  63       7.022   3.574  -5.017  1.00 97.12           H  
ATOM   1006  CZ  PHE A  63       6.260   3.324  -7.026  1.00 97.12           C  
ATOM   1007  HZ  PHE A  63       6.532   4.318  -7.349  1.00 97.12           H  
ATOM   1008  N   MET A  64       3.109  -3.068  -5.333  1.00 94.94           N  
ATOM   1009  H   MET A  64       2.905  -2.776  -6.278  1.00 94.94           H  
ATOM   1010  CA  MET A  64       3.063  -4.498  -5.034  1.00 94.94           C  
ATOM   1011  HA  MET A  64       2.649  -4.654  -4.038  1.00 94.94           H  
ATOM   1012  C   MET A  64       4.475  -5.076  -5.063  1.00 94.94           C  
ATOM   1013  CB  MET A  64       2.193  -5.227  -6.067  1.00 94.94           C  
ATOM   1014  HB2 MET A  64       2.540  -4.975  -7.069  1.00 94.94           H  
ATOM   1015  HB3 MET A  64       2.317  -6.303  -5.941  1.00 94.94           H  
ATOM   1016  O   MET A  64       5.200  -4.871  -6.037  1.00 94.94           O  
ATOM   1017  CG  MET A  64       0.705  -4.878  -5.956  1.00 94.94           C  
ATOM   1018  HG2 MET A  64       0.177  -5.400  -6.755  1.00 94.94           H  
ATOM   1019  HG3 MET A  64       0.580  -3.810  -6.133  1.00 94.94           H  
ATOM   1020  SD  MET A  64      -0.092  -5.306  -4.383  1.00 94.94           S  
ATOM   1021  CE  MET A  64       0.149  -7.106  -4.426  1.00 94.94           C  
ATOM   1022  HE1 MET A  64      -0.438  -7.588  -3.644  1.00 94.94           H  
ATOM   1023  HE2 MET A  64      -0.159  -7.497  -5.395  1.00 94.94           H  
ATOM   1024  HE3 MET A  64       1.200  -7.339  -4.257  1.00 94.94           H  
ATOM   1025  N   THR A  65       4.845  -5.835  -4.036  1.00 91.13           N  
ATOM   1026  H   THR A  65       4.207  -5.984  -3.267  1.00 91.13           H  
ATOM   1027  CA  THR A  65       6.023  -6.701  -4.109  1.00 91.13           C  
ATOM   1028  HA  THR A  65       6.862  -6.147  -4.529  1.00 91.13           H  
ATOM   1029  C   THR A  65       5.671  -7.869  -5.029  1.00 91.13           C  
ATOM   1030  CB  THR A  65       6.426  -7.218  -2.725  1.00 91.13           C  
ATOM   1031  HB  THR A  65       5.672  -7.921  -2.372  1.00 91.13           H  
ATOM   1032  O   THR A  65       4.767  -8.645  -4.717  1.00 91.13           O  
ATOM   1033  CG2 THR A  65       7.790  -7.904  -2.751  1.00 91.13           C  
ATOM   1034 HG21 THR A  65       7.760  -8.762  -3.422  1.00 91.13           H  
ATOM   1035 HG22 THR A  65       8.045  -8.258  -1.752  1.00 91.13           H  
ATOM   1036 HG23 THR A  65       8.554  -7.207  -3.096  1.00 91.13           H  
ATOM   1037  OG1 THR A  65       6.534  -6.167  -1.790  1.00 91.13           O  
ATOM   1038  HG1 THR A  65       6.602  -6.623  -0.948  1.00 91.13           H  
ATOM   1039  N   THR A  66       6.315  -7.936  -6.193  1.00 76.26           N  
ATOM   1040  H   THR A  66       7.032  -7.253  -6.395  1.00 76.26           H  
ATOM   1041  CA  THR A  66       6.159  -9.033  -7.164  1.00 76.26           C  
ATOM   1042  HA  THR A  66       5.105  -9.294  -7.259  1.00 76.26           H  
ATOM   1043  C   THR A  66       6.872 -10.294  -6.718  1.00 76.26           C  
ATOM   1044  CB  THR A  66       6.708  -8.651  -8.533  1.00 76.26           C  
ATOM   1045  HB  THR A  66       6.677  -9.523  -9.187  1.00 76.26           H  
ATOM   1046  O   THR A  66       8.009 -10.143  -6.214  1.00 76.26           O  
ATOM   1047  CG2 THR A  66       5.914  -7.520  -9.185  1.00 76.26           C  
ATOM   1048 HG21 THR A  66       6.333  -7.306 -10.168  1.00 76.26           H  
ATOM   1049 HG22 THR A  66       4.873  -7.824  -9.294  1.00 76.26           H  
ATOM   1050 HG23 THR A  66       5.966  -6.621  -8.570  1.00 76.26           H  
ATOM   1051  OG1 THR A  66       8.045  -8.250  -8.357  1.00 76.26           O  
ATOM   1052  HG1 THR A  66       8.367  -8.838  -7.669  1.00 76.26           H  
ATOM   1053  OXT THR A  66       6.310 -11.369  -7.004  1.00 76.26           O  
TER    1054      THR A  66                                                       
END   
