# Supplementary material for: Extensive Bioinformatics Analyses Reveal a Phylogenetically Conserved Winged Helix (WH) Domain (Zτ) of Topoisomerase IIα, Elucidating Its Very High Affinity for Left-Handed Z-DNA and Suggesting Novel Putative Functions
Source: Int J Mol Sci. 2023 Jun 27;24(13):10740. doi: 10.3390/ijms241310740 (PMC10341724; doi:10.3390/ijms241310740)
Supplement: Supplementary file 1 [file ijms-24-10740-s001.zip › Supplementary Material S3 - AlphaFold modelled PDB structures/Zalpha_ORF112_A4FTK7.pdb]

ATOM      1  N   PRO A   1      21.764   1.708  -9.307  1.00 50.72           N  
ATOM      2  H2  PRO A   1      21.817   1.076 -10.093  1.00 50.72           H  
ATOM      3  H3  PRO A   1      22.683   1.851  -8.914  1.00 50.72           H  
ATOM      4  CA  PRO A   1      20.822   1.222  -8.265  1.00 50.72           C  
ATOM      5  HA  PRO A   1      21.374   0.712  -7.476  1.00 50.72           H  
ATOM      6  C   PRO A   1      19.828   0.223  -8.873  1.00 50.72           C  
ATOM      7  CB  PRO A   1      20.113   2.460  -7.672  1.00 50.72           C  
ATOM      8  HB2 PRO A   1      20.334   2.569  -6.611  1.00 50.72           H  
ATOM      9  HB3 PRO A   1      19.034   2.388  -7.807  1.00 50.72           H  
ATOM     10  O   PRO A   1      19.123   0.588  -9.808  1.00 50.72           O  
ATOM     11  CG  PRO A   1      20.657   3.656  -8.463  1.00 50.72           C  
ATOM     12  HG2 PRO A   1      19.877   4.381  -8.696  1.00 50.72           H  
ATOM     13  HG3 PRO A   1      21.462   4.143  -7.912  1.00 50.72           H  
ATOM     14  CD  PRO A   1      21.209   3.007  -9.725  1.00 50.72           C  
ATOM     15  HD2 PRO A   1      21.956   3.641 -10.202  1.00 50.72           H  
ATOM     16  HD3 PRO A   1      20.385   2.842 -10.420  1.00 50.72           H  
ATOM     17  N   ARG A   2      19.807  -1.036  -8.409  1.00 55.91           N  
ATOM     18  H   ARG A   2      20.362  -1.287  -7.603  1.00 55.91           H  
ATOM     19  CA  ARG A   2      18.808  -2.009  -8.875  1.00 55.91           C  
ATOM     20  HA  ARG A   2      18.800  -2.044  -9.964  1.00 55.91           H  
ATOM     21  C   ARG A   2      17.436  -1.509  -8.418  1.00 55.91           C  
ATOM     22  CB  ARG A   2      19.098  -3.431  -8.343  1.00 55.91           C  
ATOM     23  HB2 ARG A   2      18.288  -4.084  -8.666  1.00 55.91           H  
ATOM     24  HB3 ARG A   2      19.102  -3.419  -7.254  1.00 55.91           H  
ATOM     25  O   ARG A   2      17.139  -1.520  -7.229  1.00 55.91           O  
ATOM     26  CG  ARG A   2      20.431  -4.020  -8.844  1.00 55.91           C  
ATOM     27  HG2 ARG A   2      21.253  -3.443  -8.421  1.00 55.91           H  
ATOM     28  HG3 ARG A   2      20.474  -3.950  -9.931  1.00 55.91           H  
ATOM     29  CD  ARG A   2      20.585  -5.494  -8.433  1.00 55.91           C  
ATOM     30  HD2 ARG A   2      20.376  -5.588  -7.367  1.00 55.91           H  
ATOM     31  HD3 ARG A   2      19.849  -6.082  -8.980  1.00 55.91           H  
ATOM     32  NE  ARG A   2      21.950  -6.002  -8.698  1.00 55.91           N  
ATOM     33  HE  ARG A   2      22.689  -5.318  -8.774  1.00 55.91           H  
ATOM     34  NH1 ARG A   2      21.468  -8.255  -8.740  1.00 55.91           N  
ATOM     35 HH11 ARG A   2      21.776  -9.213  -8.834  1.00 55.91           H  
ATOM     36 HH12 ARG A   2      20.490  -8.059  -8.587  1.00 55.91           H  
ATOM     37  NH2 ARG A   2      23.575  -7.579  -8.983  1.00 55.91           N  
ATOM     38 HH21 ARG A   2      24.288  -6.866  -9.040  1.00 55.91           H  
ATOM     39 HH22 ARG A   2      23.848  -8.548  -9.062  1.00 55.91           H  
ATOM     40  CZ  ARG A   2      22.320  -7.270  -8.806  1.00 55.91           C  
ATOM     41  N   LEU A   3      16.636  -0.985  -9.342  1.00 59.53           N  
ATOM     42  H   LEU A   3      16.959  -0.944 -10.298  1.00 59.53           H  
ATOM     43  CA  LEU A   3      15.214  -0.789  -9.091  1.00 59.53           C  
ATOM     44  HA  LEU A   3      15.060  -0.220  -8.175  1.00 59.53           H  
ATOM     45  C   LEU A   3      14.643  -2.194  -8.903  1.00 59.53           C  
ATOM     46  CB  LEU A   3      14.579  -0.047 -10.286  1.00 59.53           C  
ATOM     47  HB2 LEU A   3      15.010  -0.439 -11.207  1.00 59.53           H  
ATOM     48  HB3 LEU A   3      13.512  -0.266 -10.320  1.00 59.53           H  
ATOM     49  O   LEU A   3      14.572  -2.945  -9.872  1.00 59.53           O  
ATOM     50  CG  LEU A   3      14.775   1.480 -10.228  1.00 59.53           C  
ATOM     51  HG  LEU A   3      15.740   1.707  -9.775  1.00 59.53           H  
ATOM     52  CD1 LEU A   3      14.755   2.088 -11.628  1.00 59.53           C  
ATOM     53 HD11 LEU A   3      15.573   1.679 -12.221  1.00 59.53           H  
ATOM     54 HD12 LEU A   3      13.811   1.862 -12.124  1.00 59.53           H  
ATOM     55 HD13 LEU A   3      14.878   3.169 -11.568  1.00 59.53           H  
ATOM     56  CD2 LEU A   3      13.667   2.137  -9.399  1.00 59.53           C  
ATOM     57 HD21 LEU A   3      13.664   1.722  -8.391  1.00 59.53           H  
ATOM     58 HD22 LEU A   3      13.844   3.211  -9.343  1.00 59.53           H  
ATOM     59 HD23 LEU A   3      12.699   1.962  -9.869  1.00 59.53           H  
ATOM     60  N   ASN A   4      14.314  -2.576  -7.665  1.00 64.49           N  
ATOM     61  H   ASN A   4      14.589  -2.012  -6.873  1.00 64.49           H  
ATOM     62  CA  ASN A   4      13.568  -3.811  -7.442  1.00 64.49           C  
ATOM     63  HA  ASN A   4      14.193  -4.645  -7.760  1.00 64.49           H  
ATOM     64  C   ASN A   4      12.304  -3.732  -8.312  1.00 64.49           C  
ATOM     65  CB  ASN A   4      13.198  -4.007  -5.961  1.00 64.49           C  
ATOM     66  HB2 ASN A   4      12.401  -4.748  -5.896  1.00 64.49           H  
ATOM     67  HB3 ASN A   4      12.820  -3.073  -5.547  1.00 64.49           H  
ATOM     68  O   ASN A   4      11.579  -2.730  -8.207  1.00 64.49           O  
ATOM     69  CG  ASN A   4      14.331  -4.500  -5.083  1.00 64.49           C  
ATOM     70  ND2 ASN A   4      14.048  -4.738  -3.823  1.00 64.49           N  
ATOM     71 HD21 ASN A   4      13.097  -4.721  -3.481  1.00 64.49           H  
ATOM     72 HD22 ASN A   4      14.783  -5.126  -3.249  1.00 64.49           H  
ATOM     73  OD1 ASN A   4      15.466  -4.646  -5.507  1.00 64.49           O  
ATOM     74  N   PRO A   5      12.067  -4.720  -9.193  1.00 78.47           N  
ATOM     75  CA  PRO A   5      10.884  -4.727 -10.033  1.00 78.47           C  
ATOM     76  HA  PRO A   5      10.886  -3.850 -10.682  1.00 78.47           H  
ATOM     77  C   PRO A   5       9.636  -4.698  -9.154  1.00 78.47           C  
ATOM     78  CB  PRO A   5      10.982  -5.995 -10.888  1.00 78.47           C  
ATOM     79  HB2 PRO A   5      10.005  -6.434 -11.092  1.00 78.47           H  
ATOM     80  HB3 PRO A   5      11.494  -5.763 -11.822  1.00 78.47           H  
ATOM     81  O   PRO A   5       9.653  -5.142  -8.004  1.00 78.47           O  
ATOM     82  CG  PRO A   5      11.857  -6.926 -10.051  1.00 78.47           C  
ATOM     83  HG2 PRO A   5      12.391  -7.648 -10.669  1.00 78.47           H  
ATOM     84  HG3 PRO A   5      11.241  -7.436  -9.309  1.00 78.47           H  
ATOM     85  CD  PRO A   5      12.810  -5.963  -9.349  1.00 78.47           C  
ATOM     86  HD2 PRO A   5      13.686  -5.786  -9.974  1.00 78.47           H  
ATOM     87  HD3 PRO A   5      13.104  -6.384  -8.387  1.00 78.47           H  
ATOM     88  N   ILE A   6       8.545  -4.165  -9.700  1.00 84.44           N  
ATOM     89  H   ILE A   6       8.576  -3.871 -10.665  1.00 84.44           H  
ATOM     90  CA  ILE A   6       7.236  -4.292  -9.063  1.00 84.44           C  
ATOM     91  HA  ILE A   6       7.298  -3.935  -8.036  1.00 84.44           H  
ATOM     92  C   ILE A   6       6.892  -5.782  -9.035  1.00 84.44           C  
ATOM     93  CB  ILE A   6       6.176  -3.463  -9.816  1.00 84.44           C  
ATOM     94  HB  ILE A   6       6.134  -3.823 -10.845  1.00 84.44           H  
ATOM     95  O   ILE A   6       6.534  -6.364 -10.051  1.00 84.44           O  
ATOM     96  CG1 ILE A   6       6.542  -1.967  -9.876  1.00 84.44           C  
ATOM     97 HG12 ILE A   6       7.474  -1.847 -10.428  1.00 84.44           H  
ATOM     98 HG13 ILE A   6       5.768  -1.460 -10.454  1.00 84.44           H  
ATOM     99  CG2 ILE A   6       4.771  -3.643  -9.215  1.00 84.44           C  
ATOM    100 HG21 ILE A   6       4.747  -3.350  -8.165  1.00 84.44           H  
ATOM    101 HG22 ILE A   6       4.457  -4.684  -9.297  1.00 84.44           H  
ATOM    102 HG23 ILE A   6       4.051  -3.040  -9.769  1.00 84.44           H  
ATOM    103  CD1 ILE A   6       6.689  -1.264  -8.522  1.00 84.44           C  
ATOM    104 HD11 ILE A   6       5.756  -1.300  -7.961  1.00 84.44           H  
ATOM    105 HD12 ILE A   6       7.493  -1.711  -7.936  1.00 84.44           H  
ATOM    106 HD13 ILE A   6       6.937  -0.223  -8.728  1.00 84.44           H  
ATOM    107  N   SER A   7       7.062  -6.404  -7.873  1.00 90.91           N  
ATOM    108  H   SER A   7       7.552  -5.906  -7.143  1.00 90.91           H  
ATOM    109  CA  SER A   7       6.574  -7.747  -7.591  1.00 90.91           C  
ATOM    110  HA  SER A   7       6.777  -8.383  -8.453  1.00 90.91           H  
ATOM    111  C   SER A   7       5.068  -7.742  -7.335  1.00 90.91           C  
ATOM    112  CB  SER A   7       7.316  -8.341  -6.393  1.00 90.91           C  
ATOM    113  HB2 SER A   7       7.197  -7.694  -5.525  1.00 90.91           H  
ATOM    114  HB3 SER A   7       8.375  -8.435  -6.633  1.00 90.91           H  
ATOM    115  O   SER A   7       4.577  -7.027  -6.456  1.00 90.91           O  
ATOM    116  OG  SER A   7       6.777  -9.616  -6.109  1.00 90.91           O  
ATOM    117  HG  SER A   7       7.382 -10.116  -5.556  1.00 90.91           H  
ATOM    118  N   GLU A   8       4.351  -8.598  -8.058  1.00 94.57           N  
ATOM    119  H   GLU A   8       4.806  -9.127  -8.789  1.00 94.57           H  
ATOM    120  CA  GLU A   8       2.928  -8.833  -7.824  1.00 94.57           C  
ATOM    121  HA  GLU A   8       2.433  -7.861  -7.811  1.00 94.57           H  
ATOM    122  C   GLU A   8       2.670  -9.483  -6.457  1.00 94.57           C  
ATOM    123  CB  GLU A   8       2.367  -9.669  -8.987  1.00 94.57           C  
ATOM    124  HB2 GLU A   8       2.578  -9.150  -9.922  1.00 94.57           H  
ATOM    125  HB3 GLU A   8       2.886 -10.628  -9.014  1.00 94.57           H  
ATOM    126  O   GLU A   8       1.670  -9.191  -5.810  1.00 94.57           O  
ATOM    127  CG  GLU A   8       0.856  -9.937  -8.909  1.00 94.57           C  
ATOM    128  HG2 GLU A   8       0.660 -10.589  -8.058  1.00 94.57           H  
ATOM    129  HG3 GLU A   8       0.561 -10.478  -9.808  1.00 94.57           H  
ATOM    130  CD  GLU A   8      -0.002  -8.667  -8.789  1.00 94.57           C  
ATOM    131  OE1 GLU A   8      -1.176  -8.775  -8.377  1.00 94.57           O  
ATOM    132  OE2 GLU A   8       0.475  -7.533  -9.041  1.00 94.57           O  
ATOM    133  N   GLU A   9       3.610 -10.277  -5.939  1.00 95.95           N  
ATOM    134  H   GLU A   9       4.450 -10.454  -6.471  1.00 95.95           H  
ATOM    135  CA  GLU A   9       3.501 -10.845  -4.591  1.00 95.95           C  
ATOM    136  HA  GLU A   9       2.584 -11.430  -4.523  1.00 95.95           H  
ATOM    137  C   GLU A   9       3.446  -9.742  -3.519  1.00 95.95           C  
ATOM    138  CB  GLU A   9       4.703 -11.766  -4.344  1.00 95.95           C  
ATOM    139  HB2 GLU A   9       4.821 -12.441  -5.192  1.00 95.95           H  
ATOM    140  HB3 GLU A   9       5.599 -11.151  -4.260  1.00 95.95           H  
ATOM    141  O   GLU A   9       2.640  -9.800  -2.588  1.00 95.95           O  
ATOM    142  CG  GLU A   9       4.544 -12.602  -3.066  1.00 95.95           C  
ATOM    143  HG2 GLU A   9       4.171 -11.966  -2.263  1.00 95.95           H  
ATOM    144  HG3 GLU A   9       3.805 -13.384  -3.241  1.00 95.95           H  
ATOM    145  CD  GLU A   9       5.866 -13.225  -2.604  1.00 95.95           C  
ATOM    146  OE1 GLU A   9       6.000 -13.396  -1.366  1.00 95.95           O  
ATOM    147  OE2 GLU A   9       6.764 -13.425  -3.447  1.00 95.95           O  
ATOM    148  N   MET A  10       4.272  -8.699  -3.661  1.00 96.16           N  
ATOM    149  H   MET A  10       4.855  -8.667  -4.485  1.00 96.16           H  
ATOM    150  CA  MET A  10       4.254  -7.556  -2.745  1.00 96.16           C  
ATOM    151  HA  MET A  10       4.288  -7.937  -1.724  1.00 96.16           H  
ATOM    152  C   MET A  10       2.955  -6.752  -2.887  1.00 96.16           C  
ATOM    153  CB  MET A  10       5.495  -6.682  -2.977  1.00 96.16           C  
ATOM    154  HB2 MET A  10       5.455  -6.278  -3.989  1.00 96.16           H  
ATOM    155  HB3 MET A  10       6.391  -7.297  -2.892  1.00 96.16           H  
ATOM    156  O   MET A  10       2.383  -6.341  -1.877  1.00 96.16           O  
ATOM    157  CG  MET A  10       5.596  -5.516  -1.984  1.00 96.16           C  
ATOM    158  HG2 MET A  10       4.716  -4.883  -2.102  1.00 96.16           H  
ATOM    159  HG3 MET A  10       6.465  -4.915  -2.249  1.00 96.16           H  
ATOM    160  SD  MET A  10       5.742  -5.972  -0.231  1.00 96.16           S  
ATOM    161  CE  MET A  10       7.467  -6.538  -0.194  1.00 96.16           C  
ATOM    162  HE1 MET A  10       7.593  -7.392  -0.859  1.00 96.16           H  
ATOM    163  HE2 MET A  10       7.731  -6.832   0.821  1.00 96.16           H  
ATOM    164  HE3 MET A  10       8.129  -5.733  -0.515  1.00 96.16           H  
ATOM    165  N   ASN A  11       2.450  -6.577  -4.114  1.00 97.01           N  
ATOM    166  H   ASN A  11       2.956  -6.953  -4.904  1.00 97.01           H  
ATOM    167  CA  ASN A  11       1.149  -5.946  -4.358  1.00 97.01           C  
ATOM    168  HA  ASN A  11       1.167  -4.922  -3.986  1.00 97.01           H  
ATOM    169  C   ASN A  11       0.032  -6.683  -3.607  1.00 97.01           C  
ATOM    170  CB  ASN A  11       0.848  -5.919  -5.866  1.00 97.01           C  
ATOM    171  HB2 ASN A  11       0.934  -6.920  -6.289  1.00 97.01           H  
ATOM    172  HB3 ASN A  11      -0.188  -5.615  -6.019  1.00 97.01           H  
ATOM    173  O   ASN A  11      -0.719  -6.061  -2.857  1.00 97.01           O  
ATOM    174  CG  ASN A  11       1.713  -4.975  -6.674  1.00 97.01           C  
ATOM    175  ND2 ASN A  11       1.702  -5.134  -7.975  1.00 97.01           N  
ATOM    176 HD21 ASN A  11       2.197  -4.471  -8.554  1.00 97.01           H  
ATOM    177 HD22 ASN A  11       1.187  -5.901  -8.384  1.00 97.01           H  
ATOM    178  OD1 ASN A  11       2.397  -4.096  -6.166  1.00 97.01           O  
ATOM    179  N   LEU A  12      -0.033  -8.013  -3.733  1.00 97.65           N  
ATOM    180  H   LEU A  12       0.602  -8.463  -4.376  1.00 97.65           H  
ATOM    181  CA  LEU A  12      -1.034  -8.836  -3.051  1.00 97.65           C  
ATOM    182  HA  LEU A  12      -2.025  -8.463  -3.306  1.00 97.65           H  
ATOM    183  C   LEU A  12      -0.925  -8.742  -1.525  1.00 97.65           C  
ATOM    184  CB  LEU A  12      -0.911 -10.295  -3.523  1.00 97.65           C  
ATOM    185  HB2 LEU A  12      -1.548 -10.919  -2.896  1.00 97.65           H  
ATOM    186  HB3 LEU A  12       0.119 -10.622  -3.378  1.00 97.65           H  
ATOM    187  O   LEU A  12      -1.948  -8.620  -0.855  1.00 97.65           O  
ATOM    188  CG  LEU A  12      -1.304 -10.532  -4.994  1.00 97.65           C  
ATOM    189  HG  LEU A  12      -0.721  -9.882  -5.646  1.00 97.65           H  
ATOM    190  CD1 LEU A  12      -1.010 -11.986  -5.363  1.00 97.65           C  
ATOM    191 HD11 LEU A  12      -1.261 -12.150  -6.411  1.00 97.65           H  
ATOM    192 HD12 LEU A  12      -1.595 -12.663  -4.740  1.00 97.65           H  
ATOM    193 HD13 LEU A  12       0.053 -12.189  -5.230  1.00 97.65           H  
ATOM    194  CD2 LEU A  12      -2.787 -10.258  -5.256  1.00 97.65           C  
ATOM    195 HD21 LEU A  12      -3.405 -10.882  -4.610  1.00 97.65           H  
ATOM    196 HD22 LEU A  12      -3.013  -9.206  -5.084  1.00 97.65           H  
ATOM    197 HD23 LEU A  12      -3.011 -10.486  -6.298  1.00 97.65           H  
ATOM    198  N   LYS A  13       0.290  -8.715  -0.960  1.00 98.07           N  
ATOM    199  H   LYS A  13       1.090  -8.855  -1.561  1.00 98.07           H  
ATOM    200  CA  LYS A  13       0.496  -8.506   0.487  1.00 98.07           C  
ATOM    201  HA  LYS A  13      -0.087  -9.244   1.037  1.00 98.07           H  
ATOM    202  C   LYS A  13      -0.005  -7.139   0.955  1.00 98.07           C  
ATOM    203  CB  LYS A  13       1.981  -8.676   0.841  1.00 98.07           C  
ATOM    204  HB2 LYS A  13       2.590  -8.089   0.154  1.00 98.07           H  
ATOM    205  HB3 LYS A  13       2.148  -8.301   1.851  1.00 98.07           H  
ATOM    206  O   LYS A  13      -0.640  -7.046   2.006  1.00 98.07           O  
ATOM    207  CG  LYS A  13       2.419 -10.146   0.800  1.00 98.07           C  
ATOM    208  HG2 LYS A  13       1.878 -10.702   1.565  1.00 98.07           H  
ATOM    209  HG3 LYS A  13       2.174 -10.573  -0.173  1.00 98.07           H  
ATOM    210  CD  LYS A  13       3.928 -10.286   1.044  1.00 98.07           C  
ATOM    211  HD2 LYS A  13       4.177  -9.951   2.050  1.00 98.07           H  
ATOM    212  HD3 LYS A  13       4.460  -9.677   0.314  1.00 98.07           H  
ATOM    213  CE  LYS A  13       4.317 -11.757   0.857  1.00 98.07           C  
ATOM    214  HE2 LYS A  13       3.832 -12.370   1.616  1.00 98.07           H  
ATOM    215  HE3 LYS A  13       3.936 -12.078  -0.112  1.00 98.07           H  
ATOM    216  NZ  LYS A  13       5.782 -11.975   0.865  1.00 98.07           N  
ATOM    217  HZ1 LYS A  13       5.975 -12.788   0.298  1.00 98.07           H  
ATOM    218  HZ2 LYS A  13       6.167 -12.101   1.791  1.00 98.07           H  
ATOM    219  HZ3 LYS A  13       6.262 -11.243   0.361  1.00 98.07           H  
ATOM    220  N   ILE A  14       0.245  -6.082   0.180  1.00 98.00           N  
ATOM    221  H   ILE A  14       0.779  -6.231  -0.664  1.00 98.00           H  
ATOM    222  CA  ILE A  14      -0.248  -4.731   0.481  1.00 98.00           C  
ATOM    223  HA  ILE A  14       0.029  -4.478   1.505  1.00 98.00           H  
ATOM    224  C   ILE A  14      -1.780  -4.689   0.415  1.00 98.00           C  
ATOM    225  CB  ILE A  14       0.401  -3.696  -0.463  1.00 98.00           C  
ATOM    226  HB  ILE A  14       0.283  -4.048  -1.488  1.00 98.00           H  
ATOM    227  O   ILE A  14      -2.407  -4.147   1.325  1.00 98.00           O  
ATOM    228  CG1 ILE A  14       1.912  -3.553  -0.167  1.00 98.00           C  
ATOM    229 HG12 ILE A  14       2.054  -3.032   0.780  1.00 98.00           H  
ATOM    230 HG13 ILE A  14       2.362  -4.540  -0.062  1.00 98.00           H  
ATOM    231  CG2 ILE A  14      -0.290  -2.325  -0.333  1.00 98.00           C  
ATOM    232 HG21 ILE A  14       0.230  -1.582  -0.938  1.00 98.00           H  
ATOM    233 HG22 ILE A  14      -0.303  -2.005   0.709  1.00 98.00           H  
ATOM    234 HG23 ILE A  14      -1.314  -2.379  -0.703  1.00 98.00           H  
ATOM    235  CD1 ILE A  14       2.684  -2.814  -1.267  1.00 98.00           C  
ATOM    236 HD11 ILE A  14       2.392  -1.765  -1.316  1.00 98.00           H  
ATOM    237 HD12 ILE A  14       2.497  -3.294  -2.227  1.00 98.00           H  
ATOM    238 HD13 ILE A  14       3.751  -2.866  -1.051  1.00 98.00           H  
ATOM    239  N   LEU A  15      -2.386  -5.281  -0.617  1.00 97.61           N  
ATOM    240  H   LEU A  15      -1.814  -5.691  -1.341  1.00 97.61           H  
ATOM    241  CA  LEU A  15      -3.843  -5.349  -0.761  1.00 97.61           C  
ATOM    242  HA  LEU A  15      -4.257  -4.343  -0.702  1.00 97.61           H  
ATOM    243  C   LEU A  15      -4.490  -6.151   0.365  1.00 97.61           C  
ATOM    244  CB  LEU A  15      -4.207  -5.975  -2.113  1.00 97.61           C  
ATOM    245  HB2 LEU A  15      -5.276  -6.186  -2.125  1.00 97.61           H  
ATOM    246  HB3 LEU A  15      -3.680  -6.924  -2.212  1.00 97.61           H  
ATOM    247  O   LEU A  15      -5.467  -5.690   0.946  1.00 97.61           O  
ATOM    248  CG  LEU A  15      -3.879  -5.089  -3.320  1.00 97.61           C  
ATOM    249  HG  LEU A  15      -2.830  -4.794  -3.300  1.00 97.61           H  
ATOM    250  CD1 LEU A  15      -4.141  -5.886  -4.589  1.00 97.61           C  
ATOM    251 HD11 LEU A  15      -3.894  -5.243  -5.433  1.00 97.61           H  
ATOM    252 HD12 LEU A  15      -3.493  -6.763  -4.597  1.00 97.61           H  
ATOM    253 HD13 LEU A  15      -5.187  -6.187  -4.638  1.00 97.61           H  
ATOM    254  CD2 LEU A  15      -4.727  -3.822  -3.376  1.00 97.61           C  
ATOM    255 HD21 LEU A  15      -4.472  -3.250  -4.268  1.00 97.61           H  
ATOM    256 HD22 LEU A  15      -5.787  -4.073  -3.413  1.00 97.61           H  
ATOM    257 HD23 LEU A  15      -4.531  -3.192  -2.508  1.00 97.61           H  
ATOM    258  N   ALA A  16      -3.917  -7.302   0.720  1.00 97.81           N  
ATOM    259  H   ALA A  16      -3.145  -7.651   0.170  1.00 97.81           H  
ATOM    260  CA  ALA A  16      -4.380  -8.109   1.842  1.00 97.81           C  
ATOM    261  HA  ALA A  16      -5.418  -8.392   1.666  1.00 97.81           H  
ATOM    262  C   ALA A  16      -4.330  -7.309   3.149  1.00 97.81           C  
ATOM    263  CB  ALA A  16      -3.532  -9.383   1.923  1.00 97.81           C  
ATOM    264  HB1 ALA A  16      -3.624  -9.947   0.995  1.00 97.81           H  
ATOM    265  HB2 ALA A  16      -2.485  -9.130   2.086  1.00 97.81           H  
ATOM    266  HB3 ALA A  16      -3.884 -10.002   2.748  1.00 97.81           H  
ATOM    267  O   ALA A  16      -5.313  -7.273   3.884  1.00 97.81           O  
ATOM    268  N   TYR A  17      -3.228  -6.596   3.412  1.00 97.92           N  
ATOM    269  H   TYR A  17      -2.441  -6.666   2.783  1.00 97.92           H  
ATOM    270  CA  TYR A  17      -3.121  -5.735   4.589  1.00 97.92           C  
ATOM    271  HA  TYR A  17      -3.284  -6.345   5.477  1.00 97.92           H  
ATOM    272  C   TYR A  17      -4.185  -4.631   4.590  1.00 97.92           C  
ATOM    273  CB  TYR A  17      -1.714  -5.135   4.672  1.00 97.92           C  
ATOM    274  HB2 TYR A  17      -1.511  -4.545   3.778  1.00 97.92           H  
ATOM    275  HB3 TYR A  17      -0.985  -5.945   4.702  1.00 97.92           H  
ATOM    276  O   TYR A  17      -4.864  -4.437   5.601  1.00 97.92           O  
ATOM    277  CG  TYR A  17      -1.528  -4.260   5.894  1.00 97.92           C  
ATOM    278  CD1 TYR A  17      -1.845  -2.889   5.840  1.00 97.92           C  
ATOM    279  HD1 TYR A  17      -2.215  -2.463   4.919  1.00 97.92           H  
ATOM    280  CD2 TYR A  17      -1.094  -4.829   7.104  1.00 97.92           C  
ATOM    281  HD2 TYR A  17      -0.871  -5.885   7.155  1.00 97.92           H  
ATOM    282  CE1 TYR A  17      -1.690  -2.085   6.985  1.00 97.92           C  
ATOM    283  HE1 TYR A  17      -1.920  -1.031   6.951  1.00 97.92           H  
ATOM    284  CE2 TYR A  17      -0.953  -4.029   8.252  1.00 97.92           C  
ATOM    285  HE2 TYR A  17      -0.627  -4.481   9.178  1.00 97.92           H  
ATOM    286  OH  TYR A  17      -1.045  -1.866   9.284  1.00 97.92           O  
ATOM    287  HH  TYR A  17      -0.602  -2.364   9.975  1.00 97.92           H  
ATOM    288  CZ  TYR A  17      -1.228  -2.650   8.189  1.00 97.92           C  
ATOM    289  N   LEU A  18      -4.367  -3.931   3.465  1.00 97.11           N  
ATOM    290  H   LEU A  18      -3.802  -4.160   2.659  1.00 97.11           H  
ATOM    291  CA  LEU A  18      -5.397  -2.902   3.328  1.00 97.11           C  
ATOM    292  HA  LEU A  18      -5.285  -2.186   4.142  1.00 97.11           H  
ATOM    293  C   LEU A  18      -6.809  -3.478   3.482  1.00 97.11           C  
ATOM    294  CB  LEU A  18      -5.246  -2.167   1.985  1.00 97.11           C  
ATOM    295  HB2 LEU A  18      -5.179  -2.905   1.186  1.00 97.11           H  
ATOM    296  HB3 LEU A  18      -6.149  -1.580   1.814  1.00 97.11           H  
ATOM    297  O   LEU A  18      -7.639  -2.821   4.088  1.00 97.11           O  
ATOM    298  CG  LEU A  18      -4.043  -1.211   1.899  1.00 97.11           C  
ATOM    299  HG  LEU A  18      -3.118  -1.747   2.111  1.00 97.11           H  
ATOM    300  CD1 LEU A  18      -3.957  -0.626   0.489  1.00 97.11           C  
ATOM    301 HD11 LEU A  18      -4.857  -0.057   0.258  1.00 97.11           H  
ATOM    302 HD12 LEU A  18      -3.858  -1.438  -0.231  1.00 97.11           H  
ATOM    303 HD13 LEU A  18      -3.084   0.021   0.405  1.00 97.11           H  
ATOM    304  CD2 LEU A  18      -4.168  -0.046   2.886  1.00 97.11           C  
ATOM    305 HD21 LEU A  18      -5.148   0.420   2.783  1.00 97.11           H  
ATOM    306 HD22 LEU A  18      -3.399   0.700   2.682  1.00 97.11           H  
ATOM    307 HD23 LEU A  18      -4.048  -0.410   3.906  1.00 97.11           H  
ATOM    308  N   GLY A  19      -7.069  -4.712   3.048  1.00 96.45           N  
ATOM    309  H   GLY A  19      -6.365  -5.193   2.507  1.00 96.45           H  
ATOM    310  CA  GLY A  19      -8.345  -5.399   3.275  1.00 96.45           C  
ATOM    311  HA2 GLY A  19      -9.156  -4.812   2.845  1.00 96.45           H  
ATOM    312  HA3 GLY A  19      -8.315  -6.368   2.777  1.00 96.45           H  
ATOM    313  C   GLY A  19      -8.669  -5.638   4.753  1.00 96.45           C  
ATOM    314  O   GLY A  19      -9.834  -5.766   5.113  1.00 96.45           O  
ATOM    315  N   THR A  20      -7.662  -5.632   5.635  1.00 95.64           N  
ATOM    316  H   THR A  20      -6.723  -5.550   5.273  1.00 95.64           H  
ATOM    317  CA  THR A  20      -7.865  -5.744   7.093  1.00 95.64           C  
ATOM    318  HA  THR A  20      -8.778  -6.316   7.263  1.00 95.64           H  
ATOM    319  C   THR A  20      -8.072  -4.400   7.799  1.00 95.64           C  
ATOM    320  CB  THR A  20      -6.731  -6.515   7.792  1.00 95.64           C  
ATOM    321  HB  THR A  20      -7.058  -6.727   8.810  1.00 95.64           H  
ATOM    322  O   THR A  20      -8.267  -4.372   9.017  1.00 95.64           O  
ATOM    323  CG2 THR A  20      -6.402  -7.855   7.139  1.00 95.64           C  
ATOM    324 HG21 THR A  20      -5.726  -8.415   7.784  1.00 95.64           H  
ATOM    325 HG22 THR A  20      -7.315  -8.434   6.997  1.00 95.64           H  
ATOM    326 HG23 THR A  20      -5.917  -7.701   6.175  1.00 95.64           H  
ATOM    327  OG1 THR A  20      -5.545  -5.748   7.875  1.00 95.64           O  
ATOM    328  HG1 THR A  20      -5.341  -5.414   6.999  1.00 95.64           H  
ATOM    329  N   LYS A  21      -7.982  -3.269   7.083  1.00 91.94           N  
ATOM    330  H   LYS A  21      -7.906  -3.346   6.079  1.00 91.94           H  
ATOM    331  CA  LYS A  21      -8.007  -1.914   7.656  1.00 91.94           C  
ATOM    332  HA  LYS A  21      -8.400  -1.965   8.671  1.00 91.94           H  
ATOM    333  C   LYS A  21      -8.952  -1.007   6.870  1.00 91.94           C  
ATOM    334  CB  LYS A  21      -6.581  -1.317   7.677  1.00 91.94           C  
ATOM    335  HB2 LYS A  21      -6.622  -0.315   8.104  1.00 91.94           H  
ATOM    336  HB3 LYS A  21      -6.237  -1.220   6.647  1.00 91.94           H  
ATOM    337  O   LYS A  21      -9.059  -1.091   5.660  1.00 91.94           O  
ATOM    338  CG  LYS A  21      -5.525  -2.130   8.448  1.00 91.94           C  
ATOM    339  HG2 LYS A  21      -5.444  -3.121   8.002  1.00 91.94           H  
ATOM    340  HG3 LYS A  21      -4.558  -1.640   8.331  1.00 91.94           H  
ATOM    341  CD  LYS A  21      -5.829  -2.261   9.947  1.00 91.94           C  
ATOM    342  HD2 LYS A  21      -5.745  -1.284  10.424  1.00 91.94           H  
ATOM    343  HD3 LYS A  21      -6.844  -2.633  10.086  1.00 91.94           H  
ATOM    344  CE  LYS A  21      -4.850  -3.251  10.584  1.00 91.94           C  
ATOM    345  HE2 LYS A  21      -4.832  -4.145   9.961  1.00 91.94           H  
ATOM    346  HE3 LYS A  21      -3.849  -2.819  10.579  1.00 91.94           H  
ATOM    347  NZ  LYS A  21      -5.277  -3.615  11.957  1.00 91.94           N  
ATOM    348  HZ1 LYS A  21      -4.648  -4.300  12.351  1.00 91.94           H  
ATOM    349  HZ2 LYS A  21      -6.194  -4.035  11.913  1.00 91.94           H  
ATOM    350  HZ3 LYS A  21      -5.319  -2.804  12.559  1.00 91.94           H  
ATOM    351  N   GLN A  22      -9.547  -0.019   7.532  1.00 90.37           N  
ATOM    352  H   GLN A  22      -9.468   0.026   8.538  1.00 90.37           H  
ATOM    353  CA  GLN A  22     -10.301   1.034   6.832  1.00 90.37           C  
ATOM    354  HA  GLN A  22     -10.896   0.571   6.045  1.00 90.37           H  
ATOM    355  C   GLN A  22      -9.402   2.064   6.124  1.00 90.37           C  
ATOM    356  CB  GLN A  22     -11.265   1.719   7.804  1.00 90.37           C  
ATOM    357  HB2 GLN A  22     -11.717   2.581   7.313  1.00 90.37           H  
ATOM    358  HB3 GLN A  22     -10.721   2.070   8.681  1.00 90.37           H  
ATOM    359  O   GLN A  22      -9.904   3.038   5.584  1.00 90.37           O  
ATOM    360  CG  GLN A  22     -12.401   0.781   8.229  1.00 90.37           C  
ATOM    361  HG2 GLN A  22     -12.857   0.347   7.339  1.00 90.37           H  
ATOM    362  HG3 GLN A  22     -12.014  -0.027   8.851  1.00 90.37           H  
ATOM    363  CD  GLN A  22     -13.467   1.534   9.011  1.00 90.37           C  
ATOM    364  NE2 GLN A  22     -14.730   1.235   8.805  1.00 90.37           N  
ATOM    365 HE21 GLN A  22     -15.002   0.523   8.143  1.00 90.37           H  
ATOM    366 HE22 GLN A  22     -15.403   1.761   9.345  1.00 90.37           H  
ATOM    367  OE1 GLN A  22     -13.182   2.404   9.816  1.00 90.37           O  
ATOM    368  N   GLY A  23      -8.082   1.878   6.154  1.00 95.02           N  
ATOM    369  H   GLY A  23      -7.749   1.035   6.602  1.00 95.02           H  
ATOM    370  CA  GLY A  23      -7.078   2.750   5.556  1.00 95.02           C  
ATOM    371  HA2 GLY A  23      -6.900   2.403   4.538  1.00 95.02           H  
ATOM    372  HA3 GLY A  23      -7.435   3.779   5.515  1.00 95.02           H  
ATOM    373  C   GLY A  23      -5.774   2.711   6.351  1.00 95.02           C  
ATOM    374  O   GLY A  23      -5.784   2.544   7.572  1.00 95.02           O  
ATOM    375  N   ALA A  24      -4.631   2.848   5.680  1.00 97.93           N  
ATOM    376  H   ALA A  24      -4.673   2.933   4.674  1.00 97.93           H  
ATOM    377  CA  ALA A  24      -3.333   2.799   6.349  1.00 97.93           C  
ATOM    378  HA  ALA A  24      -3.465   3.123   7.381  1.00 97.93           H  
ATOM    379  C   ALA A  24      -2.282   3.721   5.726  1.00 97.93           C  
ATOM    380  CB  ALA A  24      -2.843   1.351   6.380  1.00 97.93           C  
ATOM    381  HB1 ALA A  24      -2.696   0.987   5.363  1.00 97.93           H  
ATOM    382  HB2 ALA A  24      -3.582   0.723   6.880  1.00 97.93           H  
ATOM    383  HB3 ALA A  24      -1.900   1.292   6.923  1.00 97.93           H  
ATOM    384  O   ALA A  24      -2.244   3.950   4.520  1.00 97.93           O  
ATOM    385  N   LYS A  25      -1.376   4.234   6.565  1.00 98.26           N  
ATOM    386  H   LYS A  25      -1.429   3.960   7.536  1.00 98.26           H  
ATOM    387  CA  LYS A  25      -0.183   4.949   6.099  1.00 98.26           C  
ATOM    388  HA  LYS A  25      -0.474   5.600   5.274  1.00 98.26           H  
ATOM    389  C   LYS A  25       0.840   3.951   5.559  1.00 98.26           C  
ATOM    390  CB  LYS A  25       0.425   5.804   7.224  1.00 98.26           C  
ATOM    391  HB2 LYS A  25       1.339   6.263   6.847  1.00 98.26           H  
ATOM    392  HB3 LYS A  25       0.686   5.154   8.060  1.00 98.26           H  
ATOM    393  O   LYS A  25       1.025   2.887   6.145  1.00 98.26           O  
ATOM    394  CG  LYS A  25      -0.501   6.925   7.725  1.00 98.26           C  
ATOM    395  HG2 LYS A  25      -1.426   6.491   8.103  1.00 98.26           H  
ATOM    396  HG3 LYS A  25      -0.739   7.595   6.899  1.00 98.26           H  
ATOM    397  CD  LYS A  25       0.170   7.728   8.851  1.00 98.26           C  
ATOM    398  HD2 LYS A  25       0.406   7.051   9.673  1.00 98.26           H  
ATOM    399  HD3 LYS A  25       1.095   8.170   8.481  1.00 98.26           H  
ATOM    400  CE  LYS A  25      -0.767   8.836   9.354  1.00 98.26           C  
ATOM    401  HE2 LYS A  25      -0.959   9.532   8.537  1.00 98.26           H  
ATOM    402  HE3 LYS A  25      -1.720   8.384   9.628  1.00 98.26           H  
ATOM    403  NZ  LYS A  25      -0.205   9.561  10.526  1.00 98.26           N  
ATOM    404  HZ1 LYS A  25      -0.051   8.928  11.298  1.00 98.26           H  
ATOM    405  HZ2 LYS A  25       0.671  10.010  10.304  1.00 98.26           H  
ATOM    406  HZ3 LYS A  25      -0.849  10.269  10.849  1.00 98.26           H  
ATOM    407  N   ALA A  26       1.599   4.344   4.536  1.00 98.01           N  
ATOM    408  H   ALA A  26       1.361   5.207   4.070  1.00 98.01           H  
ATOM    409  CA  ALA A  26       2.658   3.505   3.958  1.00 98.01           C  
ATOM    410  HA  ALA A  26       2.205   2.613   3.524  1.00 98.01           H  
ATOM    411  C   ALA A  26       3.699   3.028   4.989  1.00 98.01           C  
ATOM    412  CB  ALA A  26       3.336   4.291   2.833  1.00 98.01           C  
ATOM    413  HB1 ALA A  26       2.603   4.555   2.071  1.00 98.01           H  
ATOM    414  HB2 ALA A  26       4.101   3.671   2.367  1.00 98.01           H  
ATOM    415  HB3 ALA A  26       3.800   5.197   3.222  1.00 98.01           H  
ATOM    416  O   ALA A  26       4.228   1.931   4.862  1.00 98.01           O  
ATOM    417  N   VAL A  27       3.970   3.824   6.033  1.00 97.95           N  
ATOM    418  H   VAL A  27       3.481   4.705   6.102  1.00 97.95           H  
ATOM    419  CA  VAL A  27       4.871   3.423   7.129  1.00 97.95           C  
ATOM    420  HA  VAL A  27       5.795   3.060   6.680  1.00 97.95           H  
ATOM    421  C   VAL A  27       4.321   2.248   7.947  1.00 97.95           C  
ATOM    422  CB  VAL A  27       5.243   4.629   8.015  1.00 97.95           C  
ATOM    423  HB  VAL A  27       5.673   5.387   7.362  1.00 97.95           H  
ATOM    424  O   VAL A  27       5.087   1.351   8.273  1.00 97.95           O  
ATOM    425  CG1 VAL A  27       4.046   5.269   8.730  1.00 97.95           C  
ATOM    426 HG11 VAL A  27       4.378   6.156   9.270  1.00 97.95           H  
ATOM    427 HG12 VAL A  27       3.279   5.561   8.014  1.00 97.95           H  
ATOM    428 HG13 VAL A  27       3.625   4.574   9.458  1.00 97.95           H  
ATOM    429  CG2 VAL A  27       6.310   4.268   9.051  1.00 97.95           C  
ATOM    430 HG21 VAL A  27       7.165   3.799   8.564  1.00 97.95           H  
ATOM    431 HG22 VAL A  27       6.647   5.166   9.570  1.00 97.95           H  
ATOM    432 HG23 VAL A  27       5.908   3.575   9.790  1.00 97.95           H  
ATOM    433  N   HIS A  28       3.011   2.199   8.212  1.00 98.13           N  
ATOM    434  H   HIS A  28       2.396   2.899   7.822  1.00 98.13           H  
ATOM    435  CA  HIS A  28       2.396   1.090   8.953  1.00 98.13           C  
ATOM    436  HA  HIS A  28       2.987   0.875   9.842  1.00 98.13           H  
ATOM    437  C   HIS A  28       2.360  -0.187   8.108  1.00 98.13           C  
ATOM    438  CB  HIS A  28       0.970   1.465   9.387  1.00 98.13           C  
ATOM    439  HB2 HIS A  28       0.547   0.618   9.927  1.00 98.13           H  
ATOM    440  HB3 HIS A  28       0.359   1.623   8.498  1.00 98.13           H  
ATOM    441  O   HIS A  28       2.636  -1.269   8.616  1.00 98.13           O  
ATOM    442  CG  HIS A  28       0.851   2.682  10.271  1.00 98.13           C  
ATOM    443  CD2 HIS A  28       1.829   3.263  11.036  1.00 98.13           C  
ATOM    444  HD2 HIS A  28       2.853   2.934  11.123  1.00 98.13           H  
ATOM    445  ND1 HIS A  28      -0.317   3.368  10.516  1.00 98.13           N  
ATOM    446  HD1 HIS A  28      -1.244   3.042  10.280  1.00 98.13           H  
ATOM    447  CE1 HIS A  28      -0.047   4.345  11.396  1.00 98.13           C  
ATOM    448  HE1 HIS A  28      -0.783   4.992  11.851  1.00 98.13           H  
ATOM    449  NE2 HIS A  28       1.257   4.356  11.699  1.00 98.13           N  
ATOM    450  N   ILE A  29       2.082  -0.046   6.807  1.00 98.15           N  
ATOM    451  H   ILE A  29       1.829   0.871   6.468  1.00 98.15           H  
ATOM    452  CA  ILE A  29       2.136  -1.158   5.848  1.00 98.15           C  
ATOM    453  HA  ILE A  29       1.478  -1.956   6.191  1.00 98.15           H  
ATOM    454  C   ILE A  29       3.564  -1.724   5.803  1.00 98.15           C  
ATOM    455  CB  ILE A  29       1.659  -0.692   4.452  1.00 98.15           C  
ATOM    456  HB  ILE A  29       2.318   0.110   4.119  1.00 98.15           H  
ATOM    457  O   ILE A  29       3.762  -2.921   5.973  1.00 98.15           O  
ATOM    458  CG1 ILE A  29       0.217  -0.133   4.489  1.00 98.15           C  
ATOM    459 HG12 ILE A  29      -0.476  -0.952   4.679  1.00 98.15           H  
ATOM    460 HG13 ILE A  29       0.113   0.584   5.303  1.00 98.15           H  
ATOM    461  CG2 ILE A  29       1.746  -1.852   3.445  1.00 98.15           C  
ATOM    462 HG21 ILE A  29       1.442  -1.518   2.453  1.00 98.15           H  
ATOM    463 HG22 ILE A  29       1.101  -2.673   3.758  1.00 98.15           H  
ATOM    464 HG23 ILE A  29       2.769  -2.220   3.363  1.00 98.15           H  
ATOM    465  CD1 ILE A  29      -0.223   0.579   3.204  1.00 98.15           C  
ATOM    466 HD11 ILE A  29      -1.197   1.040   3.367  1.00 98.15           H  
ATOM    467 HD12 ILE A  29      -0.308  -0.127   2.378  1.00 98.15           H  
ATOM    468 HD13 ILE A  29       0.490   1.364   2.949  1.00 98.15           H  
ATOM    469  N   ALA A  30       4.570  -0.858   5.653  1.00 97.94           N  
ATOM    470  H   ALA A  30       4.350   0.117   5.513  1.00 97.94           H  
ATOM    471  CA  ALA A  30       5.977  -1.250   5.610  1.00 97.94           C  
ATOM    472  HA  ALA A  30       6.127  -1.952   4.789  1.00 97.94           H  
ATOM    473  C   ALA A  30       6.433  -1.978   6.884  1.00 97.94           C  
ATOM    474  CB  ALA A  30       6.797   0.016   5.335  1.00 97.94           C  
ATOM    475  HB1 ALA A  30       6.656   0.738   6.139  1.00 97.94           H  
ATOM    476  HB2 ALA A  30       6.481   0.454   4.388  1.00 97.94           H  
ATOM    477  HB3 ALA A  30       7.857  -0.233   5.270  1.00 97.94           H  
ATOM    478  O   ALA A  30       7.032  -3.045   6.792  1.00 97.94           O  
ATOM    479  N   GLN A  31       6.088  -1.448   8.062  1.00 98.09           N  
ATOM    480  H   GLN A  31       5.588  -0.571   8.072  1.00 98.09           H  
ATOM    481  CA  GLN A  31       6.381  -2.091   9.345  1.00 98.09           C  
ATOM    482  HA  GLN A  31       7.456  -2.251   9.435  1.00 98.09           H  
ATOM    483  C   GLN A  31       5.715  -3.466   9.461  1.00 98.09           C  
ATOM    484  CB  GLN A  31       5.909  -1.183  10.488  1.00 98.09           C  
ATOM    485  HB2 GLN A  31       4.900  -0.835  10.269  1.00 98.09           H  
ATOM    486  HB3 GLN A  31       5.877  -1.757  11.414  1.00 98.09           H  
ATOM    487  O   GLN A  31       6.369  -4.423   9.861  1.00 98.09           O  
ATOM    488  CG  GLN A  31       6.849   0.012  10.700  1.00 98.09           C  
ATOM    489  HG2 GLN A  31       7.046   0.514   9.752  1.00 98.09           H  
ATOM    490  HG3 GLN A  31       7.799  -0.357  11.085  1.00 98.09           H  
ATOM    491  CD  GLN A  31       6.284   1.043  11.674  1.00 98.09           C  
ATOM    492  NE2 GLN A  31       7.122   1.858  12.275  1.00 98.09           N  
ATOM    493 HE21 GLN A  31       6.712   2.449  12.985  1.00 98.09           H  
ATOM    494 HE22 GLN A  31       8.119   1.717  12.195  1.00 98.09           H  
ATOM    495  OE1 GLN A  31       5.091   1.171  11.895  1.00 98.09           O  
ATOM    496  N   SER A  32       4.443  -3.581   9.070  1.00 97.40           N  
ATOM    497  H   SER A  32       3.948  -2.759   8.754  1.00 97.40           H  
ATOM    498  CA  SER A  32       3.715  -4.852   9.143  1.00 97.40           C  
ATOM    499  HA  SER A  32       3.809  -5.250  10.153  1.00 97.40           H  
ATOM    500  C   SER A  32       4.236  -5.911   8.174  1.00 97.40           C  
ATOM    501  CB  SER A  32       2.237  -4.630   8.844  1.00 97.40           C  
ATOM    502  HB2 SER A  32       1.854  -3.817   9.461  1.00 97.40           H  
ATOM    503  HB3 SER A  32       2.105  -4.372   7.794  1.00 97.40           H  
ATOM    504  O   SER A  32       4.113  -7.096   8.465  1.00 97.40           O  
ATOM    505  OG  SER A  32       1.524  -5.815   9.141  1.00 97.40           O  
ATOM    506  HG  SER A  32       2.073  -6.570   8.917  1.00 97.40           H  
ATOM    507  N   LEU A  33       4.762  -5.503   7.017  1.00 96.46           N  
ATOM    508  H   LEU A  33       4.754  -4.514   6.811  1.00 96.46           H  
ATOM    509  CA  LEU A  33       5.270  -6.413   5.989  1.00 96.46           C  
ATOM    510  HA  LEU A  33       4.814  -7.394   6.122  1.00 96.46           H  
ATOM    511  C   LEU A  33       6.783  -6.663   6.096  1.00 96.46           C  
ATOM    512  CB  LEU A  33       4.873  -5.882   4.597  1.00 96.46           C  
ATOM    513  HB2 LEU A  33       5.310  -6.537   3.843  1.00 96.46           H  
ATOM    514  HB3 LEU A  33       5.310  -4.892   4.466  1.00 96.46           H  
ATOM    515  O   LEU A  33       7.325  -7.408   5.285  1.00 96.46           O  
ATOM    516  CG  LEU A  33       3.357  -5.795   4.328  1.00 96.46           C  
ATOM    517  HG  LEU A  33       2.899  -5.064   4.995  1.00 96.46           H  
ATOM    518  CD1 LEU A  33       3.122  -5.339   2.887  1.00 96.46           C  
ATOM    519 HD11 LEU A  33       3.515  -6.079   2.189  1.00 96.46           H  
ATOM    520 HD12 LEU A  33       2.053  -5.215   2.712  1.00 96.46           H  
ATOM    521 HD13 LEU A  33       3.625  -4.388   2.714  1.00 96.46           H  
ATOM    522  CD2 LEU A  33       2.639  -7.129   4.535  1.00 96.46           C  
ATOM    523 HD21 LEU A  33       2.635  -7.386   5.595  1.00 96.46           H  
ATOM    524 HD22 LEU A  33       1.604  -7.050   4.202  1.00 96.46           H  
ATOM    525 HD23 LEU A  33       3.144  -7.917   3.976  1.00 96.46           H  
ATOM    526  N   GLY A  34       7.475  -6.029   7.050  1.00 96.24           N  
ATOM    527  H   GLY A  34       6.975  -5.440   7.701  1.00 96.24           H  
ATOM    528  CA  GLY A  34       8.936  -6.101   7.155  1.00 96.24           C  
ATOM    529  HA2 GLY A  34       9.254  -5.542   8.035  1.00 96.24           H  
ATOM    530  HA3 GLY A  34       9.238  -7.142   7.273  1.00 96.24           H  
ATOM    531  C   GLY A  34       9.662  -5.524   5.932  1.00 96.24           C  
ATOM    532  O   GLY A  34      10.764  -5.957   5.607  1.00 96.24           O  
ATOM    533  N   ALA A  35       9.039  -4.571   5.234  1.00 94.48           N  
ATOM    534  H   ALA A  35       8.181  -4.206   5.621  1.00 94.48           H  
ATOM    535  CA  ALA A  35       9.528  -3.996   3.982  1.00 94.48           C  
ATOM    536  HA  ALA A  35      10.388  -4.569   3.636  1.00 94.48           H  
ATOM    537  C   ALA A  35       9.987  -2.542   4.162  1.00 94.48           C  
ATOM    538  CB  ALA A  35       8.431  -4.132   2.920  1.00 94.48           C  
ATOM    539  HB1 ALA A  35       8.156  -5.182   2.813  1.00 94.48           H  
ATOM    540  HB2 ALA A  35       8.793  -3.769   1.958  1.00 94.48           H  
ATOM    541  HB3 ALA A  35       7.550  -3.563   3.217  1.00 94.48           H  
ATOM    542  O   ALA A  35       9.653  -1.867   5.139  1.00 94.48           O  
ATOM    543  N   GLN A  36      10.730  -2.010   3.189  1.00 95.36           N  
ATOM    544  H   GLN A  36      10.939  -2.569   2.374  1.00 95.36           H  
ATOM    545  CA  GLN A  36      11.111  -0.599   3.218  1.00 95.36           C  
ATOM    546  HA  GLN A  36      11.387  -0.345   4.241  1.00 95.36           H  
ATOM    547  C   GLN A  36       9.940   0.307   2.816  1.00 95.36           C  
ATOM    548  CB  GLN A  36      12.334  -0.332   2.334  1.00 95.36           C  
ATOM    549  HB2 GLN A  36      12.509   0.744   2.317  1.00 95.36           H  
ATOM    550  HB3 GLN A  36      12.135  -0.667   1.316  1.00 95.36           H  
ATOM    551  O   GLN A  36       9.216   0.045   1.856  1.00 95.36           O  
ATOM    552  CG  GLN A  36      13.602  -1.020   2.864  1.00 95.36           C  
ATOM    553  HG2 GLN A  36      13.711  -0.805   3.927  1.00 95.36           H  
ATOM    554  HG3 GLN A  36      13.512  -2.099   2.740  1.00 95.36           H  
ATOM    555  CD  GLN A  36      14.864  -0.548   2.147  1.00 95.36           C  
ATOM    556  NE2 GLN A  36      16.028  -0.889   2.655  1.00 95.36           N  
ATOM    557 HE21 GLN A  36      16.081  -1.511   3.449  1.00 95.36           H  
ATOM    558 HE22 GLN A  36      16.849  -0.588   2.149  1.00 95.36           H  
ATOM    559  OE1 GLN A  36      14.836   0.158   1.149  1.00 95.36           O  
ATOM    560  N   ARG A  37       9.800   1.459   3.485  1.00 95.80           N  
ATOM    561  H   ARG A  37      10.377   1.590   4.303  1.00 95.80           H  
ATOM    562  CA  ARG A  37       8.766   2.459   3.152  1.00 95.80           C  
ATOM    563  HA  ARG A  37       7.789   1.987   3.259  1.00 95.80           H  
ATOM    564  C   ARG A  37       8.850   2.940   1.698  1.00 95.80           C  
ATOM    565  CB  ARG A  37       8.871   3.639   4.133  1.00 95.80           C  
ATOM    566  HB2 ARG A  37       8.850   3.255   5.153  1.00 95.80           H  
ATOM    567  HB3 ARG A  37       9.825   4.143   3.977  1.00 95.80           H  
ATOM    568  O   ARG A  37       7.824   3.213   1.085  1.00 95.80           O  
ATOM    569  CG  ARG A  37       7.718   4.647   3.970  1.00 95.80           C  
ATOM    570  HG2 ARG A  37       6.785   4.153   4.242  1.00 95.80           H  
ATOM    571  HG3 ARG A  37       7.640   4.978   2.934  1.00 95.80           H  
ATOM    572  CD  ARG A  37       7.900   5.890   4.851  1.00 95.80           C  
ATOM    573  HD2 ARG A  37       8.093   5.574   5.876  1.00 95.80           H  
ATOM    574  HD3 ARG A  37       6.965   6.449   4.831  1.00 95.80           H  
ATOM    575  NE  ARG A  37       9.002   6.757   4.375  1.00 95.80           N  
ATOM    576  HE  ARG A  37       9.684   6.333   3.762  1.00 95.80           H  
ATOM    577  NH1 ARG A  37       8.432   8.663   5.531  1.00 95.80           N  
ATOM    578 HH11 ARG A  37       7.698   8.158   6.005  1.00 95.80           H  
ATOM    579 HH12 ARG A  37       8.640   9.617   5.789  1.00 95.80           H  
ATOM    580  NH2 ARG A  37      10.224   8.680   4.212  1.00 95.80           N  
ATOM    581 HH21 ARG A  37      10.398   9.634   4.495  1.00 95.80           H  
ATOM    582 HH22 ARG A  37      10.894   8.229   3.605  1.00 95.80           H  
ATOM    583  CZ  ARG A  37       9.212   8.023   4.705  1.00 95.80           C  
ATOM    584  N   SER A  38      10.059   3.090   1.158  1.00 94.70           N  
ATOM    585  H   SER A  38      10.861   2.760   1.677  1.00 94.70           H  
ATOM    586  CA  SER A  38      10.305   3.493  -0.235  1.00 94.70           C  
ATOM    587  HA  SER A  38       9.799   4.436  -0.442  1.00 94.70           H  
ATOM    588  C   SER A  38       9.778   2.459  -1.231  1.00 94.70           C  
ATOM    589  CB  SER A  38      11.813   3.684  -0.456  1.00 94.70           C  
ATOM    590  HB2 SER A  38      12.138   4.599   0.038  1.00 94.70           H  
ATOM    591  HB3 SER A  38      12.026   3.758  -1.523  1.00 94.70           H  
ATOM    592  O   SER A  38       9.126   2.826  -2.205  1.00 94.70           O  
ATOM    593  OG  SER A  38      12.501   2.581   0.108  1.00 94.70           O  
ATOM    594  HG  SER A  38      13.431   2.585  -0.129  1.00 94.70           H  
ATOM    595  N   GLU A  39      10.016   1.178  -0.959  1.00 94.14           N  
ATOM    596  H   GLU A  39      10.565   0.954  -0.142  1.00 94.14           H  
ATOM    597  CA  GLU A  39       9.499   0.060  -1.744  1.00 94.14           C  
ATOM    598  HA  GLU A  39       9.780   0.188  -2.790  1.00 94.14           H  
ATOM    599  C   GLU A  39       7.972   0.012  -1.697  1.00 94.14           C  
ATOM    600  CB  GLU A  39      10.151  -1.224  -1.226  1.00 94.14           C  
ATOM    601  HB2 GLU A  39      10.030  -1.281  -0.144  1.00 94.14           H  
ATOM    602  HB3 GLU A  39      11.217  -1.166  -1.448  1.00 94.14           H  
ATOM    603  O   GLU A  39       7.333   0.042  -2.746  1.00 94.14           O  
ATOM    604  CG  GLU A  39       9.585  -2.504  -1.847  1.00 94.14           C  
ATOM    605  HG2 GLU A  39       8.579  -2.680  -1.465  1.00 94.14           H  
ATOM    606  HG3 GLU A  39       9.528  -2.378  -2.928  1.00 94.14           H  
ATOM    607  CD  GLU A  39      10.487  -3.691  -1.499  1.00 94.14           C  
ATOM    608  OE1 GLU A  39      10.800  -4.453  -2.439  1.00 94.14           O  
ATOM    609  OE2 GLU A  39      10.955  -3.740  -0.340  1.00 94.14           O  
ATOM    610  N   VAL A  40       7.381   0.063  -0.502  1.00 96.86           N  
ATOM    611  H   VAL A  40       7.963  -0.004   0.321  1.00 96.86           H  
ATOM    612  CA  VAL A  40       5.920   0.076  -0.337  1.00 96.86           C  
ATOM    613  HA  VAL A  40       5.510  -0.817  -0.808  1.00 96.86           H  
ATOM    614  C   VAL A  40       5.280   1.273  -1.042  1.00 96.86           C  
ATOM    615  CB  VAL A  40       5.552   0.039   1.154  1.00 96.86           C  
ATOM    616  HB  VAL A  40       6.103   0.818   1.683  1.00 96.86           H  
ATOM    617  O   VAL A  40       4.300   1.100  -1.757  1.00 96.86           O  
ATOM    618  CG1 VAL A  40       4.060   0.263   1.406  1.00 96.86           C  
ATOM    619 HG11 VAL A  40       3.797   1.293   1.164  1.00 96.86           H  
ATOM    620 HG12 VAL A  40       3.467  -0.425   0.803  1.00 96.86           H  
ATOM    621 HG13 VAL A  40       3.841   0.100   2.461  1.00 96.86           H  
ATOM    622  CG2 VAL A  40       5.928  -1.320   1.748  1.00 96.86           C  
ATOM    623 HG21 VAL A  40       7.006  -1.475   1.702  1.00 96.86           H  
ATOM    624 HG22 VAL A  40       5.612  -1.370   2.790  1.00 96.86           H  
ATOM    625 HG23 VAL A  40       5.434  -2.121   1.199  1.00 96.86           H  
ATOM    626  N   ASN A  41       5.844   2.479  -0.915  1.00 97.35           N  
ATOM    627  H   ASN A  41       6.651   2.575  -0.314  1.00 97.35           H  
ATOM    628  CA  ASN A  41       5.346   3.649  -1.646  1.00 97.35           C  
ATOM    629  HA  ASN A  41       4.299   3.814  -1.393  1.00 97.35           H  
ATOM    630  C   ASN A  41       5.394   3.436  -3.160  1.00 97.35           C  
ATOM    631  CB  ASN A  41       6.167   4.894  -1.281  1.00 97.35           C  
ATOM    632  HB2 ASN A  41       7.218   4.623  -1.175  1.00 97.35           H  
ATOM    633  HB3 ASN A  41       6.093   5.617  -2.093  1.00 97.35           H  
ATOM    634  O   ASN A  41       4.442   3.786  -3.849  1.00 97.35           O  
ATOM    635  CG  ASN A  41       5.677   5.604  -0.037  1.00 97.35           C  
ATOM    636  ND2 ASN A  41       6.567   6.252   0.676  1.00 97.35           N  
ATOM    637 HD21 ASN A  41       7.537   6.217   0.397  1.00 97.35           H  
ATOM    638 HD22 ASN A  41       6.204   6.791   1.450  1.00 97.35           H  
ATOM    639  OD1 ASN A  41       4.504   5.672   0.286  1.00 97.35           O  
ATOM    640  N   ARG A  42       6.480   2.860  -3.683  1.00 95.39           N  
ATOM    641  H   ARG A  42       7.221   2.567  -3.063  1.00 95.39           H  
ATOM    642  CA  ARG A  42       6.610   2.579  -5.115  1.00 95.39           C  
ATOM    643  HA  ARG A  42       6.470   3.506  -5.671  1.00 95.39           H  
ATOM    644  C   ARG A  42       5.505   1.632  -5.596  1.00 95.39           C  
ATOM    645  CB  ARG A  42       8.026   2.048  -5.377  1.00 95.39           C  
ATOM    646  HB2 ARG A  42       8.162   1.114  -4.832  1.00 95.39           H  
ATOM    647  HB3 ARG A  42       8.752   2.772  -5.008  1.00 95.39           H  
ATOM    648  O   ARG A  42       4.893   1.910  -6.621  1.00 95.39           O  
ATOM    649  CG  ARG A  42       8.286   1.805  -6.866  1.00 95.39           C  
ATOM    650  HG2 ARG A  42       8.138   2.735  -7.416  1.00 95.39           H  
ATOM    651  HG3 ARG A  42       7.563   1.072  -7.225  1.00 95.39           H  
ATOM    652  CD  ARG A  42       9.703   1.284  -7.140  1.00 95.39           C  
ATOM    653  HD2 ARG A  42       9.800   1.086  -8.208  1.00 95.39           H  
ATOM    654  HD3 ARG A  42      10.407   2.074  -6.877  1.00 95.39           H  
ATOM    655  NE  ARG A  42       9.995   0.042  -6.392  1.00 95.39           N  
ATOM    656  HE  ARG A  42       9.303  -0.692  -6.441  1.00 95.39           H  
ATOM    657  NH1 ARG A  42      12.073   0.594  -5.574  1.00 95.39           N  
ATOM    658 HH11 ARG A  42      12.066   1.421  -6.155  1.00 95.39           H  
ATOM    659 HH12 ARG A  42      12.858   0.359  -4.984  1.00 95.39           H  
ATOM    660  NH2 ARG A  42      11.082  -1.294  -4.911  1.00 95.39           N  
ATOM    661 HH21 ARG A  42      11.856  -1.518  -4.302  1.00 95.39           H  
ATOM    662 HH22 ARG A  42      10.335  -1.972  -4.973  1.00 95.39           H  
ATOM    663  CZ  ARG A  42      11.050  -0.216  -5.640  1.00 95.39           C  
ATOM    664  N   HIS A  43       5.216   0.572  -4.841  1.00 96.64           N  
ATOM    665  H   HIS A  43       5.772   0.405  -4.015  1.00 96.64           H  
ATOM    666  CA  HIS A  43       4.100  -0.335  -5.123  1.00 96.64           C  
ATOM    667  HA  HIS A  43       4.191  -0.720  -6.138  1.00 96.64           H  
ATOM    668  C   HIS A  43       2.740   0.361  -5.040  1.00 96.64           C  
ATOM    669  CB  HIS A  43       4.153  -1.517  -4.154  1.00 96.64           C  
ATOM    670  HB2 HIS A  43       4.350  -1.174  -3.138  1.00 96.64           H  
ATOM    671  HB3 HIS A  43       3.187  -2.023  -4.165  1.00 96.64           H  
ATOM    672  O   HIS A  43       1.934   0.229  -5.952  1.00 96.64           O  
ATOM    673  CG  HIS A  43       5.186  -2.517  -4.567  1.00 96.64           C  
ATOM    674  CD2 HIS A  43       6.424  -2.735  -4.029  1.00 96.64           C  
ATOM    675  HD2 HIS A  43       6.851  -2.225  -3.178  1.00 96.64           H  
ATOM    676  ND1 HIS A  43       5.007  -3.437  -5.558  1.00 96.64           N  
ATOM    677  HD1 HIS A  43       4.116  -3.675  -5.971  1.00 96.64           H  
ATOM    678  CE1 HIS A  43       6.098  -4.200  -5.608  1.00 96.64           C  
ATOM    679  HE1 HIS A  43       6.149  -5.123  -6.165  1.00 96.64           H  
ATOM    680  NE2 HIS A  43       7.018  -3.790  -4.725  1.00 96.64           N  
ATOM    681  N   LEU A  44       2.501   1.146  -3.987  1.00 97.75           N  
ATOM    682  H   LEU A  44       3.201   1.196  -3.261  1.00 97.75           H  
ATOM    683  CA  LEU A  44       1.243   1.866  -3.791  1.00 97.75           C  
ATOM    684  HA  LEU A  44       0.418   1.154  -3.805  1.00 97.75           H  
ATOM    685  C   LEU A  44       0.961   2.869  -4.911  1.00 97.75           C  
ATOM    686  CB  LEU A  44       1.275   2.587  -2.437  1.00 97.75           C  
ATOM    687  HB2 LEU A  44       2.213   3.136  -2.358  1.00 97.75           H  
ATOM    688  HB3 LEU A  44       0.464   3.314  -2.413  1.00 97.75           H  
ATOM    689  O   LEU A  44      -0.155   2.908  -5.406  1.00 97.75           O  
ATOM    690  CG  LEU A  44       1.113   1.651  -1.231  1.00 97.75           C  
ATOM    691  HG  LEU A  44       1.760   0.780  -1.336  1.00 97.75           H  
ATOM    692  CD1 LEU A  44       1.506   2.392   0.044  1.00 97.75           C  
ATOM    693 HD11 LEU A  44       0.800   3.204   0.218  1.00 97.75           H  
ATOM    694 HD12 LEU A  44       1.472   1.696   0.882  1.00 97.75           H  
ATOM    695 HD13 LEU A  44       2.514   2.794  -0.060  1.00 97.75           H  
ATOM    696  CD2 LEU A  44      -0.333   1.177  -1.076  1.00 97.75           C  
ATOM    697 HD21 LEU A  44      -1.012   2.030  -1.051  1.00 97.75           H  
ATOM    698 HD22 LEU A  44      -0.444   0.606  -0.154  1.00 97.75           H  
ATOM    699 HD23 LEU A  44      -0.608   0.537  -1.915  1.00 97.75           H  
ATOM    700  N   TYR A  45       1.954   3.654  -5.342  1.00 96.98           N  
ATOM    701  H   TYR A  45       2.856   3.600  -4.891  1.00 96.98           H  
ATOM    702  CA  TYR A  45       1.759   4.585  -6.457  1.00 96.98           C  
ATOM    703  HA  TYR A  45       0.852   5.158  -6.269  1.00 96.98           H  
ATOM    704  C   TYR A  45       1.515   3.851  -7.777  1.00 96.98           C  
ATOM    705  CB  TYR A  45       2.927   5.574  -6.566  1.00 96.98           C  
ATOM    706  HB2 TYR A  45       3.870   5.036  -6.474  1.00 96.98           H  
ATOM    707  HB3 TYR A  45       2.904   6.023  -7.559  1.00 96.98           H  
ATOM    708  O   TYR A  45       0.600   4.231  -8.496  1.00 96.98           O  
ATOM    709  CG  TYR A  45       2.863   6.710  -5.558  1.00 96.98           C  
ATOM    710  CD1 TYR A  45       1.850   7.683  -5.663  1.00 96.98           C  
ATOM    711  HD1 TYR A  45       1.133   7.621  -6.468  1.00 96.98           H  
ATOM    712  CD2 TYR A  45       3.821   6.812  -4.533  1.00 96.98           C  
ATOM    713  HD2 TYR A  45       4.623   6.090  -4.485  1.00 96.98           H  
ATOM    714  CE1 TYR A  45       1.773   8.734  -4.727  1.00 96.98           C  
ATOM    715  HE1 TYR A  45       0.997   9.480  -4.824  1.00 96.98           H  
ATOM    716  CE2 TYR A  45       3.756   7.860  -3.597  1.00 96.98           C  
ATOM    717  HE2 TYR A  45       4.500   7.924  -2.817  1.00 96.98           H  
ATOM    718  OH  TYR A  45       2.686   9.836  -2.782  1.00 96.98           O  
ATOM    719  HH  TYR A  45       3.530   9.850  -2.324  1.00 96.98           H  
ATOM    720  CZ  TYR A  45       2.727   8.822  -3.692  1.00 96.98           C  
ATOM    721  N   ARG A  46       2.238   2.760  -8.063  1.00 95.60           N  
ATOM    722  H   ARG A  46       2.954   2.468  -7.413  1.00 95.60           H  
ATOM    723  CA  ARG A  46       1.977   1.933  -9.254  1.00 95.60           C  
ATOM    724  HA  ARG A  46       1.978   2.568 -10.141  1.00 95.60           H  
ATOM    725  C   ARG A  46       0.577   1.317  -9.246  1.00 95.60           C  
ATOM    726  CB  ARG A  46       3.050   0.844  -9.377  1.00 95.60           C  
ATOM    727  HB2 ARG A  46       2.711   0.088 -10.085  1.00 95.60           H  
ATOM    728  HB3 ARG A  46       3.187   0.353  -8.414  1.00 95.60           H  
ATOM    729  O   ARG A  46      -0.133   1.428 -10.233  1.00 95.60           O  
ATOM    730  CG  ARG A  46       4.395   1.392  -9.864  1.00 95.60           C  
ATOM    731  HG2 ARG A  46       5.113   0.572  -9.865  1.00 95.60           H  
ATOM    732  HG3 ARG A  46       4.758   2.176  -9.198  1.00 95.60           H  
ATOM    733  CD  ARG A  46       4.278   1.947 -11.282  1.00 95.60           C  
ATOM    734  HD2 ARG A  46       3.614   1.310 -11.866  1.00 95.60           H  
ATOM    735  HD3 ARG A  46       3.834   2.941 -11.231  1.00 95.60           H  
ATOM    736  NE  ARG A  46       5.583   2.024 -11.958  1.00 95.60           N  
ATOM    737  HE  ARG A  46       6.388   1.634 -11.488  1.00 95.60           H  
ATOM    738  NH1 ARG A  46       4.731   3.024 -13.837  1.00 95.60           N  
ATOM    739 HH11 ARG A  46       3.855   3.211 -13.371  1.00 95.60           H  
ATOM    740 HH12 ARG A  46       4.819   3.423 -14.761  1.00 95.60           H  
ATOM    741  NH2 ARG A  46       6.902   2.471 -13.754  1.00 95.60           N  
ATOM    742 HH21 ARG A  46       7.694   2.046 -13.294  1.00 95.60           H  
ATOM    743 HH22 ARG A  46       6.974   2.837 -14.693  1.00 95.60           H  
ATOM    744  CZ  ARG A  46       5.730   2.506 -13.177  1.00 95.60           C  
ATOM    745  N   MET A  47       0.153   0.762  -8.114  1.00 96.77           N  
ATOM    746  H   MET A  47       0.799   0.682  -7.342  1.00 96.77           H  
ATOM    747  CA  MET A  47      -1.214   0.259  -7.927  1.00 96.77           C  
ATOM    748  HA  MET A  47      -1.466  -0.390  -8.765  1.00 96.77           H  
ATOM    749  C   MET A  47      -2.273   1.375  -7.870  1.00 96.77           C  
ATOM    750  CB  MET A  47      -1.285  -0.559  -6.637  1.00 96.77           C  
ATOM    751  HB2 MET A  47      -0.849   0.021  -5.824  1.00 96.77           H  
ATOM    752  HB3 MET A  47      -2.331  -0.746  -6.396  1.00 96.77           H  
ATOM    753  O   MET A  47      -3.471   1.122  -7.895  1.00 96.77           O  
ATOM    754  CG  MET A  47      -0.594  -1.918  -6.732  1.00 96.77           C  
ATOM    755  HG2 MET A  47       0.486  -1.781  -6.790  1.00 96.77           H  
ATOM    756  HG3 MET A  47      -0.927  -2.414  -7.643  1.00 96.77           H  
ATOM    757  SD  MET A  47      -0.994  -2.993  -5.327  1.00 96.77           S  
ATOM    758  CE  MET A  47      -0.317  -2.024  -3.959  1.00 96.77           C  
ATOM    759  HE1 MET A  47      -0.877  -1.096  -3.851  1.00 96.77           H  
ATOM    760  HE2 MET A  47      -0.411  -2.608  -3.044  1.00 96.77           H  
ATOM    761  HE3 MET A  47       0.734  -1.807  -4.152  1.00 96.77           H  
ATOM    762  N   SER A  48      -1.863   2.632  -7.714  1.00 97.05           N  
ATOM    763  H   SER A  48      -0.875   2.815  -7.604  1.00 97.05           H  
ATOM    764  CA  SER A  48      -2.778   3.765  -7.834  1.00 97.05           C  
ATOM    765  HA  SER A  48      -3.736   3.503  -7.385  1.00 97.05           H  
ATOM    766  C   SER A  48      -3.020   4.123  -9.291  1.00 97.05           C  
ATOM    767  CB  SER A  48      -2.221   4.990  -7.121  1.00 97.05           C  
ATOM    768  HB2 SER A  48      -1.754   4.683  -6.186  1.00 97.05           H  
ATOM    769  HB3 SER A  48      -1.463   5.465  -7.743  1.00 97.05           H  
ATOM    770  O   SER A  48      -4.112   4.574  -9.616  1.00 97.05           O  
ATOM    771  OG  SER A  48      -3.261   5.915  -6.866  1.00 97.05           O  
ATOM    772  HG  SER A  48      -3.872   5.849  -7.604  1.00 97.05           H  
ATOM    773  N   GLU A  49      -2.006   3.951 -10.146  1.00 95.78           N  
ATOM    774  H   GLU A  49      -1.133   3.585  -9.795  1.00 95.78           H  
ATOM    775  CA  GLU A  49      -2.099   4.179 -11.592  1.00 95.78           C  
ATOM    776  HA  GLU A  49      -2.521   5.167 -11.778  1.00 95.78           H  
ATOM    777  C   GLU A  49      -3.049   3.164 -12.249  1.00 95.78           C  
ATOM    778  CB  GLU A  49      -0.696   4.111 -12.245  1.00 95.78           C  
ATOM    779  HB2 GLU A  49      -0.813   4.156 -13.327  1.00 95.78           H  
ATOM    780  HB3 GLU A  49      -0.237   3.152 -12.006  1.00 95.78           H  
ATOM    781  O   GLU A  49      -3.792   3.536 -13.152  1.00 95.78           O  
ATOM    782  CG  GLU A  49       0.257   5.249 -11.826  1.00 95.78           C  
ATOM    783  HG2 GLU A  49      -0.130   6.180 -12.242  1.00 95.78           H  
ATOM    784  HG3 GLU A  49       0.233   5.354 -10.742  1.00 95.78           H  
ATOM    785  CD  GLU A  49       1.737   5.080 -12.261  1.00 95.78           C  
ATOM    786  OE1 GLU A  49       2.519   6.019 -11.991  1.00 95.78           O  
ATOM    787  OE2 GLU A  49       2.163   4.019 -12.795  1.00 95.78           O  
ATOM    788  N   ASP A  50      -3.069   1.913 -11.772  1.00 93.60           N  
ATOM    789  H   ASP A  50      -2.409   1.665 -11.048  1.00 93.60           H  
ATOM    790  CA  ASP A  50      -3.964   0.849 -12.264  1.00 93.60           C  
ATOM    791  HA  ASP A  50      -4.227   1.093 -13.294  1.00 93.60           H  
ATOM    792  C   ASP A  50      -5.313   0.753 -11.515  1.00 93.60           C  
ATOM    793  CB  ASP A  50      -3.206  -0.494 -12.323  1.00 93.60           C  
ATOM    794  HB2 ASP A  50      -2.283  -0.347 -12.883  1.00 93.60           H  
ATOM    795  HB3 ASP A  50      -3.814  -1.208 -12.880  1.00 93.60           H  
ATOM    796  O   ASP A  50      -6.165  -0.064 -11.865  1.00 93.60           O  
ATOM    797  CG  ASP A  50      -2.867  -1.118 -10.962  1.00 93.60           C  
ATOM    798  OD1 ASP A  50      -3.488  -0.738  -9.949  1.00 93.60           O  
ATOM    799  OD2 ASP A  50      -1.982  -2.004 -10.907  1.00 93.60           O  
ATOM    800  N   GLY A  51      -5.527   1.596 -10.499  1.00 96.39           N  
ATOM    801  H   GLY A  51      -4.779   2.236 -10.270  1.00 96.39           H  
ATOM    802  CA  GLY A  51      -6.778   1.686  -9.742  1.00 96.39           C  
ATOM    803  HA2 GLY A  51      -7.615   1.590 -10.433  1.00 96.39           H  
ATOM    804  HA3 GLY A  51      -6.827   2.672  -9.280  1.00 96.39           H  
ATOM    805  C   GLY A  51      -6.971   0.645  -8.633  1.00 96.39           C  
ATOM    806  O   GLY A  51      -8.019   0.650  -7.986  1.00 96.39           O  
ATOM    807  N   ARG A  52      -5.992  -0.224  -8.350  1.00 96.97           N  
ATOM    808  H   ARG A  52      -5.148  -0.180  -8.902  1.00 96.97           H  
ATOM    809  CA  ARG A  52      -6.085  -1.243  -7.282  1.00 96.97           C  
ATOM    810  HA  ARG A  52      -7.041  -1.759  -7.373  1.00 96.97           H  
ATOM    811  C   ARG A  52      -6.044  -0.669  -5.867  1.00 96.97           C  
ATOM    812  CB  ARG A  52      -4.947  -2.251  -7.452  1.00 96.97           C  
ATOM    813  HB2 ARG A  52      -4.002  -1.709  -7.489  1.00 96.97           H  
ATOM    814  HB3 ARG A  52      -4.928  -2.921  -6.593  1.00 96.97           H  
ATOM    815  O   ARG A  52      -6.501  -1.327  -4.933  1.00 96.97           O  
ATOM    816  CG  ARG A  52      -5.098  -3.091  -8.725  1.00 96.97           C  
ATOM    817  HG2 ARG A  52      -5.240  -2.448  -9.593  1.00 96.97           H  
ATOM    818  HG3 ARG A  52      -5.973  -3.736  -8.645  1.00 96.97           H  
ATOM    819  CD  ARG A  52      -3.840  -3.934  -8.938  1.00 96.97           C  
ATOM    820  HD2 ARG A  52      -2.961  -3.302  -8.816  1.00 96.97           H  
ATOM    821  HD3 ARG A  52      -3.850  -4.297  -9.966  1.00 96.97           H  
ATOM    822  NE  ARG A  52      -3.796  -5.085  -8.014  1.00 96.97           N  
ATOM    823  HE  ARG A  52      -4.601  -5.221  -7.419  1.00 96.97           H  
ATOM    824  NH1 ARG A  52      -1.790  -5.915  -8.725  1.00 96.97           N  
ATOM    825 HH11 ARG A  52      -1.679  -5.120  -9.338  1.00 96.97           H  
ATOM    826 HH12 ARG A  52      -1.152  -6.696  -8.784  1.00 96.97           H  
ATOM    827  NH2 ARG A  52      -2.987  -7.089  -7.284  1.00 96.97           N  
ATOM    828 HH21 ARG A  52      -2.334  -7.826  -7.507  1.00 96.97           H  
ATOM    829 HH22 ARG A  52      -3.834  -7.284  -6.769  1.00 96.97           H  
ATOM    830  CZ  ARG A  52      -2.861  -6.014  -8.001  1.00 96.97           C  
ATOM    831  N   VAL A  53      -5.500   0.533  -5.686  1.00 97.73           N  
ATOM    832  H   VAL A  53      -5.115   0.983  -6.504  1.00 97.73           H  
ATOM    833  CA  VAL A  53      -5.549   1.295  -4.426  1.00 97.73           C  
ATOM    834  HA  VAL A  53      -6.386   0.930  -3.830  1.00 97.73           H  
ATOM    835  C   VAL A  53      -5.808   2.771  -4.703  1.00 97.73           C  
ATOM    836  CB  VAL A  53      -4.275   1.132  -3.569  1.00 97.73           C  
ATOM    837  HB  VAL A  53      -4.417   1.694  -2.645  1.00 97.73           H  
ATOM    838  O   VAL A  53      -5.543   3.271  -5.792  1.00 97.73           O  
ATOM    839  CG1 VAL A  53      -4.022  -0.324  -3.170  1.00 97.73           C  
ATOM    840 HG11 VAL A  53      -3.193  -0.378  -2.464  1.00 97.73           H  
ATOM    841 HG12 VAL A  53      -3.775  -0.915  -4.052  1.00 97.73           H  
ATOM    842 HG13 VAL A  53      -4.918  -0.733  -2.705  1.00 97.73           H  
ATOM    843  CG2 VAL A  53      -3.017   1.681  -4.244  1.00 97.73           C  
ATOM    844 HG21 VAL A  53      -3.125   2.746  -4.451  1.00 97.73           H  
ATOM    845 HG22 VAL A  53      -2.146   1.537  -3.605  1.00 97.73           H  
ATOM    846 HG23 VAL A  53      -2.859   1.167  -5.192  1.00 97.73           H  
ATOM    847  N   ARG A  54      -6.269   3.508  -3.690  1.00 97.49           N  
ATOM    848  H   ARG A  54      -6.485   3.032  -2.826  1.00 97.49           H  
ATOM    849  CA  ARG A  54      -6.389   4.971  -3.750  1.00 97.49           C  
ATOM    850  HA  ARG A  54      -5.867   5.307  -4.646  1.00 97.49           H  
ATOM    851  C   ARG A  54      -5.685   5.628  -2.569  1.00 97.49           C  
ATOM    852  CB  ARG A  54      -7.868   5.380  -3.921  1.00 97.49           C  
ATOM    853  HB2 ARG A  54      -7.919   6.166  -4.675  1.00 97.49           H  
ATOM    854  HB3 ARG A  54      -8.442   4.534  -4.297  1.00 97.49           H  
ATOM    855  O   ARG A  54      -5.725   5.115  -1.450  1.00 97.49           O  
ATOM    856  CG  ARG A  54      -8.521   5.917  -2.638  1.00 97.49           C  
ATOM    857  HG2 ARG A  54      -8.338   5.227  -1.815  1.00 97.49           H  
ATOM    858  HG3 ARG A  54      -8.064   6.875  -2.391  1.00 97.49           H  
ATOM    859  CD  ARG A  54     -10.027   6.144  -2.787  1.00 97.49           C  
ATOM    860  HD2 ARG A  54     -10.279   6.297  -3.836  1.00 97.49           H  
ATOM    861  HD3 ARG A  54     -10.277   7.052  -2.238  1.00 97.49           H  
ATOM    862  NE  ARG A  54     -10.797   5.011  -2.241  1.00 97.49           N  
ATOM    863  HE  ARG A  54     -10.377   4.094  -2.280  1.00 97.49           H  
ATOM    864  NH1 ARG A  54     -12.658   6.178  -1.548  1.00 97.49           N  
ATOM    865 HH11 ARG A  54     -12.310   7.011  -2.000  1.00 97.49           H  
ATOM    866 HH12 ARG A  54     -13.578   6.159  -1.132  1.00 97.49           H  
ATOM    867  NH2 ARG A  54     -12.494   3.973  -1.177  1.00 97.49           N  
ATOM    868 HH21 ARG A  54     -11.995   3.100  -1.271  1.00 97.49           H  
ATOM    869 HH22 ARG A  54     -13.444   3.935  -0.837  1.00 97.49           H  
ATOM    870  CZ  ARG A  54     -11.980   5.066  -1.659  1.00 97.49           C  
ATOM    871  N   LYS A  55      -5.100   6.801  -2.792  1.00 97.78           N  
ATOM    872  H   LYS A  55      -5.125   7.164  -3.734  1.00 97.78           H  
ATOM    873  CA  LYS A  55      -4.555   7.657  -1.729  1.00 97.78           C  
ATOM    874  HA  LYS A  55      -4.313   7.042  -0.863  1.00 97.78           H  
ATOM    875  C   LYS A  55      -5.587   8.705  -1.303  1.00 97.78           C  
ATOM    876  CB  LYS A  55      -3.263   8.298  -2.242  1.00 97.78           C  
ATOM    877  HB2 LYS A  55      -2.658   7.540  -2.739  1.00 97.78           H  
ATOM    878  HB3 LYS A  55      -3.520   9.059  -2.980  1.00 97.78           H  
ATOM    879  O   LYS A  55      -6.292   9.245  -2.152  1.00 97.78           O  
ATOM    880  CG  LYS A  55      -2.427   8.922  -1.120  1.00 97.78           C  
ATOM    881  HG2 LYS A  55      -2.092   8.148  -0.430  1.00 97.78           H  
ATOM    882  HG3 LYS A  55      -3.021   9.656  -0.575  1.00 97.78           H  
ATOM    883  CD  LYS A  55      -1.220   9.622  -1.745  1.00 97.78           C  
ATOM    884  HD2 LYS A  55      -0.559   8.881  -2.196  1.00 97.78           H  
ATOM    885  HD3 LYS A  55      -1.576  10.294  -2.525  1.00 97.78           H  
ATOM    886  CE  LYS A  55      -0.465  10.435  -0.698  1.00 97.78           C  
ATOM    887  HE2 LYS A  55      -1.185  11.061  -0.170  1.00 97.78           H  
ATOM    888  HE3 LYS A  55      -0.008   9.751   0.017  1.00 97.78           H  
ATOM    889  NZ  LYS A  55       0.556  11.277  -1.365  1.00 97.78           N  
ATOM    890  HZ1 LYS A  55       0.101  11.890  -2.026  1.00 97.78           H  
ATOM    891  HZ2 LYS A  55       1.200  10.709  -1.896  1.00 97.78           H  
ATOM    892  HZ3 LYS A  55       1.061  11.852  -0.706  1.00 97.78           H  
ATOM    893  N   HIS A  56      -5.655   9.038  -0.013  1.00 96.63           N  
ATOM    894  H   HIS A  56      -5.068   8.544   0.644  1.00 96.63           H  
ATOM    895  CA  HIS A  56      -6.408  10.209   0.444  1.00 96.63           C  
ATOM    896  HA  HIS A  56      -7.450  10.061   0.161  1.00 96.63           H  
ATOM    897  C   HIS A  56      -5.842  11.476  -0.223  1.00 96.63           C  
ATOM    898  CB  HIS A  56      -6.324  10.403   1.968  1.00 96.63           C  
ATOM    899  HB2 HIS A  56      -6.328   9.462   2.519  1.00 96.63           H  
ATOM    900  HB3 HIS A  56      -5.371  10.875   2.207  1.00 96.63           H  
ATOM    901  O   HIS A  56      -4.619  11.647  -0.234  1.00 96.63           O  
ATOM    902  CG  HIS A  56      -7.404  11.291   2.516  1.00 96.63           C  
ATOM    903  CD2 HIS A  56      -8.687  10.923   2.817  1.00 96.63           C  
ATOM    904  HD2 HIS A  56      -9.110   9.934   2.721  1.00 96.63           H  
ATOM    905  ND1 HIS A  56      -7.290  12.638   2.785  1.00 96.63           N  
ATOM    906  HD1 HIS A  56      -6.433  13.165   2.874  1.00 96.63           H  
ATOM    907  CE1 HIS A  56      -8.483  13.080   3.215  1.00 96.63           C  
ATOM    908  HE1 HIS A  56      -8.696  14.076   3.571  1.00 96.63           H  
ATOM    909  NE2 HIS A  56      -9.356  12.067   3.251  1.00 96.63           N  
ATOM    910  N   PRO A  57      -6.678  12.414  -0.694  1.00 93.77           N  
ATOM    911  CA  PRO A  57      -6.193  13.633  -1.344  1.00 93.77           C  
ATOM    912  HA  PRO A  57      -5.585  13.370  -2.210  1.00 93.77           H  
ATOM    913  C   PRO A  57      -5.339  14.508  -0.413  1.00 93.77           C  
ATOM    914  CB  PRO A  57      -7.458  14.355  -1.826  1.00 93.77           C  
ATOM    915  HB2 PRO A  57      -7.375  15.439  -1.744  1.00 93.77           H  
ATOM    916  HB3 PRO A  57      -7.657  14.077  -2.861  1.00 93.77           H  
ATOM    917  O   PRO A  57      -4.351  15.092  -0.844  1.00 93.77           O  
ATOM    918  CG  PRO A  57      -8.575  13.805  -0.936  1.00 93.77           C  
ATOM    919  HG2 PRO A  57      -8.595  14.344   0.011  1.00 93.77           H  
ATOM    920  HG3 PRO A  57      -9.547  13.854  -1.427  1.00 93.77           H  
ATOM    921  CD  PRO A  57      -8.133  12.366  -0.699  1.00 93.77           C  
ATOM    922  HD2 PRO A  57      -8.471  11.736  -1.522  1.00 93.77           H  
ATOM    923  HD3 PRO A  57      -8.547  12.006   0.243  1.00 93.77           H  
ATOM    924  N   GLN A  58      -5.685  14.568   0.877  1.00 95.05           N  
ATOM    925  H   GLN A  58      -6.555  14.122   1.131  1.00 95.05           H  
ATOM    926  CA  GLN A  58      -5.032  15.456   1.854  1.00 95.05           C  
ATOM    927  HA  GLN A  58      -4.395  16.170   1.334  1.00 95.05           H  
ATOM    928  C   GLN A  58      -4.134  14.729   2.868  1.00 95.05           C  
ATOM    929  CB  GLN A  58      -6.112  16.256   2.593  1.00 95.05           C  
ATOM    930  HB2 GLN A  58      -5.628  16.899   3.328  1.00 95.05           H  
ATOM    931  HB3 GLN A  58      -6.767  15.566   3.125  1.00 95.05           H  
ATOM    932  O   GLN A  58      -3.405  15.363   3.628  1.00 95.05           O  
ATOM    933  CG  GLN A  58      -6.956  17.143   1.660  1.00 95.05           C  
ATOM    934  HG2 GLN A  58      -7.429  16.536   0.888  1.00 95.05           H  
ATOM    935  HG3 GLN A  58      -6.312  17.877   1.176  1.00 95.05           H  
ATOM    936  CD  GLN A  58      -8.055  17.884   2.412  1.00 95.05           C  
ATOM    937  NE2 GLN A  58      -8.971  18.521   1.718  1.00 95.05           N  
ATOM    938 HE21 GLN A  58      -9.669  19.008   2.262  1.00 95.05           H  
ATOM    939 HE22 GLN A  58      -8.939  18.569   0.709  1.00 95.05           H  
ATOM    940  OE1 GLN A  58      -8.122  17.891   3.627  1.00 95.05           O  
ATOM    941  N   HIS A  59      -4.182  13.395   2.921  1.00 95.11           N  
ATOM    942  H   HIS A  59      -4.589  12.894   2.144  1.00 95.11           H  
ATOM    943  CA  HIS A  59      -3.500  12.621   3.961  1.00 95.11           C  
ATOM    944  HA  HIS A  59      -2.806  13.279   4.484  1.00 95.11           H  
ATOM    945  C   HIS A  59      -2.668  11.491   3.343  1.00 95.11           C  
ATOM    946  CB  HIS A  59      -4.507  12.115   5.010  1.00 95.11           C  
ATOM    947  HB2 HIS A  59      -3.967  11.551   5.772  1.00 95.11           H  
ATOM    948  HB3 HIS A  59      -5.215  11.434   4.537  1.00 95.11           H  
ATOM    949  O   HIS A  59      -3.042  10.928   2.318  1.00 95.11           O  
ATOM    950  CG  HIS A  59      -5.270  13.212   5.717  1.00 95.11           C  
ATOM    951  CD2 HIS A  59      -6.618  13.242   5.954  1.00 95.11           C  
ATOM    952  HD2 HIS A  59      -7.335  12.479   5.686  1.00 95.11           H  
ATOM    953  ND1 HIS A  59      -4.745  14.376   6.243  1.00 95.11           N  
ATOM    954  HD1 HIS A  59      -3.832  14.763   6.052  1.00 95.11           H  
ATOM    955  CE1 HIS A  59      -5.753  15.086   6.776  1.00 95.11           C  
ATOM    956  HE1 HIS A  59      -5.671  16.078   7.194  1.00 95.11           H  
ATOM    957  NE2 HIS A  59      -6.910  14.434   6.613  1.00 95.11           N  
ATOM    958  N   PRO A  60      -1.530  11.098   3.940  1.00 95.66           N  
ATOM    959  CA  PRO A  60      -0.703  10.007   3.425  1.00 95.66           C  
ATOM    960  HA  PRO A  60      -0.649  10.065   2.337  1.00 95.66           H  
ATOM    961  C   PRO A  60      -1.291   8.630   3.789  1.00 95.66           C  
ATOM    962  CB  PRO A  60       0.686  10.283   4.007  1.00 95.66           C  
ATOM    963  HB2 PRO A  60       1.311   9.392   4.081  1.00 95.66           H  
ATOM    964  HB3 PRO A  60       1.188  11.038   3.402  1.00 95.66           H  
ATOM    965  O   PRO A  60      -0.573   7.756   4.275  1.00 95.66           O  
ATOM    966  CG  PRO A  60       0.352  10.873   5.377  1.00 95.66           C  
ATOM    967  HG2 PRO A  60       0.103  10.070   6.072  1.00 95.66           H  
ATOM    968  HG3 PRO A  60       1.169  11.480   5.766  1.00 95.66           H  
ATOM    969  CD  PRO A  60      -0.893  11.715   5.095  1.00 95.66           C  
ATOM    970  HD2 PRO A  60      -0.595  12.733   4.845  1.00 95.66           H  
ATOM    971  HD3 PRO A  60      -1.554  11.717   5.961  1.00 95.66           H  
ATOM    972  N   VAL A  61      -2.601   8.462   3.607  1.00 98.02           N  
ATOM    973  H   VAL A  61      -3.095   9.182   3.098  1.00 98.02           H  
ATOM    974  CA  VAL A  61      -3.367   7.253   3.922  1.00 98.02           C  
ATOM    975  HA  VAL A  61      -2.717   6.537   4.425  1.00 98.02           H  
ATOM    976  C   VAL A  61      -3.840   6.625   2.620  1.00 98.02           C  
ATOM    977  CB  VAL A  61      -4.555   7.548   4.859  1.00 98.02           C  
ATOM    978  HB  VAL A  61      -5.268   8.196   4.349  1.00 98.02           H  
ATOM    979  O   VAL A  61      -4.282   7.328   1.715  1.00 98.02           O  
ATOM    980  CG1 VAL A  61      -5.258   6.255   5.287  1.00 98.02           C  
ATOM    981 HG11 VAL A  61      -4.557   5.597   5.802  1.00 98.02           H  
ATOM    982 HG12 VAL A  61      -6.082   6.488   5.962  1.00 98.02           H  
ATOM    983 HG13 VAL A  61      -5.676   5.737   4.424  1.00 98.02           H  
ATOM    984  CG2 VAL A  61      -4.087   8.247   6.145  1.00 98.02           C  
ATOM    985 HG21 VAL A  61      -4.948   8.432   6.788  1.00 98.02           H  
ATOM    986 HG22 VAL A  61      -3.371   7.616   6.672  1.00 98.02           H  
ATOM    987 HG23 VAL A  61      -3.628   9.206   5.908  1.00 98.02           H  
ATOM    988  N   TRP A  62      -3.718   5.310   2.538  1.00 98.48           N  
ATOM    989  H   TRP A  62      -3.346   4.808   3.332  1.00 98.48           H  
ATOM    990  CA  TRP A  62      -4.080   4.493   1.392  1.00 98.48           C  
ATOM    991  HA  TRP A  62      -4.369   5.133   0.558  1.00 98.48           H  
ATOM    992  C   TRP A  62      -5.260   3.596   1.735  1.00 98.48           C  
ATOM    993  CB  TRP A  62      -2.863   3.676   0.970  1.00 98.48           C  
ATOM    994  HB2 TRP A  62      -3.160   2.995   0.172  1.00 98.48           H  
ATOM    995  HB3 TRP A  62      -2.522   3.069   1.808  1.00 98.48           H  
ATOM    996  O   TRP A  62      -5.368   3.131   2.871  1.00 98.48           O  
ATOM    997  CG  TRP A  62      -1.730   4.512   0.473  1.00 98.48           C  
ATOM    998  CD1 TRP A  62      -0.745   5.061   1.219  1.00 98.48           C  
ATOM    999  HD1 TRP A  62      -0.663   4.941   2.289  1.00 98.48           H  
ATOM   1000  CD2 TRP A  62      -1.469   4.913  -0.898  1.00 98.48           C  
ATOM   1001  CE2 TRP A  62      -0.261   5.670  -0.929  1.00 98.48           C  
ATOM   1002  CE3 TRP A  62      -2.130   4.686  -2.118  1.00 98.48           C  
ATOM   1003  HE3 TRP A  62      -3.045   4.113  -2.133  1.00 98.48           H  
ATOM   1004  NE1 TRP A  62       0.137   5.737   0.391  1.00 98.48           N  
ATOM   1005  HE1 TRP A  62       1.014   6.131   0.701  1.00 98.48           H  
ATOM   1006  CH2 TRP A  62      -0.393   5.903  -3.330  1.00 98.48           C  
ATOM   1007  HH2 TRP A  62       0.006   6.249  -4.272  1.00 98.48           H  
ATOM   1008  CZ2 TRP A  62       0.290   6.151  -2.126  1.00 98.48           C  
ATOM   1009  HZ2 TRP A  62       1.230   6.682  -2.135  1.00 98.48           H  
ATOM   1010  CZ3 TRP A  62      -1.600   5.183  -3.318  1.00 98.48           C  
ATOM   1011  HZ3 TRP A  62      -2.133   4.999  -4.239  1.00 98.48           H  
ATOM   1012  N   TYR A  63      -6.113   3.352   0.749  1.00 97.88           N  
ATOM   1013  H   TYR A  63      -5.930   3.768  -0.154  1.00 97.88           H  
ATOM   1014  CA  TYR A  63      -7.346   2.581   0.861  1.00 97.88           C  
ATOM   1015  HA  TYR A  63      -7.339   1.996   1.781  1.00 97.88           H  
ATOM   1016  C   TYR A  63      -7.463   1.636  -0.326  1.00 97.88           C  
ATOM   1017  CB  TYR A  63      -8.572   3.507   0.867  1.00 97.88           C  
ATOM   1018  HB2 TYR A  63      -8.702   3.930  -0.130  1.00 97.88           H  
ATOM   1019  HB3 TYR A  63      -9.460   2.909   1.071  1.00 97.88           H  
ATOM   1020  O   TYR A  63      -6.928   1.917  -1.402  1.00 97.88           O  
ATOM   1021  CG  TYR A  63      -8.507   4.641   1.860  1.00 97.88           C  
ATOM   1022  CD1 TYR A  63      -9.166   4.536   3.093  1.00 97.88           C  
ATOM   1023  HD1 TYR A  63      -9.762   3.659   3.299  1.00 97.88           H  
ATOM   1024  CD2 TYR A  63      -7.772   5.797   1.557  1.00 97.88           C  
ATOM   1025  HD2 TYR A  63      -7.275   5.889   0.603  1.00 97.88           H  
ATOM   1026  CE1 TYR A  63      -9.072   5.567   4.047  1.00 97.88           C  
ATOM   1027  HE1 TYR A  63      -9.592   5.476   4.989  1.00 97.88           H  
ATOM   1028  CE2 TYR A  63      -7.659   6.813   2.512  1.00 97.88           C  
ATOM   1029  HE2 TYR A  63      -7.061   7.680   2.272  1.00 97.88           H  
ATOM   1030  OH  TYR A  63      -8.198   7.716   4.671  1.00 97.88           O  
ATOM   1031  HH  TYR A  63      -8.780   7.560   5.418  1.00 97.88           H  
ATOM   1032  CZ  TYR A  63      -8.307   6.713   3.760  1.00 97.88           C  
ATOM   1033  N   LEU A  64      -8.245   0.574  -0.155  1.00 97.05           N  
ATOM   1034  H   LEU A  64      -8.683   0.415   0.741  1.00 97.05           H  
ATOM   1035  CA  LEU A  64      -8.823  -0.099  -1.309  1.00 97.05           C  
ATOM   1036  HA  LEU A  64      -8.015  -0.335  -2.001  1.00 97.05           H  
ATOM   1037  C   LEU A  64      -9.786   0.867  -2.039  1.00 97.05           C  
ATOM   1038  CB  LEU A  64      -9.492  -1.417  -0.872  1.00 97.05           C  
ATOM   1039  HB2 LEU A  64     -10.258  -1.196  -0.128  1.00 97.05           H  
ATOM   1040  HB3 LEU A  64      -9.995  -1.854  -1.735  1.00 97.05           H  
ATOM   1041  O   LEU A  64     -10.376   1.769  -1.411  1.00 97.05           O  
ATOM   1042  CG  LEU A  64      -8.515  -2.463  -0.295  1.00 97.05           C  
ATOM   1043  HG  LEU A  64      -8.037  -2.054   0.596  1.00 97.05           H  
ATOM   1044  CD1 LEU A  64      -9.272  -3.722   0.116  1.00 97.05           C  
ATOM   1045 HD11 LEU A  64     -10.006  -3.476   0.884  1.00 97.05           H  
ATOM   1046 HD12 LEU A  64      -8.577  -4.463   0.510  1.00 97.05           H  
ATOM   1047 HD13 LEU A  64      -9.789  -4.145  -0.746  1.00 97.05           H  
ATOM   1048  CD2 LEU A  64      -7.425  -2.873  -1.288  1.00 97.05           C  
ATOM   1049 HD21 LEU A  64      -6.760  -2.035  -1.496  1.00 97.05           H  
ATOM   1050 HD22 LEU A  64      -7.880  -3.210  -2.219  1.00 97.05           H  
ATOM   1051 HD23 LEU A  64      -6.829  -3.684  -0.869  1.00 97.05           H  
ATOM   1052  N   PRO A  65      -9.914   0.754  -3.372  1.00 91.80           N  
ATOM   1053  CA  PRO A  65     -10.988   1.419  -4.099  1.00 91.80           C  
ATOM   1054  HA  PRO A  65     -10.871   2.501  -4.039  1.00 91.80           H  
ATOM   1055  C   PRO A  65     -12.341   1.027  -3.485  1.00 91.80           C  
ATOM   1056  CB  PRO A  65     -10.837   0.982  -5.559  1.00 91.80           C  
ATOM   1057  HB2 PRO A  65     -10.177   1.673  -6.084  1.00 91.80           H  
ATOM   1058  HB3 PRO A  65     -11.797   0.909  -6.070  1.00 91.80           H  
ATOM   1059  O   PRO A  65     -12.458  -0.025  -2.856  1.00 91.80           O  
ATOM   1060  CG  PRO A  65     -10.156  -0.380  -5.444  1.00 91.80           C  
ATOM   1061  HG2 PRO A  65     -10.897  -1.143  -5.210  1.00 91.80           H  
ATOM   1062  HG3 PRO A  65      -9.606  -0.645  -6.347  1.00 91.80           H  
ATOM   1063  CD  PRO A  65      -9.231  -0.181  -4.251  1.00 91.80           C  
ATOM   1064  HD2 PRO A  65      -9.025  -1.142  -3.779  1.00 91.80           H  
ATOM   1065  HD3 PRO A  65      -8.310   0.289  -4.598  1.00 91.80           H  
ATOM   1066  N   ALA A  66     -13.305   1.946  -3.562  1.00 83.19           N  
ATOM   1067  H   ALA A  66     -13.214   2.652  -4.278  1.00 83.19           H  
ATOM   1068  CA  ALA A  66     -14.665   1.691  -3.088  1.00 83.19           C  
ATOM   1069  HA  ALA A  66     -14.632   1.223  -2.104  1.00 83.19           H  
ATOM   1070  C   ALA A  66     -15.372   0.685  -4.002  1.00 83.19           C  
ATOM   1071  CB  ALA A  66     -15.448   3.009  -3.001  1.00 83.19           C  
ATOM   1072  HB1 ALA A  66     -16.452   2.793  -2.636  1.00 83.19           H  
ATOM   1073  HB2 ALA A  66     -14.961   3.711  -2.325  1.00 83.19           H  
ATOM   1074  HB3 ALA A  66     -15.533   3.444  -3.997  1.00 83.19           H  
ATOM   1075  O   ALA A  66     -15.040   0.687  -5.209  1.00 83.19           O  
ATOM   1076  OXT ALA A  66     -16.249  -0.005  -3.448  1.00 83.19           O  
TER    1077      ALA A  66                                                       
END   
