# Supplementary material for: Extensive Bioinformatics Analyses Reveal a Phylogenetically Conserved Winged Helix (WH) Domain (Zτ) of Topoisomerase IIα, Elucidating Its Very High Affinity for Left-Handed Z-DNA and Suggesting Novel Putative Functions
Source: Int J Mol Sci. 2023 Jun 27;24(13):10740. doi: 10.3390/ijms241310740 (PMC10341724; doi:10.3390/ijms241310740)
Supplement: Supplementary file 1 [file ijms-24-10740-s001.zip › Supplementary Material S3 - AlphaFold modelled PDB structures/Zalpha_PKZ_Q5NE12.pdb]

HEADER                                            01-JUN-22                     
TITLE     ALPHAFOLD MONOMER V2.0 PREDICTION FOR Z-DNA BINDING PROTEIN KINASE    
TITLE    2 (Q5NE12)                                                             
COMPND    MOL_ID: 1;                                                            
COMPND   2 MOLECULE: Z-DNA BINDING PROTEIN KINASE;                              
COMPND   3 CHAIN: A                                                             
SOURCE    MOL_ID: 1;                                                            
SOURCE   2 ORGANISM_SCIENTIFIC: DANIO RERIO;                                    
SOURCE   3 ORGANISM_TAXID: 7955                                                 
REMARK   1                                                                      
REMARK   1 REFERENCE 1                                                          
REMARK   1  AUTH   JOHN JUMPER, RICHARD EVANS, ALEXANDER PRITZEL, TIM GREEN,    
REMARK   1  AUTH 2 MICHAEL FIGURNOV, OLAF RONNEBERGER, KATHRYN TUNYASUVUNAKOOL, 
REMARK   1  AUTH 3 RUSS BATES, AUGUSTIN ZIDEK, ANNA POTAPENKO, ALEX BRIDGLAND,  
REMARK   1  AUTH 4 CLEMENS MEYER, SIMON A A KOHL, ANDREW J BALLARD,             
REMARK   1  AUTH 5 ANDREW COWIE, BERNARDINO ROMERA-PAREDES, STANISLAV NIKOLOV,  
REMARK   1  AUTH 6 RISHUB JAIN, JONAS ADLER, TREVOR BACK, STIG PETERSEN,        
REMARK   1  AUTH 7 DAVID REIMAN, ELLEN CLANCY, MICHAL ZIELINSKI,                
REMARK   1  AUTH 8 MARTIN STEINEGGER, MICHALINA PACHOLSKA, TAMAS BERGHAMMER,    
REMARK   1  AUTH 9 DAVID SILVER, ORIOL VINYALS, ANDREW W SENIOR,                
REMARK   1  AUTH10 KORAY KAVUKCUOGLU, PUSHMEET KOHLI, DEMIS HASSABIS            
REMARK   1  TITL   HIGHLY ACCURATE PROTEIN STRUCTURE PREDICTION WITH ALPHAFOLD  
REMARK   1  REF    NATURE                        V. 596   583 2021              
REMARK   1  REFN                   ISSN 0028-0836                               
REMARK   1  PMID   34265844                                                     
REMARK   1  DOI    10.1038/s41586-021-03819-2                                   
REMARK   1                                                                      
REMARK   1 DISCLAIMERS                                                          
REMARK   1 ALPHAFOLD DATA, COPYRIGHT (2021) DEEPMIND TECHNOLOGIES LIMITED. THE  
REMARK   1 INFORMATION PROVIDED IS THEORETICAL MODELLING ONLY AND CAUTION SHOULD
REMARK   1 BE EXERCISED IN ITS USE. IT IS PROVIDED "AS-IS" WITHOUT ANY WARRANTY 
REMARK   1 OF ANY KIND, WHETHER EXPRESSED OR IMPLIED. NO WARRANTY IS GIVEN THAT 
REMARK   1 USE OF THE INFORMATION SHALL NOT INFRINGE THE RIGHTS OF ANY THIRD    
REMARK   1 PARTY. THE INFORMATION IS NOT INTENDED TO BE A SUBSTITUTE FOR        
REMARK   1 PROFESSIONAL MEDICAL ADVICE, DIAGNOSIS, OR TREATMENT, AND DOES NOT   
REMARK   1 CONSTITUTE MEDICAL OR OTHER PROFESSIONAL ADVICE. IT IS AVAILABLE FOR 
REMARK   1 ACADEMIC AND COMMERCIAL PURPOSES, UNDER CC-BY 4.0 LICENCE.           
DBREF  XXXX A    1   511  UNP    Q5NE12   Q5NE12_DANRE     1    511             
SEQRES   1 A  511  MET ALA LYS MET SER ALA GLU ASN GLU ILE GLU MET ARG          
SEQRES   2 A  511  ILE CYS ASP TYR LEU ARG ARG HIS GLY ARG SER THR VAL          
SEQRES   3 A  511  GLN ASP ILE PHE LYS GLU LEU LYS LEU GLU LYS SER THR          
SEQRES   4 A  511  VAL ASN ARG HIS LEU TYR SER LEU GLN ALA SER LYS GLN          
SEQRES   5 A  511  VAL PHE LYS THR VAL GLU ASP ASN LYS ARG PRO VAL TRP          
SEQRES   6 A  511  ASP LEU VAL GLU SER MET ASN ASP GLU GLN LYS ALA LYS          
SEQRES   7 A  511  PRO GLU GLN ILE LYS PRO GLU MET THR ARG ASP ALA ILE          
SEQRES   8 A  511  GLU GLU LYS HIS VAL LYS ASP LEU LEU LYS SER GLY GLY          
SEQRES   9 A  511  LEU LYS ALA SER HIS ILE ALA SER LYS LEU GLY GLN GLN          
SEQRES  10 A  511  THR GLN SER THR ASN LYS LEU LEU TYR GLY LEU MET GLU          
SEQRES  11 A  511  LYS GLY GLU VAL ARG LYS CYS SER LYS SER HIS MET TRP          
SEQRES  12 A  511  THR LEU LYS ASN ASP GLN GLU ARG ASN GLY SER GLY SER          
SEQRES  13 A  511  ASP ARG LYS LEU THR SER VAL SER GLY MET SER GLN THR          
SEQRES  14 A  511  PHE ASP VAL ILE GLU GLU LEU GLY ASP GLY GLY TYR GLY          
SEQRES  15 A  511  PHE VAL CYS LYS VAL LYS HIS LYS ILE ASP ASP LYS ILE          
SEQRES  16 A  511  TYR ALA VAL LYS ARG VAL GLU PHE ASN SER GLU ALA GLU          
SEQRES  17 A  511  PRO GLU VAL LYS ALA LEU ALA ARG LEU ASP HIS PRO ASN          
SEQRES  18 A  511  ILE VAL ARG TYR PHE THR CYS TRP PRO ASP SER ASP ASN          
SEQRES  19 A  511  TRP MET SER ASN GLN GLU THR ASN GLU LYS SER ASN THR          
SEQRES  20 A  511  THR GLY SER SER THR ASP THR ASP ASP THR ASN GLU ARG          
SEQRES  21 A  511  SER ALA SER ASP ASP ASP VAL ALA ASP ASP GLU ASP ASP          
SEQRES  22 A  511  ASP ASP ASP ASP VAL SER ASP ASP VAL THR LEU GLY MET          
SEQRES  23 A  511  GLU SER LEU THR PHE THR GLU SER THR SER ALA ALA LYS          
SEQRES  24 A  511  ALA SER GLY GLN CYS ASP PRO THR ASN HIS ARG THR TYR          
SEQRES  25 A  511  LEU PHE ILE GLN MET GLU PHE CYS GLU GLY GLY THR LEU          
SEQRES  26 A  511  THR SER TRP ILE GLY GLU ARG ASN TYR ARG GLY LYS GLN          
SEQRES  27 A  511  ARG ILE ALA LEU GLU ILE HIS ARG ILE PHE TYR GLU ILE          
SEQRES  28 A  511  SER SER GLY VAL GLU TYR ILE HIS SER ASN ASN LEU ILE          
SEQRES  29 A  511  HIS ARG ASP LEU LYS PRO ASP ASN ILE LEU PHE ASN ASP          
SEQRES  30 A  511  GLY LYS VAL LYS ILE GLY ASP PHE GLY LEU VAL ALA ALA          
SEQRES  31 A  511  GLN LYS ASN PRO SER GLY ASP PRO ILE GLU ARG SER LYS          
SEQRES  32 A  511  ARG LYS GLY THR PRO THR TYR MET SER PRO GLU GLN GLU          
SEQRES  33 A  511  ASN LEU ARG ASN TYR ASP GLU LYS THR ASP ILE PHE PRO          
SEQRES  34 A  511  LEU GLY LEU MET TRP PHE GLU MET LEU TRP LYS ILE SER          
SEQRES  35 A  511  SER GLY MET GLU ARG ALA GLU ILE TRP THR ASN LEU ARG          
SEQRES  36 A  511  ASN GLN LYS LEU PRO ASP GLN PHE CYS GLU ARG TYR PRO          
SEQRES  37 A  511  ALA GLU ASN LYS PHE ILE GLU LYS MET LEU SER VAL THR          
SEQRES  38 A  511  PRO GLU ASP ARG PRO HIS VAL LYS ASP ILE ARG LEU ASN          
SEQRES  39 A  511  LEU GLU THR PHE PHE SER LEU HIS GLN ASN SER LEU SER          
SEQRES  40 A  511  GLN LYS THR ILE                                              
HELIX    1   1 ALA A    6  HIS A   21  1                                  16
HELIX    2   2 VAL A   26  LEU A   33  1                                   8
HELIX    3   3 LYS A   37  ALA A   49  1                                  13
HELIX    4   4 VAL A   68  SER A   70  1                                   3
HELIX    5   5 ASP A   73  GLN A   75  1                                   3
HELIX    6   6 ARG A   88  SER A  102  1                                  15
HELIX    7   7 ALA A  107  LYS A  113  1                                   7
HELIX    8   8 THR A  118  GLU A  130  1                                  13
HELIX    9   9 ASP A  148  GLU A  150  1                                   3
HELIX   10  10 ALA A  207  ARG A  216  1                                  10
HELIX   11  11 LEU A  325  ARG A  335  1                                  11
HELIX   12  12 ILE A  340  ASN A  361  1                                  22
HELIX   13  13 PRO A  370  ASN A  372  1                                   3
HELIX   14  14 PRO A  413  ASN A  417  1                                   5
HELIX   15  15 GLU A  423  LEU A  438  1                                  16
HELIX   16  16 GLY A  444  ASN A  456  1                                  13
HELIX   17  17 ASP A  461  ARG A  466  1                                   6
HELIX   18  18 PRO A  468  MET A  477  1                                  10
HELIX   19  19 PRO A  482  ASP A  484  1                                   3
HELIX   20  20 VAL A  488  PHE A  499  1                                  12
SHEET    1   1 1 VAL A  53  THR A  56  0
SHEET    2   2 1 VAL A  64  LEU A  67  0
SHEET    3   3 1 VAL A 134  LYS A 136  0
SHEET    4   4 1 TRP A 143  LEU A 145  0
SHEET    5   5 1 PHE A 170  GLU A 175  0
SHEET    6   6 1 GLY A 177  GLY A 179  0
SHEET    7   7 1 GLY A 182  HIS A 189  0
SHEET    8   8 1 ILE A 195  GLU A 202  0
SHEET    9   9 1 TYR A 225  SER A 232  0
SHEET   10  10 1 THR A 311  GLU A 318  0
SHEET   11  11 1 ILE A 373  ASN A 376  0
SHEET   12  12 1 LYS A 379  ILE A 382  0
CRYST1    1.000    1.000    1.000  90.00  90.00  90.00 P 1           1          
ORIGX1      1.000000  0.000000  0.000000        0.00000                         
ORIGX2      0.000000  1.000000  0.000000        0.00000                         
ORIGX3      0.000000  0.000000  1.000000        0.00000                         
SCALE1      1.000000  0.000000  0.000000        0.00000                         
SCALE2      0.000000  1.000000  0.000000        0.00000                         
SCALE3      0.000000  0.000000  1.000000        0.00000                         
ATOM     23  N   MET A   4     -17.373  34.117 -52.567  1.00 53.94           N
ATOM     24  CA  MET A   4     -16.034  33.890 -52.039  1.00 53.94           C
ATOM     25  C   MET A   4     -16.143  33.113 -50.716  1.00 53.94           C
ATOM     26  CB  MET A   4     -15.362  35.258 -51.887  1.00 53.94           C
ATOM     27  O   MET A   4     -17.045  33.382 -49.922  1.00 53.94           O
ATOM     28  CG  MET A   4     -13.854  35.235 -52.137  1.00 53.94           C
ATOM     29  SD  MET A   4     -13.191  36.904 -52.341  1.00 53.94           S
ATOM     30  CE  MET A   4     -13.363  37.482 -50.631  1.00 53.94           C
ATOM     31  N   SER A   5     -15.277  32.118 -50.506  1.00 68.62           N
ATOM     32  CA  SER A   5     -15.231  31.352 -49.251  1.00 68.62           C
ATOM     33  C   SER A   5     -14.862  32.270 -48.082  1.00 68.62           C
ATOM     34  CB  SER A   5     -14.214  30.207 -49.362  1.00 68.62           C
ATOM     35  O   SER A   5     -14.002  33.137 -48.239  1.00 68.62           O
ATOM     36  OG  SER A   5     -14.113  29.527 -48.127  1.00 68.62           O
ATOM     37  N   ALA A   6     -15.463  32.052 -46.908  1.00 65.12           N
ATOM     38  CA  ALA A   6     -15.152  32.799 -45.684  1.00 65.12           C
ATOM     39  C   ALA A   6     -13.661  32.703 -45.298  1.00 65.12           C
ATOM     40  CB  ALA A   6     -16.047  32.255 -44.563  1.00 65.12           C
ATOM     41  O   ALA A   6     -13.106  33.629 -44.712  1.00 65.12           O
ATOM     42  N   GLU A   7     -12.989  31.610 -45.675  1.00 70.00           N
ATOM     43  CA  GLU A   7     -11.547  31.437 -45.465  1.00 70.00           C
ATOM     44  C   GLU A   7     -10.715  32.357 -46.371  1.00 70.00           C
ATOM     45  CB  GLU A   7     -11.170  29.964 -45.677  1.00 70.00           C
ATOM     46  O   GLU A   7      -9.759  32.978 -45.906  1.00 70.00           O
ATOM     47  CG  GLU A   7     -11.813  29.067 -44.604  1.00 70.00           C
ATOM     48  CD  GLU A   7     -11.280  27.628 -44.616  1.00 70.00           C
ATOM     49  OE1 GLU A   7     -11.366  26.985 -43.545  1.00 70.00           O
ATOM     50  OE2 GLU A   7     -10.810  27.180 -45.684  1.00 70.00           O
ATOM     51  N   ASN A   8     -11.139  32.542 -47.626  1.00 75.06           N
ATOM     52  CA  ASN A   8     -10.479  33.454 -48.565  1.00 75.06           C
ATOM     53  C   ASN A   8     -10.669  34.920 -48.151  1.00 75.06           C
ATOM     54  CB  ASN A   8     -11.021  33.232 -49.989  1.00 75.06           C
ATOM     55  O   ASN A   8      -9.804  35.754 -48.398  1.00 75.06           O
ATOM     56  CG  ASN A   8     -10.643  31.898 -50.606  1.00 75.06           C
ATOM     57  ND2 ASN A   8     -11.020  31.666 -51.841  1.00 75.06           N
ATOM     58  OD1 ASN A   8     -10.049  31.025 -50.014  1.00 75.06           O
ATOM     59  N   GLU A   9     -11.788  35.251 -47.505  1.00 82.62           N
ATOM     60  CA  GLU A   9     -12.040  36.599 -46.991  1.00 82.62           C
ATOM     61  C   GLU A   9     -11.077  36.967 -45.852  1.00 82.62           C
ATOM     62  CB  GLU A   9     -13.508  36.689 -46.554  1.00 82.62           C
ATOM     63  O   GLU A   9     -10.552  38.081 -45.815  1.00 82.62           O
ATOM     64  CG  GLU A   9     -13.926  38.129 -46.232  1.00 82.62           C
ATOM     65  CD  GLU A   9     -15.405  38.256 -45.833  1.00 82.62           C
ATOM     66  OE1 GLU A   9     -15.772  39.375 -45.410  1.00 82.62           O
ATOM     67  OE2 GLU A   9     -16.153  37.257 -45.942  1.00 82.62           O
ATOM     68  N   ILE A  10     -10.788  36.024 -44.952  1.00 83.75           N
ATOM     69  CA  ILE A  10      -9.831  36.227 -43.856  1.00 83.75           C
ATOM     70  C   ILE A  10      -8.407  36.379 -44.401  1.00 83.75           C
ATOM     71  CB  ILE A  10      -9.944  35.083 -42.824  1.00 83.75           C
ATOM     72  O   ILE A  10      -7.684  37.281 -43.975  1.00 83.75           O
ATOM     73  CG1 ILE A  10     -11.326  35.137 -42.132  1.00 83.75           C
ATOM     74  CG2 ILE A  10      -8.818  35.179 -41.775  1.00 83.75           C
ATOM     75  CD1 ILE A  10     -11.646  33.899 -41.286  1.00 83.75           C
ATOM     76  N   GLU A  11      -8.017  35.546 -45.366  1.00 88.06           N
ATOM     77  CA  GLU A  11      -6.708  35.635 -46.021  1.00 88.06           C
ATOM     78  C   GLU A  11      -6.511  36.978 -46.731  1.00 88.06           C
ATOM     79  CB  GLU A  11      -6.544  34.457 -46.992  1.00 88.06           C
ATOM     80  O   GLU A  11      -5.492  37.638 -46.519  1.00 88.06           O
ATOM     81  CG  GLU A  11      -6.225  33.182 -46.201  1.00 88.06           C
ATOM     82  CD  GLU A  11      -5.945  31.942 -47.057  1.00 88.06           C
ATOM     83  OE1 GLU A  11      -5.686  30.888 -46.418  1.00 88.06           O
ATOM     84  OE2 GLU A  11      -5.945  32.048 -48.302  1.00 88.06           O
ATOM     85  N   MET A  12      -7.519  37.454 -47.472  1.00 85.56           N
ATOM     86  CA  MET A  12      -7.458  38.783 -48.082  1.00 85.56           C
ATOM     87  C   MET A  12      -7.324  39.893 -47.039  1.00 85.56           C
ATOM     88  CB  MET A  12      -8.689  39.072 -48.940  1.00 85.56           C
ATOM     89  O   MET A  12      -6.518  40.796 -47.235  1.00 85.56           O
ATOM     90  CG  MET A  12      -8.696  38.310 -50.268  1.00 85.56           C
ATOM     91  SD  MET A  12      -9.773  39.012 -51.553  1.00 85.56           S
ATOM     92  CE  MET A  12     -11.103  39.743 -50.566  1.00 85.56           C
ATOM     93  N   ARG A  13      -8.060  39.830 -45.920  1.00 91.19           N
ATOM     94  CA  ARG A  13      -7.964  40.833 -44.843  1.00 91.19           C
ATOM     95  C   ARG A  13      -6.573  40.880 -44.208  1.00 91.19           C
ATOM     96  CB  ARG A  13      -9.034  40.562 -43.775  1.00 91.19           C
ATOM     97  O   ARG A  13      -6.104  41.965 -43.870  1.00 91.19           O
ATOM     98  CG  ARG A  13     -10.441  40.963 -44.248  1.00 91.19           C
ATOM     99  CD  ARG A  13     -11.511  40.600 -43.209  1.00 91.19           C
ATOM    100  NE  ARG A  13     -11.350  41.401 -41.977  1.00 91.19           N
ATOM    101  NH1 ARG A  13     -12.856  40.287 -40.651  1.00 91.19           N
ATOM    102  NH2 ARG A  13     -11.603  41.928 -39.785  1.00 91.19           N
ATOM    103  CZ  ARG A  13     -11.943  41.203 -40.814  1.00 91.19           C
ATOM    104  N   ILE A  14      -5.911  39.731 -44.067  1.00 89.12           N
ATOM    105  CA  ILE A  14      -4.532  39.645 -43.566  1.00 89.12           C
ATOM    106  C   ILE A  14      -3.550  40.250 -44.578  1.00 89.12           C
ATOM    107  CB  ILE A  14      -4.188  38.185 -43.193  1.00 89.12           C
ATOM    108  O   ILE A  14      -2.725  41.080 -44.194  1.00 89.12           O
ATOM    109  CG1 ILE A  14      -5.007  37.749 -41.954  1.00 89.12           C
ATOM    110  CG2 ILE A  14      -2.685  38.022 -42.907  1.00 89.12           C
ATOM    111  CD1 ILE A  14      -4.956  36.242 -41.676  1.00 89.12           C
ATOM    112  N   CYS A  15      -3.660  39.904 -45.865  1.00 88.00           N
ATOM    113  CA  CYS A  15      -2.827  40.498 -46.915  1.00 88.00           C
ATOM    114  C   CYS A  15      -3.027  42.016 -47.026  1.00 88.00           C
ATOM    115  CB  CYS A  15      -3.140  39.818 -48.253  1.00 88.00           C
ATOM    116  O   CYS A  15      -2.054  42.751 -47.164  1.00 88.00           O
ATOM    117  SG  CYS A  15      -2.434  38.149 -48.287  1.00 88.00           S
ATOM    118  N   ASP A  16      -4.264  42.501 -46.919  1.00 89.56           N
ATOM    119  CA  ASP A  16      -4.582  43.931 -46.945  1.00 89.56           C
ATOM    120  C   ASP A  16      -3.997  44.686 -45.753  1.00 89.56           C
ATOM    121  CB  ASP A  16      -6.107  44.124 -46.968  1.00 89.56           C
ATOM    122  O   ASP A  16      -3.499  45.801 -45.914  1.00 89.56           O
ATOM    123  CG  ASP A  16      -6.607  44.661 -48.303  1.00 89.56           C
ATOM    124  OD1 ASP A  16      -5.998  44.338 -49.352  1.00 89.56           O
ATOM    125  OD2 ASP A  16      -7.549  45.486 -48.221  1.00 89.56           O
ATOM    126  N   TYR A  17      -4.038  44.082 -44.564  1.00 92.81           N
ATOM    127  CA  TYR A  17      -3.402  44.642 -43.378  1.00 92.81           C
ATOM    128  C   TYR A  17      -1.885  44.758 -43.578  1.00 92.81           C
ATOM    129  CB  TYR A  17      -3.767  43.791 -42.158  1.00 92.81           C
ATOM    130  O   TYR A  17      -1.325  45.841 -43.406  1.00 92.81           O
ATOM    131  CG  TYR A  17      -3.035  44.212 -40.905  1.00 92.81           C
ATOM    132  CD1 TYR A  17      -1.751  43.695 -40.658  1.00 92.81           C
ATOM    133  CD2 TYR A  17      -3.579  45.178 -40.038  1.00 92.81           C
ATOM    134  CE1 TYR A  17      -1.011  44.143 -39.554  1.00 92.81           C
ATOM    135  CE2 TYR A  17      -2.829  45.620 -38.929  1.00 92.81           C
ATOM    136  OH  TYR A  17      -0.824  45.548 -37.624  1.00 92.81           O
ATOM    137  CZ  TYR A  17      -1.550  45.101 -38.679  1.00 92.81           C
ATOM    138  N   LEU A  18      -1.226  43.682 -44.021  1.00 90.31           N
ATOM    139  CA  LEU A  18       0.217  43.691 -44.284  1.00 90.31           C
ATOM    140  C   LEU A  18       0.594  44.687 -45.389  1.00 90.31           C
ATOM    141  CB  LEU A  18       0.686  42.271 -44.643  1.00 90.31           C
ATOM    142  O   LEU A  18       1.623  45.344 -45.294  1.00 90.31           O
ATOM    143  CG  LEU A  18       0.661  41.274 -43.471  1.00 90.31           C
ATOM    144  CD1 LEU A  18       1.027  39.881 -43.983  1.00 90.31           C
ATOM    145  CD2 LEU A  18       1.649  41.662 -42.371  1.00 90.31           C
ATOM    146  N   ARG A  19      -0.267  44.888 -46.393  1.00 88.44           N
ATOM    147  CA  ARG A  19      -0.052  45.895 -47.444  1.00 88.44           C
ATOM    148  C   ARG A  19      -0.061  47.330 -46.911  1.00 88.44           C
ATOM    149  CB  ARG A  19      -1.104  45.696 -48.546  1.00 88.44           C
ATOM    150  O   ARG A  19       0.630  48.180 -47.462  1.00 88.44           O
ATOM    151  CG  ARG A  19      -0.720  46.413 -49.847  1.00 88.44           C
ATOM    152  CD  ARG A  19      -1.694  46.078 -50.984  1.00 88.44           C
ATOM    153  NE  ARG A  19      -1.510  44.701 -51.488  1.00 88.44           N
ATOM    154  NH1 ARG A  19      -3.515  43.752 -50.817  1.00 88.44           N
ATOM    155  NH2 ARG A  19      -2.011  42.553 -51.969  1.00 88.44           N
ATOM    156  CZ  ARG A  19      -2.350  43.683 -51.413  1.00 88.44           C
ATOM    157  N   ARG A  20      -0.845  47.615 -45.866  1.00 86.31           N
ATOM    158  CA  ARG A  20      -0.964  48.960 -45.269  1.00 86.31           C
ATOM    159  C   ARG A  20       0.071  49.229 -44.184  1.00 86.31           C
ATOM    160  CB  ARG A  20      -2.367  49.154 -44.685  1.00 86.31           C
ATOM    161  O   ARG A  20       0.537  50.356 -44.066  1.00 86.31           O
ATOM    162  CG  ARG A  20      -3.454  49.196 -45.763  1.00 86.31           C
ATOM    163  CD  ARG A  20      -4.824  49.346 -45.096  1.00 86.31           C
ATOM    164  NE  ARG A  20      -5.865  48.598 -45.824  1.00 86.31           N
ATOM    165  NH1 ARG A  20      -7.549  48.964 -44.324  1.00 86.31           N
ATOM    166  NH2 ARG A  20      -7.908  47.620 -46.088  1.00 86.31           N
ATOM    167  CZ  ARG A  20      -7.103  48.400 -45.416  1.00 86.31           C
ATOM    168  N   HIS A  21       0.394  48.213 -43.389  1.00 85.69           N
ATOM    169  CA  HIS A  21       1.217  48.358 -42.187  1.00 85.69           C
ATOM    170  C   HIS A  21       2.625  47.766 -42.335  1.00 85.69           C
ATOM    171  CB  HIS A  21       0.445  47.770 -40.997  1.00 85.69           C
ATOM    172  O   HIS A  21       3.481  48.011 -41.488  1.00 85.69           O
ATOM    173  CG  HIS A  21      -0.836  48.522 -40.725  1.00 85.69           C
ATOM    174  CD2 HIS A  21      -2.097  48.168 -41.119  1.00 85.69           C
ATOM    175  ND1 HIS A  21      -0.942  49.734 -40.083  1.00 85.69           N
ATOM    176  CE1 HIS A  21      -2.236  50.095 -40.085  1.00 85.69           C
ATOM    177  NE2 HIS A  21      -2.979  49.183 -40.733  1.00 85.69           N
ATOM    178  N   GLY A  22       2.885  47.023 -43.413  1.00 85.12           N
ATOM    179  CA  GLY A  22       4.154  46.346 -43.653  1.00 85.12           C
ATOM    180  C   GLY A  22       4.438  45.255 -42.621  1.00 85.12           C
ATOM    181  O   GLY A  22       3.526  44.616 -42.081  1.00 85.12           O
ATOM    182  N   ARG A  23       5.730  45.064 -42.336  1.00 87.19           N
ATOM    183  CA  ARG A  23       6.267  44.076 -41.390  1.00 87.19           C
ATOM    184  C   ARG A  23       5.554  44.118 -40.046  1.00 87.19           C
ATOM    185  CB  ARG A  23       7.761  44.334 -41.171  1.00 87.19           C
ATOM    186  O   ARG A  23       5.736  45.051 -39.270  1.00 87.19           O
ATOM    187  CG  ARG A  23       8.554  44.020 -42.431  1.00 87.19           C
ATOM    188  CD  ARG A  23      10.051  44.093 -42.175  1.00 87.19           C
ATOM    189  NE  ARG A  23      10.767  43.840 -43.430  1.00 87.19           N
ATOM    190  NH1 ARG A  23      12.890  44.097 -42.600  1.00 87.19           N
ATOM    191  NH2 ARG A  23      12.584  43.690 -44.780  1.00 87.19           N
ATOM    192  CZ  ARG A  23      12.074  43.874 -43.597  1.00 87.19           C
ATOM    193  N   SER A  24       4.792  43.073 -39.751  1.00 87.06           N
ATOM    194  CA  SER A  24       3.954  43.019 -38.554  1.00 87.06           C
ATOM    195  C   SER A  24       4.039  41.666 -37.870  1.00 87.06           C
ATOM    196  CB  SER A  24       2.506  43.313 -38.925  1.00 87.06           C
ATOM    197  O   SER A  24       4.184  40.626 -38.517  1.00 87.06           O
ATOM    198  OG  SER A  24       2.361  44.618 -39.451  1.00 87.06           O
ATOM    199  N   THR A  25       3.925  41.644 -36.543  1.00 88.81           N
ATOM    200  CA  THR A  25       3.820  40.372 -35.825  1.00 88.81           C
ATOM    201  C   THR A  25       2.387  39.853 -35.883  1.00 88.81           C
ATOM    202  CB  THR A  25       4.300  40.467 -34.372  1.00 88.81           C
ATOM    203  O   THR A  25       1.431  40.607 -36.070  1.00 88.81           O
ATOM    204  CG2 THR A  25       5.686  41.083 -34.220  1.00 88.81           C
ATOM    205  OG1 THR A  25       3.382  41.158 -33.564  1.00 88.81           O
ATOM    206  N   VAL A  26       2.203  38.555 -35.623  1.00 85.19           N
ATOM    207  CA  VAL A  26       0.859  37.971 -35.446  1.00 85.19           C
ATOM    208  C   VAL A  26       0.058  38.745 -34.391  1.00 85.19           C
ATOM    209  CB  VAL A  26       0.949  36.482 -35.050  1.00 85.19           C
ATOM    210  O   VAL A  26      -1.156  38.870 -34.522  1.00 85.19           O
ATOM    211  CG1 VAL A  26      -0.428  35.814 -34.938  1.00 85.19           C
ATOM    212  CG2 VAL A  26       1.774  35.684 -36.067  1.00 85.19           C
ATOM    213  N   GLN A  27       0.739  39.282 -33.367  1.00 84.75           N
ATOM    214  CA  GLN A  27       0.122  40.011 -32.263  1.00 84.75           C
ATOM    215  C   GLN A  27      -0.544  41.316 -32.707  1.00 84.75           C
ATOM    216  CB  GLN A  27       1.162  40.259 -31.158  1.00 84.75           C
ATOM    217  O   GLN A  27      -1.597  41.668 -32.179  1.00 84.75           O
ATOM    218  CG  GLN A  27       0.534  40.614 -29.793  1.00 84.75           C
ATOM    219  CD  GLN A  27       0.882  39.658 -28.651  1.00 84.75           C
ATOM    220  NE2 GLN A  27       0.616  40.032 -27.418  1.00 84.75           N
ATOM    221  OE1 GLN A  27       1.364  38.545 -28.815  1.00 84.75           O
ATOM    222  N   ASP A  28       0.051  41.993 -33.681  1.00 87.38           N
ATOM    223  CA  ASP A  28      -0.452  43.260 -34.208  1.00 87.38           C
ATOM    224  C   ASP A  28      -1.630  42.997 -35.154  1.00 87.38           C
ATOM    225  CB  ASP A  28       0.707  44.013 -34.884  1.00 87.38           C
ATOM    226  O   ASP A  28      -2.698  43.594 -35.021  1.00 87.38           O
ATOM    227  CG  ASP A  28       1.941  44.073 -33.977  1.00 87.38           C
ATOM    228  OD1 ASP A  28       1.777  44.408 -32.782  1.00 87.38           O
ATOM    229  OD2 ASP A  28       3.015  43.613 -34.441  1.00 87.38           O
ATOM    230  N   ILE A  29      -1.484  41.982 -36.014  1.00 87.88           N
ATOM    231  CA  ILE A  29      -2.491  41.588 -37.007  1.00 87.88           C
ATOM    232  C   ILE A  29      -3.799  41.143 -36.333  1.00 87.88           C
ATOM    233  CB  ILE A  29      -1.926  40.474 -37.922  1.00 87.88           C
ATOM    234  O   ILE A  29      -4.880  41.564 -36.745  1.00 87.88           O
ATOM    235  CG1 ILE A  29      -0.639  40.904 -38.663  1.00 87.88           C
ATOM    236  CG2 ILE A  29      -2.976  40.049 -38.967  1.00 87.88           C
ATOM    237  CD1 ILE A  29       0.186  39.742 -39.223  1.00 87.88           C
ATOM    238  N   PHE A  30      -3.739  40.298 -35.294  1.00 90.00           N
ATOM    239  CA  PHE A  30      -4.965  39.793 -34.657  1.00 90.00           C
ATOM    240  C   PHE A  30      -5.697  40.877 -33.853  1.00 90.00           C
ATOM    241  CB  PHE A  30      -4.688  38.512 -33.843  1.00 90.00           C
ATOM    242  O   PHE A  30      -6.930  40.874 -33.816  1.00 90.00           O
ATOM    243  CG  PHE A  30      -4.325  38.706 -32.378  1.00 90.00           C
ATOM    244  CD1 PHE A  30      -3.012  38.486 -31.934  1.00 90.00           C
ATOM    245  CD2 PHE A  30      -5.310  39.057 -31.436  1.00 90.00           C
ATOM    246  CE1 PHE A  30      -2.664  38.692 -30.586  1.00 90.00           C
ATOM    247  CE2 PHE A  30      -4.963  39.276 -30.091  1.00 90.00           C
ATOM    248  CZ  PHE A  30      -3.635  39.115 -29.668  1.00 90.00           C
ATOM    249  N   LYS A  31      -4.954  41.815 -33.244  1.00 88.06           N
ATOM    250  CA  LYS A  31      -5.525  42.945 -32.500  1.00 88.06           C
ATOM    251  C   LYS A  31      -6.266  43.906 -33.425  1.00 88.06           C
ATOM    252  CB  LYS A  31      -4.428  43.692 -31.732  1.00 88.06           C
ATOM    253  O   LYS A  31      -7.400  44.263 -33.116  1.00 88.06           O
ATOM    254  CG  LYS A  31      -4.022  42.988 -30.431  1.00 88.06           C
ATOM    255  CD  LYS A  31      -2.923  43.817 -29.760  1.00 88.06           C
ATOM    256  CE  LYS A  31      -2.487  43.224 -28.420  1.00 88.06           C
ATOM    257  NZ  LYS A  31      -1.504  44.129 -27.772  1.00 88.06           N
ATOM    258  N   GLU A  32      -5.670  44.267 -34.561  1.00 90.25           N
ATOM    259  CA  GLU A  32      -6.293  45.201 -35.505  1.00 90.25           C
ATOM    260  C   GLU A  32      -7.480  44.564 -36.236  1.00 90.25           C
ATOM    261  CB  GLU A  32      -5.251  45.690 -36.523  1.00 90.25           C
ATOM    262  O   GLU A  32      -8.561  45.145 -36.335  1.00 90.25           O
ATOM    263  CG  GLU A  32      -5.794  46.864 -37.362  1.00 90.25           C
ATOM    264  CD  GLU A  32      -5.929  48.181 -36.583  1.00 90.25           C
ATOM    265  OE1 GLU A  32      -6.450  49.140 -37.195  1.00 90.25           O
ATOM    266  OE2 GLU A  32      -5.562  48.216 -35.386  1.00 90.25           O
ATOM    267  N   LEU A  33      -7.317  43.326 -36.715  1.00 89.31           N
ATOM    268  CA  LEU A  33      -8.374  42.641 -37.462  1.00 89.31           C
ATOM    269  C   LEU A  33      -9.504  42.110 -36.565  1.00 89.31           C
ATOM    270  CB  LEU A  33      -7.761  41.551 -38.359  1.00 89.31           C
ATOM    271  O   LEU A  33     -10.520  41.652 -37.101  1.00 89.31           O
ATOM    272  CG  LEU A  33      -6.811  42.087 -39.449  1.00 89.31           C
ATOM    273  CD1 LEU A  33      -6.303  40.918 -40.292  1.00 89.31           C
ATOM    274  CD2 LEU A  33      -7.518  43.067 -40.391  1.00 89.31           C
ATOM    275  N   LYS A  34      -9.347  42.196 -35.234  1.00 89.44           N
ATOM    276  CA  LYS A  34     -10.257  41.652 -34.211  1.00 89.44           C
ATOM    277  C   LYS A  34     -10.584  40.178 -34.466  1.00 89.44           C
ATOM    278  CB  LYS A  34     -11.510  42.531 -34.059  1.00 89.44           C
ATOM    279  O   LYS A  34     -11.744  39.773 -34.463  1.00 89.44           O
ATOM    280  CG  LYS A  34     -11.183  43.976 -33.663  1.00 89.44           C
ATOM    281  CD  LYS A  34     -12.478  44.771 -33.466  1.00 89.44           C
ATOM    282  CE  LYS A  34     -12.127  46.214 -33.096  1.00 89.44           C
ATOM    283  NZ  LYS A  34     -13.343  47.037 -32.888  1.00 89.44           N
ATOM    284  N   LEU A  35      -9.545  39.392 -34.743  1.00 86.56           N
ATOM    285  CA  LEU A  35      -9.631  37.955 -35.005  1.00 86.56           C
ATOM    286  C   LEU A  35      -8.920  37.166 -33.903  1.00 86.56           C
ATOM    287  CB  LEU A  35      -9.031  37.631 -36.388  1.00 86.56           C
ATOM    288  O   LEU A  35      -8.002  37.666 -33.256  1.00 86.56           O
ATOM    289  CG  LEU A  35      -9.814  38.172 -37.597  1.00 86.56           C
ATOM    290  CD1 LEU A  35      -9.052  37.846 -38.882  1.00 86.56           C
ATOM    291  CD2 LEU A  35     -11.218  37.573 -37.710  1.00 86.56           C
ATOM    292  N   GLU A  36      -9.302  35.901 -33.736  1.00 85.56           N
ATOM    293  CA  GLU A  36      -8.598  34.978 -32.846  1.00 85.56           C
ATOM    294  C   GLU A  36      -7.154  34.753 -33.310  1.00 85.56           C
ATOM    295  CB  GLU A  36      -9.340  33.633 -32.777  1.00 85.56           C
ATOM    296  O   GLU A  36      -6.888  34.499 -34.492  1.00 85.56           O
ATOM    297  CG  GLU A  36     -10.599  33.687 -31.898  1.00 85.56           C
ATOM    298  CD  GLU A  36     -10.285  33.992 -30.425  1.00 85.56           C
ATOM    299  OE1 GLU A  36     -11.209  34.460 -29.730  1.00 85.56           O
ATOM    300  OE2 GLU A  36      -9.108  33.791 -30.033  1.00 85.56           O
ATOM    301  N   LYS A  37      -6.206  34.773 -32.366  1.00 78.00           N
ATOM    302  CA  LYS A  37      -4.768  34.630 -32.653  1.00 78.00           C
ATOM    303  C   LYS A  37      -4.447  33.325 -33.394  1.00 78.00           C
ATOM    304  CB  LYS A  37      -3.998  34.745 -31.328  1.00 78.00           C
ATOM    305  O   LYS A  37      -3.609  33.316 -34.295  1.00 78.00           O
ATOM    306  CG  LYS A  37      -2.473  34.686 -31.512  1.00 78.00           C
ATOM    307  CD  LYS A  37      -1.765  34.790 -30.157  1.00 78.00           C
ATOM    308  CE  LYS A  37      -0.251  34.639 -30.335  1.00 78.00           C
ATOM    309  NZ  LYS A  37       0.447  34.661 -29.025  1.00 78.00           N
ATOM    310  N   SER A  38      -5.124  32.231 -33.040  1.00 72.88           N
ATOM    311  CA  SER A  38      -4.981  30.921 -33.692  1.00 72.88           C
ATOM    312  C   SER A  38      -5.446  30.938 -35.153  1.00 72.88           C
ATOM    313  CB  SER A  38      -5.776  29.874 -32.902  1.00 72.88           C
ATOM    314  O   SER A  38      -4.808  30.324 -36.009  1.00 72.88           O
ATOM    315  OG  SER A  38      -7.125  30.291 -32.792  1.00 72.88           O
ATOM    316  N   THR A  39      -6.502  31.699 -35.452  1.00 78.81           N
ATOM    317  CA  THR A  39      -7.052  31.860 -36.805  1.00 78.81           C
ATOM    318  C   THR A  39      -6.087  32.643 -37.688  1.00 78.81           C
ATOM    319  CB  THR A  39      -8.434  32.532 -36.752  1.00 78.81           C
ATOM    320  O   THR A  39      -5.744  32.182 -38.775  1.00 78.81           O
ATOM    321  CG2 THR A  39      -9.059  32.727 -38.131  1.00 78.81           C
ATOM    322  OG1 THR A  39      -9.317  31.705 -36.029  1.00 78.81           O
ATOM    323  N   VAL A  40      -5.568  33.774 -37.199  1.00 81.50           N
ATOM    324  CA  VAL A  40      -4.572  34.575 -37.932  1.00 81.50           C
ATOM    325  C   VAL A  40      -3.307  33.762 -38.208  1.00 81.50           C
ATOM    326  CB  VAL A  40      -4.240  35.868 -37.165  1.00 81.50           C
ATOM    327  O   VAL A  40      -2.806  33.763 -39.328  1.00 81.50           O
ATOM    328  CG1 VAL A  40      -3.152  36.697 -37.851  1.00 81.50           C
ATOM    329  CG2 VAL A  40      -5.491  36.745 -37.058  1.00 81.50           C
ATOM    330  N   ASN A  41      -2.825  33.007 -37.217  1.00 82.75           N
ATOM    331  CA  ASN A  41      -1.635  32.176 -37.378  1.00 82.75           C
ATOM    332  C   ASN A  41      -1.837  31.086 -38.448  1.00 82.75           C
ATOM    333  CB  ASN A  41      -1.265  31.603 -36.001  1.00 82.75           C
ATOM    334  O   ASN A  41      -0.995  30.933 -39.328  1.00 82.75           O
ATOM    335  CG  ASN A  41       0.160  31.087 -35.946  1.00 82.75           C
ATOM    336  ND2 ASN A  41       0.375  29.931 -35.363  1.00 82.75           N
ATOM    337  OD1 ASN A  41       1.102  31.735 -36.366  1.00 82.75           O
ATOM    338  N   ARG A  42      -2.973  30.373 -38.431  1.00 83.88           N
ATOM    339  CA  ARG A  42      -3.305  29.349 -39.439  1.00 83.88           C
ATOM    340  C   ARG A  42      -3.311  29.920 -40.861  1.00 83.88           C
ATOM    341  CB  ARG A  42      -4.662  28.722 -39.077  1.00 83.88           C
ATOM    342  O   ARG A  42      -2.712  29.325 -41.754  1.00 83.88           O
ATOM    343  CG  ARG A  42      -5.086  27.605 -40.048  1.00 83.88           C
ATOM    344  CD  ARG A  42      -6.446  27.013 -39.661  1.00 83.88           C
ATOM    345  NE  ARG A  42      -7.527  28.008 -39.796  1.00 83.88           N
ATOM    346  NH1 ARG A  42      -9.040  27.074 -38.338  1.00 83.88           N
ATOM    347  NH2 ARG A  42      -9.524  28.986 -39.404  1.00 83.88           N
ATOM    348  CZ  ARG A  42      -8.690  28.014 -39.174  1.00 83.88           C
ATOM    349  N   HIS A  43      -3.949  31.072 -41.062  1.00 83.81           N
ATOM    350  CA  HIS A  43      -4.045  31.690 -42.387  1.00 83.81           C
ATOM    351  C   HIS A  43      -2.724  32.319 -42.854  1.00 83.81           C
ATOM    352  CB  HIS A  43      -5.227  32.665 -42.421  1.00 83.81           C
ATOM    353  O   HIS A  43      -2.424  32.250 -44.039  1.00 83.81           O
ATOM    354  CG  HIS A  43      -6.549  31.935 -42.466  1.00 83.81           C
ATOM    355  CD2 HIS A  43      -7.455  31.825 -41.447  1.00 83.81           C
ATOM    356  ND1 HIS A  43      -7.037  31.191 -43.519  1.00 83.81           N
ATOM    357  CE1 HIS A  43      -8.205  30.648 -43.133  1.00 83.81           C
ATOM    358  NE2 HIS A  43      -8.486  30.970 -41.852  1.00 83.81           N
ATOM    359  N   LEU A  44      -1.867  32.826 -41.960  1.00 82.06           N
ATOM    360  CA  LEU A  44      -0.513  33.268 -42.332  1.00 82.06           C
ATOM    361  C   LEU A  44       0.354  32.116 -42.858  1.00 82.06           C
ATOM    362  CB  LEU A  44       0.164  33.943 -41.130  1.00 82.06           C
ATOM    363  O   LEU A  44       1.055  32.282 -43.852  1.00 82.06           O
ATOM    364  CG  LEU A  44      -0.315  35.384 -40.894  1.00 82.06           C
ATOM    365  CD1 LEU A  44       0.153  35.849 -39.519  1.00 82.06           C
ATOM    366  CD2 LEU A  44       0.252  36.350 -41.937  1.00 82.06           C
ATOM    367  N   TYR A  45       0.266  30.928 -42.253  1.00 79.94           N
ATOM    368  CA  TYR A  45       0.968  29.744 -42.761  1.00 79.94           C
ATOM    369  C   TYR A  45       0.379  29.221 -44.085  1.00 79.94           C
ATOM    370  CB  TYR A  45       1.015  28.660 -41.675  1.00 79.94           C
ATOM    371  O   TYR A  45       1.137  28.787 -44.951  1.00 79.94           O
ATOM    372  CG  TYR A  45       2.100  28.898 -40.638  1.00 79.94           C
ATOM    373  CD1 TYR A  45       3.447  28.716 -40.998  1.00 79.94           C
ATOM    374  CD2 TYR A  45       1.783  29.307 -39.329  1.00 79.94           C
ATOM    375  CE1 TYR A  45       4.471  28.957 -40.065  1.00 79.94           C
ATOM    376  CE2 TYR A  45       2.803  29.577 -38.397  1.00 79.94           C
ATOM    377  OH  TYR A  45       5.147  29.676 -37.877  1.00 79.94           O
ATOM    378  CZ  TYR A  45       4.152  29.403 -38.766  1.00 79.94           C
ATOM    379  N   SER A  46      -0.941  29.319 -44.283  1.00 77.44           N
ATOM    380  CA  SER A  46      -1.603  29.044 -45.576  1.00 77.44           C
ATOM    381  C   SER A  46      -1.124  30.004 -46.680  1.00 77.44           C
ATOM    382  CB  SER A  46      -3.123  29.161 -45.393  1.00 77.44           C
ATOM    383  O   SER A  46      -0.698  29.589 -47.763  1.00 77.44           O
ATOM    384  OG  SER A  46      -3.812  28.885 -46.589  1.00 77.44           O
ATOM    385  N   LEU A  47      -1.075  31.303 -46.371  1.00 80.00           N
ATOM    386  CA  LEU A  47      -0.556  32.347 -47.258  1.00 80.00           C
ATOM    387  C   LEU A  47       0.944  32.175 -47.550  1.00 80.00           C
ATOM    388  CB  LEU A  47      -0.856  33.718 -46.632  1.00 80.00           C
ATOM    389  O   LEU A  47       1.402  32.472 -48.653  1.00 80.00           O
ATOM    390  CG  LEU A  47      -2.335  34.138 -46.707  1.00 80.00           C
ATOM    391  CD1 LEU A  47      -2.541  35.376 -45.832  1.00 80.00           C
ATOM    392  CD2 LEU A  47      -2.729  34.458 -48.149  1.00 80.00           C
ATOM    393  N   GLN A  48       1.719  31.656 -46.595  1.00 81.69           N
ATOM    394  CA  GLN A  48       3.132  31.333 -46.802  1.00 81.69           C
ATOM    395  C   GLN A  48       3.307  30.153 -47.761  1.00 81.69           C
ATOM    396  CB  GLN A  48       3.798  31.027 -45.453  1.00 81.69           C
ATOM    397  O   GLN A  48       4.150  30.201 -48.657  1.00 81.69           O
ATOM    398  CG  GLN A  48       5.327  31.045 -45.587  1.00 81.69           C
ATOM    399  CD  GLN A  48       6.093  30.673 -44.321  1.00 81.69           C
ATOM    400  NE2 GLN A  48       7.390  30.492 -44.443  1.00 81.69           N
ATOM    401  OE1 GLN A  48       5.588  30.524 -43.219  1.00 81.69           O
ATOM    402  N   ALA A  49       2.496  29.102 -47.608  1.00 69.81           N
ATOM    403  CA  ALA A  49       2.514  27.942 -48.498  1.00 69.81           C
ATOM    404  C   ALA A  49       2.127  28.318 -49.940  1.00 69.81           C
ATOM    405  CB  ALA A  49       1.582  26.874 -47.917  1.00 69.81           C
ATOM    406  O   ALA A  49       2.694  27.782 -50.892  1.00 69.81           O
ATOM    407  N   SER A  50       1.226  29.293 -50.101  1.00 76.06           N
ATOM    408  CA  SER A  50       0.873  29.883 -51.401  1.00 76.06           C
ATOM    409  C   SER A  50       1.826  30.993 -51.870  1.00 76.06           C
ATOM    410  CB  SER A  50      -0.591  30.336 -51.419  1.00 76.06           C
ATOM    411  O   SER A  50       1.584  31.600 -52.911  1.00 76.06           O
ATOM    412  OG  SER A  50      -0.856  31.286 -50.412  1.00 76.06           O
ATOM    413  N   LYS A  51       2.941  31.219 -51.157  1.00 82.44           N
ATOM    414  CA  LYS A  51       4.004  32.191 -51.482  1.00 82.44           C
ATOM    415  C   LYS A  51       3.538  33.649 -51.569  1.00 82.44           C
ATOM    416  CB  LYS A  51       4.770  31.772 -52.748  1.00 82.44           C
ATOM    417  O   LYS A  51       4.143  34.446 -52.278  1.00 82.44           O
ATOM    418  CG  LYS A  51       5.346  30.354 -52.698  1.00 82.44           C
ATOM    419  CD  LYS A  51       6.116  30.097 -53.997  1.00 82.44           C
ATOM    420  CE  LYS A  51       6.731  28.698 -53.978  1.00 82.44           C
ATOM    421  NZ  LYS A  51       7.504  28.445 -55.218  1.00 82.44           N
ATOM    422  N   GLN A  52       2.484  34.007 -50.844  1.00 79.00           N
ATOM    423  CA  GLN A  52       1.969  35.378 -50.797  1.00 79.00           C
ATOM    424  C   GLN A  52       2.602  36.199 -49.666  1.00 79.00           C
ATOM    425  CB  GLN A  52       0.442  35.329 -50.670  1.00 79.00           C
ATOM    426  O   GLN A  52       2.787  37.408 -49.801  1.00 79.00           O
ATOM    427  CG  GLN A  52      -0.206  34.749 -51.935  1.00 79.00           C
ATOM    428  CD  GLN A  52      -1.722  34.761 -51.831  1.00 79.00           C
ATOM    429  NE2 GLN A  52      -2.340  33.648 -51.503  1.00 79.00           N
ATOM    430  OE1 GLN A  52      -2.371  35.776 -52.012  1.00 79.00           O
ATOM    431  N   VAL A  53       2.988  35.546 -48.566  1.00 84.25           N
ATOM    432  CA  VAL A  53       3.684  36.168 -47.425  1.00 84.25           C
ATOM    433  C   VAL A  53       4.948  35.393 -47.068  1.00 84.25           C
ATOM    434  CB  VAL A  53       2.777  36.323 -46.185  1.00 84.25           C
ATOM    435  O   VAL A  53       5.065  34.200 -47.353  1.00 84.25           O
ATOM    436  CG1 VAL A  53       1.535  37.168 -46.485  1.00 84.25           C
ATOM    437  CG2 VAL A  53       2.339  34.977 -45.603  1.00 84.25           C
ATOM    438  N   PHE A  54       5.886  36.057 -46.405  1.00 84.75           N
ATOM    439  CA  PHE A  54       7.065  35.430 -45.819  1.00 84.75           C
ATOM    440  C   PHE A  54       7.241  35.878 -44.369  1.00 84.75           C
ATOM    441  CB  PHE A  54       8.303  35.711 -46.680  1.00 84.75           C
ATOM    442  O   PHE A  54       6.665  36.879 -43.942  1.00 84.75           O
ATOM    443  CG  PHE A  54       8.818  37.137 -46.622  1.00 84.75           C
ATOM    444  CD1 PHE A  54       8.186  38.152 -47.365  1.00 84.75           C
ATOM    445  CD2 PHE A  54       9.960  37.443 -45.855  1.00 84.75           C
ATOM    446  CE1 PHE A  54       8.710  39.456 -47.359  1.00 84.75           C
ATOM    447  CE2 PHE A  54      10.472  38.752 -45.845  1.00 84.75           C
ATOM    448  CZ  PHE A  54       9.848  39.758 -46.598  1.00 84.75           C
ATOM    449  N   LYS A  55       8.030  35.116 -43.605  1.00 84.12           N
ATOM    450  CA  LYS A  55       8.404  35.470 -42.235  1.00 84.12           C
ATOM    451  C   LYS A  55       9.909  35.621 -42.105  1.00 84.12           C
ATOM    452  CB  LYS A  55       7.815  34.495 -41.202  1.00 84.12           C
ATOM    453  O   LYS A  55      10.656  34.802 -42.639  1.00 84.12           O
ATOM    454  CG  LYS A  55       8.314  33.045 -41.327  1.00 84.12           C
ATOM    455  CD  LYS A  55       7.762  32.180 -40.189  1.00 84.12           C
ATOM    456  CE  LYS A  55       8.210  30.727 -40.357  1.00 84.12           C
ATOM    457  NZ  LYS A  55       7.819  29.898 -39.190  1.00 84.12           N
ATOM    458  N   THR A  56      10.341  36.618 -41.348  1.00 79.00           N
ATOM    459  CA  THR A  56      11.717  36.722 -40.861  1.00 79.00           C
ATOM    460  C   THR A  56      11.761  36.311 -39.394  1.00 79.00           C
ATOM    461  CB  THR A  56      12.315  38.117 -41.086  1.00 79.00           C
ATOM    462  O   THR A  56      10.861  36.624 -38.608  1.00 79.00           O
ATOM    463  CG2 THR A  56      12.454  38.424 -42.576  1.00 79.00           C
ATOM    464  OG1 THR A  56      11.498  39.117 -40.530  1.00 79.00           O
ATOM    465  N   VAL A  57      12.792  35.552 -39.033  1.00 68.88           N
ATOM    466  CA  VAL A  57      13.048  35.115 -37.660  1.00 68.88           C
ATOM    467  C   VAL A  57      14.484  35.512 -37.347  1.00 68.88           C
ATOM    468  CB  VAL A  57      12.808  33.599 -37.486  1.00 68.88           C
ATOM    469  O   VAL A  57      15.409  34.950 -37.922  1.00 68.88           O
ATOM    470  CG1 VAL A  57      12.950  33.196 -36.013  1.00 68.88           C
ATOM    471  CG2 VAL A  57      11.400  33.178 -37.948  1.00 68.88           C
ATOM    472  N   GLU A  58      14.653  36.524 -36.501  1.00 54.75           N
ATOM    473  CA  GLU A  58      15.937  36.823 -35.860  1.00 54.75           C
ATOM    474  C   GLU A  58      15.972  36.120 -34.502  1.00 54.75           C
ATOM    475  CB  GLU A  58      16.140  38.337 -35.692  1.00 54.75           C
ATOM    476  O   GLU A  58      14.931  35.992 -33.846  1.00 54.75           O
ATOM    477  CG  GLU A  58      16.490  39.042 -37.012  1.00 54.75           C
ATOM    478  CD  GLU A  58      16.654  40.567 -36.858  1.00 54.75           C
ATOM    479  OE1 GLU A  58      16.905  41.209 -37.903  1.00 54.75           O
ATOM    480  OE2 GLU A  58      16.467  41.097 -35.730  1.00 54.75           O
ATOM    481  N   ASP A  59      17.155  35.658 -34.096  1.00 42.22           N
ATOM    482  CA  ASP A  59      17.346  34.852 -32.891  1.00 42.22           C
ATOM    483  C   ASP A  59      16.662  35.478 -31.663  1.00 42.22           C
ATOM    484  CB  ASP A  59      18.845  34.608 -32.644  1.00 42.22           C
ATOM    485  O   ASP A  59      16.805  36.666 -31.362  1.00 42.22           O
ATOM    486  CG  ASP A  59      19.472  33.684 -33.696  1.00 42.22           C
ATOM    487  OD1 ASP A  59      18.783  32.720 -34.099  1.00 42.22           O
ATOM    488  OD2 ASP A  59      20.621  33.965 -34.098  1.00 42.22           O
ATOM    489  N   ASN A  60      15.872  34.657 -30.965  1.00 45.50           N
ATOM    490  CA  ASN A  60      15.070  35.014 -29.790  1.00 45.50           C
ATOM    491  C   ASN A  60      13.989  36.101 -29.979  1.00 45.50           C
ATOM    492  CB  ASN A  60      16.001  35.244 -28.581  1.00 45.50           C
ATOM    493  O   ASN A  60      13.493  36.647 -28.990  1.00 45.50           O
ATOM    494  CG  ASN A  60      16.615  33.959 -28.063  1.00 45.50           C
ATOM    495  ND2 ASN A  60      17.626  34.054 -27.234  1.00 45.50           N
ATOM    496  OD1 ASN A  60      16.175  32.861 -28.357  1.00 45.50           O
ATOM    497  N   LYS A  61      13.532  36.380 -31.210  1.00 57.41           N
ATOM    498  CA  LYS A  61      12.387  37.279 -31.461  1.00 57.41           C
ATOM    499  C   LYS A  61      11.213  36.589 -32.158  1.00 57.41           C
ATOM    500  CB  LYS A  61      12.854  38.538 -32.199  1.00 57.41           C
ATOM    501  O   LYS A  61      11.345  35.588 -32.856  1.00 57.41           O
ATOM    502  CG  LYS A  61      13.719  39.430 -31.293  1.00 57.41           C
ATOM    503  CD  LYS A  61      14.145  40.681 -32.065  1.00 57.41           C
ATOM    504  CE  LYS A  61      15.133  41.526 -31.260  1.00 57.41           C
ATOM    505  NZ  LYS A  61      15.763  42.541 -32.141  1.00 57.41           N
ATOM    506  N   ARG A  62      10.010  37.133 -31.932  1.00 65.69           N
ATOM    507  CA  ARG A  62       8.756  36.606 -32.498  1.00 65.69           C
ATOM    508  C   ARG A  62       8.747  36.779 -34.025  1.00 65.69           C
ATOM    509  CB  ARG A  62       7.534  37.292 -31.870  1.00 65.69           C
ATOM    510  O   ARG A  62       9.166  37.839 -34.483  1.00 65.69           O
ATOM    511  CG  ARG A  62       7.425  36.978 -30.373  1.00 65.69           C
ATOM    512  CD  ARG A  62       6.178  37.629 -29.776  1.00 65.69           C
ATOM    513  NE  ARG A  62       6.105  37.386 -28.323  1.00 65.69           N
ATOM    514  NH1 ARG A  62       3.900  37.881 -28.076  1.00 65.69           N
ATOM    515  NH2 ARG A  62       5.093  37.299 -26.279  1.00 65.69           N
ATOM    516  CZ  ARG A  62       5.037  37.522 -27.561  1.00 65.69           C
ATOM    517  N   PRO A  63       8.224  35.804 -34.798  1.00 76.19           N
ATOM    518  CA  PRO A  63       8.195  35.895 -36.255  1.00 76.19           C
ATOM    519  C   PRO A  63       7.468  37.151 -36.737  1.00 76.19           C
ATOM    520  CB  PRO A  63       7.495  34.626 -36.751  1.00 76.19           C
ATOM    521  O   PRO A  63       6.329  37.409 -36.328  1.00 76.19           O
ATOM    522  CG  PRO A  63       7.706  33.633 -35.612  1.00 76.19           C
ATOM    523  CD  PRO A  63       7.705  34.515 -34.367  1.00 76.19           C
ATOM    524  N   VAL A  64       8.126  37.898 -37.619  1.00 83.81           N
ATOM    525  CA  VAL A  64       7.572  39.091 -38.262  1.00 83.81           C
ATOM    526  C   VAL A  64       7.191  38.727 -39.691  1.00 83.81           C
ATOM    527  CB  VAL A  64       8.563  40.267 -38.220  1.00 83.81           C
ATOM    528  O   VAL A  64       7.988  38.120 -40.403  1.00 83.81           O
ATOM    529  CG1 VAL A  64       7.899  41.540 -38.746  1.00 83.81           C
ATOM    530  CG2 VAL A  64       9.053  40.566 -36.797  1.00 83.81           C
ATOM    531  N   TRP A  65       5.966  39.059 -40.087  1.00 88.62           N
ATOM    532  CA  TRP A  65       5.368  38.679 -41.365  1.00 88.62           C
ATOM    533  C   TRP A  65       5.264  39.876 -42.306  1.00 88.62           C
ATOM    534  CB  TRP A  65       3.991  38.060 -41.111  1.00 88.62           C
ATOM    535  O   TRP A  65       4.968  40.984 -41.856  1.00 88.62           O
ATOM    536  CG  TRP A  65       4.013  36.776 -40.344  1.00 88.62           C
ATOM    537  CD1 TRP A  65       4.006  36.648 -38.998  1.00 88.62           C
ATOM    538  CD2 TRP A  65       4.069  35.422 -40.872  1.00 88.62           C
ATOM    539  CE2 TRP A  65       4.036  34.505 -39.780  1.00 88.62           C
ATOM    540  CE3 TRP A  65       4.150  34.882 -42.170  1.00 88.62           C
ATOM    541  NE1 TRP A  65       4.011  35.308 -38.660  1.00 88.62           N
ATOM    542  CH2 TRP A  65       4.086  32.608 -41.273  1.00 88.62           C
ATOM    543  CZ2 TRP A  65       4.024  33.114 -39.964  1.00 88.62           C
ATOM    544  CZ3 TRP A  65       4.175  33.492 -42.362  1.00 88.62           C
ATOM    545  N   ASP A  66       5.484  39.644 -43.599  1.00 88.62           N
ATOM    546  CA  ASP A  66       5.407  40.660 -44.658  1.00 88.62           C
ATOM    547  C   ASP A  66       4.974  40.030 -45.998  1.00 88.62           C
ATOM    548  CB  ASP A  66       6.775  41.355 -44.769  1.00 88.62           C
ATOM    549  O   ASP A  66       5.021  38.806 -46.164  1.00 88.62           O
ATOM    550  CG  ASP A  66       6.738  42.762 -45.378  1.00 88.62           C
ATOM    551  OD1 ASP A  66       5.676  43.182 -45.893  1.00 88.62           O
ATOM    552  OD2 ASP A  66       7.793  43.433 -45.312  1.00 88.62           O
ATOM    553  N   LEU A  67       4.527  40.849 -46.951  1.00 86.69           N
ATOM    554  CA  LEU A  67       4.127  40.398 -48.288  1.00 86.69           C
ATOM    555  C   LEU A  67       5.351  40.070 -49.142  1.00 86.69           C
ATOM    556  CB  LEU A  67       3.277  41.475 -48.985  1.00 86.69           C
ATOM    557  O   LEU A  67       6.307  40.827 -49.187  1.00 86.69           O
ATOM    558  CG  LEU A  67       1.847  41.595 -48.439  1.00 86.69           C
ATOM    559  CD1 LEU A  67       1.193  42.850 -49.006  1.00 86.69           C
ATOM    560  CD2 LEU A  67       0.961  40.412 -48.842  1.00 86.69           C
ATOM    561  N   VAL A  68       5.310  38.986 -49.914  1.00 80.44           N
ATOM    562  CA  VAL A  68       6.420  38.655 -50.831  1.00 80.44           C
ATOM    563  C   VAL A  68       6.631  39.751 -51.890  1.00 80.44           C
ATOM    564  CB  VAL A  68       6.190  37.266 -51.454  1.00 80.44           C
ATOM    565  O   VAL A  68       7.752  39.983 -52.334  1.00 80.44           O
ATOM    566  CG1 VAL A  68       7.224  36.901 -52.523  1.00 80.44           C
ATOM    567  CG2 VAL A  68       6.279  36.195 -50.357  1.00 80.44           C
ATOM    568  N   GLU A  69       5.573  40.487 -52.240  1.00 77.38           N
ATOM    569  CA  GLU A  69       5.610  41.623 -53.171  1.00 77.38           C
ATOM    570  C   GLU A  69       6.413  42.833 -52.647  1.00 77.38           C
ATOM    571  CB  GLU A  69       4.166  42.052 -53.498  1.00 77.38           C
ATOM    572  O   GLU A  69       6.817  43.669 -53.452  1.00 77.38           O
ATOM    573  CG  GLU A  69       3.347  40.951 -54.197  1.00 77.38           C
ATOM    574  CD  GLU A  69       1.869  41.323 -54.435  1.00 77.38           C
ATOM    575  OE1 GLU A  69       1.195  40.537 -55.135  1.00 77.38           O
ATOM    576  OE2 GLU A  69       1.381  42.341 -53.881  1.00 77.38           O
END
