# Supplementary material for: Extensive Bioinformatics Analyses Reveal a Phylogenetically Conserved Winged Helix (WH) Domain (Zτ) of Topoisomerase IIα, Elucidating Its Very High Affinity for Left-Handed Z-DNA and Suggesting Novel Putative Functions
Source: Int J Mol Sci. 2023 Jun 27;24(13):10740. doi: 10.3390/ijms241310740 (PMC10341724; doi:10.3390/ijms241310740)
Supplement: Supplementary file 1 [file ijms-24-10740-s001.zip › Supplementary Material S3 - AlphaFold modelled PDB structures/Zalpha1_ZBP1_Q9H171.pdb]

HEADER                                            01-JUN-22                     
TITLE     ALPHAFOLD MONOMER V2.0 PREDICTION FOR Z-DNA-BINDING PROTEIN 1         
TITLE    2 (Q9H171)                                                             
COMPND    MOL_ID: 1;                                                            
COMPND   2 MOLECULE: Z-DNA-BINDING PROTEIN 1;                                   
COMPND   3 CHAIN: A                                                             
SOURCE    MOL_ID: 1;                                                            
SOURCE   2 ORGANISM_SCIENTIFIC: HOMO SAPIENS;                                   
SOURCE   3 ORGANISM_TAXID: 9606                                                 
REMARK   1                                                                      
REMARK   1 REFERENCE 1                                                          
REMARK   1  AUTH   JOHN JUMPER, RICHARD EVANS, ALEXANDER PRITZEL, TIM GREEN,    
REMARK   1  AUTH 2 MICHAEL FIGURNOV, OLAF RONNEBERGER, KATHRYN TUNYASUVUNAKOOL, 
REMARK   1  AUTH 3 RUSS BATES, AUGUSTIN ZIDEK, ANNA POTAPENKO, ALEX BRIDGLAND,  
REMARK   1  AUTH 4 CLEMENS MEYER, SIMON A A KOHL, ANDREW J BALLARD,             
REMARK   1  AUTH 5 ANDREW COWIE, BERNARDINO ROMERA-PAREDES, STANISLAV NIKOLOV,  
REMARK   1  AUTH 6 RISHUB JAIN, JONAS ADLER, TREVOR BACK, STIG PETERSEN,        
REMARK   1  AUTH 7 DAVID REIMAN, ELLEN CLANCY, MICHAL ZIELINSKI,                
REMARK   1  AUTH 8 MARTIN STEINEGGER, MICHALINA PACHOLSKA, TAMAS BERGHAMMER,    
REMARK   1  AUTH 9 DAVID SILVER, ORIOL VINYALS, ANDREW W SENIOR,                
REMARK   1  AUTH10 KORAY KAVUKCUOGLU, PUSHMEET KOHLI, DEMIS HASSABIS            
REMARK   1  TITL   HIGHLY ACCURATE PROTEIN STRUCTURE PREDICTION WITH ALPHAFOLD  
REMARK   1  REF    NATURE                        V. 596   583 2021              
REMARK   1  REFN                   ISSN 0028-0836                               
REMARK   1  PMID   34265844                                                     
REMARK   1  DOI    10.1038/s41586-021-03819-2                                   
REMARK   1                                                                      
REMARK   1 DISCLAIMERS                                                          
REMARK   1 ALPHAFOLD DATA, COPYRIGHT (2021) DEEPMIND TECHNOLOGIES LIMITED. THE  
REMARK   1 INFORMATION PROVIDED IS THEORETICAL MODELLING ONLY AND CAUTION SHOULD
REMARK   1 BE EXERCISED IN ITS USE. IT IS PROVIDED "AS-IS" WITHOUT ANY WARRANTY 
REMARK   1 OF ANY KIND, WHETHER EXPRESSED OR IMPLIED. NO WARRANTY IS GIVEN THAT 
REMARK   1 USE OF THE INFORMATION SHALL NOT INFRINGE THE RIGHTS OF ANY THIRD    
REMARK   1 PARTY. THE INFORMATION IS NOT INTENDED TO BE A SUBSTITUTE FOR        
REMARK   1 PROFESSIONAL MEDICAL ADVICE, DIAGNOSIS, OR TREATMENT, AND DOES NOT   
REMARK   1 CONSTITUTE MEDICAL OR OTHER PROFESSIONAL ADVICE. IT IS AVAILABLE FOR 
REMARK   1 ACADEMIC AND COMMERCIAL PURPOSES, UNDER CC-BY 4.0 LICENCE.           
DBREF  XXXX A    1   429  UNP    Q9H171   ZBP1_HUMAN       1    429             
SEQRES   1 A  429  MET ALA GLN ALA PRO ALA ASP PRO GLY ARG GLU GLY HIS          
SEQRES   2 A  429  LEU GLU GLN ARG ILE LEU GLN VAL LEU THR GLU ALA GLY          
SEQRES   3 A  429  SER PRO VAL LYS LEU ALA GLN LEU VAL LYS GLU CYS GLN          
SEQRES   4 A  429  ALA PRO LYS ARG GLU LEU ASN GLN VAL LEU TYR ARG MET          
SEQRES   5 A  429  LYS LYS GLU LEU LYS VAL SER LEU THR SER PRO ALA THR          
SEQRES   6 A  429  TRP CYS LEU GLY GLY THR ASP PRO GLU GLY GLU GLY PRO          
SEQRES   7 A  429  ALA GLU LEU ALA LEU SER SER PRO ALA GLU ARG PRO GLN          
SEQRES   8 A  429  GLN HIS ALA ALA THR ILE PRO GLU THR PRO GLY PRO GLN          
SEQRES   9 A  429  PHE SER GLN GLN ARG GLU GLU ASP ILE TYR ARG PHE LEU          
SEQRES  10 A  429  LYS ASP ASN GLY PRO GLN ARG ALA LEU VAL ILE ALA GLN          
SEQRES  11 A  429  ALA LEU GLY MET ARG THR ALA LYS ASP VAL ASN ARG ASP          
SEQRES  12 A  429  LEU TYR ARG MET LYS SER ARG HIS LEU LEU ASP MET ASP          
SEQRES  13 A  429  GLU GLN SER LYS ALA TRP THR ILE TYR ARG PRO GLU ASP          
SEQRES  14 A  429  SER GLY ARG ARG ALA LYS SER ALA SER ILE ILE TYR GLN          
SEQRES  15 A  429  HIS ASN PRO ILE ASN MET ILE CYS GLN ASN GLY PRO ASN          
SEQRES  16 A  429  SER TRP ILE SER ILE ALA ASN SER GLU ALA ILE GLN ILE          
SEQRES  17 A  429  GLY HIS GLY ASN ILE ILE THR ARG GLN THR VAL SER ARG          
SEQRES  18 A  429  GLU ASP GLY SER ALA GLY PRO ARG HIS LEU PRO SER MET          
SEQRES  19 A  429  ALA PRO GLY ASP SER SER THR TRP GLY THR LEU VAL ASP          
SEQRES  20 A  429  PRO TRP GLY PRO GLN ASP ILE HIS MET GLU GLN SER ILE          
SEQRES  21 A  429  LEU ARG ARG VAL GLN LEU GLY HIS SER ASN GLU MET ARG          
SEQRES  22 A  429  LEU HIS GLY VAL PRO SER GLU GLY PRO ALA HIS ILE PRO          
SEQRES  23 A  429  PRO GLY SER PRO PRO VAL SER ALA THR ALA ALA GLY PRO          
SEQRES  24 A  429  GLU ALA SER PHE GLU ALA ARG ILE PRO SER PRO GLY THR          
SEQRES  25 A  429  HIS PRO GLU GLY GLU ALA ALA GLN ARG ILE HIS MET LYS          
SEQRES  26 A  429  SER CYS PHE LEU GLU ASP ALA THR ILE GLY ASN SER ASN          
SEQRES  27 A  429  LYS MET SER ILE SER PRO GLY VAL ALA GLY PRO GLY GLY          
SEQRES  28 A  429  VAL ALA GLY SER GLY GLU GLY GLU PRO GLY GLU ASP ALA          
SEQRES  29 A  429  GLY ARG ARG PRO ALA ASP THR GLN SER ARG SER HIS PHE          
SEQRES  30 A  429  PRO ARG ASP ILE GLY GLN PRO ILE THR PRO SER HIS SER          
SEQRES  31 A  429  LYS LEU THR PRO LYS LEU GLU THR MET THR LEU GLY ASN          
SEQRES  32 A  429  ARG SER HIS LYS ALA ALA GLU GLY SER HIS TYR VAL ASP          
SEQRES  33 A  429  GLU ALA SER HIS GLU GLY SER TRP TRP GLY GLY GLY ILE          
HELIX    1   1 PRO A    8  ALA A   25  1                                  18
HELIX    2   2 LEU A   31  CYS A   38  1                                   8
HELIX    3   3 LYS A   42  LYS A   54  1                                  13
HELIX    4   4 PRO A  103  ASN A  120  1                                  18
HELIX    5   5 ALA A  125  ALA A  131  1                                   7
HELIX    6   6 ALA A  137  ARG A  150  1                                  14
SHEET    1   1 1 VAL A  58  SER A  62  0
SHEET    2   2 1 THR A  65  LEU A  68  0
SHEET    3   3 1 LEU A 153  MET A 155  0
SHEET    4   4 1 TRP A 162  ILE A 164  0
SHEET    5   5 1 ASN A 187  ILE A 189  0
SHEET    6   6 1 SER A 196  ILE A 200  0
SHEET    7   7 1 ILE A 206  ILE A 208  0
SHEET    8   8 1 ILE A 214  ARG A 216  0
SHEET    9   9 1 GLN A 252  GLU A 257  0
SHEET   10  10 1 ILE A 260  ARG A 262  0
SHEET   11  11 1 MET A 272  LEU A 274  0
SHEET   12  12 1 GLU A 300  ILE A 307  0
SHEET   13  13 1 ALA A 318  LYS A 325  0
SHEET   14  14 1 PHE A 328  GLU A 330  0
CRYST1    1.000    1.000    1.000  90.00  90.00  90.00 P 1           1          
ORIGX1      1.000000  0.000000  0.000000        0.00000                         
ORIGX2      0.000000  1.000000  0.000000        0.00000                         
ORIGX3      0.000000  0.000000  1.000000        0.00000                         
SCALE1      1.000000  0.000000  0.000000        0.00000                         
SCALE2      0.000000  1.000000  0.000000        0.00000                         
SCALE3      0.000000  0.000000  1.000000        0.00000                         
ATOM     48  N   PRO A   8       7.308 -39.959   4.831  1.00 51.90           N
ATOM     49  CA  PRO A   8       5.880 -39.652   4.940  1.00 51.90           C
ATOM     50  C   PRO A   8       5.227 -40.259   6.189  1.00 51.90           C
ATOM     51  CB  PRO A   8       5.256 -40.181   3.640  1.00 51.90           C
ATOM     52  O   PRO A   8       4.244 -39.716   6.697  1.00 51.90           O
ATOM     53  CG  PRO A   8       6.231 -41.256   3.160  1.00 51.90           C
ATOM     54  CD  PRO A   8       7.579 -40.718   3.620  1.00 51.90           C
ATOM     55  N   GLY A   9       5.783 -41.347   6.736  1.00 57.21           N
ATOM     56  CA  GLY A   9       5.251 -41.989   7.941  1.00 57.21           C
ATOM     57  C   GLY A   9       5.418 -41.138   9.204  1.00 57.21           C
ATOM     58  O   GLY A   9       4.546 -41.121  10.075  1.00 57.21           O
ATOM     59  N   ARG A  10       6.517 -40.380   9.295  1.00 63.38           N
ATOM     60  CA  ARG A  10       6.818 -39.534  10.461  1.00 63.38           C
ATOM     61  C   ARG A  10       5.940 -38.285  10.486  1.00 63.38           C
ATOM     62  CB  ARG A  10       8.317 -39.202  10.427  1.00 63.38           C
ATOM     63  O   ARG A  10       5.550 -37.812  11.553  1.00 63.38           O
ATOM     64  CG  ARG A  10       8.883 -38.927  11.823  1.00 63.38           C
ATOM     65  CD  ARG A  10      10.397 -38.711  11.719  1.00 63.38           C
ATOM     66  NE  ARG A  10      11.025 -38.591  13.049  1.00 63.38           N
ATOM     67  NH1 ARG A  10      11.459 -36.316  13.030  1.00 63.38           N
ATOM     68  NH2 ARG A  10      12.010 -37.559  14.807  1.00 63.38           N
ATOM     69  CZ  ARG A  10      11.493 -37.489  13.611  1.00 63.38           C
ATOM     70  N   GLU A  11       5.603 -37.782   9.304  1.00 65.35           N
ATOM     71  CA  GLU A  11       4.829 -36.559   9.135  1.00 65.35           C
ATOM     72  C   GLU A  11       3.336 -36.764   9.412  1.00 65.35           C
ATOM     73  CB  GLU A  11       5.115 -35.992   7.736  1.00 65.35           C
ATOM     74  O   GLU A  11       2.734 -35.952  10.116  1.00 65.35           O
ATOM     75  CG  GLU A  11       5.271 -34.475   7.841  1.00 65.35           C
ATOM     76  CD  GLU A  11       5.805 -33.805   6.573  1.00 65.35           C
ATOM     77  OE1 GLU A  11       5.960 -32.563   6.647  1.00 65.35           O
ATOM     78  OE2 GLU A  11       5.942 -34.455   5.522  1.00 65.35           O
ATOM     79  N   GLY A  12       2.763 -37.891   8.967  1.00 78.69           N
ATOM     80  CA  GLY A  12       1.381 -38.261   9.293  1.00 78.69           C
ATOM     81  C   GLY A  12       1.163 -38.474  10.796  1.00 78.69           C
ATOM     82  O   GLY A  12       0.160 -38.029  11.355  1.00 78.69           O
ATOM     83  N   HIS A  13       2.145 -39.067  11.484  1.00 86.37           N
ATOM     84  CA  HIS A  13       2.069 -39.268  12.931  1.00 86.37           C
ATOM     85  C   HIS A  13       2.118 -37.942  13.708  1.00 86.37           C
ATOM     86  CB  HIS A  13       3.195 -40.217  13.365  1.00 86.37           C
ATOM     87  O   HIS A  13       1.474 -37.814  14.754  1.00 86.37           O
ATOM     88  CG  HIS A  13       2.919 -40.889  14.687  1.00 86.37           C
ATOM     89  CD2 HIS A  13       2.847 -42.237  14.910  1.00 86.37           C
ATOM     90  ND1 HIS A  13       2.569 -40.263  15.861  1.00 86.37           N
ATOM     91  CE1 HIS A  13       2.291 -41.216  16.766  1.00 86.37           C
ATOM     92  NE2 HIS A  13       2.472 -42.434  16.243  1.00 86.37           N
ATOM     93  N   LEU A  14       2.872 -36.950  13.219  1.00 92.02           N
ATOM     94  CA  LEU A  14       2.924 -35.623  13.835  1.00 92.02           C
ATOM     95  C   LEU A  14       1.611 -34.861  13.627  1.00 92.02           C
ATOM     96  CB  LEU A  14       4.129 -34.841  13.278  1.00 92.02           C
ATOM     97  O   LEU A  14       1.121 -34.215  14.549  1.00 92.02           O
ATOM     98  CG  LEU A  14       4.423 -33.546  14.059  1.00 92.02           C
ATOM     99  CD1 LEU A  14       4.856 -33.850  15.496  1.00 92.02           C
ATOM    100  CD2 LEU A  14       5.548 -32.751  13.394  1.00 92.02           C
ATOM    101  N   GLU A  15       1.021 -34.981  12.441  1.00 92.08           N
ATOM    102  CA  GLU A  15      -0.262 -34.374  12.100  1.00 92.08           C
ATOM    103  C   GLU A  15      -1.399 -34.870  13.008  1.00 92.08           C
ATOM    104  CB  GLU A  15      -0.537 -34.669  10.620  1.00 92.08           C
ATOM    105  O   GLU A  15      -2.113 -34.063  13.608  1.00 92.08           O
ATOM    106  CG  GLU A  15      -1.659 -33.776  10.110  1.00 92.08           C
ATOM    107  CD  GLU A  15      -1.898 -33.905   8.610  1.00 92.08           C
ATOM    108  OE1 GLU A  15      -3.089 -33.833   8.231  1.00 92.08           O
ATOM    109  OE2 GLU A  15      -0.904 -33.995   7.850  1.00 92.08           O
ATOM    110  N   GLN A  16      -1.510 -36.189  13.199  1.00 91.07           N
ATOM    111  CA  GLN A  16      -2.466 -36.785  14.141  1.00 91.07           C
ATOM    112  C   GLN A  16      -2.242 -36.307  15.577  1.00 91.07           C
ATOM    113  CB  GLN A  16      -2.367 -38.317  14.079  1.00 91.07           C
ATOM    114  O   GLN A  16      -3.200 -35.986  16.279  1.00 91.07           O
ATOM    115  CG  GLN A  16      -3.512 -38.904  13.247  1.00 91.07           C
ATOM    116  CD  GLN A  16      -3.374 -40.407  13.024  1.00 91.07           C
ATOM    117  NE2 GLN A  16      -4.443 -41.089  12.679  1.00 91.07           N
ATOM    118  OE1 GLN A  16      -2.313 -40.996  13.138  1.00 91.07           O
ATOM    119  N   ARG A  17      -0.979 -36.200  16.006  1.00 92.25           N
ATOM    120  CA  ARG A  17      -0.623 -35.699  17.342  1.00 92.25           C
ATOM    121  C   ARG A  17      -1.083 -34.252  17.543  1.00 92.25           C
ATOM    122  CB  ARG A  17       0.898 -35.807  17.524  1.00 92.25           C
ATOM    123  O   ARG A  17      -1.616 -33.921  18.596  1.00 92.25           O
ATOM    124  CG  ARG A  17       1.345 -36.009  18.976  1.00 92.25           C
ATOM    125  CD  ARG A  17       1.669 -37.478  19.303  1.00 92.25           C
ATOM    126  NE  ARG A  17       2.862 -37.559  20.168  1.00 92.25           N
ATOM    127  NH1 ARG A  17       3.294 -39.802  19.957  1.00 92.25           N
ATOM    128  NH2 ARG A  17       4.728 -38.492  21.066  1.00 92.25           N
ATOM    129  CZ  ARG A  17       3.620 -38.616  20.391  1.00 92.25           C
ATOM    130  N   ILE A  18      -0.904 -33.399  16.531  1.00 93.68           N
ATOM    131  CA  ILE A  18      -1.352 -31.999  16.561  1.00 93.68           C
ATOM    132  C   ILE A  18      -2.877 -31.933  16.682  1.00 93.68           C
ATOM    133  CB  ILE A  18      -0.837 -31.245  15.313  1.00 93.68           C
ATOM    134  O   ILE A  18      -3.382 -31.184  17.517  1.00 93.68           O
ATOM    135  CG1 ILE A  18       0.695 -31.045  15.387  1.00 93.68           C
ATOM    136  CG2 ILE A  18      -1.529 -29.878  15.147  1.00 93.68           C
ATOM    137  CD1 ILE A  18       1.326 -30.694  14.033  1.00 93.68           C
ATOM    138  N   LEU A  19      -3.609 -32.718  15.883  1.00 92.56           N
ATOM    139  CA  LEU A  19      -5.074 -32.765  15.944  1.00 92.56           C
ATOM    140  C   LEU A  19      -5.569 -33.239  17.313  1.00 92.56           C
ATOM    141  CB  LEU A  19      -5.625 -33.671  14.828  1.00 92.56           C
ATOM    142  O   LEU A  19      -6.482 -32.625  17.861  1.00 92.56           O
ATOM    143  CG  LEU A  19      -5.472 -33.093  13.413  1.00 92.56           C
ATOM    144  CD1 LEU A  19      -5.869 -34.142  12.376  1.00 92.56           C
ATOM    145  CD2 LEU A  19      -6.339 -31.848  13.192  1.00 92.56           C
ATOM    146  N   GLN A  20      -4.938 -34.262  17.894  1.00 92.33           N
ATOM    147  CA  GLN A  20      -5.242 -34.743  19.245  1.00 92.33           C
ATOM    148  C   GLN A  20      -5.101 -33.616  20.279  1.00 92.33           C
ATOM    149  CB  GLN A  20      -4.311 -35.922  19.572  1.00 92.33           C
ATOM    150  O   GLN A  20      -6.059 -33.311  20.985  1.00 92.33           O
ATOM    151  CG  GLN A  20      -4.594 -36.567  20.943  1.00 92.33           C
ATOM    152  CD  GLN A  20      -5.280 -37.927  20.879  1.00 92.33           C
ATOM    153  NE2 GLN A  20      -6.016 -38.276  21.909  1.00 92.33           N
ATOM    154  OE1 GLN A  20      -5.128 -38.701  19.944  1.00 92.33           O
ATOM    155  N   VAL A  21      -3.947 -32.939  20.313  1.00 93.04           N
ATOM    156  CA  VAL A  21      -3.674 -31.859  21.278  1.00 93.04           C
ATOM    157  C   VAL A  21      -4.651 -30.692  21.112  1.00 93.04           C
ATOM    158  CB  VAL A  21      -2.218 -31.370  21.134  1.00 93.04           C
ATOM    159  O   VAL A  21      -5.118 -30.129  22.099  1.00 93.04           O
ATOM    160  CG1 VAL A  21      -1.913 -30.127  21.986  1.00 93.04           C
ATOM    161  CG2 VAL A  21      -1.227 -32.461  21.561  1.00 93.04           C
ATOM    162  N   LEU A  22      -4.980 -30.318  19.872  1.00 93.26           N
ATOM    163  CA  LEU A  22      -5.948 -29.249  19.611  1.00 93.26           C
ATOM    164  C   LEU A  22      -7.377 -29.649  20.003  1.00 93.26           C
ATOM    165  CB  LEU A  22      -5.877 -28.841  18.130  1.00 93.26           C
ATOM    166  O   LEU A  22      -8.124 -28.793  20.477  1.00 93.26           O
ATOM    167  CG  LEU A  22      -4.588 -28.102  17.728  1.00 93.26           C
ATOM    168  CD1 LEU A  22      -4.595 -27.844  16.222  1.00 93.26           C
ATOM    169  CD2 LEU A  22      -4.447 -26.756  18.440  1.00 93.26           C
ATOM    170  N   THR A  23      -7.742 -30.922  19.828  1.00 90.49           N
ATOM    171  CA  THR A  23      -9.059 -31.455  20.214  1.00 90.49           C
ATOM    172  C   THR A  23      -9.198 -31.472  21.732  1.00 90.49           C
ATOM    173  CB  THR A  23      -9.292 -32.872  19.655  1.00 90.49           C
ATOM    174  O   THR A  23     -10.180 -30.960  22.263  1.00 90.49           O
ATOM    175  CG2 THR A  23     -10.717 -33.363  19.898  1.00 90.49           C
ATOM    176  OG1 THR A  23      -9.107 -32.908  18.260  1.00 90.49           O
ATOM    177  N   GLU A  24      -8.191 -31.987  22.440  1.00 90.19           N
ATOM    178  CA  GLU A  24      -8.174 -32.058  23.908  1.00 90.19           C
ATOM    179  C   GLU A  24      -8.144 -30.673  24.562  1.00 90.19           C
ATOM    180  CB  GLU A  24      -6.957 -32.876  24.368  1.00 90.19           C
ATOM    181  O   GLU A  24      -8.786 -30.457  25.588  1.00 90.19           O
ATOM    182  CG  GLU A  24      -7.158 -34.382  24.140  1.00 90.19           C
ATOM    183  CD  GLU A  24      -5.915 -35.228  24.462  1.00 90.19           C
ATOM    184  OE1 GLU A  24      -5.952 -36.440  24.129  1.00 90.19           O
ATOM    185  OE2 GLU A  24      -4.925 -34.676  24.993  1.00 90.19           O
ATOM    186  N   ALA A  25      -7.438 -29.708  23.965  1.00 90.61           N
ATOM    187  CA  ALA A  25      -7.366 -28.358  24.511  1.00 90.61           C
ATOM    188  C   ALA A  25      -8.688 -27.578  24.400  1.00 90.61           C
ATOM    189  CB  ALA A  25      -6.227 -27.612  23.808  1.00 90.61           C
ATOM    190  O   ALA A  25      -8.872 -26.605  25.139  1.00 90.61           O
ATOM    191  N   GLY A  26      -9.563 -27.926  23.442  1.00 84.13           N
ATOM    192  CA  GLY A  26     -10.853 -27.261  23.183  1.00 84.13           C
ATOM    193  C   GLY A  26     -10.773 -25.748  22.916  1.00 84.13           C
ATOM    194  O   GLY A  26     -11.787 -25.060  22.844  1.00 84.13           O
ATOM    195  N   SER A  27      -9.566 -25.196  22.812  1.00 86.58           N
ATOM    196  CA  SER A  27      -9.282 -23.768  22.772  1.00 86.58           C
ATOM    197  C   SER A  27      -8.000 -23.513  21.976  1.00 86.58           C
ATOM    198  CB  SER A  27      -9.172 -23.206  24.197  1.00 86.58           C
ATOM    199  O   SER A  27      -7.193 -24.427  21.796  1.00 86.58           O
ATOM    200  OG  SER A  27      -8.111 -23.801  24.916  1.00 86.58           O
ATOM    201  N   PRO A  28      -7.783 -22.294  21.450  1.00 89.07           N
ATOM    202  CA  PRO A  28      -6.611 -22.018  20.630  1.00 89.07           C
ATOM    203  C   PRO A  28      -5.291 -22.183  21.400  1.00 89.07           C
ATOM    204  CB  PRO A  28      -6.807 -20.598  20.098  1.00 89.07           C
ATOM    205  O   PRO A  28      -5.070 -21.543  22.429  1.00 89.07           O
ATOM    206  CG  PRO A  28      -8.312 -20.362  20.199  1.00 89.07           C
ATOM    207  CD  PRO A  28      -8.699 -21.164  21.436  1.00 89.07           C
ATOM    208  N   VAL A  29      -4.376 -22.985  20.855  1.00 92.33           N
ATOM    209  CA  VAL A  29      -3.104 -23.361  21.484  1.00 92.33           C
ATOM    210  C   VAL A  29      -1.934 -22.617  20.838  1.00 92.33           C
ATOM    211  CB  VAL A  29      -2.893 -24.889  21.435  1.00 92.33           C
ATOM    212  O   VAL A  29      -1.791 -22.565  19.615  1.00 92.33           O
ATOM    213  CG1 VAL A  29      -1.644 -25.290  22.223  1.00 92.33           C
ATOM    214  CG2 VAL A  29      -4.068 -25.651  22.049  1.00 92.33           C
ATOM    215  N   LYS A  30      -1.048 -22.037  21.656  1.00 93.78           N
ATOM    216  CA  LYS A  30       0.180 -21.384  21.170  1.00 93.78           C
ATOM    217  C   LYS A  30       1.186 -22.410  20.646  1.00 93.78           C
ATOM    218  CB  LYS A  30       0.813 -20.510  22.261  1.00 93.78           C
ATOM    219  O   LYS A  30       1.369 -23.471  21.232  1.00 93.78           O
ATOM    220  CG  LYS A  30       0.005 -19.230  22.515  1.00 93.78           C
ATOM    221  CD  LYS A  30       0.703 -18.353  23.562  1.00 93.78           C
ATOM    222  CE  LYS A  30      -0.118 -17.083  23.805  1.00 93.78           C
ATOM    223  NZ  LYS A  30       0.460 -16.260  24.898  1.00 93.78           N
ATOM    224  N   LEU A  31       1.956 -22.037  19.629  1.00 92.69           N
ATOM    225  CA  LEU A  31       3.002 -22.864  19.020  1.00 92.69           C
ATOM    226  C   LEU A  31       4.029 -23.357  20.050  1.00 92.69           C
ATOM    227  CB  LEU A  31       3.680 -22.034  17.914  1.00 92.69           C
ATOM    228  O   LEU A  31       4.479 -24.490  19.971  1.00 92.69           O
ATOM    229  CG  LEU A  31       4.765 -22.781  17.115  1.00 92.69           C
ATOM    230  CD1 LEU A  31       4.182 -23.934  16.308  1.00 92.69           C
ATOM    231  CD2 LEU A  31       5.445 -21.821  16.137  1.00 92.69           C
ATOM    232  N   ALA A  32       4.384 -22.527  21.035  1.00 89.61           N
ATOM    233  CA  ALA A  32       5.297 -22.925  22.107  1.00 89.61           C
ATOM    234  C   ALA A  32       4.729 -24.059  22.985  1.00 89.61           C
ATOM    235  CB  ALA A  32       5.631 -21.686  22.945  1.00 89.61           C
ATOM    236  O   ALA A  32       5.489 -24.914  23.430  1.00 89.61           O
ATOM    237  N   GLN A  33       3.409 -24.080  23.200  1.00 92.11           N
ATOM    238  CA  GLN A  33       2.723 -25.153  23.924  1.00 92.11           C
ATOM    239  C   GLN A  33       2.677 -26.422  23.064  1.00 92.11           C
ATOM    240  CB  GLN A  33       1.314 -24.683  24.318  1.00 92.11           C
ATOM    241  O   GLN A  33       3.081 -27.478  23.527  1.00 92.11           O
ATOM    242  CG  GLN A  33       0.595 -25.643  25.285  1.00 92.11           C
ATOM    243  CD  GLN A  33       1.018 -25.488  26.743  1.00 92.11           C
ATOM    244  NE2 GLN A  33       0.730 -26.460  27.580  1.00 92.11           N
ATOM    245  OE1 GLN A  33       1.607 -24.489  27.144  1.00 92.11           O
ATOM    246  N   LEU A  34       2.309 -26.306  21.782  1.00 92.54           N
ATOM    247  CA  LEU A  34       2.306 -27.438  20.844  1.00 92.54           C
ATOM    248  C   LEU A  34       3.680 -28.106  20.712  1.00 92.54           C
ATOM    249  CB  LEU A  34       1.840 -26.956  19.463  1.00 92.54           C
ATOM    250  O   LEU A  34       3.761 -29.326  20.656  1.00 92.54           O
ATOM    251  CG  LEU A  34       0.315 -26.928  19.293  1.00 92.54           C
ATOM    252  CD1 LEU A  34      -0.064 -25.990  18.149  1.00 92.54           C
ATOM    253  CD2 LEU A  34      -0.223 -28.325  18.982  1.00 92.54           C
ATOM    254  N   VAL A  35       4.766 -27.327  20.703  1.00 91.83           N
ATOM    255  CA  VAL A  35       6.137 -27.868  20.701  1.00 91.83           C
ATOM    256  C   VAL A  35       6.401 -28.737  21.936  1.00 91.83           C
ATOM    257  CB  VAL A  35       7.156 -26.717  20.590  1.00 91.83           C
ATOM    258  O   VAL A  35       7.057 -29.769  21.817  1.00 91.83           O
ATOM    259  CG1 VAL A  35       8.601 -27.117  20.918  1.00 91.83           C
ATOM    260  CG2 VAL A  35       7.162 -26.164  19.160  1.00 91.83           C
ATOM    261  N   LYS A  36       5.871 -28.348  23.103  1.00 91.83           N
ATOM    262  CA  LYS A  36       5.967 -29.131  24.342  1.00 91.83           C
ATOM    263  C   LYS A  36       5.119 -30.405  24.279  1.00 91.83           C
ATOM    264  CB  LYS A  36       5.578 -28.267  25.556  1.00 91.83           C
ATOM    265  O   LYS A  36       5.653 -31.477  24.536  1.00 91.83           O
ATOM    266  CG  LYS A  36       6.796 -27.900  26.413  1.00 91.83           C
ATOM    267  CD  LYS A  36       6.341 -27.151  27.670  1.00 91.83           C
ATOM    268  CE  LYS A  36       7.530 -26.870  28.593  1.00 91.83           C
ATOM    269  NZ  LYS A  36       7.077 -26.271  29.874  1.00 91.83           N
ATOM    270  N   GLU A  37       3.847 -30.289  23.904  1.00 90.18           N
ATOM    271  CA  GLU A  37       2.895 -31.415  23.885  1.00 90.18           C
ATOM    272  C   GLU A  37       3.241 -32.452  22.802  1.00 90.18           C
ATOM    273  CB  GLU A  37       1.470 -30.883  23.643  1.00 90.18           C
ATOM    274  O   GLU A  37       3.226 -33.658  23.035  1.00 90.18           O
ATOM    275  CG  GLU A  37       0.923 -29.912  24.705  1.00 90.18           C
ATOM    276  CD  GLU A  37       0.730 -30.509  26.103  1.00 90.18           C
ATOM    277  OE1 GLU A  37       0.580 -29.674  27.030  1.00 90.18           O
ATOM    278  OE2 GLU A  37       0.817 -31.747  26.236  1.00 90.18           O
ATOM    279  N   CYS A  38       3.624 -31.997  21.605  1.00 89.64           N
ATOM    280  CA  CYS A  38       3.962 -32.886  20.492  1.00 89.64           C
ATOM    281  C   CYS A  38       5.403 -33.419  20.554  1.00 89.64           C
ATOM    282  CB  CYS A  38       3.698 -32.167  19.164  1.00 89.64           C
ATOM    283  O   CYS A  38       5.732 -34.327  19.793  1.00 89.64           O
ATOM    284  SG  CYS A  38       1.933 -31.777  18.985  1.00 89.64           S
ATOM    285  N   GLN A  39       6.254 -32.869  21.431  1.00 89.40           N
ATOM    286  CA  GLN A  39       7.686 -33.195  21.544  1.00 89.40           C
ATOM    287  C   GLN A  39       8.423 -33.174  20.194  1.00 89.40           C
ATOM    288  CB  GLN A  39       7.903 -34.510  22.308  1.00 89.40           C
ATOM    289  O   GLN A  39       9.242 -34.042  19.894  1.00 89.40           O
ATOM    290  CG  GLN A  39       7.342 -34.481  23.733  1.00 89.40           C
ATOM    291  CD  GLN A  39       7.663 -35.765  24.489  1.00 89.40           C
ATOM    292  NE2 GLN A  39       6.794 -36.204  25.369  1.00 89.40           N
ATOM    293  OE1 GLN A  39       8.689 -36.401  24.308  1.00 89.40           O
ATOM    294  N   ALA A  40       8.128 -32.174  19.365  1.00 86.61           N
ATOM    295  CA  ALA A  40       8.707 -32.033  18.034  1.00 86.61           C
ATOM    296  C   ALA A  40       9.386 -30.668  17.864  1.00 86.61           C
ATOM    297  CB  ALA A  40       7.622 -32.277  16.991  1.00 86.61           C
ATOM    298  O   ALA A  40       8.936 -29.668  18.435  1.00 86.61           O
ATOM    299  N   PRO A  41      10.470 -30.588  17.072  1.00 89.00           N
ATOM    300  CA  PRO A  41      11.178 -29.338  16.864  1.00 89.00           C
ATOM    301  C   PRO A  41      10.270 -28.300  16.201  1.00 89.00           C
ATOM    302  CB  PRO A  41      12.415 -29.684  16.028  1.00 89.00           C
ATOM    303  O   PRO A  41       9.569 -28.569  15.226  1.00 89.00           O
ATOM    304  CG  PRO A  41      12.048 -31.000  15.343  1.00 89.00           C
ATOM    305  CD  PRO A  41      11.082 -31.669  16.314  1.00 89.00           C
ATOM    306  N   LYS A  42      10.339 -27.060  16.704  1.00 91.35           N
ATOM    307  CA  LYS A  42       9.483 -25.940  16.281  1.00 91.35           C
ATOM    308  C   LYS A  42       9.418 -25.761  14.763  1.00 91.35           C
ATOM    309  CB  LYS A  42       9.982 -24.657  16.969  1.00 91.35           C
ATOM    310  O   LYS A  42       8.364 -25.409  14.252  1.00 91.35           O
ATOM    311  CG  LYS A  42       9.083 -23.434  16.715  1.00 91.35           C
ATOM    312  CD  LYS A  42       9.660 -22.190  17.402  1.00 91.35           C
ATOM    313  CE  LYS A  42       8.795 -20.961  17.097  1.00 91.35           C
ATOM    314  NZ  LYS A  42       9.384 -19.722  17.672  1.00 91.35           N
ATOM    315  N   ARG A  43      10.528 -25.974  14.048  1.00 91.16           N
ATOM    316  CA  ARG A  43      10.594 -25.805  12.588  1.00 91.16           C
ATOM    317  C   ARG A  43       9.718 -26.823  11.856  1.00 91.16           C
ATOM    318  CB  ARG A  43      12.059 -25.865  12.129  1.00 91.16           C
ATOM    319  O   ARG A  43       8.916 -26.413  11.027  1.00 91.16           O
ATOM    320  CG  ARG A  43      12.217 -25.418  10.670  1.00 91.16           C
ATOM    321  CD  ARG A  43      13.683 -25.517  10.239  1.00 91.16           C
ATOM    322  NE  ARG A  43      13.863 -25.081   8.842  1.00 91.16           N
ATOM    323  NH1 ARG A  43      16.139 -25.380   8.724  1.00 91.16           N
ATOM    324  NH2 ARG A  43      15.035 -24.599   6.951  1.00 91.16           N
ATOM    325  CZ  ARG A  43      15.007 -25.023   8.182  1.00 91.16           C
ATOM    326  N   GLU A  44       9.852 -28.100  12.207  1.00 90.81           N
ATOM    327  CA  GLU A  44       9.105 -29.222  11.620  1.00 90.81           C
ATOM    328  C   GLU A  44       7.608 -29.067  11.936  1.00 90.81           C
ATOM    329  CB  GLU A  44       9.721 -30.520  12.188  1.00 90.81           C
ATOM    330  O   GLU A  44       6.765 -29.089  11.043  1.00 90.81           O
ATOM    331  CG  GLU A  44       9.566 -31.787  11.330  1.00 90.81           C
ATOM    332  CD  GLU A  44      10.333 -33.002  11.918  1.00 90.81           C
ATOM    333  OE1 GLU A  44      10.679 -33.938  11.165  1.00 90.81           O
ATOM    334  OE2 GLU A  44      10.607 -33.015  13.143  1.00 90.81           O
ATOM    335  N   LEU A  45       7.287 -28.729  13.189  1.00 93.20           N
ATOM    336  CA  LEU A  45       5.911 -28.520  13.632  1.00 93.20           C
ATOM    337  C   LEU A  45       5.226 -27.334  12.928  1.00 93.20           C
ATOM    338  CB  LEU A  45       5.936 -28.365  15.163  1.00 93.20           C
ATOM    339  O   LEU A  45       4.073 -27.430  12.516  1.00 93.20           O
ATOM    340  CG  LEU A  45       4.567 -28.700  15.781  1.00 93.20           C
ATOM    341  CD1 LEU A  45       4.685 -29.834  16.785  1.00 93.20           C
ATOM    342  CD2 LEU A  45       3.971 -27.502  16.498  1.00 93.20           C
ATOM    343  N   ASN A  46       5.938 -26.219  12.737  1.00 92.74           N
ATOM    344  CA  ASN A  46       5.407 -25.055  12.023  1.00 92.74           C
ATOM    345  C   ASN A  46       5.175 -25.376  10.535  1.00 92.74           C
ATOM    346  CB  ASN A  46       6.378 -23.877  12.240  1.00 92.74           C
ATOM    347  O   ASN A  46       4.193 -24.925   9.954  1.00 92.74           O
ATOM    348  CG  ASN A  46       5.751 -22.498  12.232  1.00 92.74           C
ATOM    349  ND2 ASN A  46       6.568 -21.476  12.111  1.00 92.74           N
ATOM    350  OD1 ASN A  46       4.572 -22.284  12.434  1.00 92.74           O
ATOM    351  N   GLN A  47       6.048 -26.183   9.925  1.00 92.69           N
ATOM    352  CA  GLN A  47       5.925 -26.603   8.527  1.00 92.69           C
ATOM    353  C   GLN A  47       4.666 -27.461   8.308  1.00 92.69           C
ATOM    354  CB  GLN A  47       7.230 -27.318   8.134  1.00 92.69           C
ATOM    355  O   GLN A  47       3.881 -27.163   7.404  1.00 92.69           O
ATOM    356  CG  GLN A  47       7.570 -27.227   6.641  1.00 92.69           C
ATOM    357  CD  GLN A  47       9.004 -27.676   6.349  1.00 92.69           C
ATOM    358  NE2 GLN A  47       9.497 -27.472   5.147  1.00 92.69           N
ATOM    359  OE1 GLN A  47       9.739 -28.165   7.189  1.00 92.69           O
ATOM    360  N   VAL A  48       4.415 -28.434   9.194  1.00 93.48           N
ATOM    361  CA  VAL A  48       3.191 -29.257   9.181  1.00 93.48           C
ATOM    362  C   VAL A  48       1.941 -28.408   9.428  1.00 93.48           C
ATOM    363  CB  VAL A  48       3.298 -30.422  10.189  1.00 93.48           C
ATOM    364  O   VAL A  48       0.983 -28.511   8.670  1.00 93.48           O
ATOM    365  CG1 VAL A  48       1.993 -31.221  10.302  1.00 93.48           C
ATOM    366  CG2 VAL A  48       4.416 -31.377   9.754  1.00 93.48           C
ATOM    367  N   LEU A  49       1.960 -27.496  10.404  1.00 93.72           N
ATOM    368  CA  LEU A  49       0.814 -26.624  10.699  1.00 93.72           C
ATOM    369  C   LEU A  49       0.416 -25.724   9.518  1.00 93.72           C
ATOM    370  CB  LEU A  49       1.152 -25.764  11.925  1.00 93.72           C
ATOM    371  O   LEU A  49      -0.771 -25.571   9.231  1.00 93.72           O
ATOM    372  CG  LEU A  49       1.028 -26.503  13.265  1.00 93.72           C
ATOM    373  CD1 LEU A  49       1.721 -25.691  14.355  1.00 93.72           C
ATOM    374  CD2 LEU A  49      -0.435 -26.681  13.674  1.00 93.72           C
ATOM    375  N   TYR A  50       1.379 -25.143   8.797  1.00 92.86           N
ATOM    376  CA  TYR A  50       1.074 -24.348   7.600  1.00 92.86           C
ATOM    377  C   TYR A  50       0.534 -25.196   6.443  1.00 92.86           C
ATOM    378  CB  TYR A  50       2.299 -23.538   7.154  1.00 92.86           C
ATOM    379  O   TYR A  50      -0.292 -24.698   5.673  1.00 92.86           O
ATOM    380  CG  TYR A  50       2.402 -22.184   7.829  1.00 92.86           C
ATOM    381  CD1 TYR A  50       1.567 -21.129   7.414  1.00 92.86           C
ATOM    382  CD2 TYR A  50       3.330 -21.972   8.864  1.00 92.86           C
ATOM    383  CE1 TYR A  50       1.660 -19.870   8.040  1.00 92.86           C
ATOM    384  CE2 TYR A  50       3.414 -20.726   9.507  1.00 92.86           C
ATOM    385  OH  TYR A  50       2.661 -18.459   9.697  1.00 92.86           O
ATOM    386  CZ  TYR A  50       2.578 -19.672   9.091  1.00 92.86           C
ATOM    387  N   ARG A  51       0.954 -26.462   6.327  1.00 93.00           N
ATOM    388  CA  ARG A  51       0.354 -27.408   5.378  1.00 93.00           C
ATOM    389  C   ARG A  51      -1.083 -27.746   5.780  1.00 93.00           C
ATOM    390  CB  ARG A  51       1.228 -28.663   5.240  1.00 93.00           C
ATOM    391  O   ARG A  51      -1.987 -27.517   4.986  1.00 93.00           O
ATOM    392  CG  ARG A  51       0.628 -29.614   4.189  1.00 93.00           C
ATOM    393  CD  ARG A  51       1.397 -30.926   4.042  1.00 93.00           C
ATOM    394  NE  ARG A  51       1.393 -31.702   5.296  1.00 93.00           N
ATOM    395  NH1 ARG A  51       3.638 -31.687   5.669  1.00 93.00           N
ATOM    396  NH2 ARG A  51       2.266 -32.751   7.100  1.00 93.00           N
ATOM    397  CZ  ARG A  51       2.437 -32.045   6.021  1.00 93.00           C
ATOM    398  N   MET A  52      -1.309 -28.165   7.026  1.00 93.05           N
ATOM    399  CA  MET A  52      -2.649 -28.449   7.560  1.00 93.05           C
ATOM    400  C   MET A  52      -3.593 -27.243   7.441  1.00 93.05           C
ATOM    401  CB  MET A  52      -2.547 -28.815   9.042  1.00 93.05           C
ATOM    402  O   MET A  52      -4.791 -27.412   7.239  1.00 93.05           O
ATOM    403  CG  MET A  52      -1.847 -30.130   9.365  1.00 93.05           C
ATOM    404  SD  MET A  52      -1.648 -30.285  11.162  1.00 93.05           S
ATOM    405  CE  MET A  52      -3.295 -30.903  11.594  1.00 93.05           C
ATOM    406  N   LYS A  53      -3.062 -26.016   7.533  1.00 92.70           N
ATOM    407  CA  LYS A  53      -3.824 -24.784   7.294  1.00 92.70           C
ATOM    408  C   LYS A  53      -4.272 -24.641   5.843  1.00 92.70           C
ATOM    409  CB  LYS A  53      -2.999 -23.577   7.748  1.00 92.70           C
ATOM    410  O   LYS A  53      -5.399 -24.217   5.609  1.00 92.70           O
ATOM    411  CG  LYS A  53      -3.743 -22.245   7.565  1.00 92.70           C
ATOM    412  CD  LYS A  53      -2.845 -21.046   7.875  1.00 92.70           C
ATOM    413  CE  LYS A  53      -3.628 -19.773   7.527  1.00 92.70           C
ATOM    414  NZ  LYS A  53      -2.791 -18.553   7.625  1.00 92.70           N
ATOM    415  N   LYS A  54      -3.412 -24.967   4.869  1.00 88.46           N
ATOM    416  CA  LYS A  54      -3.815 -25.013   3.452  1.00 88.46           C
ATOM    417  C   LYS A  54      -4.895 -26.070   3.210  1.00 88.46           C
ATOM    418  CB  LYS A  54      -2.617 -25.289   2.531  1.00 88.46           C
ATOM    419  O   LYS A  54      -5.759 -25.850   2.377  1.00 88.46           O
ATOM    420  CG  LYS A  54      -1.769 -24.045   2.243  1.00 88.46           C
ATOM    421  CD  LYS A  54      -0.691 -24.403   1.211  1.00 88.46           C
ATOM    422  CE  LYS A  54       0.089 -23.160   0.772  1.00 88.46           C
ATOM    423  NZ  LYS A  54       1.064 -23.494  -0.297  1.00 88.46           N
ATOM    424  N   GLU A  55      -4.853 -27.170   3.959  1.00 89.19           N
ATOM    425  CA  GLU A  55      -5.858 -28.244   3.937  1.00 89.19           C
ATOM    426  C   GLU A  55      -7.097 -27.949   4.803  1.00 89.19           C
ATOM    427  CB  GLU A  55      -5.202 -29.562   4.383  1.00 89.19           C
ATOM    428  O   GLU A  55      -7.942 -28.822   4.967  1.00 89.19           O
ATOM    429  CG  GLU A  55      -4.103 -30.043   3.425  1.00 89.19           C
ATOM    430  CD  GLU A  55      -3.366 -31.278   3.962  1.00 89.19           C
ATOM    431  OE1 GLU A  55      -2.206 -31.477   3.532  1.00 89.19           O
ATOM    432  OE2 GLU A  55      -3.935 -31.998   4.819  1.00 89.19           O
ATOM    433  N   LEU A  56      -7.207 -26.746   5.382  1.00 85.90           N
ATOM    434  CA  LEU A  56      -8.318 -26.314   6.244  1.00 85.90           C
ATOM    435  C   LEU A  56      -8.541 -27.163   7.514  1.00 85.90           C
ATOM    436  CB  LEU A  56      -9.607 -26.147   5.409  1.00 85.90           C
ATOM    437  O   LEU A  56      -9.525 -26.960   8.216  1.00 85.90           O
ATOM    438  CG  LEU A  56      -9.490 -25.211   4.192  1.00 85.90           C
ATOM    439  CD1 LEU A  56     -10.777 -25.272   3.371  1.00 85.90           C
ATOM    440  CD2 LEU A  56      -9.252 -23.757   4.613  1.00 85.90           C
ATOM    441  N   LYS A  57      -7.609 -28.051   7.880  1.00 89.29           N
ATOM    442  CA  LYS A  57      -7.670 -28.868   9.110  1.00 89.29           C
ATOM    443  C   LYS A  57      -7.393 -28.065  10.382  1.00 89.29           C
ATOM    444  CB  LYS A  57      -6.656 -30.015   9.008  1.00 89.29           C
ATOM    445  O   LYS A  57      -7.825 -28.445  11.468  1.00 89.29           O
ATOM    446  CG  LYS A  57      -7.053 -31.086   7.986  1.00 89.29           C
ATOM    447  CD  LYS A  57      -5.907 -32.092   7.850  1.00 89.29           C
ATOM    448  CE  LYS A  57      -6.286 -33.250   6.925  1.00 89.29           C
ATOM    449  NZ  LYS A  57      -5.057 -33.909   6.433  1.00 89.29           N
ATOM    450  N   VAL A  58      -6.637 -26.971  10.265  1.00 93.11           N
ATOM    451  CA  VAL A  58      -6.305 -26.049  11.365  1.00 93.11           C
ATOM    452  C   VAL A  58      -6.364 -24.602  10.895  1.00 93.11           C
ATOM    453  CB  VAL A  58      -4.937 -26.340  12.023  1.00 93.11           C
ATOM    454  O   VAL A  58      -6.119 -24.297   9.729  1.00 93.11           O
ATOM    455  CG1 VAL A  58      -4.893 -27.735  12.651  1.00 93.11           C
ATOM    456  CG2 VAL A  58      -3.770 -26.176  11.045  1.00 93.11           C
ATOM    457  N   SER A  59      -6.616 -23.679  11.816  1.00 90.65           N
ATOM    458  CA  SER A  59      -6.679 -22.242  11.542  1.00 90.65           C
ATOM    459  C   SER A  59      -5.870 -21.421  12.543  1.00 90.65           C
ATOM    460  CB  SER A  59      -8.134 -21.768  11.439  1.00 90.65           C
ATOM    461  O   SER A  59      -5.652 -21.815  13.689  1.00 90.65           O
ATOM    462  OG  SER A  59      -8.957 -22.318  12.442  1.00 90.65           O
ATOM    463  N   LEU A  60      -5.406 -20.254  12.089  1.00 90.80           N
ATOM    464  CA  LEU A  60      -4.670 -19.289  12.906  1.00 90.80           C
ATOM    465  C   LEU A  60      -5.654 -18.295  13.529  1.00 90.80           C
ATOM    466  CB  LEU A  60      -3.615 -18.562  12.039  1.00 90.80           C
ATOM    467  O   LEU A  60      -6.331 -17.573  12.804  1.00 90.80           O
ATOM    468  CG  LEU A  60      -2.155 -18.803  12.479  1.00 90.80           C
ATOM    469  CD1 LEU A  60      -1.373 -19.475  11.355  1.00 90.80           C
ATOM    470  CD2 LEU A  60      -1.438 -17.486  12.772  1.00 90.80           C
ATOM    471  N   THR A  61      -5.687 -18.205  14.857  1.00 86.53           N
ATOM    472  CA  THR A  61      -6.525 -17.222  15.582  1.00 86.53           C
ATOM    473  C   THR A  61      -5.740 -15.991  16.025  1.00 86.53           C
ATOM    474  CB  THR A  61      -7.160 -17.852  16.823  1.00 86.53           C
ATOM    475  O   THR A  61      -6.299 -14.921  16.256  1.00 86.53           O
ATOM    476  CG2 THR A  61      -8.261 -18.835  16.453  1.00 86.53           C
ATOM    477  OG1 THR A  61      -6.172 -18.545  17.553  1.00 86.53           O
ATOM    478  N   SER A  62      -4.427 -16.130  16.185  1.00 83.08           N
ATOM    479  CA  SER A  62      -3.490 -15.051  16.512  1.00 83.08           C
ATOM    480  C   SER A  62      -2.067 -15.485  16.140  1.00 83.08           C
ATOM    481  CB  SER A  62      -3.609 -14.669  17.997  1.00 83.08           C
ATOM    482  O   SER A  62      -1.861 -16.672  15.880  1.00 83.08           O
ATOM    483  OG  SER A  62      -3.625 -15.791  18.851  1.00 83.08           O
ATOM    484  N   PRO A  63      -1.078 -14.571  16.076  1.00 85.27           N
ATOM    485  CA  PRO A  63       0.284 -14.924  15.684  1.00 85.27           C
ATOM    486  C   PRO A  63       0.817 -16.114  16.489  1.00 85.27           C
ATOM    487  CB  PRO A  63       1.119 -13.656  15.895  1.00 85.27           C
ATOM    488  O   PRO A  63       0.932 -16.047  17.710  1.00 85.27           O
ATOM    489  CG  PRO A  63       0.096 -12.539  15.704  1.00 85.27           C
ATOM    490  CD  PRO A  63      -1.178 -13.135  16.300  1.00 85.27           C
ATOM    491  N   ALA A  64       1.125 -17.205  15.783  1.00 88.73           N
ATOM    492  CA  ALA A  64       1.570 -18.472  16.360  1.00 88.73           C
ATOM    493  C   ALA A  64       0.586 -19.130  17.352  1.00 88.73           C
ATOM    494  CB  ALA A  64       2.995 -18.297  16.910  1.00 88.73           C
ATOM    495  O   ALA A  64       1.029 -19.879  18.220  1.00 88.73           O
ATOM    496  N   THR A  65      -0.721 -18.903  17.218  1.00 90.88           N
ATOM    497  CA  THR A  65      -1.771 -19.609  17.969  1.00 90.88           C
ATOM    498  C   THR A  65      -2.716 -20.303  16.997  1.00 90.88           C
ATOM    499  CB  THR A  65      -2.582 -18.669  18.861  1.00 90.88           C
ATOM    500  O   THR A  65      -3.273 -19.668  16.097  1.00 90.88           O
ATOM    501  CG2 THR A  65      -3.444 -19.411  19.877  1.00 90.88           C
ATOM    502  OG1 THR A  65      -1.757 -17.795  19.600  1.00 90.88           O
ATOM    503  N   TRP A  66      -2.892 -21.604  17.198  1.00 93.49           N
ATOM    504  CA  TRP A  66      -3.545 -22.525  16.277  1.00 93.49           C
ATOM    505  C   TRP A  66      -4.774 -23.149  16.936  1.00 93.49           C
ATOM    506  CB  TRP A  66      -2.524 -23.590  15.854  1.00 93.49           C
ATOM    507  O   TRP A  66      -4.761 -23.432  18.130  1.00 93.49           O
ATOM    508  CG  TRP A  66      -1.283 -23.042  15.211  1.00 93.49           C
ATOM    509  CD1 TRP A  66      -0.168 -22.629  15.858  1.00 93.49           C
ATOM    510  CD2 TRP A  66      -1.012 -22.855  13.791  1.00 93.49           C
ATOM    511  CE2 TRP A  66       0.308 -22.329  13.647  1.00 93.49           C
ATOM    512  CE3 TRP A  66      -1.731 -23.126  12.609  1.00 93.49           C
ATOM    513  NE1 TRP A  66       0.768 -22.191  14.939  1.00 93.49           N
ATOM    514  CH2 TRP A  66       0.163 -22.403  11.235  1.00 93.49           C
ATOM    515  CZ2 TRP A  66       0.897 -22.104  12.394  1.00 93.49           C
ATOM    516  CZ3 TRP A  66      -1.143 -22.910  11.350  1.00 93.49           C
ATOM    517  N   CYS A  67      -5.837 -23.356  16.171  1.00 92.04           N
ATOM    518  CA  CYS A  67      -7.021 -24.106  16.586  1.00 92.04           C
ATOM    519  C   CYS A  67      -7.424 -25.084  15.480  1.00 92.04           C
ATOM    520  CB  CYS A  67      -8.148 -23.131  16.959  1.00 92.04           C
ATOM    521  O   CYS A  67      -6.957 -24.952  14.347  1.00 92.04           O
ATOM    522  SG  CYS A  67      -8.725 -22.207  15.508  1.00 92.04           S
ATOM    523  N   LEU A  68      -8.289 -26.046  15.802  1.00 91.10           N
ATOM    524  CA  LEU A  68      -8.927 -26.887  14.790  1.00 91.10           C
ATOM    525  C   LEU A  68      -9.659 -26.021  13.761  1.00 91.10           C
ATOM    526  CB  LEU A  68      -9.876 -27.886  15.471  1.00 91.10           C
ATOM    527  O   LEU A  68     -10.269 -25.008  14.109  1.00 91.10           O
ATOM    528  CG  LEU A  68      -9.161 -29.215  15.775  1.00 91.10           C
ATOM    529  CD1 LEU A  68      -9.514 -29.715  17.164  1.00 91.10           C
ATOM    530  CD2 LEU A  68      -9.539 -30.285  14.752  1.00 91.10           C
ATOM    531  N   GLY A  69      -9.516 -26.399  12.494  1.00 78.10           N
ATOM    532  CA  GLY A  69     -10.186 -25.763  11.373  1.00 78.10           C
ATOM    533  C   GLY A  69     -11.631 -26.228  11.338  1.00 78.10           C
ATOM    534  O   GLY A  69     -11.902 -27.427  11.406  1.00 78.10           O
ATOM    535  N   GLY A  70     -12.553 -25.269  11.306  1.00 56.56           N
ATOM    536  CA  GLY A  70     -13.982 -25.543  11.303  1.00 56.56           C
ATOM    537  C   GLY A  70     -14.388 -26.252  10.017  1.00 56.56           C
ATOM    538  O   GLY A  70     -14.448 -25.634   8.960  1.00 56.56           O
END
