# Supplementary material for: Extensive Bioinformatics Analyses Reveal a Phylogenetically Conserved Winged Helix (WH) Domain (Zτ) of Topoisomerase IIα, Elucidating Its Very High Affinity for Left-Handed Z-DNA and Suggesting Novel Putative Functions
Source: Int J Mol Sci. 2023 Jun 27;24(13):10740. doi: 10.3390/ijms241310740 (PMC10341724; doi:10.3390/ijms241310740)
Supplement: Supplementary file 1 [file ijms-24-10740-s001.zip › Supplementary Material S3 - AlphaFold modelled PDB structures/Zalpha2_ZBP1_Q9H171.pdb]

HEADER                                            01-JUN-22                     
TITLE     ALPHAFOLD MONOMER V2.0 PREDICTION FOR Z-DNA-BINDING PROTEIN 1         
TITLE    2 (Q9H171)                                                             
COMPND    MOL_ID: 1;                                                            
COMPND   2 MOLECULE: Z-DNA-BINDING PROTEIN 1;                                   
COMPND   3 CHAIN: A                                                             
SOURCE    MOL_ID: 1;                                                            
SOURCE   2 ORGANISM_SCIENTIFIC: HOMO SAPIENS;                                   
SOURCE   3 ORGANISM_TAXID: 9606                                                 
REMARK   1                                                                      
REMARK   1 REFERENCE 1                                                          
REMARK   1  AUTH   JOHN JUMPER, RICHARD EVANS, ALEXANDER PRITZEL, TIM GREEN,    
REMARK   1  AUTH 2 MICHAEL FIGURNOV, OLAF RONNEBERGER, KATHRYN TUNYASUVUNAKOOL, 
REMARK   1  AUTH 3 RUSS BATES, AUGUSTIN ZIDEK, ANNA POTAPENKO, ALEX BRIDGLAND,  
REMARK   1  AUTH 4 CLEMENS MEYER, SIMON A A KOHL, ANDREW J BALLARD,             
REMARK   1  AUTH 5 ANDREW COWIE, BERNARDINO ROMERA-PAREDES, STANISLAV NIKOLOV,  
REMARK   1  AUTH 6 RISHUB JAIN, JONAS ADLER, TREVOR BACK, STIG PETERSEN,        
REMARK   1  AUTH 7 DAVID REIMAN, ELLEN CLANCY, MICHAL ZIELINSKI,                
REMARK   1  AUTH 8 MARTIN STEINEGGER, MICHALINA PACHOLSKA, TAMAS BERGHAMMER,    
REMARK   1  AUTH 9 DAVID SILVER, ORIOL VINYALS, ANDREW W SENIOR,                
REMARK   1  AUTH10 KORAY KAVUKCUOGLU, PUSHMEET KOHLI, DEMIS HASSABIS            
REMARK   1  TITL   HIGHLY ACCURATE PROTEIN STRUCTURE PREDICTION WITH ALPHAFOLD  
REMARK   1  REF    NATURE                        V. 596   583 2021              
REMARK   1  REFN                   ISSN 0028-0836                               
REMARK   1  PMID   34265844                                                     
REMARK   1  DOI    10.1038/s41586-021-03819-2                                   
REMARK   1                                                                      
REMARK   1 DISCLAIMERS                                                          
REMARK   1 ALPHAFOLD DATA, COPYRIGHT (2021) DEEPMIND TECHNOLOGIES LIMITED. THE  
REMARK   1 INFORMATION PROVIDED IS THEORETICAL MODELLING ONLY AND CAUTION SHOULD
REMARK   1 BE EXERCISED IN ITS USE. IT IS PROVIDED "AS-IS" WITHOUT ANY WARRANTY 
REMARK   1 OF ANY KIND, WHETHER EXPRESSED OR IMPLIED. NO WARRANTY IS GIVEN THAT 
REMARK   1 USE OF THE INFORMATION SHALL NOT INFRINGE THE RIGHTS OF ANY THIRD    
REMARK   1 PARTY. THE INFORMATION IS NOT INTENDED TO BE A SUBSTITUTE FOR        
REMARK   1 PROFESSIONAL MEDICAL ADVICE, DIAGNOSIS, OR TREATMENT, AND DOES NOT   
REMARK   1 CONSTITUTE MEDICAL OR OTHER PROFESSIONAL ADVICE. IT IS AVAILABLE FOR 
REMARK   1 ACADEMIC AND COMMERCIAL PURPOSES, UNDER CC-BY 4.0 LICENCE.           
DBREF  XXXX A    1   429  UNP    Q9H171   ZBP1_HUMAN       1    429             
SEQRES   1 A  429  MET ALA GLN ALA PRO ALA ASP PRO GLY ARG GLU GLY HIS          
SEQRES   2 A  429  LEU GLU GLN ARG ILE LEU GLN VAL LEU THR GLU ALA GLY          
SEQRES   3 A  429  SER PRO VAL LYS LEU ALA GLN LEU VAL LYS GLU CYS GLN          
SEQRES   4 A  429  ALA PRO LYS ARG GLU LEU ASN GLN VAL LEU TYR ARG MET          
SEQRES   5 A  429  LYS LYS GLU LEU LYS VAL SER LEU THR SER PRO ALA THR          
SEQRES   6 A  429  TRP CYS LEU GLY GLY THR ASP PRO GLU GLY GLU GLY PRO          
SEQRES   7 A  429  ALA GLU LEU ALA LEU SER SER PRO ALA GLU ARG PRO GLN          
SEQRES   8 A  429  GLN HIS ALA ALA THR ILE PRO GLU THR PRO GLY PRO GLN          
SEQRES   9 A  429  PHE SER GLN GLN ARG GLU GLU ASP ILE TYR ARG PHE LEU          
SEQRES  10 A  429  LYS ASP ASN GLY PRO GLN ARG ALA LEU VAL ILE ALA GLN          
SEQRES  11 A  429  ALA LEU GLY MET ARG THR ALA LYS ASP VAL ASN ARG ASP          
SEQRES  12 A  429  LEU TYR ARG MET LYS SER ARG HIS LEU LEU ASP MET ASP          
SEQRES  13 A  429  GLU GLN SER LYS ALA TRP THR ILE TYR ARG PRO GLU ASP          
SEQRES  14 A  429  SER GLY ARG ARG ALA LYS SER ALA SER ILE ILE TYR GLN          
SEQRES  15 A  429  HIS ASN PRO ILE ASN MET ILE CYS GLN ASN GLY PRO ASN          
SEQRES  16 A  429  SER TRP ILE SER ILE ALA ASN SER GLU ALA ILE GLN ILE          
SEQRES  17 A  429  GLY HIS GLY ASN ILE ILE THR ARG GLN THR VAL SER ARG          
SEQRES  18 A  429  GLU ASP GLY SER ALA GLY PRO ARG HIS LEU PRO SER MET          
SEQRES  19 A  429  ALA PRO GLY ASP SER SER THR TRP GLY THR LEU VAL ASP          
SEQRES  20 A  429  PRO TRP GLY PRO GLN ASP ILE HIS MET GLU GLN SER ILE          
SEQRES  21 A  429  LEU ARG ARG VAL GLN LEU GLY HIS SER ASN GLU MET ARG          
SEQRES  22 A  429  LEU HIS GLY VAL PRO SER GLU GLY PRO ALA HIS ILE PRO          
SEQRES  23 A  429  PRO GLY SER PRO PRO VAL SER ALA THR ALA ALA GLY PRO          
SEQRES  24 A  429  GLU ALA SER PHE GLU ALA ARG ILE PRO SER PRO GLY THR          
SEQRES  25 A  429  HIS PRO GLU GLY GLU ALA ALA GLN ARG ILE HIS MET LYS          
SEQRES  26 A  429  SER CYS PHE LEU GLU ASP ALA THR ILE GLY ASN SER ASN          
SEQRES  27 A  429  LYS MET SER ILE SER PRO GLY VAL ALA GLY PRO GLY GLY          
SEQRES  28 A  429  VAL ALA GLY SER GLY GLU GLY GLU PRO GLY GLU ASP ALA          
SEQRES  29 A  429  GLY ARG ARG PRO ALA ASP THR GLN SER ARG SER HIS PHE          
SEQRES  30 A  429  PRO ARG ASP ILE GLY GLN PRO ILE THR PRO SER HIS SER          
SEQRES  31 A  429  LYS LEU THR PRO LYS LEU GLU THR MET THR LEU GLY ASN          
SEQRES  32 A  429  ARG SER HIS LYS ALA ALA GLU GLY SER HIS TYR VAL ASP          
SEQRES  33 A  429  GLU ALA SER HIS GLU GLY SER TRP TRP GLY GLY GLY ILE          
HELIX    1   1 PRO A    8  ALA A   25  1                                  18
HELIX    2   2 LEU A   31  CYS A   38  1                                   8
HELIX    3   3 LYS A   42  LYS A   54  1                                  13
HELIX    4   4 PRO A  103  ASN A  120  1                                  18
HELIX    5   5 ALA A  125  ALA A  131  1                                   7
HELIX    6   6 ALA A  137  ARG A  150  1                                  14
SHEET    1   1 1 VAL A  58  SER A  62  0
SHEET    2   2 1 THR A  65  LEU A  68  0
SHEET    3   3 1 LEU A 153  MET A 155  0
SHEET    4   4 1 TRP A 162  ILE A 164  0
SHEET    5   5 1 ASN A 187  ILE A 189  0
SHEET    6   6 1 SER A 196  ILE A 200  0
SHEET    7   7 1 ILE A 206  ILE A 208  0
SHEET    8   8 1 ILE A 214  ARG A 216  0
SHEET    9   9 1 GLN A 252  GLU A 257  0
SHEET   10  10 1 ILE A 260  ARG A 262  0
SHEET   11  11 1 MET A 272  LEU A 274  0
SHEET   12  12 1 GLU A 300  ILE A 307  0
SHEET   13  13 1 ALA A 318  LYS A 325  0
SHEET   14  14 1 PHE A 328  GLU A 330  0
CRYST1    1.000    1.000    1.000  90.00  90.00  90.00 P 1           1          
ORIGX1      1.000000  0.000000  0.000000        0.00000                         
ORIGX2      0.000000  1.000000  0.000000        0.00000                         
ORIGX3      0.000000  0.000000  1.000000        0.00000                         
SCALE1      1.000000  0.000000  0.000000        0.00000                         
SCALE2      0.000000  1.000000  0.000000        0.00000                         
SCALE3      0.000000  0.000000  1.000000        0.00000                         
ATOM    767  N   PRO A 103     -18.005 -15.487  12.811  1.00 40.36           N
ATOM    768  CA  PRO A 103     -16.753 -14.718  12.972  1.00 40.36           C
ATOM    769  C   PRO A 103     -16.718 -13.305  12.344  1.00 40.36           C
ATOM    770  CB  PRO A 103     -15.666 -15.602  12.350  1.00 40.36           C
ATOM    771  O   PRO A 103     -15.806 -12.520  12.631  1.00 40.36           O
ATOM    772  CG  PRO A 103     -16.240 -17.016  12.417  1.00 40.36           C
ATOM    773  CD  PRO A 103     -17.740 -16.807  12.271  1.00 40.36           C
ATOM    774  N   GLN A 104     -17.732 -12.973  11.539  1.00 38.65           N
ATOM    775  CA  GLN A 104     -18.095 -11.652  11.034  1.00 38.65           C
ATOM    776  C   GLN A 104     -18.001 -10.540  12.085  1.00 38.65           C
ATOM    777  CB  GLN A 104     -19.539 -11.701  10.508  1.00 38.65           C
ATOM    778  O   GLN A 104     -17.562  -9.449  11.749  1.00 38.65           O
ATOM    779  CG  GLN A 104     -19.735 -12.680   9.334  1.00 38.65           C
ATOM    780  CD  GLN A 104     -21.147 -12.617   8.754  1.00 38.65           C
ATOM    781  NE2 GLN A 104     -21.513 -13.516   7.869  1.00 38.65           N
ATOM    782  OE1 GLN A 104     -21.950 -11.773   9.098  1.00 38.65           O
ATOM    783  N   PHE A 105     -18.303 -10.800  13.365  1.00 43.56           N
ATOM    784  CA  PHE A 105     -18.264  -9.752  14.395  1.00 43.56           C
ATOM    785  C   PHE A 105     -16.926  -9.019  14.508  1.00 43.56           C
ATOM    786  CB  PHE A 105     -18.568 -10.346  15.773  1.00 43.56           C
ATOM    787  O   PHE A 105     -16.921  -7.844  14.851  1.00 43.56           O
ATOM    788  CG  PHE A 105     -20.018 -10.327  16.180  1.00 43.56           C
ATOM    789  CD1 PHE A 105     -20.731  -9.112  16.226  1.00 43.56           C
ATOM    790  CD2 PHE A 105     -20.619 -11.515  16.622  1.00 43.56           C
ATOM    791  CE1 PHE A 105     -22.038  -9.083  16.738  1.00 43.56           C
ATOM    792  CE2 PHE A 105     -21.920 -11.482  17.146  1.00 43.56           C
ATOM    793  CZ  PHE A 105     -22.610 -10.262  17.239  1.00 43.56           C
ATOM    794  N   SER A 106     -15.794  -9.691  14.281  1.00 64.99           N
ATOM    795  CA  SER A 106     -14.485  -9.037  14.414  1.00 64.99           C
ATOM    796  C   SER A 106     -14.140  -8.176  13.201  1.00 64.99           C
ATOM    797  CB  SER A 106     -13.385 -10.053  14.721  1.00 64.99           C
ATOM    798  O   SER A 106     -13.591  -7.094  13.372  1.00 64.99           O
ATOM    799  OG  SER A 106     -13.156 -10.956  13.654  1.00 64.99           O
ATOM    800  N   GLN A 107     -14.508  -8.623  11.999  1.00 75.55           N
ATOM    801  CA  GLN A 107     -14.248  -7.905  10.753  1.00 75.55           C
ATOM    802  C   GLN A 107     -15.250  -6.764  10.548  1.00 75.55           C
ATOM    803  CB  GLN A 107     -14.251  -8.923   9.608  1.00 75.55           C
ATOM    804  O   GLN A 107     -14.832  -5.638  10.302  1.00 75.55           O
ATOM    805  CG  GLN A 107     -13.666  -8.337   8.318  1.00 75.55           C
ATOM    806  CD  GLN A 107     -13.433  -9.398   7.247  1.00 75.55           C
ATOM    807  NE2 GLN A 107     -12.871  -9.022   6.123  1.00 75.55           N
ATOM    808  OE1 GLN A 107     -13.714 -10.576   7.399  1.00 75.55           O
ATOM    809  N   GLN A 108     -16.537  -7.018  10.797  1.00 82.70           N
ATOM    810  CA  GLN A 108     -17.595  -6.006  10.804  1.00 82.70           C
ATOM    811  C   GLN A 108     -17.266  -4.880  11.787  1.00 82.70           C
ATOM    812  CB  GLN A 108     -18.916  -6.680  11.215  1.00 82.70           C
ATOM    813  O   GLN A 108     -17.352  -3.704  11.461  1.00 82.70           O
ATOM    814  CG  GLN A 108     -20.141  -5.796  10.944  1.00 82.70           C
ATOM    815  CD  GLN A 108     -20.535  -5.776   9.472  1.00 82.70           C
ATOM    816  NE2 GLN A 108     -21.149  -4.713   9.008  1.00 82.70           N
ATOM    817  OE1 GLN A 108     -20.340  -6.720   8.727  1.00 82.70           O
ATOM    818  N   ARG A 109     -16.808  -5.235  12.993  1.00 88.71           N
ATOM    819  CA  ARG A 109     -16.424  -4.253  14.009  1.00 88.71           C
ATOM    820  C   ARG A 109     -15.178  -3.460  13.608  1.00 88.71           C
ATOM    821  CB  ARG A 109     -16.258  -4.994  15.331  1.00 88.71           C
ATOM    822  O   ARG A 109     -15.123  -2.266  13.878  1.00 88.71           O
ATOM    823  CG  ARG A 109     -16.059  -4.095  16.547  1.00 88.71           C
ATOM    824  CD  ARG A 109     -15.521  -4.937  17.702  1.00 88.71           C
ATOM    825  NE  ARG A 109     -16.493  -5.931  18.205  1.00 88.71           N
ATOM    826  NH1 ARG A 109     -15.504  -6.168  20.253  1.00 88.71           N
ATOM    827  NH2 ARG A 109     -17.415  -7.263  19.805  1.00 88.71           N
ATOM    828  CZ  ARG A 109     -16.466  -6.455  19.416  1.00 88.71           C
ATOM    829  N   GLU A 110     -14.184  -4.086  12.970  1.00 91.22           N
ATOM    830  CA  GLU A 110     -13.032  -3.367  12.395  1.00 91.22           C
ATOM    831  C   GLU A 110     -13.481  -2.384  11.297  1.00 91.22           C
ATOM    832  CB  GLU A 110     -11.981  -4.357  11.841  1.00 91.22           C
ATOM    833  O   GLU A 110     -13.027  -1.239  11.276  1.00 91.22           O
ATOM    834  CG  GLU A 110     -11.124  -5.048  12.919  1.00 91.22           C
ATOM    835  CD  GLU A 110     -10.135  -6.104  12.371  1.00 91.22           C
ATOM    836  OE1 GLU A 110      -9.646  -6.944  13.168  1.00 91.22           O
ATOM    837  OE2 GLU A 110      -9.728  -6.094  11.192  1.00 91.22           O
ATOM    838  N   GLU A 111     -14.408  -2.791  10.428  1.00 89.11           N
ATOM    839  CA  GLU A 111     -15.005  -1.931   9.398  1.00 89.11           C
ATOM    840  C   GLU A 111     -15.805  -0.775  10.003  1.00 89.11           C
ATOM    841  CB  GLU A 111     -15.899  -2.769   8.472  1.00 89.11           C
ATOM    842  O   GLU A 111     -15.690   0.358   9.539  1.00 89.11           O
ATOM    843  CG  GLU A 111     -15.057  -3.582   7.478  1.00 89.11           C
ATOM    844  CD  GLU A 111     -15.851  -4.677   6.751  1.00 89.11           C
ATOM    845  OE1 GLU A 111     -15.178  -5.518   6.109  1.00 89.11           O
ATOM    846  OE2 GLU A 111     -17.100  -4.661   6.829  1.00 89.11           O
ATOM    847  N   ASP A 112     -16.555  -1.016  11.076  1.00 92.79           N
ATOM    848  CA  ASP A 112     -17.310   0.015  11.786  1.00 92.79           C
ATOM    849  C   ASP A 112     -16.388   1.018  12.489  1.00 92.79           C
ATOM    850  CB  ASP A 112     -18.285  -0.643  12.770  1.00 92.79           C
ATOM    851  O   ASP A 112     -16.627   2.223  12.409  1.00 92.79           O
ATOM    852  CG  ASP A 112     -19.431  -1.390  12.080  1.00 92.79           C
ATOM    853  OD1 ASP A 112     -19.737  -1.057  10.903  1.00 92.79           O
ATOM    854  OD2 ASP A 112     -20.016  -2.265  12.756  1.00 92.79           O
ATOM    855  N   ILE A 113     -15.285   0.557  13.093  1.00 94.95           N
ATOM    856  CA  ILE A 113     -14.233   1.438  13.626  1.00 94.95           C
ATOM    857  C   ILE A 113     -13.640   2.295  12.503  1.00 94.95           C
ATOM    858  CB  ILE A 113     -13.128   0.616  14.334  1.00 94.95           C
ATOM    859  O   ILE A 113     -13.489   3.509  12.664  1.00 94.95           O
ATOM    860  CG1 ILE A 113     -13.646  -0.012  15.648  1.00 94.95           C
ATOM    861  CG2 ILE A 113     -11.896   1.488  14.648  1.00 94.95           C
ATOM    862  CD1 ILE A 113     -12.752  -1.125  16.209  1.00 94.95           C
ATOM    863  N   TYR A 114     -13.297   1.678  11.369  1.00 91.92           N
ATOM    864  CA  TYR A 114     -12.705   2.383  10.234  1.00 91.92           C
ATOM    865  C   TYR A 114     -13.657   3.448   9.682  1.00 91.92           C
ATOM    866  CB  TYR A 114     -12.312   1.376   9.147  1.00 91.92           C
ATOM    867  O   TYR A 114     -13.262   4.598   9.489  1.00 91.92           O
ATOM    868  CG  TYR A 114     -11.532   2.010   8.014  1.00 91.92           C
ATOM    869  CD1 TYR A 114     -12.210   2.588   6.922  1.00 91.92           C
ATOM    870  CD2 TYR A 114     -10.125   2.045   8.069  1.00 91.92           C
ATOM    871  CE1 TYR A 114     -11.480   3.208   5.891  1.00 91.92           C
ATOM    872  CE2 TYR A 114      -9.392   2.652   7.033  1.00 91.92           C
ATOM    873  OH  TYR A 114      -9.377   3.846   4.947  1.00 91.92           O
ATOM    874  CZ  TYR A 114     -10.072   3.242   5.946  1.00 91.92           C
ATOM    875  N   ARG A 115     -14.927   3.087   9.477  1.00 93.33           N
ATOM    876  CA  ARG A 115     -15.988   3.982   9.000  1.00 93.33           C
ATOM    877  C   ARG A 115     -16.210   5.142   9.969  1.00 93.33           C
ATOM    878  CB  ARG A 115     -17.255   3.143   8.809  1.00 93.33           C
ATOM    879  O   ARG A 115     -16.201   6.293   9.552  1.00 93.33           O
ATOM    880  CG  ARG A 115     -18.313   3.794   7.908  1.00 93.33           C
ATOM    881  CD  ARG A 115     -19.641   3.008   7.879  1.00 93.33           C
ATOM    882  NE  ARG A 115     -19.502   1.570   8.227  1.00 93.33           N
ATOM    883  NH1 ARG A 115     -20.700   0.586   6.535  1.00 93.33           N
ATOM    884  NH2 ARG A 115     -19.809  -0.676   8.150  1.00 93.33           N
ATOM    885  CZ  ARG A 115     -20.000   0.504   7.633  1.00 93.33           C
ATOM    886  N   PHE A 116     -16.290   4.855  11.268  1.00 95.33           N
ATOM    887  CA  PHE A 116     -16.451   5.877  12.300  1.00 95.33           C
ATOM    888  C   PHE A 116     -15.310   6.903  12.290  1.00 95.33           C
ATOM    889  CB  PHE A 116     -16.559   5.194  13.668  1.00 95.33           C
ATOM    890  O   PHE A 116     -15.564   8.107  12.331  1.00 95.33           O
ATOM    891  CG  PHE A 116     -16.700   6.185  14.801  1.00 95.33           C
ATOM    892  CD1 PHE A 116     -15.580   6.554  15.569  1.00 95.33           C
ATOM    893  CD2 PHE A 116     -17.945   6.795  15.034  1.00 95.33           C
ATOM    894  CE1 PHE A 116     -15.710   7.525  16.578  1.00 95.33           C
ATOM    895  CE2 PHE A 116     -18.066   7.784  16.025  1.00 95.33           C
ATOM    896  CZ  PHE A 116     -16.952   8.145  16.799  1.00 95.33           C
ATOM    897  N   LEU A 117     -14.057   6.448  12.196  1.00 94.49           N
ATOM    898  CA  LEU A 117     -12.891   7.332  12.115  1.00 94.49           C
ATOM    899  C   LEU A 117     -12.821   8.097  10.789  1.00 94.49           C
ATOM    900  CB  LEU A 117     -11.614   6.503  12.321  1.00 94.49           C
ATOM    901  O   LEU A 117     -12.348   9.232  10.764  1.00 94.49           O
ATOM    902  CG  LEU A 117     -11.409   6.031  13.770  1.00 94.49           C
ATOM    903  CD1 LEU A 117     -10.207   5.093  13.837  1.00 94.49           C
ATOM    904  CD2 LEU A 117     -11.140   7.209  14.705  1.00 94.49           C
ATOM    905  N   LYS A 118     -13.307   7.505   9.695  1.00 90.67           N
ATOM    906  CA  LYS A 118     -13.395   8.174   8.393  1.00 90.67           C
ATOM    907  C   LYS A 118     -14.339   9.374   8.446  1.00 90.67           C
ATOM    908  CB  LYS A 118     -13.833   7.156   7.330  1.00 90.67           C
ATOM    909  O   LYS A 118     -14.004  10.418   7.893  1.00 90.67           O
ATOM    910  CG  LYS A 118     -13.703   7.725   5.915  1.00 90.67           C
ATOM    911  CD  LYS A 118     -14.094   6.658   4.892  1.00 90.67           C
ATOM    912  CE  LYS A 118     -13.980   7.241   3.482  1.00 90.67           C
ATOM    913  NZ  LYS A 118     -14.355   6.238   2.456  1.00 90.67           N
ATOM    914  N   ASP A 119     -15.462   9.229   9.144  1.00 92.93           N
ATOM    915  CA  ASP A 119     -16.508  10.251   9.208  1.00 92.93           C
ATOM    916  C   ASP A 119     -16.246  11.310  10.296  1.00 92.93           C
ATOM    917  CB  ASP A 119     -17.867   9.557   9.410  1.00 92.93           C
ATOM    918  O   ASP A 119     -16.629  12.466  10.137  1.00 92.93           O
ATOM    919  CG  ASP A 119     -18.262   8.609   8.263  1.00 92.93           C
ATOM    920  OD1 ASP A 119     -17.728   8.759   7.137  1.00 92.93           O
ATOM    921  OD2 ASP A 119     -19.108   7.723   8.522  1.00 92.93           O
ATOM    922  N   ASN A 120     -15.568  10.941  11.392  1.00 94.16           N
ATOM    923  CA  ASN A 120     -15.386  11.810  12.567  1.00 94.16           C
ATOM    924  C   ASN A 120     -13.939  12.282  12.791  1.00 94.16           C
ATOM    925  CB  ASN A 120     -15.947  11.104  13.812  1.00 94.16           C
ATOM    926  O   ASN A 120     -13.688  13.077  13.701  1.00 94.16           O
ATOM    927  CG  ASN A 120     -17.433  10.837  13.692  1.00 94.16           C
ATOM    928  ND2 ASN A 120     -17.815   9.676  13.221  1.00 94.16           N
ATOM    929  OD1 ASN A 120     -18.261  11.669  14.017  1.00 94.16           O
ATOM    930  N   GLY A 121     -12.983  11.798  11.995  1.00 90.81           N
ATOM    931  CA  GLY A 121     -11.563  12.085  12.170  1.00 90.81           C
ATOM    932  C   GLY A 121     -10.939  11.383  13.388  1.00 90.81           C
ATOM    933  O   GLY A 121     -11.492  10.405  13.900  1.00 90.81           O
ATOM    934  N   PRO A 122      -9.765  11.854  13.854  1.00 93.47           N
ATOM    935  CA  PRO A 122      -9.048  11.240  14.968  1.00 93.47           C
ATOM    936  C   PRO A 122      -9.869  11.239  16.263  1.00 93.47           C
ATOM    937  CB  PRO A 122      -7.743  12.029  15.127  1.00 93.47           C
ATOM    938  O   PRO A 122     -10.339  12.288  16.705  1.00 93.47           O
ATOM    939  CG  PRO A 122      -7.544  12.681  13.760  1.00 93.47           C
ATOM    940  CD  PRO A 122      -8.971  12.929  13.279  1.00 93.47           C
ATOM    941  N   GLN A 123     -10.016  10.078  16.906  1.00 96.92           N
ATOM    942  CA  GLN A 123     -10.837   9.928  18.113  1.00 96.92           C
ATOM    943  C   GLN A 123     -10.184   9.068  19.191  1.00 96.92           C
ATOM    944  CB  GLN A 123     -12.231   9.373  17.758  1.00 96.92           C
ATOM    945  O   GLN A 123      -9.399   8.160  18.929  1.00 96.92           O
ATOM    946  CG  GLN A 123     -13.139  10.435  17.118  1.00 96.92           C
ATOM    947  CD  GLN A 123     -13.459  11.597  18.054  1.00 96.92           C
ATOM    948  NE2 GLN A 123     -13.958  12.690  17.524  1.00 96.92           N
ATOM    949  OE1 GLN A 123     -13.277  11.533  19.269  1.00 96.92           O
ATOM    950  N   ARG A 124     -10.537   9.329  20.453  1.00 96.36           N
ATOM    951  CA  ARG A 124     -10.066   8.515  21.586  1.00 96.36           C
ATOM    952  C   ARG A 124     -10.801   7.176  21.615  1.00 96.36           C
ATOM    953  CB  ARG A 124     -10.221   9.277  22.910  1.00 96.36           C
ATOM    954  O   ARG A 124     -11.996   7.115  21.334  1.00 96.36           O
ATOM    955  CG  ARG A 124      -9.372  10.559  22.937  1.00 96.36           C
ATOM    956  CD  ARG A 124      -9.506  11.303  24.273  1.00 96.36           C
ATOM    957  NE  ARG A 124      -8.739  10.651  25.354  1.00 96.36           N
ATOM    958  NH1 ARG A 124      -9.864  11.579  27.130  1.00 96.36           N
ATOM    959  NH2 ARG A 124      -8.101  10.265  27.506  1.00 96.36           N
ATOM    960  CZ  ARG A 124      -8.907  10.831  26.653  1.00 96.36           C
ATOM    961  N   ALA A 125     -10.125   6.126  22.082  1.00 96.22           N
ATOM    962  CA  ALA A 125     -10.686   4.771  22.155  1.00 96.22           C
ATOM    963  C   ALA A 125     -12.038   4.687  22.895  1.00 96.22           C
ATOM    964  CB  ALA A 125      -9.650   3.864  22.828  1.00 96.22           C
ATOM    965  O   ALA A 125     -12.885   3.881  22.531  1.00 96.22           O
ATOM    966  N   LEU A 126     -12.266   5.532  23.908  1.00 95.78           N
ATOM    967  CA  LEU A 126     -13.548   5.580  24.617  1.00 95.78           C
ATOM    968  C   LEU A 126     -14.693   6.099  23.735  1.00 95.78           C
ATOM    969  CB  LEU A 126     -13.398   6.444  25.881  1.00 95.78           C
ATOM    970  O   LEU A 126     -15.782   5.540  23.784  1.00 95.78           O
ATOM    971  CG  LEU A 126     -14.668   6.489  26.758  1.00 95.78           C
ATOM    972  CD1 LEU A 126     -14.995   5.115  27.354  1.00 95.78           C
ATOM    973  CD2 LEU A 126     -14.452   7.474  27.906  1.00 95.78           C
ATOM    974  N   VAL A 127     -14.447   7.137  22.929  1.00 96.13           N
ATOM    975  CA  VAL A 127     -15.460   7.721  22.033  1.00 96.13           C
ATOM    976  C   VAL A 127     -15.822   6.717  20.942  1.00 96.13           C
ATOM    977  CB  VAL A 127     -14.962   9.041  21.411  1.00 96.13           C
ATOM    978  O   VAL A 127     -16.997   6.510  20.661  1.00 96.13           O
ATOM    979  CG1 VAL A 127     -16.022   9.664  20.499  1.00 96.13           C
ATOM    980  CG2 VAL A 127     -14.606  10.068  22.496  1.00 96.13           C
ATOM    981  N   ILE A 128     -14.815   6.024  20.402  1.00 96.64           N
ATOM    982  CA  ILE A 128     -15.008   4.922  19.454  1.00 96.64           C
ATOM    983  C   ILE A 128     -15.868   3.828  20.104  1.00 96.64           C
ATOM    984  CB  ILE A 128     -13.639   4.387  18.971  1.00 96.64           C
ATOM    985  O   ILE A 128     -16.912   3.474  19.571  1.00 96.64           O
ATOM    986  CG1 ILE A 128     -12.815   5.500  18.283  1.00 96.64           C
ATOM    987  CG2 ILE A 128     -13.817   3.194  18.019  1.00 96.64           C
ATOM    988  CD1 ILE A 128     -11.363   5.102  17.994  1.00 96.64           C
ATOM    989  N   ALA A 129     -15.495   3.347  21.296  1.00 95.40           N
ATOM    990  CA  ALA A 129     -16.265   2.332  22.015  1.00 95.40           C
ATOM    991  C   ALA A 129     -17.735   2.736  22.195  1.00 95.40           C
ATOM    992  CB  ALA A 129     -15.590   2.063  23.366  1.00 95.40           C
ATOM    993  O   ALA A 129     -18.623   1.949  21.878  1.00 95.40           O
ATOM    994  N   GLN A 130     -17.990   3.969  22.634  1.00 95.14           N
ATOM    995  CA  GLN A 130     -19.345   4.488  22.823  1.00 95.14           C
ATOM    996  C   GLN A 130     -20.140   4.544  21.514  1.00 95.14           C
ATOM    997  CB  GLN A 130     -19.264   5.876  23.466  1.00 95.14           C
ATOM    998  O   GLN A 130     -21.305   4.150  21.503  1.00 95.14           O
ATOM    999  CG  GLN A 130     -18.869   5.784  24.946  1.00 95.14           C
ATOM   1000  CD  GLN A 130     -18.614   7.147  25.580  1.00 95.14           C
ATOM   1001  NE2 GLN A 130     -18.649   7.234  26.892  1.00 95.14           N
ATOM   1002  OE1 GLN A 130     -18.360   8.156  24.945  1.00 95.14           O
ATOM   1003  N   ALA A 131     -19.517   4.961  20.409  1.00 93.68           N
ATOM   1004  CA  ALA A 131     -20.154   4.976  19.092  1.00 93.68           C
ATOM   1005  C   ALA A 131     -20.517   3.569  18.589  1.00 93.68           C
ATOM   1006  CB  ALA A 131     -19.213   5.683  18.119  1.00 93.68           C
ATOM   1007  O   ALA A 131     -21.520   3.393  17.904  1.00 93.68           O
ATOM   1008  N   LEU A 132     -19.737   2.559  18.982  1.00 93.73           N
ATOM   1009  CA  LEU A 132     -19.995   1.141  18.715  1.00 93.73           C
ATOM   1010  C   LEU A 132     -20.930   0.479  19.751  1.00 93.73           C
ATOM   1011  CB  LEU A 132     -18.632   0.434  18.590  1.00 93.73           C
ATOM   1012  O   LEU A 132     -21.066  -0.743  19.765  1.00 93.73           O
ATOM   1013  CG  LEU A 132     -17.977   0.672  17.213  1.00 93.73           C
ATOM   1014  CD1 LEU A 132     -16.527   1.125  17.326  1.00 93.73           C
ATOM   1015  CD2 LEU A 132     -17.949  -0.619  16.402  1.00 93.73           C
ATOM   1016  N   GLY A 133     -21.558   1.253  20.645  1.00 92.21           N
ATOM   1017  CA  GLY A 133     -22.469   0.736  21.674  1.00 92.21           C
ATOM   1018  C   GLY A 133     -21.775   0.023  22.842  1.00 92.21           C
ATOM   1019  O   GLY A 133     -22.418  -0.685  23.618  1.00 92.21           O
ATOM   1020  N   MET A 134     -20.461   0.193  22.991  1.00 92.10           N
ATOM   1021  CA  MET A 134     -19.660  -0.392  24.065  1.00 92.10           C
ATOM   1022  C   MET A 134     -19.434   0.595  25.208  1.00 92.10           C
ATOM   1023  CB  MET A 134     -18.327  -0.931  23.536  1.00 92.10           C
ATOM   1024  O   MET A 134     -19.466   1.814  25.049  1.00 92.10           O
ATOM   1025  CG  MET A 134     -18.539  -1.935  22.408  1.00 92.10           C
ATOM   1026  SD  MET A 134     -17.019  -2.752  21.887  1.00 92.10           S
ATOM   1027  CE  MET A 134     -17.684  -3.495  20.387  1.00 92.10           C
ATOM   1028  N   ARG A 135     -19.186   0.050  26.403  1.00 89.55           N
ATOM   1029  CA  ARG A 135     -19.088   0.849  27.630  1.00 89.55           C
ATOM   1030  C   ARG A 135     -17.677   1.348  27.910  1.00 89.55           C
ATOM   1031  CB  ARG A 135     -19.661   0.054  28.812  1.00 89.55           C
ATOM   1032  O   ARG A 135     -17.530   2.385  28.553  1.00 89.55           O
ATOM   1033  CG  ARG A 135     -21.196   0.014  28.746  1.00 89.55           C
ATOM   1034  CD  ARG A 135     -21.812  -0.693  29.960  1.00 89.55           C
ATOM   1035  NE  ARG A 135     -21.970  -2.145  29.743  1.00 89.55           N
ATOM   1036  NH1 ARG A 135     -21.663  -2.862  31.907  1.00 89.55           N
ATOM   1037  NH2 ARG A 135     -22.271  -4.322  30.336  1.00 89.55           N
ATOM   1038  CZ  ARG A 135     -21.963  -3.097  30.660  1.00 89.55           C
ATOM   1039  N   THR A 136     -16.642   0.622  27.483  1.00 92.58           N
ATOM   1040  CA  THR A 136     -15.265   0.937  27.871  1.00 92.58           C
ATOM   1041  C   THR A 136     -14.291   0.880  26.702  1.00 92.58           C
ATOM   1042  CB  THR A 136     -14.773   0.025  29.009  1.00 92.58           C
ATOM   1043  O   THR A 136     -14.434   0.098  25.770  1.00 92.58           O
ATOM   1044  CG2 THR A 136     -15.757  -0.141  30.168  1.00 92.58           C
ATOM   1045  OG1 THR A 136     -14.409  -1.250  28.541  1.00 92.58           O
ATOM   1046  N   ALA A 137     -13.209   1.657  26.797  1.00 92.52           N
ATOM   1047  CA  ALA A 137     -12.115   1.596  25.826  1.00 92.52           C
ATOM   1048  C   ALA A 137     -11.450   0.204  25.752  1.00 92.52           C
ATOM   1049  CB  ALA A 137     -11.092   2.673  26.202  1.00 92.52           C
ATOM   1050  O   ALA A 137     -10.916  -0.171  24.710  1.00 92.52           O
ATOM   1051  N   LYS A 138     -11.484  -0.593  26.835  1.00 93.46           N
ATOM   1052  CA  LYS A 138     -10.908  -1.950  26.843  1.00 93.46           C
ATOM   1053  C   LYS A 138     -11.597  -2.878  25.844  1.00 93.46           C
ATOM   1054  CB  LYS A 138     -10.980  -2.575  28.244  1.00 93.46           C
ATOM   1055  O   LYS A 138     -10.921  -3.747  25.298  1.00 93.46           O
ATOM   1056  CG  LYS A 138      -9.903  -2.036  29.196  1.00 93.46           C
ATOM   1057  CD  LYS A 138      -9.945  -2.813  30.520  1.00 93.46           C
ATOM   1058  CE  LYS A 138      -8.831  -2.352  31.468  1.00 93.46           C
ATOM   1059  NZ  LYS A 138      -8.868  -3.102  32.750  1.00 93.46           N
ATOM   1060  N   ASP A 139     -12.883  -2.654  25.586  1.00 91.22           N
ATOM   1061  CA  ASP A 139     -13.698  -3.491  24.705  1.00 91.22           C
ATOM   1062  C   ASP A 139     -13.260  -3.377  23.234  1.00 91.22           C
ATOM   1063  CB  ASP A 139     -15.184  -3.126  24.887  1.00 91.22           C
ATOM   1064  O   ASP A 139     -13.368  -4.348  22.487  1.00 91.22           O
ATOM   1065  CG  ASP A 139     -15.656  -3.221  26.345  1.00 91.22           C
ATOM   1066  OD1 ASP A 139     -15.272  -4.201  27.017  1.00 91.22           O
ATOM   1067  OD2 ASP A 139     -16.330  -2.275  26.831  1.00 91.22           O
ATOM   1068  N   VAL A 140     -12.691  -2.225  22.844  1.00 94.28           N
ATOM   1069  CA  VAL A 140     -12.205  -1.947  21.477  1.00 94.28           C
ATOM   1070  C   VAL A 140     -10.682  -1.977  21.340  1.00 94.28           C
ATOM   1071  CB  VAL A 140     -12.749  -0.609  20.942  1.00 94.28           C
ATOM   1072  O   VAL A 140     -10.171  -2.164  20.240  1.00 94.28           O
ATOM   1073  CG1 VAL A 140     -14.279  -0.608  20.891  1.00 94.28           C
ATOM   1074  CG2 VAL A 140     -12.285   0.600  21.765  1.00 94.28           C
ATOM   1075  N   ASN A 141      -9.920  -1.830  22.431  1.00 94.51           N
ATOM   1076  CA  ASN A 141      -8.454  -1.735  22.374  1.00 94.51           C
ATOM   1077  C   ASN A 141      -7.804  -2.921  21.646  1.00 94.51           C
ATOM   1078  CB  ASN A 141      -7.890  -1.620  23.802  1.00 94.51           C
ATOM   1079  O   ASN A 141      -6.849  -2.737  20.891  1.00 94.51           O
ATOM   1080  CG  ASN A 141      -7.915  -0.209  24.364  1.00 94.51           C
ATOM   1081  ND2 ASN A 141      -7.669  -0.068  25.646  1.00 94.51           N
ATOM   1082  OD1 ASN A 141      -8.086   0.785  23.684  1.00 94.51           O
ATOM   1083  N   ARG A 142      -8.324  -4.142  21.835  1.00 92.60           N
ATOM   1084  CA  ARG A 142      -7.804  -5.333  21.144  1.00 92.60           C
ATOM   1085  C   ARG A 142      -7.963  -5.230  19.624  1.00 92.60           C
ATOM   1086  CB  ARG A 142      -8.499  -6.590  21.695  1.00 92.60           C
ATOM   1087  O   ARG A 142      -7.115  -5.744  18.895  1.00 92.60           O
ATOM   1088  CG  ARG A 142      -7.864  -7.876  21.144  1.00 92.60           C
ATOM   1089  CD  ARG A 142      -8.572  -9.121  21.681  1.00 92.60           C
ATOM   1090  NE  ARG A 142      -8.058 -10.345  21.034  1.00 92.60           N
ATOM   1091  NH1 ARG A 142      -9.684 -11.779  21.792  1.00 92.60           N
ATOM   1092  NH2 ARG A 142      -8.109 -12.539  20.411  1.00 92.60           N
ATOM   1093  CZ  ARG A 142      -8.615 -11.543  21.083  1.00 92.60           C
ATOM   1094  N   ASP A 143      -9.029  -4.593  19.156  1.00 92.73           N
ATOM   1095  CA  ASP A 143      -9.308  -4.379  17.737  1.00 92.73           C
ATOM   1096  C   ASP A 143      -8.437  -3.241  17.193  1.00 92.73           C
ATOM   1097  CB  ASP A 143     -10.821  -4.168  17.534  1.00 92.73           C
ATOM   1098  O   ASP A 143      -7.724  -3.438  16.213  1.00 92.73           O
ATOM   1099  CG  ASP A 143     -11.650  -5.322  18.123  1.00 92.73           C
ATOM   1100  OD1 ASP A 143     -11.208  -6.490  17.984  1.00 92.73           O
ATOM   1101  OD2 ASP A 143     -12.683  -5.070  18.776  1.00 92.73           O
ATOM   1102  N   LEU A 144      -8.352  -2.119  17.912  1.00 95.34           N
ATOM   1103  CA  LEU A 144      -7.526  -0.962  17.547  1.00 95.34           C
ATOM   1104  C   LEU A 144      -6.040  -1.319  17.368  1.00 95.34           C
ATOM   1105  CB  LEU A 144      -7.701   0.127  18.621  1.00 95.34           C
ATOM   1106  O   LEU A 144      -5.448  -1.035  16.325  1.00 95.34           O
ATOM   1107  CG  LEU A 144      -9.102   0.760  18.686  1.00 95.34           C
ATOM   1108  CD1 LEU A 144      -9.211   1.672  19.906  1.00 95.34           C
ATOM   1109  CD2 LEU A 144      -9.398   1.604  17.448  1.00 95.34           C
ATOM   1110  N   TYR A 145      -5.432  -2.014  18.336  1.00 94.40           N
ATOM   1111  CA  TYR A 145      -4.030  -2.440  18.216  1.00 94.40           C
ATOM   1112  C   TYR A 145      -3.819  -3.467  17.100  1.00 94.40           C
ATOM   1113  CB  TYR A 145      -3.519  -3.004  19.548  1.00 94.40           C
ATOM   1114  O   TYR A 145      -2.776  -3.467  16.444  1.00 94.40           O
ATOM   1115  CG  TYR A 145      -3.143  -1.930  20.547  1.00 94.40           C
ATOM   1116  CD1 TYR A 145      -2.014  -1.121  20.309  1.00 94.40           C
ATOM   1117  CD2 TYR A 145      -3.919  -1.723  21.702  1.00 94.40           C
ATOM   1118  CE1 TYR A 145      -1.688  -0.083  21.201  1.00 94.40           C
ATOM   1119  CE2 TYR A 145      -3.601  -0.686  22.594  1.00 94.40           C
ATOM   1120  OH  TYR A 145      -2.198   1.149  23.202  1.00 94.40           O
ATOM   1121  CZ  TYR A 145      -2.490   0.142  22.341  1.00 94.40           C
ATOM   1122  N   ARG A 146      -4.813  -4.324  16.853  1.00 91.35           N
ATOM   1123  CA  ARG A 146      -4.764  -5.289  15.755  1.00 91.35           C
ATOM   1124  C   ARG A 146      -4.833  -4.581  14.402  1.00 91.35           C
ATOM   1125  CB  ARG A 146      -5.875  -6.317  15.968  1.00 91.35           C
ATOM   1126  O   ARG A 146      -4.002  -4.872  13.547  1.00 91.35           O
ATOM   1127  CG  ARG A 146      -5.829  -7.459  14.952  1.00 91.35           C
ATOM   1128  CD  ARG A 146      -6.848  -8.535  15.341  1.00 91.35           C
ATOM   1129  NE  ARG A 146      -8.227  -8.057  15.179  1.00 91.35           N
ATOM   1130  NH1 ARG A 146      -8.918  -7.831  17.373  1.00 91.35           N
ATOM   1131  NH2 ARG A 146     -10.340  -7.537  15.708  1.00 91.35           N
ATOM   1132  CZ  ARG A 146      -9.145  -7.830  16.092  1.00 91.35           C
ATOM   1133  N   MET A 147      -5.718  -3.601  14.236  1.00 92.76           N
ATOM   1134  CA  MET A 147      -5.794  -2.766  13.033  1.00 92.76           C
ATOM   1135  C   MET A 147      -4.517  -1.937  12.825  1.00 92.76           C
ATOM   1136  CB  MET A 147      -7.019  -1.854  13.127  1.00 92.76           C
ATOM   1137  O   MET A 147      -4.024  -1.850  11.702  1.00 92.76           O
ATOM   1138  CG  MET A 147      -8.341  -2.618  13.028  1.00 92.76           C
ATOM   1139  SD  MET A 147      -9.785  -1.551  13.256  1.00 92.76           S
ATOM   1140  CE  MET A 147      -9.901  -0.799  11.609  1.00 92.76           C
ATOM   1141  N   LYS A 148      -3.905  -1.418  13.899  1.00 91.36           N
ATOM   1142  CA  LYS A 148      -2.605  -0.726  13.831  1.00 91.36           C
ATOM   1143  C   LYS A 148      -1.461  -1.633  13.392  1.00 91.36           C
ATOM   1144  CB  LYS A 148      -2.325  -0.031  15.166  1.00 91.36           C
ATOM   1145  O   LYS A 148      -0.652  -1.225  12.569  1.00 91.36           O
ATOM   1146  CG  LYS A 148      -0.997   0.743  15.217  1.00 91.36           C
ATOM   1147  CD  LYS A 148      -0.799   1.426  16.581  1.00 91.36           C
ATOM   1148  CE  LYS A 148       0.287   2.512  16.541  1.00 91.36           C
ATOM   1149  NZ  LYS A 148       1.629   2.002  16.177  1.00 91.36           N
ATOM   1150  N   SER A 149      -1.410  -2.880  13.871  1.00 85.53           N
ATOM   1151  CA  SER A 149      -0.399  -3.851  13.407  1.00 85.53           C
ATOM   1152  C   SER A 149      -0.524  -4.215  11.924  1.00 85.53           C
ATOM   1153  CB  SER A 149      -0.420  -5.128  14.257  1.00 85.53           C
ATOM   1154  O   SER A 149       0.431  -4.723  11.345  1.00 85.53           O
ATOM   1155  OG  SER A 149      -1.585  -5.913  14.071  1.00 85.53           O
ATOM   1156  N   ARG A 150      -1.683  -3.947  11.309  1.00 85.50           N
ATOM   1157  CA  ARG A 150      -1.942  -4.130   9.875  1.00 85.50           C
ATOM   1158  C   ARG A 150      -1.872  -2.817   9.085  1.00 85.50           C
ATOM   1159  CB  ARG A 150      -3.303  -4.810   9.667  1.00 85.50           C
ATOM   1160  O   ARG A 150      -2.305  -2.798   7.941  1.00 85.50           O
ATOM   1161  CG  ARG A 150      -3.432  -6.199  10.308  1.00 85.50           C
ATOM   1162  CD  ARG A 150      -4.825  -6.739   9.965  1.00 85.50           C
ATOM   1163  NE  ARG A 150      -5.297  -7.777  10.905  1.00 85.50           N
ATOM   1164  NH1 ARG A 150      -7.522  -7.535  10.387  1.00 85.50           N
ATOM   1165  NH2 ARG A 150      -6.960  -8.892  12.027  1.00 85.50           N
ATOM   1166  CZ  ARG A 150      -6.577  -8.064  11.101  1.00 85.50           C
ATOM   1167  N   HIS A 151      -1.375  -1.733   9.686  1.00 83.51           N
ATOM   1168  CA  HIS A 151      -1.292  -0.414   9.050  1.00 83.51           C
ATOM   1169  C   HIS A 151      -2.644   0.123   8.537  1.00 83.51           C
ATOM   1170  CB  HIS A 151      -0.188  -0.418   7.980  1.00 83.51           C
ATOM   1171  O   HIS A 151      -2.697   0.833   7.542  1.00 83.51           O
ATOM   1172  CG  HIS A 151       1.170  -0.734   8.540  1.00 83.51           C
ATOM   1173  CD2 HIS A 151       1.852  -1.918   8.451  1.00 83.51           C
ATOM   1174  ND1 HIS A 151       1.964   0.146   9.233  1.00 83.51           N
ATOM   1175  CE1 HIS A 151       3.102  -0.490   9.553  1.00 83.51           C
ATOM   1176  NE2 HIS A 151       3.076  -1.756   9.111  1.00 83.51           N
ATOM   1177  N   LEU A 152      -3.751  -0.208   9.214  1.00 88.15           N
ATOM   1178  CA  LEU A 152      -5.067   0.374   8.916  1.00 88.15           C
ATOM   1179  C   LEU A 152      -5.326   1.642   9.733  1.00 88.15           C
ATOM   1180  CB  LEU A 152      -6.164  -0.666   9.191  1.00 88.15           C
ATOM   1181  O   LEU A 152      -5.980   2.570   9.262  1.00 88.15           O
ATOM   1182  CG  LEU A 152      -6.119  -1.901   8.277  1.00 88.15           C
ATOM   1183  CD1 LEU A 152      -7.150  -2.921   8.766  1.00 88.15           C
ATOM   1184  CD2 LEU A 152      -6.430  -1.547   6.823  1.00 88.15           C
ATOM   1185  N   LEU A 153      -4.803   1.675  10.958  1.00 91.92           N
ATOM   1186  CA  LEU A 153      -4.926   2.786  11.899  1.00 91.92           C
ATOM   1187  C   LEU A 153      -3.549   3.187  12.424  1.00 91.92           C
ATOM   1188  CB  LEU A 153      -5.848   2.403  13.069  1.00 91.92           C
ATOM   1189  O   LEU A 153      -2.645   2.353  12.506  1.00 91.92           O
ATOM   1190  CG  LEU A 153      -7.283   1.999  12.689  1.00 91.92           C
ATOM   1191  CD1 LEU A 153      -8.055   1.685  13.969  1.00 91.92           C
ATOM   1192  CD2 LEU A 153      -8.047   3.083  11.934  1.00 91.92           C
ATOM   1193  N   ASP A 154      -3.418   4.438  12.842  1.00 91.15           N
ATOM   1194  CA  ASP A 154      -2.309   4.908  13.663  1.00 91.15           C
ATOM   1195  C   ASP A 154      -2.823   5.493  14.981  1.00 91.15           C
ATOM   1196  CB  ASP A 154      -1.426   5.903  12.893  1.00 91.15           C
ATOM   1197  O   ASP A 154      -4.011   5.787  15.131  1.00 91.15           O
ATOM   1198  CG  ASP A 154       0.021   5.923  13.415  1.00 91.15           C
ATOM   1199  OD1 ASP A 154       0.350   5.096  14.311  1.00 91.15           O
ATOM   1200  OD2 ASP A 154       0.805   6.735  12.890  1.00 91.15           O
ATOM   1201  N   MET A 155      -1.929   5.634  15.954  1.00 93.12           N
ATOM   1202  CA  MET A 155      -2.235   6.250  17.241  1.00 93.12           C
ATOM   1203  C   MET A 155      -1.256   7.388  17.483  1.00 93.12           C
ATOM   1204  CB  MET A 155      -2.178   5.197  18.358  1.00 93.12           C
ATOM   1205  O   MET A 155      -0.054   7.149  17.595  1.00 93.12           O
ATOM   1206  CG  MET A 155      -2.574   5.777  19.725  1.00 93.12           C
ATOM   1207  SD  MET A 155      -2.298   4.664  21.139  1.00 93.12           S
ATOM   1208  CE  MET A 155      -0.482   4.683  21.193  1.00 93.12           C
ATOM   1209  N   ASP A 156      -1.776   8.602  17.639  1.00 89.29           N
ATOM   1210  CA  ASP A 156      -0.970   9.713  18.125  1.00 89.29           C
ATOM   1211  C   ASP A 156      -0.635   9.484  19.607  1.00 89.29           C
ATOM   1212  CB  ASP A 156      -1.674  11.052  17.876  1.00 89.29           C
ATOM   1213  O   ASP A 156      -1.511   9.432  20.477  1.00 89.29           O
ATOM   1214  CG  ASP A 156      -0.926  12.203  18.555  1.00 89.29           C
ATOM   1215  OD1 ASP A 156       0.306  12.098  18.735  1.00 89.29           O
ATOM   1216  OD2 ASP A 156      -1.618  13.123  19.044  1.00 89.29           O
ATOM   1217  N   GLU A 157       0.655   9.327  19.897  1.00 88.07           N
ATOM   1218  CA  GLU A 157       1.173   9.103  21.246  1.00 88.07           C
ATOM   1219  C   GLU A 157       0.852  10.267  22.196  1.00 88.07           C
ATOM   1220  CB  GLU A 157       2.695   8.872  21.175  1.00 88.07           C
ATOM   1221  O   GLU A 157       0.649  10.013  23.389  1.00 88.07           O
ATOM   1222  CG  GLU A 157       3.094   7.435  20.785  1.00 88.07           C
ATOM   1223  CD  GLU A 157       2.971   6.412  21.930  1.00 88.07           C
ATOM   1224  OE1 GLU A 157       3.150   5.203  21.663  1.00 88.07           O
ATOM   1225  OE2 GLU A 157       2.619   6.808  23.071  1.00 88.07           O
ATOM   1226  N   GLN A 158       0.763  11.507  21.688  1.00 86.40           N
ATOM   1227  CA  GLN A 158       0.495  12.699  22.500  1.00 86.40           C
ATOM   1228  C   GLN A 158      -0.976  12.808  22.902  1.00 86.40           C
ATOM   1229  CB  GLN A 158       0.951  13.974  21.766  1.00 86.40           C
ATOM   1230  O   GLN A 158      -1.282  12.894  24.092  1.00 86.40           O
ATOM   1231  CG  GLN A 158       2.456  14.214  21.932  1.00 86.40           C
ATOM   1232  CD  GLN A 158       2.939  15.474  21.216  1.00 86.40           C
ATOM   1233  NE2 GLN A 158       3.882  16.201  21.774  1.00 86.40           N
ATOM   1234  OE1 GLN A 158       2.502  15.840  20.144  1.00 86.40           O
ATOM   1235  N   SER A 159      -1.897  12.783  21.939  1.00 90.12           N
ATOM   1236  CA  SER A 159      -3.334  12.918  22.223  1.00 90.12           C
ATOM   1237  C   SER A 159      -4.019  11.602  22.614  1.00 90.12           C
ATOM   1238  CB  SER A 159      -4.045  13.559  21.033  1.00 90.12           C
ATOM   1239  O   SER A 159      -5.162  11.612  23.084  1.00 90.12           O
ATOM   1240  OG  SER A 159      -3.977  12.702  19.919  1.00 90.12           O
ATOM   1241  N   LYS A 160      -3.344  10.456  22.430  1.00 91.59           N
ATOM   1242  CA  LYS A 160      -3.937   9.107  22.521  1.00 91.59           C
ATOM   1243  C   LYS A 160      -5.181   8.957  21.632  1.00 91.59           C
ATOM   1244  CB  LYS A 160      -4.174   8.694  23.990  1.00 91.59           C
ATOM   1245  O   LYS A 160      -6.096   8.191  21.958  1.00 91.59           O
ATOM   1246  CG  LYS A 160      -2.923   8.729  24.887  1.00 91.59           C
ATOM   1247  CD  LYS A 160      -1.818   7.779  24.397  1.00 91.59           C
ATOM   1248  CE  LYS A 160      -0.625   7.798  25.360  1.00 91.59           C
ATOM   1249  NZ  LYS A 160       0.555   7.092  24.791  1.00 91.59           N
ATOM   1250  N   ALA A 161      -5.228   9.711  20.535  1.00 94.79           N
ATOM   1251  CA  ALA A 161      -6.253   9.601  19.514  1.00 94.79           C
ATOM   1252  C   ALA A 161      -5.828   8.573  18.463  1.00 94.79           C
ATOM   1253  CB  ALA A 161      -6.537  10.975  18.903  1.00 94.79           C
ATOM   1254  O   ALA A 161      -4.670   8.511  18.049  1.00 94.79           O
ATOM   1255  N   TRP A 162      -6.789   7.765  18.044  1.00 95.89           N
ATOM   1256  CA  TRP A 162      -6.664   6.834  16.938  1.00 95.89           C
ATOM   1257  C   TRP A 162      -7.123   7.532  15.669  1.00 95.89           C
ATOM   1258  CB  TRP A 162      -7.495   5.587  17.230  1.00 95.89           C
ATOM   1259  O   TRP A 162      -8.168   8.180  15.667  1.00 95.89           O
ATOM   1260  CG  TRP A 162      -6.992   4.809  18.401  1.00 95.89           C
ATOM   1261  CD1 TRP A 162      -7.253   5.067  19.701  1.00 95.89           C
ATOM   1262  CD2 TRP A 162      -6.063   3.690  18.393  1.00 95.89           C
ATOM   1263  CE2 TRP A 162      -5.817   3.297  19.741  1.00 95.89           C
ATOM   1264  CE3 TRP A 162      -5.409   2.966  17.376  1.00 95.89           C
ATOM   1265  NE1 TRP A 162      -6.551   4.183  20.498  1.00 95.89           N
ATOM   1266  CH2 TRP A 162      -4.362   1.505  19.037  1.00 95.89           C
ATOM   1267  CZ2 TRP A 162      -4.980   2.222  20.072  1.00 95.89           C
ATOM   1268  CZ3 TRP A 162      -4.582   1.879  17.702  1.00 95.89           C
ATOM   1269  N   THR A 163      -6.349   7.394  14.605  1.00 94.52           N
ATOM   1270  CA  THR A 163      -6.647   7.944  13.282  1.00 94.52           C
ATOM   1271  C   THR A 163      -6.489   6.854  12.231  1.00 94.52           C
ATOM   1272  CB  THR A 163      -5.763   9.165  12.986  1.00 94.52           C
ATOM   1273  O   THR A 163      -5.862   5.823  12.482  1.00 94.52           O
ATOM   1274  CG2 THR A 163      -4.273   8.852  12.849  1.00 94.52           C
ATOM   1275  OG1 THR A 163      -6.191   9.770  11.789  1.00 94.52           O
ATOM   1276  N   ILE A 164      -7.054   7.065  11.046  1.00 90.62           N
ATOM   1277  CA  ILE A 164      -6.774   6.203   9.898  1.00 90.62           C
ATOM   1278  C   ILE A 164      -5.293   6.343   9.556  1.00 90.62           C
ATOM   1279  CB  ILE A 164      -7.705   6.537   8.717  1.00 90.62           C
ATOM   1280  O   ILE A 164      -4.787   7.462   9.464  1.00 90.62           O
ATOM   1281  CG1 ILE A 164      -9.151   6.172   9.120  1.00 90.62           C
ATOM   1282  CG2 ILE A 164      -7.273   5.777   7.449  1.00 90.62           C
ATOM   1283  CD1 ILE A 164     -10.214   6.571   8.095  1.00 90.62           C
ATOM   1284  N   TYR A 165      -4.602   5.214   9.385  1.00 86.76           N
ATOM   1285  CA  TYR A 165      -3.196   5.228   9.008  1.00 86.76           C
ATOM   1286  C   TYR A 165      -3.063   5.912   7.652  1.00 86.76           C
ATOM   1287  CB  TYR A 165      -2.616   3.811   8.960  1.00 86.76           C
ATOM   1288  O   TYR A 165      -3.560   5.427   6.633  1.00 86.76           O
ATOM   1289  CG  TYR A 165      -1.172   3.745   8.495  1.00 86.76           C
ATOM   1290  CD1 TYR A 165      -0.867   3.278   7.203  1.00 86.76           C
ATOM   1291  CD2 TYR A 165      -0.129   4.159   9.347  1.00 86.76           C
ATOM   1292  CE1 TYR A 165       0.471   3.196   6.775  1.00 86.76           C
ATOM   1293  CE2 TYR A 165       1.208   4.121   8.909  1.00 86.76           C
ATOM   1294  OH  TYR A 165       2.795   3.587   7.189  1.00 86.76           O
ATOM   1295  CZ  TYR A 165       1.509   3.635   7.619  1.00 86.76           C
ATOM   1296  N   ARG A 166      -2.389   7.056   7.659  1.00 73.67           N
ATOM   1297  CA  ARG A 166      -1.911   7.722   6.460  1.00 73.67           C
ATOM   1298  C   ARG A 166      -0.394   7.624   6.493  1.00 73.67           C
ATOM   1299  CB  ARG A 166      -2.408   9.167   6.407  1.00 73.67           C
ATOM   1300  O   ARG A 166       0.209   8.161   7.422  1.00 73.67           O
ATOM   1301  CG  ARG A 166      -3.915   9.189   6.136  1.00 73.67           C
ATOM   1302  CD  ARG A 166      -4.377  10.631   5.966  1.00 73.67           C
ATOM   1303  NE  ARG A 166      -5.828  10.694   5.708  1.00 73.67           N
ATOM   1304  NH1 ARG A 166      -6.021  12.939   6.081  1.00 73.67           N
ATOM   1305  NH2 ARG A 166      -7.842  11.745   5.556  1.00 73.67           N
ATOM   1306  CZ  ARG A 166      -6.556  11.789   5.780  1.00 73.67           C
END
