# Supplementary material for: Extensive Bioinformatics Analyses Reveal a Phylogenetically Conserved Winged Helix (WH) Domain (Zτ) of Topoisomerase IIα, Elucidating Its Very High Affinity for Left-Handed Z-DNA and Suggesting Novel Putative Functions
Source: Int J Mol Sci. 2023 Jun 27;24(13):10740. doi: 10.3390/ijms241310740 (PMC10341724; doi:10.3390/ijms241310740)
Supplement: Supplementary file 1 [file ijms-24-10740-s001.zip › Supplementary Material S3 - AlphaFold modelled PDB structures/Zbeta_ADAR1_P55265.pdb]

HEADER                                            01-JUN-22                     
TITLE     ALPHAFOLD MONOMER V2.0 PREDICTION FOR DOUBLE-STRANDED RNA-SPECIFIC    
TITLE    2 ADENOSINE DEAMINASE (P55265)                                         
COMPND    MOL_ID: 1;                                                            
COMPND   2 MOLECULE: DOUBLE-STRANDED RNA-SPECIFIC ADENOSINE DEAMINASE;          
COMPND   3 CHAIN: A                                                             
SOURCE    MOL_ID: 1;                                                            
SOURCE   2 ORGANISM_SCIENTIFIC: HOMO SAPIENS;                                   
SOURCE   3 ORGANISM_TAXID: 9606                                                 
REMARK   1                                                                      
REMARK   1 REFERENCE 1                                                          
REMARK   1  AUTH   JOHN JUMPER, RICHARD EVANS, ALEXANDER PRITZEL, TIM GREEN,    
REMARK   1  AUTH 2 MICHAEL FIGURNOV, OLAF RONNEBERGER, KATHRYN TUNYASUVUNAKOOL, 
REMARK   1  AUTH 3 RUSS BATES, AUGUSTIN ZIDEK, ANNA POTAPENKO, ALEX BRIDGLAND,  
REMARK   1  AUTH 4 CLEMENS MEYER, SIMON A A KOHL, ANDREW J BALLARD,             
REMARK   1  AUTH 5 ANDREW COWIE, BERNARDINO ROMERA-PAREDES, STANISLAV NIKOLOV,  
REMARK   1  AUTH 6 RISHUB JAIN, JONAS ADLER, TREVOR BACK, STIG PETERSEN,        
REMARK   1  AUTH 7 DAVID REIMAN, ELLEN CLANCY, MICHAL ZIELINSKI,                
REMARK   1  AUTH 8 MARTIN STEINEGGER, MICHALINA PACHOLSKA, TAMAS BERGHAMMER,    
REMARK   1  AUTH 9 DAVID SILVER, ORIOL VINYALS, ANDREW W SENIOR,                
REMARK   1  AUTH10 KORAY KAVUKCUOGLU, PUSHMEET KOHLI, DEMIS HASSABIS            
REMARK   1  TITL   HIGHLY ACCURATE PROTEIN STRUCTURE PREDICTION WITH ALPHAFOLD  
REMARK   1  REF    NATURE                        V. 596   583 2021              
REMARK   1  REFN                   ISSN 0028-0836                               
REMARK   1  PMID   34265844                                                     
REMARK   1  DOI    10.1038/s41586-021-03819-2                                   
REMARK   1                                                                      
REMARK   1 DISCLAIMERS                                                          
REMARK   1 ALPHAFOLD DATA, COPYRIGHT (2021) DEEPMIND TECHNOLOGIES LIMITED. THE  
REMARK   1 INFORMATION PROVIDED IS THEORETICAL MODELLING ONLY AND CAUTION SHOULD
REMARK   1 BE EXERCISED IN ITS USE. IT IS PROVIDED "AS-IS" WITHOUT ANY WARRANTY 
REMARK   1 OF ANY KIND, WHETHER EXPRESSED OR IMPLIED. NO WARRANTY IS GIVEN THAT 
REMARK   1 USE OF THE INFORMATION SHALL NOT INFRINGE THE RIGHTS OF ANY THIRD    
REMARK   1 PARTY. THE INFORMATION IS NOT INTENDED TO BE A SUBSTITUTE FOR        
REMARK   1 PROFESSIONAL MEDICAL ADVICE, DIAGNOSIS, OR TREATMENT, AND DOES NOT   
REMARK   1 CONSTITUTE MEDICAL OR OTHER PROFESSIONAL ADVICE. IT IS AVAILABLE FOR 
REMARK   1 ACADEMIC AND COMMERCIAL PURPOSES, UNDER CC-BY 4.0 LICENCE.           
DBREF  XXXX A    1  1226  UNP    P55265   DSRAD_HUMAN      1   1226             
SEQRES   1 A 1226  MET ASN PRO ARG GLN GLY TYR SER LEU SER GLY TYR TYR          
SEQRES   2 A 1226  THR HIS PRO PHE GLN GLY TYR GLU HIS ARG GLN LEU ARG          
SEQRES   3 A 1226  TYR GLN GLN PRO GLY PRO GLY SER SER PRO SER SER PHE          
SEQRES   4 A 1226  LEU LEU LYS GLN ILE GLU PHE LEU LYS GLY GLN LEU PRO          
SEQRES   5 A 1226  GLU ALA PRO VAL ILE GLY LYS GLN THR PRO SER LEU PRO          
SEQRES   6 A 1226  PRO SER LEU PRO GLY LEU ARG PRO ARG PHE PRO VAL LEU          
SEQRES   7 A 1226  LEU ALA SER SER THR ARG GLY ARG GLN VAL ASP ILE ARG          
SEQRES   8 A 1226  GLY VAL PRO ARG GLY VAL HIS LEU ARG SER GLN GLY LEU          
SEQRES   9 A 1226  GLN ARG GLY PHE GLN HIS PRO SER PRO ARG GLY ARG SER          
SEQRES  10 A 1226  LEU PRO GLN ARG GLY VAL ASP CYS LEU SER SER HIS PHE          
SEQRES  11 A 1226  GLN GLU LEU SER ILE TYR GLN ASP GLN GLU GLN ARG ILE          
SEQRES  12 A 1226  LEU LYS PHE LEU GLU GLU LEU GLY GLU GLY LYS ALA THR          
SEQRES  13 A 1226  THR ALA HIS ASP LEU SER GLY LYS LEU GLY THR PRO LYS          
SEQRES  14 A 1226  LYS GLU ILE ASN ARG VAL LEU TYR SER LEU ALA LYS LYS          
SEQRES  15 A 1226  GLY LYS LEU GLN LYS GLU ALA GLY THR PRO PRO LEU TRP          
SEQRES  16 A 1226  LYS ILE ALA VAL SER THR GLN ALA TRP ASN GLN HIS SER          
SEQRES  17 A 1226  GLY VAL VAL ARG PRO ASP GLY HIS SER GLN GLY ALA PRO          
SEQRES  18 A 1226  ASN SER ASP PRO SER LEU GLU PRO GLU ASP ARG ASN SER          
SEQRES  19 A 1226  THR SER VAL SER GLU ASP LEU LEU GLU PRO PHE ILE ALA          
SEQRES  20 A 1226  VAL SER ALA GLN ALA TRP ASN GLN HIS SER GLY VAL VAL          
SEQRES  21 A 1226  ARG PRO ASP SER HIS SER GLN GLY SER PRO ASN SER ASP          
SEQRES  22 A 1226  PRO GLY LEU GLU PRO GLU ASP SER ASN SER THR SER ALA          
SEQRES  23 A 1226  LEU GLU ASP PRO LEU GLU PHE LEU ASP MET ALA GLU ILE          
SEQRES  24 A 1226  LYS GLU LYS ILE CYS ASP TYR LEU PHE ASN VAL SER ASP          
SEQRES  25 A 1226  SER SER ALA LEU ASN LEU ALA LYS ASN ILE GLY LEU THR          
SEQRES  26 A 1226  LYS ALA ARG ASP ILE ASN ALA VAL LEU ILE ASP MET GLU          
SEQRES  27 A 1226  ARG GLN GLY ASP VAL TYR ARG GLN GLY THR THR PRO PRO          
SEQRES  28 A 1226  ILE TRP HIS LEU THR ASP LYS LYS ARG GLU ARG MET GLN          
SEQRES  29 A 1226  ILE LYS ARG ASN THR ASN SER VAL PRO GLU THR ALA PRO          
SEQRES  30 A 1226  ALA ALA ILE PRO GLU THR LYS ARG ASN ALA GLU PHE LEU          
SEQRES  31 A 1226  THR CYS ASN ILE PRO THR SER ASN ALA SER ASN ASN MET          
SEQRES  32 A 1226  VAL THR THR GLU LYS VAL GLU ASN GLY GLN GLU PRO VAL          
SEQRES  33 A 1226  ILE LYS LEU GLU ASN ARG GLN GLU ALA ARG PRO GLU PRO          
SEQRES  34 A 1226  ALA ARG LEU LYS PRO PRO VAL HIS TYR ASN GLY PRO SER          
SEQRES  35 A 1226  LYS ALA GLY TYR VAL ASP PHE GLU ASN GLY GLN TRP ALA          
SEQRES  36 A 1226  THR ASP ASP ILE PRO ASP ASP LEU ASN SER ILE ARG ALA          
SEQRES  37 A 1226  ALA PRO GLY GLU PHE ARG ALA ILE MET GLU MET PRO SER          
SEQRES  38 A 1226  PHE TYR SER HIS GLY LEU PRO ARG CYS SER PRO TYR LYS          
SEQRES  39 A 1226  LYS LEU THR GLU CYS GLN LEU LYS ASN PRO ILE SER GLY          
SEQRES  40 A 1226  LEU LEU GLU TYR ALA GLN PHE ALA SER GLN THR CYS GLU          
SEQRES  41 A 1226  PHE ASN MET ILE GLU GLN SER GLY PRO PRO HIS GLU PRO          
SEQRES  42 A 1226  ARG PHE LYS PHE GLN VAL VAL ILE ASN GLY ARG GLU PHE          
SEQRES  43 A 1226  PRO PRO ALA GLU ALA GLY SER LYS LYS VAL ALA LYS GLN          
SEQRES  44 A 1226  ASP ALA ALA MET LYS ALA MET THR ILE LEU LEU GLU GLU          
SEQRES  45 A 1226  ALA LYS ALA LYS ASP SER GLY LYS SER GLU GLU SER SER          
SEQRES  46 A 1226  HIS TYR SER THR GLU LYS GLU SER GLU LYS THR ALA GLU          
SEQRES  47 A 1226  SER GLN THR PRO THR PRO SER ALA THR SER PHE PHE SER          
SEQRES  48 A 1226  GLY LYS SER PRO VAL THR THR LEU LEU GLU CYS MET HIS          
SEQRES  49 A 1226  LYS LEU GLY ASN SER CYS GLU PHE ARG LEU LEU SER LYS          
SEQRES  50 A 1226  GLU GLY PRO ALA HIS GLU PRO LYS PHE GLN TYR CYS VAL          
SEQRES  51 A 1226  ALA VAL GLY ALA GLN THR PHE PRO SER VAL SER ALA PRO          
SEQRES  52 A 1226  SER LYS LYS VAL ALA LYS GLN MET ALA ALA GLU GLU ALA          
SEQRES  53 A 1226  MET LYS ALA LEU HIS GLY GLU ALA THR ASN SER MET ALA          
SEQRES  54 A 1226  SER ASP ASN GLN PRO GLU GLY MET ILE SER GLU SER LEU          
SEQRES  55 A 1226  ASP ASN LEU GLU SER MET MET PRO ASN LYS VAL ARG LYS          
SEQRES  56 A 1226  ILE GLY GLU LEU VAL ARG TYR LEU ASN THR ASN PRO VAL          
SEQRES  57 A 1226  GLY GLY LEU LEU GLU TYR ALA ARG SER HIS GLY PHE ALA          
SEQRES  58 A 1226  ALA GLU PHE LYS LEU VAL ASP GLN SER GLY PRO PRO HIS          
SEQRES  59 A 1226  GLU PRO LYS PHE VAL TYR GLN ALA LYS VAL GLY GLY ARG          
SEQRES  60 A 1226  TRP PHE PRO ALA VAL CYS ALA HIS SER LYS LYS GLN GLY          
SEQRES  61 A 1226  LYS GLN GLU ALA ALA ASP ALA ALA LEU ARG VAL LEU ILE          
SEQRES  62 A 1226  GLY GLU ASN GLU LYS ALA GLU ARG MET GLY PHE THR GLU          
SEQRES  63 A 1226  VAL THR PRO VAL THR GLY ALA SER LEU ARG ARG THR MET          
SEQRES  64 A 1226  LEU LEU LEU SER ARG SER PRO GLU ALA GLN PRO LYS THR          
SEQRES  65 A 1226  LEU PRO LEU THR GLY SER THR PHE HIS ASP GLN ILE ALA          
SEQRES  66 A 1226  MET LEU SER HIS ARG CYS PHE ASN THR LEU THR ASN SER          
SEQRES  67 A 1226  PHE GLN PRO SER LEU LEU GLY ARG LYS ILE LEU ALA ALA          
SEQRES  68 A 1226  ILE ILE MET LYS LYS ASP SER GLU ASP MET GLY VAL VAL          
SEQRES  69 A 1226  VAL SER LEU GLY THR GLY ASN ARG CYS VAL LYS GLY ASP          
SEQRES  70 A 1226  SER LEU SER LEU LYS GLY GLU THR VAL ASN ASP CYS HIS          
SEQRES  71 A 1226  ALA GLU ILE ILE SER ARG ARG GLY PHE ILE ARG PHE LEU          
SEQRES  72 A 1226  TYR SER GLU LEU MET LYS TYR ASN SER GLN THR ALA LYS          
SEQRES  73 A 1226  ASP SER ILE PHE GLU PRO ALA LYS GLY GLY GLU LYS LEU          
SEQRES  74 A 1226  GLN ILE LYS LYS THR VAL SER PHE HIS LEU TYR ILE SER          
SEQRES  75 A 1226  THR ALA PRO CYS GLY ASP GLY ALA LEU PHE ASP LYS SER          
SEQRES  76 A 1226  CYS SER ASP ARG ALA MET GLU SER THR GLU SER ARG HIS          
SEQRES  77 A 1226  TYR PRO VAL PHE GLU ASN PRO LYS GLN GLY LYS LEU ARG          
SEQRES  78 A 1226  THR LYS VAL GLU ASN GLY GLU GLY THR ILE PRO VAL GLU          
SEQRES  79 A 1226  SER SER ASP ILE VAL PRO THR TRP ASP GLY ILE ARG LEU          
SEQRES  80 A 1226  GLY GLU ARG LEU ARG THR MET SER CYS SER ASP LYS ILE          
SEQRES  81 A 1226  LEU ARG TRP ASN VAL LEU GLY LEU GLN GLY ALA LEU LEU          
SEQRES  82 A 1226  THR HIS PHE LEU GLN PRO ILE TYR LEU LYS SER VAL THR          
SEQRES  83 A 1226  LEU GLY TYR LEU PHE SER GLN GLY HIS LEU THR ARG ALA          
SEQRES  84 A 1226  ILE CYS CYS ARG VAL THR ARG ASP GLY SER ALA PHE GLU          
SEQRES  85 A 1226  ASP GLY LEU ARG HIS PRO PHE ILE VAL ASN HIS PRO LYS          
SEQRES  86 A 1226  VAL GLY ARG VAL SER ILE TYR ASP SER LYS ARG GLN SER          
SEQRES  87 A 1226  GLY LYS THR LYS GLU THR SER VAL ASN TRP CYS LEU ALA          
SEQRES  88 A 1226  ASP GLY TYR ASP LEU GLU ILE LEU ASP GLY THR ARG GLY          
SEQRES  89 A 1226  THR VAL ASP GLY PRO ARG ASN GLU LEU SER ARG VAL SER          
SEQRES  90 A 1226  LYS LYS ASN ILE PHE LEU LEU PHE LYS LYS LEU CYS SER          
SEQRES  91 A 1226  PHE ARG TYR ARG ARG ASP LEU LEU ARG LEU SER TYR GLY          
SEQRES  92 A 1226  GLU ALA LYS LYS ALA ALA ARG ASP TYR GLU THR ALA LYS          
SEQRES  93 A 1226  ASN TYR PHE LYS LYS GLY LEU LYS ASP MET GLY TYR GLY          
SEQRES  94 A 1226  ASN TRP ILE SER LYS PRO GLN GLU GLU LYS ASN PHE TYR          
SEQRES  95 A 1226  LEU CYS PRO VAL                                              
HELIX    1   1 SER A   37  LYS A   48  1                                  12
HELIX    2   2 SER A  128  GLU A  149  1                                  22
HELIX    3   3 ASP A  160  LEU A  165  1                                   6
HELIX    4   4 LYS A  169  LYS A  181  1                                  13
HELIX    5   5 MET A  296  ASN A  309  1                                  14
HELIX    6   6 ALA A  315  ILE A  322  1                                   8
HELIX    7   7 ALA A  327  GLN A  340  1                                  14
HELIX    8   8 ASP A  357  ASN A  370  1                                  14
HELIX    9   9 ASP A  461  ASN A  464  1                                   4
HELIX   10  10 GLU A  472  MET A  477  1                                   6
HELIX   11  11 PRO A  492  LEU A  501  1                                  10
HELIX   12  12 PRO A  504  PHE A  514  1                                  11
HELIX   13  13 LYS A  554  SER A  578  1                                  25
HELIX   14  14 PRO A  615  LYS A  625  1                                  11
HELIX   15  15 LYS A  665  MET A  688  1                                  24
HELIX   16  16 ASP A  703  MET A  708  1                                   6
HELIX   17  17 ASN A  711  THR A  725  1                                  15
HELIX   18  18 PRO A  727  HIS A  738  1                                  12
HELIX   19  19 LYS A  777  ARG A  801  1                                  25
HELIX   20  20 GLY A  812  LEU A  822  1                                  11
HELIX   21  21 PHE A  840  THR A  856  1                                  17
HELIX   22  22 PRO A  861  LEU A  863  1                                   3
HELIX   23  23 GLY A  896  SER A  898  1                                   3
HELIX   24  24 ALA A  911  LYS A  929  1                                  19
HELIX   25  25 ASP A  968  ALA A  970  1                                   3
HELIX   26  26 LYS A  974  CYS A  976  1                                   3
HELIX   27  27 TRP A 1022  LEU A 1027  1                                   6
HELIX   28  28 CYS A 1036  LEU A 1046  1                                  11
HELIX   29  29 ALA A 1051  THR A 1054  1                                   4
HELIX   30  30 GLN A 1073  THR A 1085  1                                  13
HELIX   31  31 ALA A 1090  ASP A 1093  1                                   4
HELIX   32  32 LEU A 1130  ASP A 1132  1                                   3
HELIX   33  33 LYS A 1158  PHE A 1171  1                                  14
HELIX   34  34 ARG A 1175  LEU A 1178  1                                   4
HELIX   35  35 TYR A 1182  LYS A 1187  1                                   6
HELIX   36  36 ARG A 1190  ASP A 1205  1                                  16
HELIX   37  37 GLU A 1217  LYS A 1219  1                                   3
SHEET    1   1 1 LEU A 185  LYS A 187  0
SHEET    2   2 1 TRP A 195  ILE A 197  0
SHEET    3   3 1 ASP A 312  SER A 314  0
SHEET    4   4 1 VAL A 343  GLN A 346  0
SHEET    5   5 1 ILE A 352  LEU A 355  0
SHEET    6   6 1 CYS A 519  SER A 527  0
SHEET    7   7 1 ARG A 534  ILE A 541  0
SHEET    8   8 1 ALA A 549  ALA A 551  0
SHEET    9   9 1 CYS A 630  GLU A 638  0
SHEET   10  10 1 LYS A 645  VAL A 652  0
SHEET   11  11 1 VAL A 660  ALA A 662  0
SHEET   12  12 1 ALA A 742  SER A 750  0
SHEET   13  13 1 LYS A 757  VAL A 764  0
SHEET   14  14 1 ALA A 771  ALA A 774  0
SHEET   15  15 1 LEU A 869  LYS A 875  0
SHEET   16  16 1 VAL A 883  THR A 889  0
SHEET   17  17 1 ASN A 891  CYS A 893  0
SHEET   18  18 1 ASP A 908  HIS A 910  0
SHEET   19  19 1 PHE A 940  PRO A 942  0
SHEET   20  20 1 LEU A 949  ILE A 951  0
SHEET   21  21 1 SER A 956  ILE A 961  0
SHEET   22  22 1 ARG A1001  LYS A1003  0
SHEET   23  23 1 THR A1010  PRO A1012  0
SHEET   24  24 1 SER A1064  LEU A1067  0
SHEET   25  25 1 LYS A1105  ARG A1108  0
SHEET   26  26 1 THR A1124  CYS A1129  0
SHEET   27  27 1 GLU A1137  ASP A1140  0
CRYST1    1.000    1.000    1.000  90.00  90.00  90.00 P 1           1          
ORIGX1      1.000000  0.000000  0.000000        0.00000                         
ORIGX2      0.000000  1.000000  0.000000        0.00000                         
ORIGX3      0.000000  0.000000  1.000000        0.00000                         
SCALE1      1.000000  0.000000  0.000000        0.00000                         
SCALE2      0.000000  1.000000  0.000000        0.00000                         
SCALE3      0.000000  0.000000  1.000000        0.00000                         
ATOM   2249  N   LEU A 291      25.136  28.156 -21.311  1.00 35.42           N
ATOM   2250  CA  LEU A 291      25.724  26.819 -21.500  1.00 35.42           C
ATOM   2251  C   LEU A 291      24.736  25.764 -22.029  1.00 35.42           C
ATOM   2252  CB  LEU A 291      26.500  26.380 -20.235  1.00 35.42           C
ATOM   2253  O   LEU A 291      24.661  24.638 -21.530  1.00 35.42           O
ATOM   2254  CG  LEU A 291      27.849  27.094 -20.034  1.00 35.42           C
ATOM   2255  CD1 LEU A 291      28.399  26.769 -18.642  1.00 35.42           C
ATOM   2256  CD2 LEU A 291      28.900  26.643 -21.055  1.00 35.42           C
ATOM   2257  N   GLU A 292      24.002  26.104 -23.087  1.00 32.63           N
ATOM   2258  CA  GLU A 292      23.300  25.087 -23.867  1.00 32.63           C
ATOM   2259  C   GLU A 292      24.303  24.269 -24.711  1.00 32.63           C
ATOM   2260  CB  GLU A 292      22.185  25.700 -24.731  1.00 32.63           C
ATOM   2261  O   GLU A 292      25.119  24.830 -25.434  1.00 32.63           O
ATOM   2262  CG  GLU A 292      21.123  26.497 -23.941  1.00 32.63           C
ATOM   2263  CD  GLU A 292      19.688  26.158 -24.378  1.00 32.63           C
ATOM   2264  OE1 GLU A 292      18.837  25.906 -23.494  1.00 32.63           O
ATOM   2265  OE2 GLU A 292      19.425  25.887 -25.572  1.00 32.63           O
ATOM   2266  N   PHE A 293      24.195  22.935 -24.659  1.00 38.66           N
ATOM   2267  CA  PHE A 293      24.938  21.964 -25.489  1.00 38.66           C
ATOM   2268  C   PHE A 293      26.471  21.865 -25.286  1.00 38.66           C
ATOM   2269  CB  PHE A 293      24.556  22.109 -26.976  1.00 38.66           C
ATOM   2270  O   PHE A 293      27.255  22.119 -26.196  1.00 38.66           O
ATOM   2271  CG  PHE A 293      23.071  22.046 -27.282  1.00 38.66           C
ATOM   2272  CD1 PHE A 293      22.444  20.807 -27.509  1.00 38.66           C
ATOM   2273  CD2 PHE A 293      22.325  23.234 -27.394  1.00 38.66           C
ATOM   2274  CE1 PHE A 293      21.081  20.758 -27.859  1.00 38.66           C
ATOM   2275  CE2 PHE A 293      20.958  23.187 -27.719  1.00 38.66           C
ATOM   2276  CZ  PHE A 293      20.339  21.949 -27.968  1.00 38.66           C
ATOM   2277  N   LEU A 294      26.889  21.305 -24.145  1.00 53.73           N
ATOM   2278  CA  LEU A 294      28.043  20.388 -24.104  1.00 53.73           C
ATOM   2279  C   LEU A 294      27.534  18.942 -24.020  1.00 53.73           C
ATOM   2280  CB  LEU A 294      28.973  20.724 -22.921  1.00 53.73           C
ATOM   2281  O   LEU A 294      26.556  18.678 -23.316  1.00 53.73           O
ATOM   2282  CG  LEU A 294      30.058  21.762 -23.260  1.00 53.73           C
ATOM   2283  CD1 LEU A 294      30.683  22.301 -21.971  1.00 53.73           C
ATOM   2284  CD2 LEU A 294      31.186  21.141 -24.092  1.00 53.73           C
ATOM   2285  N   ASP A 295      28.183  18.003 -24.714  1.00 71.01           N
ATOM   2286  CA  ASP A 295      27.815  16.586 -24.628  1.00 71.01           C
ATOM   2287  C   ASP A 295      28.323  15.974 -23.310  1.00 71.01           C
ATOM   2288  CB  ASP A 295      28.283  15.805 -25.872  1.00 71.01           C
ATOM   2289  O   ASP A 295      29.500  16.064 -22.954  1.00 71.01           O
ATOM   2290  CG  ASP A 295      27.735  14.368 -25.952  1.00 71.01           C
ATOM   2291  OD1 ASP A 295      27.108  13.898 -24.971  1.00 71.01           O
ATOM   2292  OD2 ASP A 295      27.968  13.708 -26.984  1.00 71.01           O
ATOM   2293  N   MET A 296      27.431  15.287 -22.598  1.00 77.43           N
ATOM   2294  CA  MET A 296      27.757  14.507 -21.404  1.00 77.43           C
ATOM   2295  C   MET A 296      28.788  13.403 -21.696  1.00 77.43           C
ATOM   2296  CB  MET A 296      26.466  13.890 -20.844  1.00 77.43           C
ATOM   2297  O   MET A 296      29.527  13.017 -20.790  1.00 77.43           O
ATOM   2298  CG  MET A 296      25.521  14.943 -20.246  1.00 77.43           C
ATOM   2299  SD  MET A 296      26.010  15.588 -18.621  1.00 77.43           S
ATOM   2300  CE  MET A 296      25.498  14.214 -17.556  1.00 77.43           C
ATOM   2301  N   ALA A 297      28.869  12.897 -22.932  1.00 82.77           N
ATOM   2302  CA  ALA A 297      29.922  11.973 -23.350  1.00 82.77           C
ATOM   2303  C   ALA A 297      31.299  12.657 -23.431  1.00 82.77           C
ATOM   2304  CB  ALA A 297      29.523  11.340 -24.687  1.00 82.77           C
ATOM   2305  O   ALA A 297      32.279  12.115 -22.921  1.00 82.77           O
ATOM   2306  N   GLU A 298      31.370  13.867 -23.992  1.00 87.06           N
ATOM   2307  CA  GLU A 298      32.612  14.639 -24.126  1.00 87.06           C
ATOM   2308  C   GLU A 298      33.153  15.084 -22.757  1.00 87.06           C
ATOM   2309  CB  GLU A 298      32.338  15.853 -25.028  1.00 87.06           C
ATOM   2310  O   GLU A 298      34.348  14.960 -22.482  1.00 87.06           O
ATOM   2311  CG  GLU A 298      33.629  16.547 -25.480  1.00 87.06           C
ATOM   2312  CD  GLU A 298      33.389  17.928 -26.104  1.00 87.06           C
ATOM   2313  OE1 GLU A 298      34.395  18.669 -26.204  1.00 87.06           O
ATOM   2314  OE2 GLU A 298      32.229  18.296 -26.372  1.00 87.06           O
ATOM   2315  N   ILE A 299      32.268  15.530 -21.853  1.00 90.62           N
ATOM   2316  CA  ILE A 299      32.637  15.862 -20.468  1.00 90.62           C
ATOM   2317  C   ILE A 299      33.202  14.622 -19.753  1.00 90.62           C
ATOM   2318  CB  ILE A 299      31.439  16.489 -19.709  1.00 90.62           C
ATOM   2319  O   ILE A 299      34.223  14.720 -19.070  1.00 90.62           O
ATOM   2320  CG1 ILE A 299      31.015  17.832 -20.355  1.00 90.62           C
ATOM   2321  CG2 ILE A 299      31.802  16.730 -18.231  1.00 90.62           C
ATOM   2322  CD1 ILE A 299      29.721  18.424 -19.775  1.00 90.62           C
ATOM   2323  N   LYS A 300      32.594  13.440 -19.941  1.00 92.25           N
ATOM   2324  CA  LYS A 300      33.117  12.177 -19.393  1.00 92.25           C
ATOM   2325  C   LYS A 300      34.484  11.811 -19.964  1.00 92.25           C
ATOM   2326  CB  LYS A 300      32.138  11.021 -19.628  1.00 92.25           C
ATOM   2327  O   LYS A 300      35.352  11.434 -19.185  1.00 92.25           O
ATOM   2328  CG  LYS A 300      30.973  11.052 -18.639  1.00 92.25           C
ATOM   2329  CD  LYS A 300      30.031   9.880 -18.905  1.00 92.25           C
ATOM   2330  CE  LYS A 300      28.893   9.928 -17.889  1.00 92.25           C
ATOM   2331  NZ  LYS A 300      28.033   8.731 -17.985  1.00 92.25           N
ATOM   2332  N   GLU A 301      34.693  11.915 -21.278  1.00 91.68           N
ATOM   2333  CA  GLU A 301      35.982  11.566 -21.895  1.00 91.68           C
ATOM   2334  C   GLU A 301      37.099  12.500 -21.402  1.00 91.68           C
ATOM   2335  CB  GLU A 301      35.849  11.473 -23.433  1.00 91.68           C
ATOM   2336  O   GLU A 301      38.124  12.014 -20.927  1.00 91.68           O
ATOM   2337  CG  GLU A 301      37.073  10.799 -24.100  1.00 91.68           C
ATOM   2338  CD  GLU A 301      36.763  10.135 -25.464  1.00 91.68           C
ATOM   2339  OE1 GLU A 301      37.240   8.985 -25.704  1.00 91.68           O
ATOM   2340  OE2 GLU A 301      36.005  10.731 -26.257  1.00 91.68           O
ATOM   2341  N   LYS A 302      36.853  13.817 -21.331  1.00 93.24           N
ATOM   2342  CA  LYS A 302      37.806  14.795 -20.770  1.00 93.24           C
ATOM   2343  C   LYS A 302      38.131  14.552 -19.286  1.00 93.24           C
ATOM   2344  CB  LYS A 302      37.270  16.218 -20.995  1.00 93.24           C
ATOM   2345  O   LYS A 302      39.295  14.647 -18.897  1.00 93.24           O
ATOM   2346  CG  LYS A 302      37.315  16.643 -22.470  1.00 93.24           C
ATOM   2347  CD  LYS A 302      36.602  17.986 -22.678  1.00 93.24           C
ATOM   2348  CE  LYS A 302      36.833  18.477 -24.109  1.00 93.24           C
ATOM   2349  NZ  LYS A 302      36.013  19.669 -24.431  1.00 93.24           N
ATOM   2350  N   ILE A 303      37.142  14.198 -18.455  1.00 93.87           N
ATOM   2351  CA  ILE A 303      37.380  13.807 -17.049  1.00 93.87           C
ATOM   2352  C   ILE A 303      38.206  12.514 -16.976  1.00 93.87           C
ATOM   2353  CB  ILE A 303      36.043  13.688 -16.271  1.00 93.87           C
ATOM   2354  O   ILE A 303      39.121  12.417 -16.156  1.00 93.87           O
ATOM   2355  CG1 ILE A 303      35.434  15.093 -16.058  1.00 93.87           C
ATOM   2356  CG2 ILE A 303      36.224  12.999 -14.902  1.00 93.87           C
ATOM   2357  CD1 ILE A 303      33.997  15.087 -15.516  1.00 93.87           C
ATOM   2358  N   CYS A 304      37.917  11.531 -17.834  1.00 93.03           N
ATOM   2359  CA  CYS A 304      38.671  10.283 -17.904  1.00 93.03           C
ATOM   2360  C   CYS A 304      40.128  10.502 -18.320  1.00 93.03           C
ATOM   2361  CB  CYS A 304      37.984   9.304 -18.862  1.00 93.03           C
ATOM   2362  O   CYS A 304      41.008   9.979 -17.647  1.00 93.03           O
ATOM   2363  SG  CYS A 304      36.484   8.626 -18.106  1.00 93.03           S
ATOM   2364  N   ASP A 305      40.407  11.261 -19.382  1.00 91.38           N
ATOM   2365  CA  ASP A 305      41.783  11.502 -19.838  1.00 91.38           C
ATOM   2366  C   ASP A 305      42.600  12.313 -18.823  1.00 91.38           C
ATOM   2367  CB  ASP A 305      41.787  12.162 -21.227  1.00 91.38           C
ATOM   2368  O   ASP A 305      43.785  12.027 -18.628  1.00 91.38           O
ATOM   2369  CG  ASP A 305      41.667  11.134 -22.361  1.00 91.38           C
ATOM   2370  OD1 ASP A 305      42.409  10.117 -22.313  1.00 91.38           O
ATOM   2371  OD2 ASP A 305      40.883  11.376 -23.296  1.00 91.38           O
ATOM   2372  N   TYR A 306      41.973  13.249 -18.101  1.00 93.73           N
ATOM   2373  CA  TYR A 306      42.635  13.946 -16.998  1.00 93.73           C
ATOM   2374  C   TYR A 306      42.965  12.998 -15.833  1.00 93.73           C
ATOM   2375  CB  TYR A 306      41.801  15.148 -16.542  1.00 93.73           C
ATOM   2376  O   TYR A 306      44.122  12.924 -15.427  1.00 93.73           O
ATOM   2377  CG  TYR A 306      42.548  16.007 -15.540  1.00 93.73           C
ATOM   2378  CD1 TYR A 306      42.509  15.681 -14.171  1.00 93.73           C
ATOM   2379  CD2 TYR A 306      43.355  17.073 -15.984  1.00 93.73           C
ATOM   2380  CE1 TYR A 306      43.244  16.437 -13.241  1.00 93.73           C
ATOM   2381  CE2 TYR A 306      44.105  17.821 -15.056  1.00 93.73           C
ATOM   2382  OH  TYR A 306      44.736  18.249 -12.775  1.00 93.73           O
ATOM   2383  CZ  TYR A 306      44.036  17.518 -13.681  1.00 93.73           C
ATOM   2384  N   LEU A 307      41.996  12.220 -15.329  1.00 94.24           N
ATOM   2385  CA  LEU A 307      42.215  11.243 -14.243  1.00 94.24           C
ATOM   2386  C   LEU A 307      43.000   9.988 -14.685  1.00 94.24           C
ATOM   2387  CB  LEU A 307      40.866  10.853 -13.612  1.00 94.24           C
ATOM   2388  O   LEU A 307      43.380   9.150 -13.866  1.00 94.24           O
ATOM   2389  CG  LEU A 307      40.134  11.968 -12.852  1.00 94.24           C
ATOM   2390  CD1 LEU A 307      38.775  11.446 -12.378  1.00 94.24           C
ATOM   2391  CD2 LEU A 307      40.919  12.434 -11.622  1.00 94.24           C
ATOM   2392  N   PHE A 308      43.262   9.832 -15.982  1.00 92.75           N
ATOM   2393  CA  PHE A 308      44.236   8.873 -16.487  1.00 92.75           C
ATOM   2394  C   PHE A 308      45.656   9.428 -16.329  1.00 92.75           C
ATOM   2395  CB  PHE A 308      43.911   8.507 -17.938  1.00 92.75           C
ATOM   2396  O   PHE A 308      46.524   8.731 -15.809  1.00 92.75           O
ATOM   2397  CG  PHE A 308      44.783   7.392 -18.473  1.00 92.75           C
ATOM   2398  CD1 PHE A 308      46.081   7.672 -18.938  1.00 92.75           C
ATOM   2399  CD2 PHE A 308      44.322   6.066 -18.454  1.00 92.75           C
ATOM   2400  CE1 PHE A 308      46.912   6.636 -19.395  1.00 92.75           C
ATOM   2401  CE2 PHE A 308      45.153   5.032 -18.920  1.00 92.75           C
ATOM   2402  CZ  PHE A 308      46.442   5.315 -19.394  1.00 92.75           C
ATOM   2403  N   ASN A 309      45.885  10.679 -16.733  1.00 89.73           N
ATOM   2404  CA  ASN A 309      47.202  11.318 -16.680  1.00 89.73           C
ATOM   2405  C   ASN A 309      47.585  11.817 -15.264  1.00 89.73           C
ATOM   2406  CB  ASN A 309      47.220  12.465 -17.707  1.00 89.73           C
ATOM   2407  O   ASN A 309      48.769  11.994 -14.986  1.00 89.73           O
ATOM   2408  CG  ASN A 309      47.054  12.069 -19.175  1.00 89.73           C
ATOM   2409  ND2 ASN A 309      46.828  13.050 -20.017  1.00 89.73           N
ATOM   2410  OD1 ASN A 309      47.137  10.926 -19.616  1.00 89.73           O
ATOM   2411  N   VAL A 310      46.611  12.038 -14.375  1.00 89.40           N
ATOM   2412  CA  VAL A 310      46.782  12.486 -12.980  1.00 89.40           C
ATOM   2413  C   VAL A 310      46.139  11.460 -12.039  1.00 89.40           C
ATOM   2414  CB  VAL A 310      46.175  13.892 -12.771  1.00 89.40           C
ATOM   2415  O   VAL A 310      45.073  10.937 -12.350  1.00 89.40           O
ATOM   2416  CG1 VAL A 310      46.506  14.455 -11.383  1.00 89.40           C
ATOM   2417  CG2 VAL A 310      46.705  14.901 -13.802  1.00 89.40           C
ATOM   2418  N   SER A 311      46.768  11.159 -10.898  1.00 82.21           N
ATOM   2419  CA  SER A 311      46.282  10.171  -9.914  1.00 82.21           C
ATOM   2420  C   SER A 311      44.855  10.446  -9.437  1.00 82.21           C
ATOM   2421  CB  SER A 311      47.214  10.162  -8.689  1.00 82.21           C
ATOM   2422  O   SER A 311      44.022   9.539  -9.374  1.00 82.21           O
ATOM   2423  OG  SER A 311      47.551  11.479  -8.280  1.00 82.21           O
ATOM   2424  N   ASP A 312      44.597  11.709  -9.111  1.00 89.47           N
ATOM   2425  CA  ASP A 312      43.410  12.166  -8.406  1.00 89.47           C
ATOM   2426  C   ASP A 312      43.135  13.662  -8.656  1.00 89.47           C
ATOM   2427  CB  ASP A 312      43.605  11.887  -6.909  1.00 89.47           C
ATOM   2428  O   ASP A 312      43.988  14.419  -9.135  1.00 89.47           O
ATOM   2429  CG  ASP A 312      44.715  12.745  -6.300  1.00 89.47           C
ATOM   2430  OD1 ASP A 312      44.371  13.830  -5.774  1.00 89.47           O
ATOM   2431  OD2 ASP A 312      45.895  12.332  -6.422  1.00 89.47           O
ATOM   2432  N   SER A 313      41.920  14.125  -8.349  1.00 92.57           N
ATOM   2433  CA  SER A 313      41.648  15.562  -8.239  1.00 92.57           C
ATOM   2434  C   SER A 313      40.351  15.919  -7.526  1.00 92.57           C
ATOM   2435  CB  SER A 313      41.629  16.228  -9.622  1.00 92.57           C
ATOM   2436  O   SER A 313      39.386  15.161  -7.484  1.00 92.57           O
ATOM   2437  OG  SER A 313      42.839  16.933  -9.768  1.00 92.57           O
ATOM   2438  N   SER A 314      40.285  17.157  -7.033  1.00 93.53           N
ATOM   2439  CA  SER A 314      39.022  17.757  -6.597  1.00 93.53           C
ATOM   2440  C   SER A 314      38.118  18.085  -7.792  1.00 93.53           C
ATOM   2441  CB  SER A 314      39.273  19.006  -5.742  1.00 93.53           C
ATOM   2442  O   SER A 314      38.591  18.428  -8.880  1.00 93.53           O
ATOM   2443  OG  SER A 314      39.665  20.116  -6.535  1.00 93.53           O
ATOM   2444  N   ALA A 315      36.798  18.083  -7.576  1.00 92.97           N
ATOM   2445  CA  ALA A 315      35.830  18.467  -8.609  1.00 92.97           C
ATOM   2446  C   ALA A 315      36.017  19.914  -9.128  1.00 92.97           C
ATOM   2447  CB  ALA A 315      34.420  18.238  -8.053  1.00 92.97           C
ATOM   2448  O   ALA A 315      35.634  20.223 -10.253  1.00 92.97           O
ATOM   2449  N   LEU A 316      36.644  20.807  -8.349  1.00 92.17           N
ATOM   2450  CA  LEU A 316      36.979  22.160  -8.811  1.00 92.17           C
ATOM   2451  C   LEU A 316      38.174  22.167  -9.777  1.00 92.17           C
ATOM   2452  CB  LEU A 316      37.234  23.067  -7.592  1.00 92.17           C
ATOM   2453  O   LEU A 316      38.173  22.935 -10.737  1.00 92.17           O
ATOM   2454  CG  LEU A 316      37.467  24.549  -7.953  1.00 92.17           C
ATOM   2455  CD1 LEU A 316      36.252  25.190  -8.632  1.00 92.17           C
ATOM   2456  CD2 LEU A 316      37.773  25.342  -6.683  1.00 92.17           C
ATOM   2457  N   ASN A 317      39.177  21.317  -9.543  1.00 91.38           N
ATOM   2458  CA  ASN A 317      40.324  21.187 -10.443  1.00 91.38           C
ATOM   2459  C   ASN A 317      39.924  20.482 -11.741  1.00 91.38           C
ATOM   2460  CB  ASN A 317      41.473  20.453  -9.732  1.00 91.38           C
ATOM   2461  O   ASN A 317      40.316  20.930 -12.814  1.00 91.38           O
ATOM   2462  CG  ASN A 317      42.154  21.281  -8.657  1.00 91.38           C
ATOM   2463  ND2 ASN A 317      43.105  20.694  -7.969  1.00 91.38           N
ATOM   2464  OD1 ASN A 317      41.845  22.438  -8.407  1.00 91.38           O
ATOM   2465  N   LEU A 318      39.095  19.437 -11.659  1.00 93.81           N
ATOM   2466  CA  LEU A 318      38.548  18.766 -12.840  1.00 93.81           C
ATOM   2467  C   LEU A 318      37.736  19.729 -13.709  1.00 93.81           C
ATOM   2468  CB  LEU A 318      37.698  17.566 -12.401  1.00 93.81           C
ATOM   2469  O   LEU A 318      37.995  19.806 -14.905  1.00 93.81           O
ATOM   2470  CG  LEU A 318      38.516  16.379 -11.877  1.00 93.81           C
ATOM   2471  CD1 LEU A 318      37.592  15.342 -11.250  1.00 93.81           C
ATOM   2472  CD2 LEU A 318      39.309  15.703 -12.991  1.00 93.81           C
ATOM   2473  N   ALA A 319      36.834  20.523 -13.117  1.00 93.04           N
ATOM   2474  CA  ALA A 319      36.063  21.522 -13.857  1.00 93.04           C
ATOM   2475  C   ALA A 319      36.992  22.476 -14.632  1.00 93.04           C
ATOM   2476  CB  ALA A 319      35.137  22.265 -12.883  1.00 93.04           C
ATOM   2477  O   ALA A 319      36.877  22.587 -15.852  1.00 93.04           O
ATOM   2478  N   LYS A 320      37.978  23.074 -13.946  1.00 91.25           N
ATOM   2479  CA  LYS A 320      38.935  24.013 -14.554  1.00 91.25           C
ATOM   2480  C   LYS A 320      39.714  23.409 -15.723  1.00 91.25           C
ATOM   2481  CB  LYS A 320      39.913  24.520 -13.490  1.00 91.25           C
ATOM   2482  O   LYS A 320      39.859  24.066 -16.747  1.00 91.25           O
ATOM   2483  CG  LYS A 320      39.262  25.528 -12.537  1.00 91.25           C
ATOM   2484  CD  LYS A 320      40.255  25.863 -11.421  1.00 91.25           C
ATOM   2485  CE  LYS A 320      39.668  26.912 -10.478  1.00 91.25           C
ATOM   2486  NZ  LYS A 320      40.660  27.284  -9.441  1.00 91.25           N
ATOM   2487  N   ASN A 321      40.190  22.169 -15.589  1.00 89.72           N
ATOM   2488  CA  ASN A 321      40.987  21.514 -16.631  1.00 89.72           C
ATOM   2489  C   ASN A 321      40.168  21.097 -17.865  1.00 89.72           C
ATOM   2490  CB  ASN A 321      41.745  20.326 -16.026  1.00 89.72           C
ATOM   2491  O   ASN A 321      40.751  20.912 -18.930  1.00 89.72           O
ATOM   2492  CG  ASN A 321      42.957  20.779 -15.235  1.00 89.72           C
ATOM   2493  ND2 ASN A 321      42.881  20.818 -13.930  1.00 89.72           N
ATOM   2494  OD1 ASN A 321      43.992  21.114 -15.776  1.00 89.72           O
ATOM   2495  N   ILE A 322      38.838  20.984 -17.756  1.00 87.78           N
ATOM   2496  CA  ILE A 322      37.957  20.666 -18.895  1.00 87.78           C
ATOM   2497  C   ILE A 322      37.205  21.889 -19.456  1.00 87.78           C
ATOM   2498  CB  ILE A 322      37.054  19.449 -18.595  1.00 87.78           C
ATOM   2499  O   ILE A 322      36.360  21.732 -20.335  1.00 87.78           O
ATOM   2500  CG1 ILE A 322      35.870  19.802 -17.673  1.00 87.78           C
ATOM   2501  CG2 ILE A 322      37.893  18.270 -18.054  1.00 87.78           C
ATOM   2502  CD1 ILE A 322      34.996  18.589 -17.357  1.00 87.78           C
ATOM   2503  N   GLY A 323      37.524  23.100 -18.977  1.00 86.77           N
ATOM   2504  CA  GLY A 323      36.967  24.373 -19.460  1.00 86.77           C
ATOM   2505  C   GLY A 323      35.759  24.918 -18.681  1.00 86.77           C
ATOM   2506  O   GLY A 323      35.147  25.887 -19.117  1.00 86.77           O
ATOM   2507  N   LEU A 324      35.410  24.330 -17.533  1.00 88.82           N
ATOM   2508  CA  LEU A 324      34.277  24.739 -16.690  1.00 88.82           C
ATOM   2509  C   LEU A 324      34.742  25.483 -15.427  1.00 88.82           C
ATOM   2510  CB  LEU A 324      33.409  23.508 -16.365  1.00 88.82           C
ATOM   2511  O   LEU A 324      35.812  25.225 -14.877  1.00 88.82           O
ATOM   2512  CG  LEU A 324      32.740  22.869 -17.599  1.00 88.82           C
ATOM   2513  CD1 LEU A 324      32.043  21.575 -17.187  1.00 88.82           C
ATOM   2514  CD2 LEU A 324      31.695  23.785 -18.238  1.00 88.82           C
ATOM   2515  N   THR A 325      33.933  26.423 -14.931  1.00 85.51           N
ATOM   2516  CA  THR A 325      34.377  27.345 -13.865  1.00 85.51           C
ATOM   2517  C   THR A 325      34.036  26.888 -12.449  1.00 85.51           C
ATOM   2518  CB  THR A 325      33.881  28.782 -14.091  1.00 85.51           C
ATOM   2519  O   THR A 325      34.731  27.286 -11.510  1.00 85.51           O
ATOM   2520  CG2 THR A 325      34.451  29.391 -15.372  1.00 85.51           C
ATOM   2521  OG1 THR A 325      32.474  28.848 -14.179  1.00 85.51           O
ATOM   2522  N   LYS A 326      32.992  26.067 -12.247  1.00 88.51           N
ATOM   2523  CA  LYS A 326      32.506  25.684 -10.909  1.00 88.51           C
ATOM   2524  C   LYS A 326      32.417  24.163 -10.775  1.00 88.51           C
ATOM   2525  CB  LYS A 326      31.139  26.352 -10.643  1.00 88.51           C
ATOM   2526  O   LYS A 326      31.886  23.478 -11.638  1.00 88.51           O
ATOM   2527  CG  LYS A 326      31.143  27.895 -10.733  1.00 88.51           C
ATOM   2528  CD  LYS A 326      29.907  28.452 -11.461  1.00 88.51           C
ATOM   2529  CE  LYS A 326      30.109  29.953 -11.719  1.00 88.51           C
ATOM   2530  NZ  LYS A 326      29.107  30.514 -12.661  1.00 88.51           N
ATOM   2531  N   ALA A 327      32.826  23.629  -9.620  1.00 89.01           N
ATOM   2532  CA  ALA A 327      32.729  22.193  -9.314  1.00 89.01           C
ATOM   2533  C   ALA A 327      31.301  21.622  -9.475  1.00 89.01           C
ATOM   2534  CB  ALA A 327      33.219  21.988  -7.877  1.00 89.01           C
ATOM   2535  O   ALA A 327      31.124  20.472  -9.874  1.00 89.01           O
ATOM   2536  N   ARG A 328      30.272  22.445  -9.212  1.00 89.88           N
ATOM   2537  CA  ARG A 328      28.858  22.075  -9.401  1.00 89.88           C
ATOM   2538  C   ARG A 328      28.562  21.608 -10.834  1.00 89.88           C
ATOM   2539  CB  ARG A 328      27.933  23.243  -8.981  1.00 89.88           C
ATOM   2540  O   ARG A 328      27.714  20.742 -11.003  1.00 89.88           O
ATOM   2541  CG  ARG A 328      27.799  24.280 -10.104  1.00 89.88           C
ATOM   2542  CD  ARG A 328      26.983  25.534  -9.812  1.00 89.88           C
ATOM   2543  NE  ARG A 328      26.799  26.227 -11.096  1.00 89.88           N
ATOM   2544  NH1 ARG A 328      25.021  27.590 -10.576  1.00 89.88           N
ATOM   2545  NH2 ARG A 328      25.715  27.376 -12.699  1.00 89.88           N
ATOM   2546  CZ  ARG A 328      25.844  27.063 -11.442  1.00 89.88           C
ATOM   2547  N   ASP A 329      29.262  22.170 -11.823  1.00 88.59           N
ATOM   2548  CA  ASP A 329      28.981  21.987 -13.248  1.00 88.59           C
ATOM   2549  C   ASP A 329      29.386  20.568 -13.719  1.00 88.59           C
ATOM   2550  CB  ASP A 329      29.668  23.106 -14.074  1.00 88.59           C
ATOM   2551  O   ASP A 329      28.930  20.116 -14.764  1.00 88.59           O
ATOM   2552  CG  ASP A 329      29.441  24.568 -13.605  1.00 88.59           C
ATOM   2553  OD1 ASP A 329      28.359  24.913 -13.055  1.00 88.59           O
ATOM   2554  OD2 ASP A 329      30.387  25.379 -13.752  1.00 88.59           O
ATOM   2555  N   ILE A 330      30.183  19.833 -12.921  1.00 92.61           N
ATOM   2556  CA  ILE A 330      30.578  18.435 -13.190  1.00 92.61           C
ATOM   2557  C   ILE A 330      30.151  17.425 -12.115  1.00 92.61           C
ATOM   2558  CB  ILE A 330      32.092  18.315 -13.441  1.00 92.61           C
ATOM   2559  O   ILE A 330      30.235  16.221 -12.351  1.00 92.61           O
ATOM   2560  CG1 ILE A 330      32.930  18.566 -12.170  1.00 92.61           C
ATOM   2561  CG2 ILE A 330      32.538  19.240 -14.581  1.00 92.61           C
ATOM   2562  CD1 ILE A 330      34.356  18.054 -12.347  1.00 92.61           C
ATOM   2563  N   ASN A 331      29.696  17.871 -10.936  1.00 91.43           N
ATOM   2564  CA  ASN A 331      29.367  16.976  -9.815  1.00 91.43           C
ATOM   2565  C   ASN A 331      28.344  15.888 -10.200  1.00 91.43           C
ATOM   2566  CB  ASN A 331      28.836  17.812  -8.634  1.00 91.43           C
ATOM   2567  O   ASN A 331      28.472  14.746  -9.764  1.00 91.43           O
ATOM   2568  CG  ASN A 331      29.911  18.422  -7.747  1.00 91.43           C
ATOM   2569  ND2 ASN A 331      29.531  19.340  -6.889  1.00 91.43           N
ATOM   2570  OD1 ASN A 331      31.074  18.061  -7.745  1.00 91.43           O
ATOM   2571  N   ALA A 332      27.359  16.216 -11.044  1.00 89.87           N
ATOM   2572  CA  ALA A 332      26.387  15.246 -11.549  1.00 89.87           C
ATOM   2573  C   ALA A 332      27.037  14.170 -12.442  1.00 89.87           C
ATOM   2574  CB  ALA A 332      25.291  16.012 -12.300  1.00 89.87           C
ATOM   2575  O   ALA A 332      26.708  12.990 -12.325  1.00 89.87           O
ATOM   2576  N   VAL A 333      27.999  14.563 -13.285  1.00 92.71           N
ATOM   2577  CA  VAL A 333      28.748  13.649 -14.164  1.00 92.71           C
ATOM   2578  C   VAL A 333      29.623  12.710 -13.338  1.00 92.71           C
ATOM   2579  CB  VAL A 333      29.611  14.423 -15.186  1.00 92.71           C
ATOM   2580  O   VAL A 333      29.616  11.506 -13.569  1.00 92.71           O
ATOM   2581  CG1 VAL A 333      30.186  13.469 -16.235  1.00 92.71           C
ATOM   2582  CG2 VAL A 333      28.789  15.487 -15.924  1.00 92.71           C
ATOM   2583  N   LEU A 334      30.311  13.238 -12.324  1.00 94.06           N
ATOM   2584  CA  LEU A 334      31.161  12.454 -11.425  1.00 94.06           C
ATOM   2585  C   LEU A 334      30.370  11.415 -10.610  1.00 94.06           C
ATOM   2586  CB  LEU A 334      31.939  13.428 -10.523  1.00 94.06           C
ATOM   2587  O   LEU A 334      30.799  10.269 -10.508  1.00 94.06           O
ATOM   2588  CG  LEU A 334      33.095  14.157 -11.231  1.00 94.06           C
ATOM   2589  CD1 LEU A 334      33.681  15.213 -10.294  1.00 94.06           C
ATOM   2590  CD2 LEU A 334      34.226  13.197 -11.612  1.00 94.06           C
ATOM   2591  N   ILE A 335      29.182  11.768 -10.107  1.00 92.23           N
ATOM   2592  CA  ILE A 335      28.282  10.825  -9.415  1.00 92.23           C
ATOM   2593  C   ILE A 335      27.739   9.751 -10.378  1.00 92.23           C
ATOM   2594  CB  ILE A 335      27.152  11.614  -8.709  1.00 92.23           C
ATOM   2595  O   ILE A 335      27.554   8.597  -9.987  1.00 92.23           O
ATOM   2596  CG1 ILE A 335      27.739  12.442  -7.539  1.00 92.23           C
ATOM   2597  CG2 ILE A 335      26.041  10.684  -8.178  1.00 92.23           C
ATOM   2598  CD1 ILE A 335      26.788  13.519  -6.999  1.00 92.23           C
ATOM   2599  N   ASP A 336      27.497  10.089 -11.645  1.00 90.60           N
ATOM   2600  CA  ASP A 336      27.076   9.116 -12.660  1.00 90.60           C
ATOM   2601  C   ASP A 336      28.222   8.166 -13.074  1.00 90.60           C
ATOM   2602  CB  ASP A 336      26.470   9.877 -13.846  1.00 90.60           C
ATOM   2603  O   ASP A 336      28.008   6.966 -13.246  1.00 90.60           O
ATOM   2604  CG  ASP A 336      25.829   8.927 -14.854  1.00 90.60           C
ATOM   2605  OD1 ASP A 336      24.997   8.089 -14.445  1.00 90.60           O
ATOM   2606  OD2 ASP A 336      26.209   8.992 -16.050  1.00 90.60           O
ATOM   2607  N   MET A 337      29.460   8.668 -13.142  1.00 94.13           N
ATOM   2608  CA  MET A 337      30.667   7.857 -13.356  1.00 94.13           C
ATOM   2609  C   MET A 337      30.985   6.952 -12.148  1.00 94.13           C
ATOM   2610  CB  MET A 337      31.856   8.770 -13.692  1.00 94.13           C
ATOM   2611  O   MET A 337      31.417   5.816 -12.344  1.00 94.13           O
ATOM   2612  CG  MET A 337      31.707   9.494 -15.034  1.00 94.13           C
ATOM   2613  SD  MET A 337      32.937  10.801 -15.299  1.00 94.13           S
ATOM   2614  CE  MET A 337      34.349   9.806 -15.830  1.00 94.13           C
ATOM   2615  N   GLU A 338      30.716   7.405 -10.915  1.00 94.60           N
ATOM   2616  CA  GLU A 338      30.786   6.588  -9.687  1.00 94.60           C
ATOM   2617  C   GLU A 338      29.777   5.432  -9.747  1.00 94.60           C
ATOM   2618  CB  GLU A 338      30.555   7.489  -8.451  1.00 94.60           C
ATOM   2619  O   GLU A 338      30.136   4.271  -9.553  1.00 94.60           O
ATOM   2620  CG  GLU A 338      30.664   6.773  -7.091  1.00 94.60           C
ATOM   2621  CD  GLU A 338      30.409   7.686  -5.870  1.00 94.60           C
ATOM   2622  OE1 GLU A 338      31.081   7.513  -4.832  1.00 94.60           O
ATOM   2623  OE2 GLU A 338      29.499   8.548  -5.869  1.00 94.60           O
ATOM   2624  N   ARG A 339      28.525   5.719 -10.132  1.00 90.84           N
ATOM   2625  CA  ARG A 339      27.481   4.699 -10.353  1.00 90.84           C
ATOM   2626  C   ARG A 339      27.804   3.720 -11.486  1.00 90.84           C
ATOM   2627  CB  ARG A 339      26.147   5.396 -10.639  1.00 90.84           C
ATOM   2628  O   ARG A 339      27.291   2.602 -11.475  1.00 90.84           O
ATOM   2629  CG  ARG A 339      25.530   6.005  -9.376  1.00 90.84           C
ATOM   2630  CD  ARG A 339      24.296   6.816  -9.774  1.00 90.84           C
ATOM   2631  NE  ARG A 339      23.544   7.271  -8.593  1.00 90.84           N
ATOM   2632  NH1 ARG A 339      21.747   8.131  -9.727  1.00 90.84           N
ATOM   2633  NH2 ARG A 339      21.780   8.206  -7.495  1.00 90.84           N
ATOM   2634  CZ  ARG A 339      22.364   7.863  -8.609  1.00 90.84           C
ATOM   2635  N   GLN A 340      28.625   4.123 -12.453  1.00 89.08           N
ATOM   2636  CA  GLN A 340      29.102   3.273 -13.553  1.00 89.08           C
ATOM   2637  C   GLN A 340      30.369   2.472 -13.201  1.00 89.08           C
ATOM   2638  CB  GLN A 340      29.256   4.143 -14.819  1.00 89.08           C
ATOM   2639  O   GLN A 340      30.723   1.557 -13.943  1.00 89.08           O
ATOM   2640  CG  GLN A 340      27.866   4.385 -15.438  1.00 89.08           C
ATOM   2641  CD  GLN A 340      27.696   5.687 -16.220  1.00 89.08           C
ATOM   2642  NE2 GLN A 340      26.510   6.246 -16.150  1.00 89.08           N
ATOM   2643  OE1 GLN A 340      28.559   6.192 -16.931  1.00 89.08           O
ATOM   2644  N   GLY A 341      31.017   2.758 -12.064  1.00 91.47           N
ATOM   2645  CA  GLY A 341      32.262   2.107 -11.643  1.00 91.47           C
ATOM   2646  C   GLY A 341      33.501   2.560 -12.425  1.00 91.47           C
ATOM   2647  O   GLY A 341      34.504   1.846 -12.443  1.00 91.47           O
ATOM   2648  N   ASP A 342      33.439   3.726 -13.074  1.00 93.15           N
ATOM   2649  CA  ASP A 342      34.548   4.309 -13.843  1.00 93.15           C
ATOM   2650  C   ASP A 342      35.452   5.216 -12.981  1.00 93.15           C
ATOM   2651  CB  ASP A 342      33.978   5.094 -15.041  1.00 93.15           C
ATOM   2652  O   ASP A 342      36.644   5.351 -13.261  1.00 93.15           O
ATOM   2653  CG  ASP A 342      33.683   4.267 -16.304  1.00 93.15           C
ATOM   2654  OD1 ASP A 342      33.980   3.054 -16.372  1.00 93.15           O
ATOM   2655  OD2 ASP A 342      33.290   4.899 -17.313  1.00 93.15           O
ATOM   2656  N   VAL A 343      34.901   5.817 -11.920  1.00 95.21           N
ATOM   2657  CA  VAL A 343      35.635   6.603 -10.909  1.00 95.21           C
ATOM   2658  C   VAL A 343      35.188   6.221  -9.499  1.00 95.21           C
ATOM   2659  CB  VAL A 343      35.494   8.135 -11.101  1.00 95.21           C
ATOM   2660  O   VAL A 343      34.110   5.658  -9.316  1.00 95.21           O
ATOM   2661  CG1 VAL A 343      36.036   8.591 -12.459  1.00 95.21           C
ATOM   2662  CG2 VAL A 343      34.054   8.628 -10.929  1.00 95.21           C
ATOM   2663  N   TYR A 344      35.986   6.574  -8.497  1.00 94.54           N
ATOM   2664  CA  TYR A 344      35.582   6.564  -7.089  1.00 94.54           C
ATOM   2665  C   TYR A 344      35.994   7.870  -6.402  1.00 94.54           C
ATOM   2666  CB  TYR A 344      36.141   5.325  -6.372  1.00 94.54           C
ATOM   2667  O   TYR A 344      36.856   8.601  -6.898  1.00 94.54           O
ATOM   2668  CG  TYR A 344      37.647   5.309  -6.171  1.00 94.54           C
ATOM   2669  CD1 TYR A 344      38.486   4.784  -7.174  1.00 94.54           C
ATOM   2670  CD2 TYR A 344      38.210   5.810  -4.979  1.00 94.54           C
ATOM   2671  CE1 TYR A 344      39.880   4.737  -6.982  1.00 94.54           C
ATOM   2672  CE2 TYR A 344      39.607   5.798  -4.797  1.00 94.54           C
ATOM   2673  OH  TYR A 344      41.794   5.283  -5.653  1.00 94.54           O
ATOM   2674  CZ  TYR A 344      40.444   5.255  -5.797  1.00 94.54           C
ATOM   2675  N   ARG A 345      35.382   8.174  -5.253  1.00 92.96           N
ATOM   2676  CA  ARG A 345      35.740   9.331  -4.418  1.00 92.96           C
ATOM   2677  C   ARG A 345      36.264   8.916  -3.052  1.00 92.96           C
ATOM   2678  CB  ARG A 345      34.586  10.335  -4.309  1.00 92.96           C
ATOM   2679  O   ARG A 345      35.840   7.909  -2.492  1.00 92.96           O
ATOM   2680  CG  ARG A 345      33.366   9.733  -3.607  1.00 92.96           C
ATOM   2681  CD  ARG A 345      32.188  10.704  -3.584  1.00 92.96           C
ATOM   2682  NE  ARG A 345      30.949   9.934  -3.494  1.00 92.96           N
ATOM   2683  NH1 ARG A 345      29.654  11.255  -2.137  1.00 92.96           N
ATOM   2684  NH2 ARG A 345      28.850   9.357  -3.040  1.00 92.96           N
ATOM   2685  CZ  ARG A 345      29.825  10.194  -2.877  1.00 92.96           C
ATOM   2686  N   GLN A 346      37.141   9.742  -2.500  1.00 88.29           N
ATOM   2687  CA  GLN A 346      37.706   9.600  -1.164  1.00 88.29           C
ATOM   2688  C   GLN A 346      37.575  10.928  -0.407  1.00 88.29           C
ATOM   2689  CB  GLN A 346      39.159   9.128  -1.308  1.00 88.29           C
ATOM   2690  O   GLN A 346      37.709  12.005  -0.992  1.00 88.29           O
ATOM   2691  CG  GLN A 346      39.731   8.500  -0.029  1.00 88.29           C
ATOM   2692  CD  GLN A 346      41.127   7.923  -0.257  1.00 88.29           C
ATOM   2693  NE2 GLN A 346      41.644   7.113   0.639  1.00 88.29           N
ATOM   2694  OE1 GLN A 346      41.782   8.183  -1.247  1.00 88.29           O
ATOM   2695  N   GLY A 347      37.292  10.857   0.896  1.00 81.89           N
ATOM   2696  CA  GLY A 347      36.986  12.033   1.715  1.00 81.89           C
ATOM   2697  C   GLY A 347      35.575  12.600   1.490  1.00 81.89           C
ATOM   2698  O   GLY A 347      34.881  12.265   0.530  1.00 81.89           O
ATOM   2699  N   THR A 348      35.131  13.448   2.419  1.00 71.74           N
ATOM   2700  CA  THR A 348      33.752  13.968   2.474  1.00 71.74           C
ATOM   2701  C   THR A 348      33.626  15.427   2.033  1.00 71.74           C
ATOM   2702  CB  THR A 348      33.176  13.795   3.888  1.00 71.74           C
ATOM   2703  O   THR A 348      32.657  15.765   1.356  1.00 71.74           O
ATOM   2704  CG2 THR A 348      32.823  12.335   4.180  1.00 71.74           C
ATOM   2705  OG1 THR A 348      34.136  14.190   4.844  1.00 71.74           O
ATOM   2706  N   THR A 349      34.590  16.293   2.365  1.00 78.97           N
ATOM   2707  CA  THR A 349      34.538  17.738   2.059  1.00 78.97           C
ATOM   2708  C   THR A 349      35.933  18.349   1.833  1.00 78.97           C
ATOM   2709  CB  THR A 349      33.860  18.536   3.194  1.00 78.97           C
ATOM   2710  O   THR A 349      36.645  18.560   2.814  1.00 78.97           O
ATOM   2711  CG2 THR A 349      32.342  18.379   3.225  1.00 78.97           C
ATOM   2712  OG1 THR A 349      34.354  18.144   4.453  1.00 78.97           O
ATOM   2713  N   PRO A 350      36.309  18.720   0.590  1.00 73.88           N
ATOM   2714  CA  PRO A 350      35.723  18.278  -0.677  1.00 73.88           C
ATOM   2715  C   PRO A 350      36.108  16.816  -0.989  1.00 73.88           C
ATOM   2716  CB  PRO A 350      36.302  19.232  -1.726  1.00 73.88           C
ATOM   2717  O   PRO A 350      37.192  16.383  -0.604  1.00 73.88           O
ATOM   2718  CG  PRO A 350      37.702  19.530  -1.185  1.00 73.88           C
ATOM   2719  CD  PRO A 350      37.502  19.518   0.333  1.00 73.88           C
ATOM   2720  N   PRO A 351      35.271  16.053  -1.714  1.00 85.35           N
ATOM   2721  CA  PRO A 351      35.656  14.733  -2.207  1.00 85.35           C
ATOM   2722  C   PRO A 351      36.766  14.825  -3.267  1.00 85.35           C
ATOM   2723  CB  PRO A 351      34.374  14.114  -2.767  1.00 85.35           C
ATOM   2724  O   PRO A 351      36.706  15.660  -4.179  1.00 85.35           O
ATOM   2725  CG  PRO A 351      33.540  15.329  -3.175  1.00 85.35           C
ATOM   2726  CD  PRO A 351      33.921  16.386  -2.139  1.00 85.35           C
ATOM   2727  N   ILE A 352      37.747  13.929  -3.155  1.00 93.28           N
ATOM   2728  CA  ILE A 352      38.844  13.721  -4.106  1.00 93.28           C
ATOM   2729  C   ILE A 352      38.502  12.528  -5.002  1.00 93.28           C
ATOM   2730  CB  ILE A 352      40.173  13.514  -3.345  1.00 93.28           C
ATOM   2731  O   ILE A 352      38.196  11.444  -4.506  1.00 93.28           O
ATOM   2732  CG1 ILE A 352      40.544  14.710  -2.437  1.00 93.28           C
ATOM   2733  CG2 ILE A 352      41.316  13.208  -4.321  1.00 93.28           C
ATOM   2734  CD1 ILE A 352      40.669  16.068  -3.144  1.00 93.28           C
ATOM   2735  N   TRP A 353      38.525  12.733  -6.315  1.00 95.13           N
ATOM   2736  CA  TRP A 353      38.060  11.786  -7.328  1.00 95.13           C
ATOM   2737  C   TRP A 353      39.230  11.103  -8.027  1.00 95.13           C
ATOM   2738  CB  TRP A 353      37.170  12.516  -8.336  1.00 95.13           C
ATOM   2739  O   TRP A 353      40.196  11.765  -8.395  1.00 95.13           O
ATOM   2740  CG  TRP A 353      35.938  13.118  -7.740  1.00 95.13           C
ATOM   2741  CD1 TRP A 353      35.866  14.321  -7.132  1.00 95.13           C
ATOM   2742  CD2 TRP A 353      34.609  12.532  -7.627  1.00 95.13           C
ATOM   2743  CE2 TRP A 353      33.762  13.459  -6.948  1.00 95.13           C
ATOM   2744  CE3 TRP A 353      34.035  11.306  -8.024  1.00 95.13           C
ATOM   2745  NE1 TRP A 353      34.585  14.528  -6.662  1.00 95.13           N
ATOM   2746  CH2 TRP A 353      31.862  11.969  -7.114  1.00 95.13           C
ATOM   2747  CZ2 TRP A 353      32.405  13.197  -6.696  1.00 95.13           C
ATOM   2748  CZ3 TRP A 353      32.681  11.031  -7.766  1.00 95.13           C
ATOM   2749  N   HIS A 354      39.102   9.798  -8.241  1.00 95.43           N
ATOM   2750  CA  HIS A 354      40.128   8.907  -8.781  1.00 95.43           C
ATOM   2751  C   HIS A 354      39.542   8.055  -9.914  1.00 95.43           C
ATOM   2752  CB  HIS A 354      40.581   7.962  -7.666  1.00 95.43           C
ATOM   2753  O   HIS A 354      38.374   7.667  -9.848  1.00 95.43           O
ATOM   2754  CG  HIS A 354      41.181   8.595  -6.438  1.00 95.43           C
ATOM   2755  CD2 HIS A 354      42.501   8.551  -6.084  1.00 95.43           C
ATOM   2756  ND1 HIS A 354      40.493   9.148  -5.378  1.00 95.43           N
ATOM   2757  CE1 HIS A 354      41.383   9.429  -4.411  1.00 95.43           C
ATOM   2758  NE2 HIS A 354      42.616   9.076  -4.795  1.00 95.43           N
ATOM   2759  N   LEU A 355      40.341   7.704 -10.924  1.00 95.11           N
ATOM   2760  CA  LEU A 355      39.955   6.717 -11.943  1.00 95.11           C
ATOM   2761  C   LEU A 355      40.036   5.297 -11.358  1.00 95.11           C
ATOM   2762  CB  LEU A 355      40.891   6.873 -13.159  1.00 95.11           C
ATOM   2763  O   LEU A 355      41.034   4.975 -10.716  1.00 95.11           O
ATOM   2764  CG  LEU A 355      40.319   6.363 -14.491  1.00 95.11           C
ATOM   2765  CD1 LEU A 355      39.188   7.266 -14.998  1.00 95.11           C
ATOM   2766  CD2 LEU A 355      41.415   6.360 -15.557  1.00 95.11           C
ATOM   2767  N   THR A 356      39.045   4.427 -11.596  1.00 94.49           N
ATOM   2768  CA  THR A 356      39.155   3.016 -11.170  1.00 94.49           C
ATOM   2769  C   THR A 356      40.187   2.264 -12.011  1.00 94.49           C
ATOM   2770  CB  THR A 356      37.815   2.255 -11.206  1.00 94.49           C
ATOM   2771  O   THR A 356      40.336   2.528 -13.207  1.00 94.49           O
ATOM   2772  CG2 THR A 356      36.784   2.838 -10.243  1.00 94.49           C
ATOM   2773  OG1 THR A 356      37.248   2.229 -12.496  1.00 94.49           O
ATOM   2774  N   ASP A 357      40.863   1.267 -11.429  1.00 91.14           N
ATOM   2775  CA  ASP A 357      41.877   0.464 -12.136  1.00 91.14           C
ATOM   2776  C   ASP A 357      41.308  -0.182 -13.403  1.00 91.14           C
ATOM   2777  CB  ASP A 357      42.419  -0.625 -11.202  1.00 91.14           C
ATOM   2778  O   ASP A 357      41.897  -0.113 -14.478  1.00 91.14           O
ATOM   2779  CG  ASP A 357      42.888  -0.014  -9.888  1.00 91.14           C
ATOM   2780  OD1 ASP A 357      43.801   0.836  -9.956  1.00 91.14           O
ATOM   2781  OD2 ASP A 357      42.223  -0.308  -8.872  1.00 91.14           O
ATOM   2782  N   LYS A 358      40.075  -0.691 -13.310  1.00 88.47           N
ATOM   2783  CA  LYS A 358      39.308  -1.273 -14.420  1.00 88.47           C
ATOM   2784  C   LYS A 358      39.025  -0.286 -15.559  1.00 88.47           C
ATOM   2785  CB  LYS A 358      38.009  -1.817 -13.818  1.00 88.47           C
ATOM   2786  O   LYS A 358      38.855  -0.695 -16.708  1.00 88.47           O
ATOM   2787  CG  LYS A 358      37.205  -2.670 -14.804  1.00 88.47           C
ATOM   2788  CD  LYS A 358      36.063  -3.360 -14.053  1.00 88.47           C
ATOM   2789  CE  LYS A 358      35.404  -4.412 -14.943  1.00 88.47           C
ATOM   2790  NZ  LYS A 358      34.577  -5.337 -14.129  1.00 88.47           N
ATOM   2791  N   LYS A 359      38.936   1.016 -15.267  1.00 92.41           N
ATOM   2792  CA  LYS A 359      38.791   2.074 -16.275  1.00 92.41           C
ATOM   2793  C   LYS A 359      40.152   2.491 -16.836  1.00 92.41           C
ATOM   2794  CB  LYS A 359      38.009   3.232 -15.643  1.00 92.41           C
ATOM   2795  O   LYS A 359      40.265   2.659 -18.050  1.00 92.41           O
ATOM   2796  CG  LYS A 359      37.783   4.430 -16.570  1.00 92.41           C
ATOM   2797  CD  LYS A 359      36.955   4.103 -17.818  1.00 92.41           C
ATOM   2798  CE  LYS A 359      36.496   5.432 -18.422  1.00 92.41           C
ATOM   2799  NZ  LYS A 359      35.208   5.332 -19.143  1.00 92.41           N
ATOM   2800  N   ARG A 360      41.180   2.570 -15.985  1.00 93.01           N
ATOM   2801  CA  ARG A 360      42.581   2.818 -16.360  1.00 93.01           C
ATOM   2802  C   ARG A 360      43.097   1.752 -17.333  1.00 93.01           C
ATOM   2803  CB  ARG A 360      43.411   2.917 -15.064  1.00 93.01           C
ATOM   2804  O   ARG A 360      43.536   2.092 -18.424  1.00 93.01           O
ATOM   2805  CG  ARG A 360      44.852   3.397 -15.288  1.00 93.01           C
ATOM   2806  CD  ARG A 360      45.601   3.603 -13.955  1.00 93.01           C
ATOM   2807  NE  ARG A 360      45.059   4.721 -13.147  1.00 93.01           N
ATOM   2808  NH1 ARG A 360      45.907   6.445 -14.392  1.00 93.01           N
ATOM   2809  NH2 ARG A 360      44.608   6.902 -12.638  1.00 93.01           N
ATOM   2810  CZ  ARG A 360      45.196   6.017 -13.389  1.00 93.01           C
END
