# Supplementary material for: Extensive Bioinformatics Analyses Reveal a Phylogenetically Conserved Winged Helix (WH) Domain (Zτ) of Topoisomerase IIα, Elucidating Its Very High Affinity for Left-Handed Z-DNA and Suggesting Novel Putative Functions
Source: Int J Mol Sci. 2023 Jun 27;24(13):10740. doi: 10.3390/ijms241310740 (PMC10341724; doi:10.3390/ijms241310740)
Supplement: Supplementary file 1 [file ijms-24-10740-s001.zip › Supplementary Material S3 - AlphaFold modelled PDB structures/Ztau_TOP2A_P11388.pdb]

HEADER                                            01-JUL-21                     
TITLE     ALPHAFOLD MONOMER V2.0 PREDICTION FOR DNA TOPOISOMERASE 2-ALPHA       
TITLE    2 (P11388)                                                             
COMPND    MOL_ID: 1;                                                            
COMPND   2 MOLECULE: DNA TOPOISOMERASE 2-ALPHA;                                 
COMPND   3 CHAIN: A                                                             
SOURCE    MOL_ID: 1;                                                            
SOURCE   2 ORGANISM_SCIENTIFIC: HOMO SAPIENS;                                   
SOURCE   3 ORGANISM_TAXID: 9606                                                 
REMARK   1                                                                      
REMARK   1 REFERENCE 1                                                          
REMARK   1  AUTH   JOHN JUMPER, RICHARD EVANS, ALEXANDER PRITZEL, TIM GREEN,    
REMARK   1  AUTH 2 MICHAEL FIGURNOV, OLAF RONNEBERGER, KATHRYN TUNYASUVUNAKOOL, 
REMARK   1  AUTH 3 RUSS BATES, AUGUSTIN ZIDEK, ANNA POTAPENKO, ALEX BRIDGLAND,  
REMARK   1  AUTH 4 CLEMENS MEYER, SIMON A A KOHL, ANDREW J BALLARD,             
REMARK   1  AUTH 5 ANDREW COWIE, BERNARDINO ROMERA-PAREDES, STANISLAV NIKOLOV,  
REMARK   1  AUTH 6 RISHUB JAIN, JONAS ADLER, TREVOR BACK, STIG PETERSEN,        
REMARK   1  AUTH 7 DAVID REIMAN, ELLEN CLANCY, MICHAL ZIELINSKI,                
REMARK   1  AUTH 8 MARTIN STEINEGGER, MICHALINA PACHOLSKA, TAMAS BERGHAMMER,    
REMARK   1  AUTH 9 DAVID SILVER, ORIOL VINYALS, ANDREW W SENIOR,                
REMARK   1  AUTH10 KORAY KAVUKCUOGLU, PUSHMEET KOHLI, DEMIS HASSABIS            
REMARK   1  TITL   HIGHLY ACCURATE PROTEIN STRUCTURE PREDICTION WITH ALPHAFOLD  
REMARK   1  REF    NATURE                        V. 596   583 2021              
REMARK   1  REFN                   ISSN 0028-0836                               
REMARK   1  PMID   34265844                                                     
REMARK   1  DOI    10.1038/s41586-021-03819-2                                   
REMARK   1                                                                      
REMARK   1 DISCLAIMERS                                                          
REMARK   1 ALPHAFOLD DATA, COPYRIGHT (2021) DEEPMIND TECHNOLOGIES LIMITED. THE  
REMARK   1 INFORMATION PROVIDED IS THEORETICAL MODELLING ONLY AND CAUTION SHOULD
REMARK   1 BE EXERCISED IN ITS USE. IT IS PROVIDED "AS-IS" WITHOUT ANY WARRANTY 
REMARK   1 OF ANY KIND, WHETHER EXPRESSED OR IMPLIED. NO WARRANTY IS GIVEN THAT 
REMARK   1 USE OF THE INFORMATION SHALL NOT INFRINGE THE RIGHTS OF ANY THIRD    
REMARK   1 PARTY. THE INFORMATION IS NOT INTENDED TO BE A SUBSTITUTE FOR        
REMARK   1 PROFESSIONAL MEDICAL ADVICE, DIAGNOSIS, OR TREATMENT, AND DOES NOT   
REMARK   1 CONSTITUTE MEDICAL OR OTHER PROFESSIONAL ADVICE. IT IS AVAILABLE FOR 
REMARK   1 ACADEMIC AND COMMERCIAL PURPOSES, UNDER CC-BY 4.0 LICENCE.           
DBREF  XXXX A    1  1531  UNP    P11388   TOP2A_HUMAN      1   1531             
SEQRES   1 A 1531  MET GLU VAL SER PRO LEU GLN PRO VAL ASN GLU ASN MET          
SEQRES   2 A 1531  GLN VAL ASN LYS ILE LYS LYS ASN GLU ASP ALA LYS LYS          
SEQRES   3 A 1531  ARG LEU SER VAL GLU ARG ILE TYR GLN LYS LYS THR GLN          
SEQRES   4 A 1531  LEU GLU HIS ILE LEU LEU ARG PRO ASP THR TYR ILE GLY          
SEQRES   5 A 1531  SER VAL GLU LEU VAL THR GLN GLN MET TRP VAL TYR ASP          
SEQRES   6 A 1531  GLU ASP VAL GLY ILE ASN TYR ARG GLU VAL THR PHE VAL          
SEQRES   7 A 1531  PRO GLY LEU TYR LYS ILE PHE ASP GLU ILE LEU VAL ASN          
SEQRES   8 A 1531  ALA ALA ASP ASN LYS GLN ARG ASP PRO LYS MET SER CYS          
SEQRES   9 A 1531  ILE ARG VAL THR ILE ASP PRO GLU ASN ASN LEU ILE SER          
SEQRES  10 A 1531  ILE TRP ASN ASN GLY LYS GLY ILE PRO VAL VAL GLU HIS          
SEQRES  11 A 1531  LYS VAL GLU LYS MET TYR VAL PRO ALA LEU ILE PHE GLY          
SEQRES  12 A 1531  GLN LEU LEU THR SER SER ASN TYR ASP ASP ASP GLU LYS          
SEQRES  13 A 1531  LYS VAL THR GLY GLY ARG ASN GLY TYR GLY ALA LYS LEU          
SEQRES  14 A 1531  CYS ASN ILE PHE SER THR LYS PHE THR VAL GLU THR ALA          
SEQRES  15 A 1531  SER ARG GLU TYR LYS LYS MET PHE LYS GLN THR TRP MET          
SEQRES  16 A 1531  ASP ASN MET GLY ARG ALA GLY GLU MET GLU LEU LYS PRO          
SEQRES  17 A 1531  PHE ASN GLY GLU ASP TYR THR CYS ILE THR PHE GLN PRO          
SEQRES  18 A 1531  ASP LEU SER LYS PHE LYS MET GLN SER LEU ASP LYS ASP          
SEQRES  19 A 1531  ILE VAL ALA LEU MET VAL ARG ARG ALA TYR ASP ILE ALA          
SEQRES  20 A 1531  GLY SER THR LYS ASP VAL LYS VAL PHE LEU ASN GLY ASN          
SEQRES  21 A 1531  LYS LEU PRO VAL LYS GLY PHE ARG SER TYR VAL ASP MET          
SEQRES  22 A 1531  TYR LEU LYS ASP LYS LEU ASP GLU THR GLY ASN SER LEU          
SEQRES  23 A 1531  LYS VAL ILE HIS GLU GLN VAL ASN HIS ARG TRP GLU VAL          
SEQRES  24 A 1531  CYS LEU THR MET SER GLU LYS GLY PHE GLN GLN ILE SER          
SEQRES  25 A 1531  PHE VAL ASN SER ILE ALA THR SER LYS GLY GLY ARG HIS          
SEQRES  26 A 1531  VAL ASP TYR VAL ALA ASP GLN ILE VAL THR LYS LEU VAL          
SEQRES  27 A 1531  ASP VAL VAL LYS LYS LYS ASN LYS GLY GLY VAL ALA VAL          
SEQRES  28 A 1531  LYS ALA HIS GLN VAL LYS ASN HIS MET TRP ILE PHE VAL          
SEQRES  29 A 1531  ASN ALA LEU ILE GLU ASN PRO THR PHE ASP SER GLN THR          
SEQRES  30 A 1531  LYS GLU ASN MET THR LEU GLN PRO LYS SER PHE GLY SER          
SEQRES  31 A 1531  THR CYS GLN LEU SER GLU LYS PHE ILE LYS ALA ALA ILE          
SEQRES  32 A 1531  GLY CYS GLY ILE VAL GLU SER ILE LEU ASN TRP VAL LYS          
SEQRES  33 A 1531  PHE LYS ALA GLN VAL GLN LEU ASN LYS LYS CYS SER ALA          
SEQRES  34 A 1531  VAL LYS HIS ASN ARG ILE LYS GLY ILE PRO LYS LEU ASP          
SEQRES  35 A 1531  ASP ALA ASN ASP ALA GLY GLY ARG ASN SER THR GLU CYS          
SEQRES  36 A 1531  THR LEU ILE LEU THR GLU GLY ASP SER ALA LYS THR LEU          
SEQRES  37 A 1531  ALA VAL SER GLY LEU GLY VAL VAL GLY ARG ASP LYS TYR          
SEQRES  38 A 1531  GLY VAL PHE PRO LEU ARG GLY LYS ILE LEU ASN VAL ARG          
SEQRES  39 A 1531  GLU ALA SER HIS LYS GLN ILE MET GLU ASN ALA GLU ILE          
SEQRES  40 A 1531  ASN ASN ILE ILE LYS ILE VAL GLY LEU GLN TYR LYS LYS          
SEQRES  41 A 1531  ASN TYR GLU ASP GLU ASP SER LEU LYS THR LEU ARG TYR          
SEQRES  42 A 1531  GLY LYS ILE MET ILE MET THR ASP GLN ASP GLN ASP GLY          
SEQRES  43 A 1531  SER HIS ILE LYS GLY LEU LEU ILE ASN PHE ILE HIS HIS          
SEQRES  44 A 1531  ASN TRP PRO SER LEU LEU ARG HIS ARG PHE LEU GLU GLU          
SEQRES  45 A 1531  PHE ILE THR PRO ILE VAL LYS VAL SER LYS ASN LYS GLN          
SEQRES  46 A 1531  GLU MET ALA PHE TYR SER LEU PRO GLU PHE GLU GLU TRP          
SEQRES  47 A 1531  LYS SER SER THR PRO ASN HIS LYS LYS TRP LYS VAL LYS          
SEQRES  48 A 1531  TYR TYR LYS GLY LEU GLY THR SER THR SER LYS GLU ALA          
SEQRES  49 A 1531  LYS GLU TYR PHE ALA ASP MET LYS ARG HIS ARG ILE GLN          
SEQRES  50 A 1531  PHE LYS TYR SER GLY PRO GLU ASP ASP ALA ALA ILE SER          
SEQRES  51 A 1531  LEU ALA PHE SER LYS LYS GLN ILE ASP ASP ARG LYS GLU          
SEQRES  52 A 1531  TRP LEU THR ASN PHE MET GLU ASP ARG ARG GLN ARG LYS          
SEQRES  53 A 1531  LEU LEU GLY LEU PRO GLU ASP TYR LEU TYR GLY GLN THR          
SEQRES  54 A 1531  THR THR TYR LEU THR TYR ASN ASP PHE ILE ASN LYS GLU          
SEQRES  55 A 1531  LEU ILE LEU PHE SER ASN SER ASP ASN GLU ARG SER ILE          
SEQRES  56 A 1531  PRO SER MET VAL ASP GLY LEU LYS PRO GLY GLN ARG LYS          
SEQRES  57 A 1531  VAL LEU PHE THR CYS PHE LYS ARG ASN ASP LYS ARG GLU          
SEQRES  58 A 1531  VAL LYS VAL ALA GLN LEU ALA GLY SER VAL ALA GLU MET          
SEQRES  59 A 1531  SER SER TYR HIS HIS GLY GLU MET SER LEU MET MET THR          
SEQRES  60 A 1531  ILE ILE ASN LEU ALA GLN ASN PHE VAL GLY SER ASN ASN          
SEQRES  61 A 1531  LEU ASN LEU LEU GLN PRO ILE GLY GLN PHE GLY THR ARG          
SEQRES  62 A 1531  LEU HIS GLY GLY LYS ASP SER ALA SER PRO ARG TYR ILE          
SEQRES  63 A 1531  PHE THR MET LEU SER SER LEU ALA ARG LEU LEU PHE PRO          
SEQRES  64 A 1531  PRO LYS ASP ASP HIS THR LEU LYS PHE LEU TYR ASP ASP          
SEQRES  65 A 1531  ASN GLN ARG VAL GLU PRO GLU TRP TYR ILE PRO ILE ILE          
SEQRES  66 A 1531  PRO MET VAL LEU ILE ASN GLY ALA GLU GLY ILE GLY THR          
SEQRES  67 A 1531  GLY TRP SER CYS LYS ILE PRO ASN PHE ASP VAL ARG GLU          
SEQRES  68 A 1531  ILE VAL ASN ASN ILE ARG ARG LEU MET ASP GLY GLU GLU          
SEQRES  69 A 1531  PRO LEU PRO MET LEU PRO SER TYR LYS ASN PHE LYS GLY          
SEQRES  70 A 1531  THR ILE GLU GLU LEU ALA PRO ASN GLN TYR VAL ILE SER          
SEQRES  71 A 1531  GLY GLU VAL ALA ILE LEU ASN SER THR THR ILE GLU ILE          
SEQRES  72 A 1531  SER GLU LEU PRO VAL ARG THR TRP THR GLN THR TYR LYS          
SEQRES  73 A 1531  GLU GLN VAL LEU GLU PRO MET LEU ASN GLY THR GLU LYS          
SEQRES  74 A 1531  THR PRO PRO LEU ILE THR ASP TYR ARG GLU TYR HIS THR          
SEQRES  75 A 1531  ASP THR THR VAL LYS PHE VAL VAL LYS MET THR GLU GLU          
SEQRES  76 A 1531  LYS LEU ALA GLU ALA GLU ARG VAL GLY LEU HIS LYS VAL          
SEQRES  77 A 1531  PHE LYS LEU GLN THR SER LEU THR CYS ASN SER MET VAL          
SEQRES  78 A 1531  LEU PHE ASP HIS VAL GLY CYS LEU LYS LYS TYR ASP THR          
SEQRES  79 A 1531  VAL LEU ASP ILE LEU ARG ASP PHE PHE GLU LEU ARG LEU          
SEQRES  80 A 1531  LYS TYR TYR GLY LEU ARG LYS GLU TRP LEU LEU GLY MET          
SEQRES  81 A 1531  LEU GLY ALA GLU SER ALA LYS LEU ASN ASN GLN ALA ARG          
SEQRES  82 A 1531  PHE ILE LEU GLU LYS ILE ASP GLY LYS ILE ILE ILE GLU          
SEQRES  83 A 1531  ASN LYS PRO LYS LYS GLU LEU ILE LYS VAL LEU ILE GLN          
SEQRES  84 A 1531  ARG GLY TYR ASP SER ASP PRO VAL LYS ALA TRP LYS GLU          
SEQRES  85 A 1531  ALA GLN GLN LYS VAL PRO ASP GLU GLU GLU ASN GLU GLU          
SEQRES  86 A 1531  SER ASP ASN GLU LYS GLU THR GLU LYS SER ASP SER VAL          
SEQRES  87 A 1531  THR ASP SER GLY PRO THR PHE ASN TYR LEU LEU ASP MET          
SEQRES  88 A 1531  PRO LEU TRP TYR LEU THR LYS GLU LYS LYS ASP GLU LEU          
SEQRES  89 A 1531  CYS ARG LEU ARG ASN GLU LYS GLU GLN GLU LEU ASP THR          
SEQRES  90 A 1531  LEU LYS ARG LYS SER PRO SER ASP LEU TRP LYS GLU ASP          
SEQRES  91 A 1531  LEU ALA THR PHE ILE GLU GLU LEU GLU ALA VAL GLU ALA          
SEQRES  92 A 1531  LYS GLU LYS GLN ASP GLU GLN VAL GLY LEU PRO GLY LYS          
SEQRES  93 A 1531  GLY GLY LYS ALA LYS GLY LYS LYS THR GLN MET ALA GLU          
SEQRES  94 A 1531  VAL LEU PRO SER PRO ARG GLY GLN ARG VAL ILE PRO ARG          
SEQRES  95 A 1531  ILE THR ILE GLU MET LYS ALA GLU ALA GLU LYS LYS ASN          
SEQRES  96 A 1531  LYS LYS LYS ILE LYS ASN GLU ASN THR GLU GLY SER PRO          
SEQRES  97 A 1531  GLN GLU ASP GLY VAL GLU LEU GLU GLY LEU LYS GLN ARG          
SEQRES  98 A 1531  LEU GLU LYS LYS GLN LYS ARG GLU PRO GLY THR LYS THR          
SEQRES  99 A 1531  LYS LYS GLN THR THR LEU ALA PHE LYS PRO ILE LYS LYS          
SEQRES 100 A 1531  GLY LYS LYS ARG ASN PRO TRP SER ASP SER GLU SER ASP          
SEQRES 101 A 1531  ARG SER SER ASP GLU SER ASN PHE ASP VAL PRO PRO ARG          
SEQRES 102 A 1531  GLU THR GLU PRO ARG ARG ALA ALA THR LYS THR LYS PHE          
SEQRES 103 A 1531  THR MET ASP LEU ASP SER ASP GLU ASP PHE SER ASP PHE          
SEQRES 104 A 1531  ASP GLU LYS THR ASP ASP GLU ASP PHE VAL PRO SER ASP          
SEQRES 105 A 1531  ALA SER PRO PRO LYS THR LYS THR SER PRO LYS LEU SER          
SEQRES 106 A 1531  ASN LYS GLU LEU LYS PRO GLN LYS SER VAL VAL SER ASP          
SEQRES 107 A 1531  LEU GLU ALA ASP ASP VAL LYS GLY SER VAL PRO LEU SER          
SEQRES 108 A 1531  SER SER PRO PRO ALA THR HIS PHE PRO ASP GLU THR GLU          
SEQRES 109 A 1531  ILE THR ASN PRO VAL PRO LYS LYS ASN VAL THR VAL LYS          
SEQRES 110 A 1531  LYS THR ALA ALA LYS SER GLN SER SER THR SER THR THR          
SEQRES 111 A 1531  GLY ALA LYS LYS ARG ALA ALA PRO LYS GLY THR LYS ARG          
SEQRES 112 A 1531  ASP PRO ALA LEU ASN SER GLY VAL SER GLN LYS PRO ASP          
SEQRES 113 A 1531  PRO ALA LYS THR LYS ASN ARG ARG LYS ARG LYS PRO SER          
SEQRES 114 A 1531  THR SER ASP ASP SER ASP SER ASN PHE GLU LYS ILE VAL          
SEQRES 115 A 1531  SER LYS ALA VAL THR SER LYS LYS SER LYS GLY GLU SER          
SEQRES 116 A 1531  ASP ASP PHE HIS MET ASP PHE ASP SER ALA VAL ALA PRO          
SEQRES 117 A 1531  ARG ALA LYS SER VAL ARG ALA LYS LYS PRO ILE LYS TYR          
SEQRES 118 A 1531  LEU GLU GLU SER ASP GLU ASP ASP LEU PHE                      
HELIX    1   1 VAL A   30  ILE A   33  1                                   4
HELIX    2   2 GLN A   39  LEU A   45  1                                   7
HELIX    3   3 PRO A   47  ILE A   51  1                                   5
HELIX    4   4 PRO A   79  ARG A   98  1                                  20
HELIX    5   5 VAL A  137  GLY A  143  1                                   7
HELIX    6   6 GLY A  166  ILE A  172  1                                   7
HELIX    7   7 LYS A  233  SER A  249  1                                  17
HELIX    8   8 PHE A  267  LEU A  275  1                                   9
HELIX    9   9 ARG A  324  LYS A  344  1                                  21
HELIX   10  10 ALA A  353  HIS A  359  1                                   7
HELIX   11  11 PRO A  385  SER A  387  1                                   3
HELIX   12  12 GLU A  396  GLY A  404  1                                   9
HELIX   13  13 ILE A  407  ASN A  424  1                                  18
HELIX   14  14 SER A  452  GLU A  454  1                                   3
HELIX   15  15 GLY A  462  VAL A  476  1                                  15
HELIX   16  16 VAL A  493  GLU A  495  1                                   3
HELIX   17  17 HIS A  498  GLU A  503  1                                   6
HELIX   18  18 ALA A  505  VAL A  514  1                                  10
HELIX   19  19 GLU A  525  THR A  530  1                                   6
HELIX   20  20 GLN A  544  ASN A  560  1                                  17
HELIX   21  21 PRO A  562  HIS A  567  1                                   6
HELIX   22  22 LEU A  592  SER A  601  1                                  10
HELIX   23  23 HIS A  605  LYS A  607  1                                   3
HELIX   24  24 LEU A  616  THR A  618  1                                   3
HELIX   25  25 SER A  621  ALA A  629  1                                   9
HELIX   26  26 PRO A  643  PHE A  653  1                                  11
HELIX   27  27 ILE A  658  LEU A  678  1                                  21
HELIX   28  28 TYR A  695  SER A  714  1                                  20
HELIX   29  29 PRO A  724  ARG A  736  1                                  13
HELIX   30  30 VAL A  744  MET A  754  1                                  11
HELIX   31  31 GLU A  761  ALA A  772  1                                  12
HELIX   32  32 SER A  812  LEU A  817  1                                   6
HELIX   33  33 ASP A  823  THR A  825  1                                   3
HELIX   34  34 MET A  847  ILE A  850  1                                   4
HELIX   35  35 VAL A  869  ASP A  881  1                                  13
HELIX   36  36 THR A  932  LEU A  944  1                                  13
HELIX   37  37 GLU A  974  VAL A  983  1                                  10
HELIX   38  38 LEU A  985  VAL A  988  1                                   4
HELIX   39  39 VAL A 1015  ILE A 1059  1                                  45
HELIX   40  40 LYS A 1070  GLN A 1079  1                                  10
HELIX   41  41 PRO A 1086  LYS A 1096  1                                  11
HELIX   42  42 ASN A 1126  LEU A 1129  1                                   4
HELIX   43  43 LEU A 1133  LEU A 1136  1                                   4
HELIX   44  44 LYS A 1138  ARG A 1160  1                                  23
HELIX   45  45 PRO A 1163  VAL A 1191  1                                  29
HELIX   46  46 LYS A 1204  VAL A 1210  1                                   7
HELIX   47  47 ILE A 1225  THR A 1244  1                                  20
HELIX   48  48 LEU A 1258  GLN A 1260  1                                   3
SHEET    1   1 1 VAL A  57  ASP A  65  0
SHEET    2   2 1 GLY A  69  PHE A  77  0
SHEET    3   3 1 CYS A 104  ASP A 110  0
SHEET    4   4 1 LEU A 115  ASN A 121  0
SHEET    5   5 1 SER A 174  SER A 183  0
SHEET    6   6 1 LYS A 188  MET A 195  0
SHEET    7   7 1 MET A 204  PRO A 208  0
SHEET    8   8 1 TYR A 214  PRO A 221  0
SHEET    9   9 1 LYS A 254  LEU A 257  0
SHEET   10  10 1 ILE A 289  GLN A 292  0
SHEET   11  11 1 TRP A 297  MET A 303  0
SHEET   12  12 1 GLN A 309  VAL A 314  0
SHEET   13  13 1 MET A 360  ALA A 366  0
SHEET   14  14 1 THR A 456  GLU A 461  0
SHEET   15  15 1 TYR A 481  LEU A 486  0
SHEET   16  16 1 LYS A 535  MET A 539  0
SHEET   17  17 1 LEU A 570  PHE A 573  0
SHEET   18  18 1 VAL A 578  LYS A 582  0
SHEET   19  19 1 GLN A 585  PHE A 589  0
SHEET   20  20 1 LYS A 609  TYR A 612  0
SHEET   21  21 1 ARG A 635  GLN A 637  0
SHEET   22  22 1 LEU A 784  ILE A 787  0
SHEET   23  23 1 PHE A 807  LEU A 810  0
SHEET   24  24 1 ALA A 853  GLY A 857  0
SHEET   25  25 1 TRP A 860  ILE A 864  0
SHEET   26  26 1 THR A 898  ALA A 903  0
SHEET   27  27 1 GLN A 906  SER A 910  0
SHEET   28  28 1 GLU A 912  ILE A 915  0
SHEET   29  29 1 THR A 920  GLU A 925  0
SHEET   30  30 1 ASP A 956  GLU A 959  0
SHEET   31  31 1 PHE A 968  LYS A 971  0
SHEET   32  32 1 GLN A 992  THR A 996  0
SHEET   33  33 1 MET A1000  PHE A1003  0
SHEET   34  34 1 LEU A1009  TYR A1012  0
CRYST1    1.000    1.000    1.000  90.00  90.00  90.00 P 1           1          
ORIGX1      1.000000  0.000000  0.000000        0.00000                         
ORIGX2      0.000000  1.000000  0.000000        0.00000                         
ORIGX3      0.000000  0.000000  1.000000        0.00000                         
SCALE1      1.000000  0.000000  0.000000        0.00000                         
SCALE2      0.000000  1.000000  0.000000        0.00000                         
SCALE3      0.000000  0.000000  1.000000        0.00000                         
ATOM   5816  N   LEU A 722      42.911  27.997 238.389  1.00 96.21           N
ATOM   5817  CA  LEU A 722      43.618  26.862 238.977  1.00 96.21           C
ATOM   5818  C   LEU A 722      42.727  25.628 239.110  1.00 96.21           C
ATOM   5819  CB  LEU A 722      44.228  27.239 240.339  1.00 96.21           C
ATOM   5820  O   LEU A 722      41.518  25.697 239.354  1.00 96.21           O
ATOM   5821  CG  LEU A 722      45.125  28.487 240.332  1.00 96.21           C
ATOM   5822  CD1 LEU A 722      45.601  28.769 241.752  1.00 96.21           C
ATOM   5823  CD2 LEU A 722      46.354  28.342 239.428  1.00 96.21           C
ATOM   5824  N   LYS A 723      43.381  24.473 239.015  1.00 95.29           N
ATOM   5825  CA  LYS A 723      42.870  23.166 239.435  1.00 95.29           C
ATOM   5826  C   LYS A 723      43.264  22.914 240.903  1.00 95.29           C
ATOM   5827  CB  LYS A 723      43.416  22.079 238.495  1.00 95.29           C
ATOM   5828  O   LYS A 723      44.297  23.439 241.335  1.00 95.29           O
ATOM   5829  CG  LYS A 723      43.200  22.424 237.010  1.00 95.29           C
ATOM   5830  CD  LYS A 723      43.691  21.299 236.100  1.00 95.29           C
ATOM   5831  CE  LYS A 723      43.789  21.818 234.667  1.00 95.29           C
ATOM   5832  NZ  LYS A 723      43.884  20.698 233.709  1.00 95.29           N
ATOM   5833  N   PRO A 724      42.542  22.074 241.670  1.00 92.82           N
ATOM   5834  CA  PRO A 724      42.808  21.844 243.097  1.00 92.82           C
ATOM   5835  C   PRO A 724      44.273  21.508 243.430  1.00 92.82           C
ATOM   5836  CB  PRO A 724      41.856  20.714 243.504  1.00 92.82           C
ATOM   5837  O   PRO A 724      44.846  22.090 244.346  1.00 92.82           O
ATOM   5838  CG  PRO A 724      40.662  20.920 242.573  1.00 92.82           C
ATOM   5839  CD  PRO A 724      41.314  21.401 241.277  1.00 92.82           C
ATOM   5840  N   GLY A 725      44.936  20.662 242.631  1.00 93.24           N
ATOM   5841  CA  GLY A 725      46.359  20.341 242.824  1.00 93.24           C
ATOM   5842  C   GLY A 725      47.296  21.553 242.716  1.00 93.24           C
ATOM   5843  O   GLY A 725      48.236  21.677 243.497  1.00 93.24           O
ATOM   5844  N   GLN A 726      47.022  22.492 241.803  1.00 95.96           N
ATOM   5845  CA  GLN A 726      47.789  23.741 241.687  1.00 95.96           C
ATOM   5846  C   GLN A 726      47.502  24.675 242.872  1.00 95.96           C
ATOM   5847  CB  GLN A 726      47.438  24.454 240.370  1.00 95.96           C
ATOM   5848  O   GLN A 726      48.411  25.321 243.395  1.00 95.96           O
ATOM   5849  CG  GLN A 726      47.839  23.678 239.105  1.00 95.96           C
ATOM   5850  CD  GLN A 726      47.192  24.273 237.860  1.00 95.96           C
ATOM   5851  NE2 GLN A 726      47.945  24.641 236.847  1.00 95.96           N
ATOM   5852  OE1 GLN A 726      45.983  24.409 237.777  1.00 95.96           O
ATOM   5853  N   ARG A 727      46.246  24.711 243.332  1.00 96.36           N
ATOM   5854  CA  ARG A 727      45.808  25.518 244.476  1.00 96.36           C
ATOM   5855  C   ARG A 727      46.449  25.057 245.788  1.00 96.36           C
ATOM   5856  CB  ARG A 727      44.273  25.492 244.521  1.00 96.36           C
ATOM   5857  O   ARG A 727      46.967  25.892 246.525  1.00 96.36           O
ATOM   5858  CG  ARG A 727      43.725  26.654 245.358  1.00 96.36           C
ATOM   5859  CD  ARG A 727      42.198  26.714 245.329  1.00 96.36           C
ATOM   5860  NE  ARG A 727      41.715  26.989 243.965  1.00 96.36           N
ATOM   5861  NH1 ARG A 727      40.353  25.177 243.629  1.00 96.36           N
ATOM   5862  NH2 ARG A 727      40.696  26.652 241.985  1.00 96.36           N
ATOM   5863  CZ  ARG A 727      40.919  26.269 243.207  1.00 96.36           C
ATOM   5864  N   LYS A 728      46.525  23.741 246.022  1.00 95.87           N
ATOM   5865  CA  LYS A 728      47.249  23.107 247.143  1.00 95.87           C
ATOM   5866  C   LYS A 728      48.744  23.444 247.159  1.00 95.87           C
ATOM   5867  CB  LYS A 728      47.020  21.584 247.083  1.00 95.87           C
ATOM   5868  O   LYS A 728      49.303  23.745 248.219  1.00 95.87           O
ATOM   5869  CG  LYS A 728      45.625  21.222 247.616  1.00 95.87           C
ATOM   5870  CD  LYS A 728      45.353  19.713 247.609  1.00 95.87           C
ATOM   5871  CE  LYS A 728      43.920  19.316 248.016  1.00 95.87           C
ATOM   5872  NZ  LYS A 728      43.580  19.677 249.410  1.00 95.87           N
ATOM   5873  N   VAL A 729      49.388  23.481 245.986  1.00 95.91           N
ATOM   5874  CA  VAL A 729      50.786  23.929 245.840  1.00 95.91           C
ATOM   5875  C   VAL A 729      50.950  25.393 246.266  1.00 95.91           C
ATOM   5876  CB  VAL A 729      51.318  23.676 244.413  1.00 95.91           C
ATOM   5877  O   VAL A 729      51.823  25.685 247.086  1.00 95.91           O
ATOM   5878  CG1 VAL A 729      52.682  24.331 244.159  1.00 95.91           C
ATOM   5879  CG2 VAL A 729      51.489  22.174 244.150  1.00 95.91           C
ATOM   5880  N   LEU A 730      50.106  26.310 245.775  1.00 95.63           N
ATOM   5881  CA  LEU A 730      50.180  27.728 246.158  1.00 95.63           C
ATOM   5882  C   LEU A 730      49.867  27.955 247.638  1.00 95.63           C
ATOM   5883  CB  LEU A 730      49.230  28.585 245.312  1.00 95.63           C
ATOM   5884  O   LEU A 730      50.624  28.657 248.304  1.00 95.63           O
ATOM   5885  CG  LEU A 730      49.581  28.694 243.822  1.00 95.63           C
ATOM   5886  CD1 LEU A 730      48.589  29.659 243.184  1.00 95.63           C
ATOM   5887  CD2 LEU A 730      50.997  29.216 243.558  1.00 95.63           C
ATOM   5888  N   PHE A 731      48.817  27.321 248.166  1.00 95.56           N
ATOM   5889  CA  PHE A 731      48.458  27.380 249.583  1.00 95.56           C
ATOM   5890  C   PHE A 731      49.642  27.001 250.477  1.00 95.56           C
ATOM   5891  CB  PHE A 731      47.261  26.453 249.836  1.00 95.56           C
ATOM   5892  O   PHE A 731      50.003  27.751 251.380  1.00 95.56           O
ATOM   5893  CG  PHE A 731      46.966  26.235 251.305  1.00 95.56           C
ATOM   5894  CD1 PHE A 731      47.297  25.011 251.919  1.00 95.56           C
ATOM   5895  CD2 PHE A 731      46.378  27.261 252.065  1.00 95.56           C
ATOM   5896  CE1 PHE A 731      47.012  24.812 253.279  1.00 95.56           C
ATOM   5897  CE2 PHE A 731      46.103  27.064 253.428  1.00 95.56           C
ATOM   5898  CZ  PHE A 731      46.410  25.834 254.031  1.00 95.56           C
ATOM   5899  N   THR A 732      50.322  25.897 250.162  1.00 94.95           N
ATOM   5900  CA  THR A 732      51.520  25.462 250.892  1.00 94.95           C
ATOM   5901  C   THR A 732      52.665  26.472 250.766  1.00 94.95           C
ATOM   5902  CB  THR A 732      51.975  24.093 250.383  1.00 94.95           C
ATOM   5903  O   THR A 732      53.324  26.785 251.757  1.00 94.95           O
ATOM   5904  CG2 THR A 732      53.127  23.516 251.206  1.00 94.95           C
ATOM   5905  OG1 THR A 732      50.902  23.183 250.458  1.00 94.95           O
ATOM   5906  N   CYS A 733      52.890  27.048 249.579  1.00 94.96           N
ATOM   5907  CA  CYS A 733      53.908  28.084 249.382  1.00 94.96           C
ATOM   5908  C   CYS A 733      53.605  29.365 250.180  1.00 94.96           C
ATOM   5909  CB  CYS A 733      54.052  28.393 247.886  1.00 94.96           C
ATOM   5910  O   CYS A 733      54.519  29.959 250.754  1.00 94.96           O
ATOM   5911  SG  CYS A 733      54.716  26.957 246.998  1.00 94.96           S
ATOM   5912  N   PHE A 734      52.337  29.779 250.260  1.00 94.29           N
ATOM   5913  CA  PHE A 734      51.902  30.932 251.051  1.00 94.29           C
ATOM   5914  C   PHE A 734      51.980  30.655 252.564  1.00 94.29           C
ATOM   5915  CB  PHE A 734      50.482  31.354 250.633  1.00 94.29           C
ATOM   5916  O   PHE A 734      52.499  31.496 253.294  1.00 94.29           O
ATOM   5917  CG  PHE A 734      50.256  31.769 249.181  1.00 94.29           C
ATOM   5918  CD1 PHE A 734      51.270  32.357 248.396  1.00 94.29           C
ATOM   5919  CD2 PHE A 734      48.973  31.605 248.622  1.00 94.29           C
ATOM   5920  CE1 PHE A 734      50.997  32.773 247.078  1.00 94.29           C
ATOM   5921  CE2 PHE A 734      48.702  32.013 247.305  1.00 94.29           C
ATOM   5922  CZ  PHE A 734      49.716  32.596 246.531  1.00 94.29           C
ATOM   5923  N   LYS A 735      51.545  29.467 253.017  1.00 91.60           N
ATOM   5924  CA  LYS A 735      51.591  28.993 254.417  1.00 91.60           C
ATOM   5925  C   LYS A 735      53.029  28.876 254.935  1.00 91.60           C
ATOM   5926  CB  LYS A 735      50.802  27.664 254.492  1.00 91.60           C
ATOM   5927  O   LYS A 735      53.305  29.286 256.057  1.00 91.60           O
ATOM   5928  CG  LYS A 735      50.606  27.026 255.887  1.00 91.60           C
ATOM   5929  CD  LYS A 735      49.618  25.839 255.778  1.00 91.60           C
ATOM   5930  CE  LYS A 735      49.395  25.033 257.074  1.00 91.60           C
ATOM   5931  NZ  LYS A 735      48.388  23.935 256.898  1.00 91.60           N
ATOM   5932  N   ARG A 736      53.966  28.392 254.106  1.00 90.27           N
ATOM   5933  CA  ARG A 736      55.407  28.339 254.431  1.00 90.27           C
ATOM   5934  C   ARG A 736      56.102  29.702 254.351  1.00 90.27           C
ATOM   5935  CB  ARG A 736      56.125  27.343 253.508  1.00 90.27           C
ATOM   5936  O   ARG A 736      57.010  29.961 255.133  1.00 90.27           O
ATOM   5937  CG  ARG A 736      55.766  25.875 253.801  1.00 90.27           C
ATOM   5938  CD  ARG A 736      56.529  24.916 252.874  1.00 90.27           C
ATOM   5939  NE  ARG A 736      57.988  25.019 253.091  1.00 90.27           N
ATOM   5940  NH1 ARG A 736      58.444  22.889 253.868  1.00 90.27           N
ATOM   5941  NH2 ARG A 736      59.980  24.503 253.997  1.00 90.27           N
ATOM   5942  CZ  ARG A 736      58.786  24.128 253.645  1.00 90.27           C
ATOM   5943  N   ASN A 737      55.735  30.539 253.376  1.00 86.00           N
ATOM   5944  CA  ASN A 737      56.329  31.859 253.107  1.00 86.00           C
ATOM   5945  C   ASN A 737      57.878  31.862 252.956  1.00 86.00           C
ATOM   5946  CB  ASN A 737      55.782  32.850 254.155  1.00 86.00           C
ATOM   5947  O   ASN A 737      58.523  32.902 253.126  1.00 86.00           O
ATOM   5948  CG  ASN A 737      55.938  34.324 253.814  1.00 86.00           C
ATOM   5949  ND2 ASN A 737      55.802  35.175 254.803  1.00 86.00           N
ATOM   5950  OD1 ASN A 737      56.137  34.752 252.683  1.00 86.00           O
ATOM   5951  N   ASP A 738      58.486  30.712 252.628  1.00 82.84           N
ATOM   5952  CA  ASP A 738      59.941  30.545 252.504  1.00 82.84           C
ATOM   5953  C   ASP A 738      60.513  31.496 251.433  1.00 82.84           C
ATOM   5954  CB  ASP A 738      60.317  29.077 252.185  1.00 82.84           C
ATOM   5955  O   ASP A 738      60.034  31.560 250.301  1.00 82.84           O
ATOM   5956  CG  ASP A 738      60.995  28.312 253.338  1.00 82.84           C
ATOM   5957  OD1 ASP A 738      62.029  28.805 253.874  1.00 82.84           O
ATOM   5958  OD2 ASP A 738      60.517  27.189 253.638  1.00 82.84           O
ATOM   5959  N   LYS A 739      61.577  32.226 251.786  1.00 84.91           N
ATOM   5960  CA  LYS A 739      62.330  33.116 250.872  1.00 84.91           C
ATOM   5961  C   LYS A 739      63.592  32.458 250.308  1.00 84.91           C
ATOM   5962  CB  LYS A 739      62.621  34.477 251.540  1.00 84.91           C
ATOM   5963  O   LYS A 739      64.519  33.143 249.889  1.00 84.91           O
ATOM   5964  CG  LYS A 739      61.387  35.185 252.122  1.00 84.91           C
ATOM   5965  CD  LYS A 739      60.278  35.410 251.084  1.00 84.91           C
ATOM   5966  CE  LYS A 739      59.028  35.937 251.782  1.00 84.91           C
ATOM   5967  NZ  LYS A 739      57.851  35.840 250.892  1.00 84.91           N
ATOM   5968  N   ARG A 740      63.648  31.128 250.365  1.00 91.05           N
ATOM   5969  CA  ARG A 740      64.760  30.291 249.907  1.00 91.05           C
ATOM   5970  C   ARG A 740      64.237  29.282 248.898  1.00 91.05           C
ATOM   5971  CB  ARG A 740      65.406  29.560 251.093  1.00 91.05           C
ATOM   5972  O   ARG A 740      63.081  28.873 248.972  1.00 91.05           O
ATOM   5973  CG  ARG A 740      66.121  30.512 252.066  1.00 91.05           C
ATOM   5974  CD  ARG A 740      66.546  29.783 253.346  1.00 91.05           C
ATOM   5975  NE  ARG A 740      65.363  29.335 254.107  1.00 91.05           N
ATOM   5976  NH1 ARG A 740      66.372  28.709 256.073  1.00 91.05           N
ATOM   5977  NH2 ARG A 740      64.141  28.534 255.807  1.00 91.05           N
ATOM   5978  CZ  ARG A 740      65.307  28.862 255.332  1.00 91.05           C
ATOM   5979  N   GLU A 741      65.116  28.866 248.002  1.00 93.64           N
ATOM   5980  CA  GLU A 741      64.866  27.750 247.098  1.00 93.64           C
ATOM   5981  C   GLU A 741      64.660  26.432 247.870  1.00 93.64           C
ATOM   5982  CB  GLU A 741      66.005  27.688 246.068  1.00 93.64           C
ATOM   5983  O   GLU A 741      65.325  26.157 248.871  1.00 93.64           O
ATOM   5984  CG  GLU A 741      67.373  27.338 246.684  1.00 93.64           C
ATOM   5985  CD  GLU A 741      68.548  27.435 245.699  1.00 93.64           C
ATOM   5986  OE1 GLU A 741      69.596  26.825 246.014  1.00 93.64           O
ATOM   5987  OE2 GLU A 741      68.419  28.151 244.684  1.00 93.64           O
ATOM   5988  N   VAL A 742      63.726  25.608 247.397  1.00 94.87           N
ATOM   5989  CA  VAL A 742      63.395  24.285 247.941  1.00 94.87           C
ATOM   5990  C   VAL A 742      63.346  23.269 246.803  1.00 94.87           C
ATOM   5991  CB  VAL A 742      62.084  24.339 248.759  1.00 94.87           C
ATOM   5992  O   VAL A 742      62.912  23.593 245.698  1.00 94.87           O
ATOM   5993  CG1 VAL A 742      60.864  24.812 247.957  1.00 94.87           C
ATOM   5994  CG2 VAL A 742      61.751  22.986 249.400  1.00 94.87           C
ATOM   5995  N   LYS A 743      63.796  22.030 247.029  1.00 95.81           N
ATOM   5996  CA  LYS A 743      63.723  20.988 245.993  1.00 95.81           C
ATOM   5997  C   LYS A 743      62.275  20.659 245.656  1.00 95.81           C
ATOM   5998  CB  LYS A 743      64.448  19.715 246.426  1.00 95.81           C
ATOM   5999  O   LYS A 743      61.462  20.524 246.568  1.00 95.81           O
ATOM   6000  CG  LYS A 743      65.951  19.957 246.557  1.00 95.81           C
ATOM   6001  CD  LYS A 743      66.665  18.635 246.832  1.00 95.81           C
ATOM   6002  CE  LYS A 743      68.163  18.831 246.607  1.00 95.81           C
ATOM   6003  NZ  LYS A 743      68.817  17.545 246.283  1.00 95.81           N
ATOM   6004  N   VAL A 744      61.971  20.416 244.381  1.00 96.39           N
ATOM   6005  CA  VAL A 744      60.603  20.074 243.939  1.00 96.39           C
ATOM   6006  C   VAL A 744      60.051  18.857 244.692  1.00 96.39           C
ATOM   6007  CB  VAL A 744      60.557  19.867 242.414  1.00 96.39           C
ATOM   6008  O   VAL A 744      58.918  18.901 245.157  1.00 96.39           O
ATOM   6009  CG1 VAL A 744      59.200  19.342 241.926  1.00 96.39           C
ATOM   6010  CG2 VAL A 744      60.837  21.196 241.701  1.00 96.39           C
ATOM   6011  N   ALA A 745      60.860  17.815 244.913  1.00 95.34           N
ATOM   6012  CA  ALA A 745      60.451  16.653 245.708  1.00 95.34           C
ATOM   6013  C   ALA A 745      60.164  16.982 247.191  1.00 95.34           C
ATOM   6014  CB  ALA A 745      61.536  15.576 245.581  1.00 95.34           C
ATOM   6015  O   ALA A 745      59.256  16.408 247.781  1.00 95.34           O
ATOM   6016  N   GLN A 746      60.901  17.921 247.798  1.00 94.88           N
ATOM   6017  CA  GLN A 746      60.665  18.345 249.189  1.00 94.88           C
ATOM   6018  C   GLN A 746      59.423  19.237 249.306  1.00 94.88           C
ATOM   6019  CB  GLN A 746      61.896  19.087 249.734  1.00 94.88           C
ATOM   6020  O   GLN A 746      58.692  19.153 250.294  1.00 94.88           O
ATOM   6021  CG  GLN A 746      63.105  18.164 249.929  1.00 94.88           C
ATOM   6022  CD  GLN A 746      64.340  18.932 250.391  1.00 94.88           C
ATOM   6023  NE2 GLN A 746      64.993  18.507 251.449  1.00 94.88           N
ATOM   6024  OE1 GLN A 746      64.765  19.910 249.795  1.00 94.88           O
ATOM   6025  N   LEU A 747      59.166  20.071 248.294  1.00 95.45           N
ATOM   6026  CA  LEU A 747      57.937  20.851 248.208  1.00 95.45           C
ATOM   6027  C   LEU A 747      56.723  19.940 247.984  1.00 95.45           C
ATOM   6028  CB  LEU A 747      58.086  21.931 247.123  1.00 95.45           C
ATOM   6029  O   LEU A 747      55.723  20.135 248.658  1.00 95.45           O
ATOM   6030  CG  LEU A 747      56.862  22.863 246.992  1.00 95.45           C
ATOM   6031  CD1 LEU A 747      56.536  23.608 248.290  1.00 95.45           C
ATOM   6032  CD2 LEU A 747      57.134  23.904 245.906  1.00 95.45           C
ATOM   6033  N   ALA A 748      56.816  18.918 247.126  1.00 95.62           N
ATOM   6034  CA  ALA A 748      55.732  17.958 246.903  1.00 95.62           C
ATOM   6035  C   ALA A 748      55.305  17.243 248.198  1.00 95.62           C
ATOM   6036  CB  ALA A 748      56.157  16.969 245.812  1.00 95.62           C
ATOM   6037  O   ALA A 748      54.123  17.277 248.532  1.00 95.62           O
ATOM   6038  N   GLY A 749      56.255  16.706 248.975  1.00 93.92           N
ATOM   6039  CA  GLY A 749      55.955  16.121 250.290  1.00 93.92           C
ATOM   6040  C   GLY A 749      55.387  17.137 251.290  1.00 93.92           C
ATOM   6041  O   GLY A 749      54.424  16.839 251.990  1.00 93.92           O
ATOM   6042  N   SER A 750      55.891  18.381 251.287  1.00 93.99           N
ATOM   6043  CA  SER A 750      55.322  19.468 252.111  1.00 93.99           C
ATOM   6044  C   SER A 750      53.878  19.805 251.722  1.00 93.99           C
ATOM   6045  CB  SER A 750      56.113  20.773 251.974  1.00 93.99           C
ATOM   6046  O   SER A 750      53.083  20.171 252.579  1.00 93.99           O
ATOM   6047  OG  SER A 750      57.490  20.642 252.274  1.00 93.99           O
ATOM   6048  N   VAL A 751      53.532  19.723 250.434  1.00 94.58           N
ATOM   6049  CA  VAL A 751      52.163  19.951 249.947  1.00 94.58           C
ATOM   6050  C   VAL A 751      51.264  18.786 250.349  1.00 94.58           C
ATOM   6051  CB  VAL A 751      52.142  20.190 248.422  1.00 94.58           C
ATOM   6052  O   VAL A 751      50.138  19.022 250.785  1.00 94.58           O
ATOM   6053  CG1 VAL A 751      50.715  20.294 247.867  1.00 94.58           C
ATOM   6054  CG2 VAL A 751      52.849  21.492 248.024  1.00 94.58           C
ATOM   6055  N   ALA A 752      51.756  17.548 250.264  1.00 91.44           N
ATOM   6056  CA  ALA A 752      51.011  16.373 250.702  1.00 91.44           C
ATOM   6057  C   ALA A 752      50.662  16.425 252.197  1.00 91.44           C
ATOM   6058  CB  ALA A 752      51.784  15.110 250.305  1.00 91.44           C
ATOM   6059  O   ALA A 752      49.501  16.234 252.554  1.00 91.44           O
ATOM   6060  N   GLU A 753      51.641  16.784 253.033  1.00 88.97           N
ATOM   6061  CA  GLU A 753      51.488  17.023 254.470  1.00 88.97           C
ATOM   6062  C   GLU A 753      50.544  18.200 254.771  1.00 88.97           C
ATOM   6063  CB  GLU A 753      52.898  17.266 255.045  1.00 88.97           C
ATOM   6064  O   GLU A 753      49.522  18.027 255.427  1.00 88.97           O
ATOM   6065  CG  GLU A 753      52.946  17.610 256.542  1.00 88.97           C
ATOM   6066  CD  GLU A 753      54.381  17.919 257.006  1.00 88.97           C
ATOM   6067  OE1 GLU A 753      54.772  17.418 258.083  1.00 88.97           O
ATOM   6068  OE2 GLU A 753      55.085  18.678 256.292  1.00 88.97           O
ATOM   6069  N   MET A 754      50.861  19.409 254.293  1.00 90.29           N
ATOM   6070  CA  MET A 754      50.230  20.642 254.786  1.00 90.29           C
ATOM   6071  C   MET A 754      48.848  20.943 254.198  1.00 90.29           C
ATOM   6072  CB  MET A 754      51.148  21.849 254.542  1.00 90.29           C
ATOM   6073  O   MET A 754      48.213  21.893 254.672  1.00 90.29           O
ATOM   6074  CG  MET A 754      52.440  21.773 255.353  1.00 90.29           C
ATOM   6075  SD  MET A 754      53.476  23.256 255.214  1.00 90.29           S
ATOM   6076  CE  MET A 754      54.812  22.699 256.303  1.00 90.29           C
ATOM   6077  N   SER A 755      48.426  20.212 253.159  1.00 89.69           N
ATOM   6078  CA  SER A 755      47.172  20.438 252.424  1.00 89.69           C
ATOM   6079  C   SER A 755      46.312  19.181 252.230  1.00 89.69           C
ATOM   6080  CB  SER A 755      47.443  21.143 251.085  1.00 89.69           C
ATOM   6081  O   SER A 755      45.394  19.212 251.412  1.00 89.69           O
ATOM   6082  OG  SER A 755      47.952  20.272 250.093  1.00 89.69           O
ATOM   6083  N   SER A 756      46.594  18.088 252.951  1.00 86.18           N
ATOM   6084  CA  SER A 756      45.849  16.820 252.868  1.00 86.18           C
ATOM   6085  C   SER A 756      45.690  16.340 251.410  1.00 86.18           C
ATOM   6086  CB  SER A 756      44.500  16.927 253.614  1.00 86.18           C
ATOM   6087  O   SER A 756      44.594  16.349 250.849  1.00 86.18           O
ATOM   6088  OG  SER A 756      44.670  17.421 254.935  1.00 86.18           O
ATOM   6089  N   TYR A 757      46.792  15.986 250.733  1.00 85.81           N
ATOM   6090  CA  TYR A 757      46.735  15.494 249.343  1.00 85.81           C
ATOM   6091  C   TYR A 757      46.773  13.963 249.277  1.00 85.81           C
ATOM   6092  CB  TYR A 757      47.837  16.120 248.485  1.00 85.81           C
ATOM   6093  O   TYR A 757      47.806  13.346 249.525  1.00 85.81           O
ATOM   6094  CG  TYR A 757      47.713  15.838 247.000  1.00 85.81           C
ATOM   6095  CD1 TYR A 757      48.524  14.858 246.401  1.00 85.81           C
ATOM   6096  CD2 TYR A 757      46.812  16.573 246.211  1.00 85.81           C
ATOM   6097  CE1 TYR A 757      48.479  14.658 245.009  1.00 85.81           C
ATOM   6098  CE2 TYR A 757      46.760  16.381 244.817  1.00 85.81           C
ATOM   6099  OH  TYR A 757      47.586  15.247 242.863  1.00 85.81           O
ATOM   6100  CZ  TYR A 757      47.611  15.430 244.212  1.00 85.81           C
ATOM   6101  N   HIS A 758      45.654  13.354 248.882  1.00 78.42           N
ATOM   6102  CA  HIS A 758      45.442  11.894 248.941  1.00 78.42           C
ATOM   6103  C   HIS A 758      45.899  11.120 247.697  1.00 78.42           C
ATOM   6104  CB  HIS A 758      43.971  11.602 249.285  1.00 78.42           C
ATOM   6105  O   HIS A 758      45.673   9.918 247.611  1.00 78.42           O
ATOM   6106  CG  HIS A 758      43.547  12.344 250.523  1.00 78.42           C
ATOM   6107  CD2 HIS A 758      42.895  13.537 250.526  1.00 78.42           C
ATOM   6108  ND1 HIS A 758      44.021  12.084 251.807  1.00 78.42           N
ATOM   6109  CE1 HIS A 758      43.691  13.150 252.551  1.00 78.42           C
ATOM   6110  NE2 HIS A 758      43.006  14.032 251.801  1.00 78.42           N
ATOM   6111  N   HIS A 759      46.530  11.780 246.723  1.00 80.70           N
ATOM   6112  CA  HIS A 759      47.054  11.125 245.518  1.00 80.70           C
ATOM   6113  C   HIS A 759      48.591  11.089 245.529  1.00 80.70           C
ATOM   6114  CB  HIS A 759      46.490  11.775 244.242  1.00 80.70           C
ATOM   6115  O   HIS A 759      49.246  11.805 246.285  1.00 80.70           O
ATOM   6116  CG  HIS A 759      45.018  12.111 244.286  1.00 80.70           C
ATOM   6117  CD2 HIS A 759      44.469  13.339 244.029  1.00 80.70           C
ATOM   6118  ND1 HIS A 759      43.976  11.263 244.592  1.00 80.70           N
ATOM   6119  CE1 HIS A 759      42.834  11.965 244.521  1.00 80.70           C
ATOM   6120  NE2 HIS A 759      43.084  13.240 244.167  1.00 80.70           N
ATOM   6121  N   GLY A 760      49.195  10.262 244.672  1.00 78.26           N
ATOM   6122  CA  GLY A 760      50.650  10.081 244.646  1.00 78.26           C
ATOM   6123  C   GLY A 760      51.430  11.376 244.380  1.00 78.26           C
ATOM   6124  O   GLY A 760      51.128  12.114 243.440  1.00 78.26           O
ATOM   6125  N   GLU A 761      52.494  11.611 245.159  1.00 86.97           N
ATOM   6126  CA  GLU A 761      53.330  12.823 245.085  1.00 86.97           C
ATOM   6127  C   GLU A 761      53.891  13.111 243.683  1.00 86.97           C
ATOM   6128  CB  GLU A 761      54.546  12.702 246.010  1.00 86.97           C
ATOM   6129  O   GLU A 761      54.152  14.266 243.358  1.00 86.97           O
ATOM   6130  CG  GLU A 761      54.262  12.536 247.508  1.00 86.97           C
ATOM   6131  CD  GLU A 761      55.574  12.562 248.318  1.00 86.97           C
ATOM   6132  OE1 GLU A 761      55.505  12.866 249.526  1.00 86.97           O
ATOM   6133  OE2 GLU A 761      56.648  12.304 247.719  1.00 86.97           O
ATOM   6134  N   MET A 762      54.051  12.094 242.827  1.00 88.92           N
ATOM   6135  CA  MET A 762      54.498  12.254 241.435  1.00 88.92           C
ATOM   6136  C   MET A 762      53.632  13.272 240.667  1.00 88.92           C
ATOM   6137  CB  MET A 762      54.459  10.881 240.742  1.00 88.92           C
ATOM   6138  O   MET A 762      54.155  14.107 239.926  1.00 88.92           O
ATOM   6139  CG  MET A 762      55.277  10.863 239.445  1.00 88.92           C
ATOM   6140  SD  MET A 762      57.078  10.832 239.684  1.00 88.92           S
ATOM   6141  CE  MET A 762      57.311   9.077 240.083  1.00 88.92           C
ATOM   6142  N   SER A 763      52.316  13.264 240.905  1.00 90.57           N
ATOM   6143  CA  SER A 763      51.367  14.216 240.316  1.00 90.57           C
ATOM   6144  C   SER A 763      51.577  15.640 240.843  1.00 90.57           C
ATOM   6145  CB  SER A 763      49.933  13.758 240.598  1.00 90.57           C
ATOM   6146  O   SER A 763      51.486  16.598 240.074  1.00 90.57           O
ATOM   6147  OG  SER A 763      49.718  12.478 240.035  1.00 90.57           O
ATOM   6148  N   LEU A 764      51.930  15.801 242.126  1.00 93.33           N
ATOM   6149  CA  LEU A 764      52.330  17.097 242.689  1.00 93.33           C
ATOM   6150  C   LEU A 764      53.668  17.571 242.123  1.00 93.33           C
ATOM   6151  CB  LEU A 764      52.418  17.038 244.225  1.00 93.33           C
ATOM   6152  O   LEU A 764      53.784  18.740 241.773  1.00 93.33           O
ATOM   6153  CG  LEU A 764      51.065  17.006 244.945  1.00 93.33           C
ATOM   6154  CD1 LEU A 764      51.315  16.789 246.436  1.00 93.33           C
ATOM   6155  CD2 LEU A 764      50.281  18.308 244.756  1.00 93.33           C
ATOM   6156  N   MET A 765      54.658  16.687 241.979  1.00 95.70           N
ATOM   6157  CA  MET A 765      55.962  17.037 241.407  1.00 95.70           C
ATOM   6158  C   MET A 765      55.817  17.568 239.974  1.00 95.70           C
ATOM   6159  CB  MET A 765      56.920  15.837 241.461  1.00 95.70           C
ATOM   6160  O   MET A 765      56.362  18.627 239.666  1.00 95.70           O
ATOM   6161  CG  MET A 765      57.300  15.447 242.895  1.00 95.70           C
ATOM   6162  SD  MET A 765      58.444  14.044 243.028  1.00 95.70           S
ATOM   6163  CE  MET A 765      58.078  13.505 244.724  1.00 95.70           C
ATOM   6164  N   MET A 766      55.012  16.910 239.130  1.00 94.67           N
ATOM   6165  CA  MET A 766      54.696  17.419 237.787  1.00 94.67           C
ATOM   6166  C   MET A 766      53.853  18.701 237.820  1.00 94.67           C
ATOM   6167  CB  MET A 766      54.003  16.338 236.945  1.00 94.67           C
ATOM   6168  O   MET A 766      54.083  19.601 237.017  1.00 94.67           O
ATOM   6169  CG  MET A 766      54.936  15.173 236.584  1.00 94.67           C
ATOM   6170  SD  MET A 766      56.526  15.609 235.814  1.00 94.67           S
ATOM   6171  CE  MET A 766      55.998  16.594 234.382  1.00 94.67           C
ATOM   6172  N   THR A 767      52.928  18.845 238.774  1.00 95.64           N
ATOM   6173  CA  THR A 767      52.158  20.092 238.953  1.00 95.64           C
ATOM   6174  C   THR A 767      53.068  21.274 239.310  1.00 95.64           C
ATOM   6175  CB  THR A 767      51.064  19.918 240.018  1.00 95.64           C
ATOM   6176  O   THR A 767      52.916  22.358 238.752  1.00 95.64           O
ATOM   6177  CG2 THR A 767      50.208  21.169 240.201  1.00 95.64           C
ATOM   6178  OG1 THR A 767      50.167  18.904 239.628  1.00 95.64           O
ATOM   6179  N   ILE A 768      54.049  21.063 240.193  1.00 96.92           N
ATOM   6180  CA  ILE A 768      55.053  22.061 240.587  1.00 96.92           C
ATOM   6181  C   ILE A 768      55.955  22.425 239.398  1.00 96.92           C
ATOM   6182  CB  ILE A 768      55.863  21.536 241.797  1.00 96.92           C
ATOM   6183  O   ILE A 768      56.192  23.608 239.167  1.00 96.92           O
ATOM   6184  CG1 ILE A 768      54.984  21.469 243.068  1.00 96.92           C
ATOM   6185  CG2 ILE A 768      57.091  22.420 242.080  1.00 96.92           C
ATOM   6186  CD1 ILE A 768      55.539  20.535 244.152  1.00 96.92           C
ATOM   6187  N   ILE A 769      56.418  21.438 238.619  1.00 97.09           N
ATOM   6188  CA  ILE A 769      57.214  21.675 237.402  1.00 97.09           C
ATOM   6189  C   ILE A 769      56.426  22.533 236.405  1.00 97.09           C
ATOM   6190  CB  ILE A 769      57.691  20.334 236.791  1.00 97.09           C
ATOM   6191  O   ILE A 769      56.911  23.580 235.975  1.00 97.09           O
ATOM   6192  CG1 ILE A 769      58.805  19.736 237.678  1.00 97.09           C
ATOM   6193  CG2 ILE A 769      58.211  20.498 235.350  1.00 97.09           C
ATOM   6194  CD1 ILE A 769      59.083  18.254 237.404  1.00 97.09           C
ATOM   6195  N   ASN A 770      55.184  22.150 236.105  1.00 95.66           N
ATOM   6196  CA  ASN A 770      54.342  22.857 235.139  1.00 95.66           C
ATOM   6197  C   ASN A 770      53.974  24.283 235.599  1.00 95.66           C
ATOM   6198  CB  ASN A 770      53.090  22.007 234.862  1.00 95.66           C
ATOM   6199  O   ASN A 770      53.791  25.155 234.757  1.00 95.66           O
ATOM   6200  CG  ASN A 770      53.373  20.684 234.158  1.00 95.66           C
ATOM   6201  ND2 ASN A 770      52.352  19.891 233.930  1.00 95.66           N
ATOM   6202  OD1 ASN A 770      54.481  20.330 233.798  1.00 95.66           O
ATOM   6203  N   LEU A 771      53.907  24.558 236.909  1.00 96.86           N
ATOM   6204  CA  LEU A 771      53.715  25.913 237.464  1.00 96.86           C
ATOM   6205  C   LEU A 771      54.977  26.800 237.418  1.00 96.86           C
ATOM   6206  CB  LEU A 771      53.214  25.793 238.918  1.00 96.86           C
ATOM   6207  O   LEU A 771      54.875  28.012 237.633  1.00 96.86           O
ATOM   6208  CG  LEU A 771      51.729  25.427 239.075  1.00 96.86           C
ATOM   6209  CD1 LEU A 771      51.445  25.146 240.552  1.00 96.86           C
ATOM   6210  CD2 LEU A 771      50.801  26.560 238.625  1.00 96.86           C
ATOM   6211  N   ALA A 772      56.150  26.208 237.167  1.00 96.95           N
ATOM   6212  CA  ALA A 772      57.441  26.895 237.117  1.00 96.95           C
ATOM   6213  C   ALA A 772      57.982  27.111 235.690  1.00 96.95           C
ATOM   6214  CB  ALA A 772      58.429  26.102 237.978  1.00 96.95           C
ATOM   6215  O   ALA A 772      58.779  28.023 235.479  1.00 96.95           O
ATOM   6216  N   GLN A 773      57.564  26.301 234.711  1.00 95.71           N
ATOM   6217  CA  GLN A 773      58.013  26.399 233.315  1.00 95.71           C
ATOM   6218  C   GLN A 773      57.723  27.773 232.685  1.00 95.71           C
ATOM   6219  CB  GLN A 773      57.361  25.282 232.486  1.00 95.71           C
ATOM   6220  O   GLN A 773      56.649  28.344 232.878  1.00 95.71           O
ATOM   6221  CG  GLN A 773      58.050  23.931 232.725  1.00 95.71           C
ATOM   6222  CD  GLN A 773      57.300  22.749 232.122  1.00 95.71           C
ATOM   6223  NE2 GLN A 773      57.908  21.586 232.106  1.00 95.71           N
ATOM   6224  OE1 GLN A 773      56.174  22.842 231.661  1.00 95.71           O
ATOM   6225  N   ASN A 774      58.686  28.284 231.913  1.00 93.88           N
ATOM   6226  CA  ASN A 774      58.684  29.632 231.331  1.00 93.88           C
ATOM   6227  C   ASN A 774      59.070  29.676 229.832  1.00 93.88           C
ATOM   6228  CB  ASN A 774      59.607  30.523 232.191  1.00 93.88           C
ATOM   6229  O   ASN A 774      59.310  30.756 229.290  1.00 93.88           O
ATOM   6230  CG  ASN A 774      61.079  30.136 232.115  1.00 93.88           C
ATOM   6231  ND2 ASN A 774      61.969  31.025 232.487  1.00 93.88           N
ATOM   6232  OD1 ASN A 774      61.448  29.032 231.744  1.00 93.88           O
ATOM   6233  N   PHE A 775      59.148  28.526 229.151  1.00 93.26           N
ATOM   6234  CA  PHE A 775      59.439  28.456 227.713  1.00 93.26           C
ATOM   6235  C   PHE A 775      58.189  28.718 226.854  1.00 93.26           C
ATOM   6236  CB  PHE A 775      60.120  27.120 227.362  1.00 93.26           C
ATOM   6237  O   PHE A 775      57.051  28.554 227.300  1.00 93.26           O
ATOM   6238  CG  PHE A 775      59.291  25.879 227.638  1.00 93.26           C
ATOM   6239  CD1 PHE A 775      59.554  25.099 228.780  1.00 93.26           C
ATOM   6240  CD2 PHE A 775      58.253  25.501 226.762  1.00 93.26           C
ATOM   6241  CE1 PHE A 775      58.762  23.974 229.062  1.00 93.26           C
ATOM   6242  CE2 PHE A 775      57.449  24.385 227.055  1.00 93.26           C
ATOM   6243  CZ  PHE A 775      57.693  23.633 228.217  1.00 93.26           C
ATOM   6244  N   VAL A 776      58.397  29.080 225.583  1.00 93.77           N
ATOM   6245  CA  VAL A 776      57.324  29.438 224.639  1.00 93.77           C
ATOM   6246  C   VAL A 776      56.283  28.319 224.501  1.00 93.77           C
ATOM   6247  CB  VAL A 776      57.898  29.776 223.250  1.00 93.77           C
ATOM   6248  O   VAL A 776      56.592  27.221 224.039  1.00 93.77           O
ATOM   6249  CG1 VAL A 776      56.795  30.289 222.321  1.00 93.77           C
ATOM   6250  CG2 VAL A 776      59.001  30.841 223.318  1.00 93.77           C
ATOM   6251  N   GLY A 777      55.031  28.618 224.861  1.00 92.11           N
ATOM   6252  CA  GLY A 777      53.917  27.659 224.852  1.00 92.11           C
ATOM   6253  C   GLY A 777      53.642  26.952 226.187  1.00 92.11           C
ATOM   6254  O   GLY A 777      52.741  26.113 226.223  1.00 92.11           O
ATOM   6255  N   SER A 778      54.385  27.293 227.249  1.00 94.60           N
ATOM   6256  CA  SER A 778      54.047  26.990 228.650  1.00 94.60           C
ATOM   6257  C   SER A 778      53.292  28.176 229.291  1.00 94.60           C
ATOM   6258  CB  SER A 778      55.284  26.495 229.424  1.00 94.60           C
ATOM   6259  O   SER A 778      52.299  28.630 228.724  1.00 94.60           O
ATOM   6260  OG  SER A 778      56.249  27.510 229.621  1.00 94.60           O
ATOM   6261  N   ASN A 779      53.731  28.694 230.443  1.00 95.94           N
ATOM   6262  CA  ASN A 779      53.101  29.837 231.114  1.00 95.94           C
ATOM   6263  C   ASN A 779      53.540  31.175 230.491  1.00 95.94           C
ATOM   6264  CB  ASN A 779      53.446  29.815 232.613  1.00 95.94           C
ATOM   6265  O   ASN A 779      54.716  31.355 230.173  1.00 95.94           O
ATOM   6266  CG  ASN A 779      53.052  28.523 233.295  1.00 95.94           C
ATOM   6267  ND2 ASN A 779      54.017  27.709 233.644  1.00 95.94           N
ATOM   6268  OD1 ASN A 779      51.887  28.239 233.516  1.00 95.94           O
ATOM   6269  N   ASN A 780      52.631  32.154 230.422  1.00 96.16           N
ATOM   6270  CA  ASN A 780      53.026  33.555 230.221  1.00 96.16           C
ATOM   6271  C   ASN A 780      53.531  34.175 231.531  1.00 96.16           C
ATOM   6272  CB  ASN A 780      51.861  34.372 229.634  1.00 96.16           C
ATOM   6273  O   ASN A 780      54.426  35.017 231.511  1.00 96.16           O
ATOM   6274  CG  ASN A 780      51.598  34.082 228.168  1.00 96.16           C
ATOM   6275  ND2 ASN A 780      50.730  34.831 227.536  1.00 96.16           N
ATOM   6276  OD1 ASN A 780      52.186  33.195 227.563  1.00 96.16           O
ATOM   6277  N   LEU A 781      52.989  33.726 232.667  1.00 95.98           N
ATOM   6278  CA  LEU A 781      53.395  34.137 234.003  1.00 95.98           C
ATOM   6279  C   LEU A 781      53.480  32.907 234.916  1.00 95.98           C
ATOM   6280  CB  LEU A 781      52.419  35.225 234.479  1.00 95.98           C
ATOM   6281  O   LEU A 781      52.482  32.417 235.451  1.00 95.98           O
ATOM   6282  CG  LEU A 781      52.954  36.063 235.651  1.00 95.98           C
ATOM   6283  CD1 LEU A 781      52.074  37.300 235.795  1.00 95.98           C
ATOM   6284  CD2 LEU A 781      52.970  35.310 236.984  1.00 95.98           C
ATOM   6285  N   ASN A 782      54.696  32.398 235.091  1.00 95.52           N
ATOM   6286  CA  ASN A 782      55.009  31.305 236.003  1.00 95.52           C
ATOM   6287  C   ASN A 782      54.900  31.767 237.470  1.00 95.52           C
ATOM   6288  CB  ASN A 782      56.386  30.724 235.628  1.00 95.52           C
ATOM   6289  O   ASN A 782      55.550  32.724 237.900  1.00 95.52           O
ATOM   6290  CG  ASN A 782      57.498  31.760 235.577  1.00 95.52           C
ATOM   6291  ND2 ASN A 782      58.438  31.717 236.486  1.00 95.52           N
ATOM   6292  OD1 ASN A 782      57.528  32.630 234.718  1.00 95.52           O
ATOM   6293  N   LEU A 783      54.061  31.081 238.251  1.00 96.26           N
ATOM   6294  CA  LEU A 783      53.815  31.408 239.665  1.00 96.26           C
ATOM   6295  C   LEU A 783      54.942  30.910 240.583  1.00 96.26           C
ATOM   6296  CB  LEU A 783      52.451  30.835 240.089  1.00 96.26           C
ATOM   6297  O   LEU A 783      55.132  31.430 241.684  1.00 96.26           O
ATOM   6298  CG  LEU A 783      51.243  31.436 239.342  1.00 96.26           C
ATOM   6299  CD1 LEU A 783      49.963  30.743 239.800  1.00 96.26           C
ATOM   6300  CD2 LEU A 783      51.082  32.932 239.619  1.00 96.26           C
ATOM   6301  N   LEU A 784      55.714  29.935 240.106  1.00 96.25           N
ATOM   6302  CA  LEU A 784      56.929  29.424 240.729  1.00 96.25           C
ATOM   6303  C   LEU A 784      58.144  29.722 239.836  1.00 96.25           C
ATOM   6304  CB  LEU A 784      56.753  27.919 240.980  1.00 96.25           C
ATOM   6305  O   LEU A 784      58.004  29.909 238.629  1.00 96.25           O
ATOM   6306  CG  LEU A 784      55.594  27.522 241.911  1.00 96.25           C
ATOM   6307  CD1 LEU A 784      55.608  26.008 242.098  1.00 96.25           C
ATOM   6308  CD2 LEU A 784      55.691  28.166 243.295  1.00 96.25           C
ATOM   6309  N   GLN A 785      59.344  29.780 240.410  1.00 94.77           N
ATOM   6310  CA  GLN A 785      60.583  30.022 239.656  1.00 94.77           C
ATOM   6311  C   GLN A 785      61.281  28.706 239.258  1.00 94.77           C
ATOM   6312  CB  GLN A 785      61.524  30.942 240.445  1.00 94.77           C
ATOM   6313  O   GLN A 785      61.466  27.845 240.127  1.00 94.77           O
ATOM   6314  CG  GLN A 785      60.910  32.346 240.587  1.00 94.77           C
ATOM   6315  CD  GLN A 785      61.848  33.379 241.201  1.00 94.77           C
ATOM   6316  NE2 GLN A 785      61.508  34.648 241.110  1.00 94.77           N
ATOM   6317  OE1 GLN A 785      62.888  33.091 241.765  1.00 94.77           O
ATOM   6318  N   PRO A 786      61.703  28.534 237.990  1.00 94.67           N
ATOM   6319  CA  PRO A 786      62.393  27.332 237.524  1.00 94.67           C
ATOM   6320  C   PRO A 786      63.896  27.395 237.852  1.00 94.67           C
ATOM   6321  CB  PRO A 786      62.102  27.277 236.019  1.00 94.67           C
ATOM   6322  O   PRO A 786      64.702  27.863 237.050  1.00 94.67           O
ATOM   6323  CG  PRO A 786      62.003  28.748 235.616  1.00 94.67           C
ATOM   6324  CD  PRO A 786      61.439  29.426 236.864  1.00 94.67           C
ATOM   6325  N   ILE A 787      64.299  26.937 239.042  1.00 94.35           N
ATOM   6326  CA  ILE A 787      65.708  26.960 239.475  1.00 94.35           C
ATOM   6327  C   ILE A 787      66.369  25.615 239.134  1.00 94.35           C
ATOM   6328  CB  ILE A 787      65.873  27.422 240.943  1.00 94.35           C
ATOM   6329  O   ILE A 787      66.419  24.671 239.930  1.00 94.35           O
ATOM   6330  CG1 ILE A 787      65.127  28.756 241.197  1.00 94.35           C
ATOM   6331  CG2 ILE A 787      67.375  27.571 241.252  1.00 94.35           C
ATOM   6332  CD1 ILE A 787      65.147  29.229 242.654  1.00 94.35           C
ATOM   6333  N   GLY A 788      66.844  25.519 237.893  1.00 93.08           N
ATOM   6334  CA  GLY A 788      67.443  24.319 237.305  1.00 93.08           C
ATOM   6335  C   GLY A 788      66.771  23.937 235.985  1.00 93.08           C
ATOM   6336  O   GLY A 788      66.063  24.740 235.385  1.00 93.08           O
ATOM   6337  N   GLN A 789      66.980  22.702 235.524  1.00 94.37           N
ATOM   6338  CA  GLN A 789      66.397  22.224 234.266  1.00 94.37           C
ATOM   6339  C   GLN A 789      64.930  21.794 234.451  1.00 94.37           C
ATOM   6340  CB  GLN A 789      67.302  21.125 233.669  1.00 94.37           C
ATOM   6341  O   GLN A 789      64.653  20.629 234.727  1.00 94.37           O
ATOM   6342  CG  GLN A 789      66.813  20.563 232.320  1.00 94.37           C
ATOM   6343  CD  GLN A 789      66.537  21.666 231.307  1.00 94.37           C
ATOM   6344  NE2 GLN A 789      67.450  21.972 230.413  1.00 94.37           N
ATOM   6345  OE1 GLN A 789      65.510  22.320 231.361  1.00 94.37           O
ATOM   6346  N   PHE A 790      63.992  22.732 234.297  1.00 96.12           N
ATOM   6347  CA  PHE A 790      62.537  22.486 234.356  1.00 96.12           C
ATOM   6348  C   PHE A 790      61.930  21.970 233.040  1.00 96.12           C
ATOM   6349  CB  PHE A 790      61.824  23.735 234.893  1.00 96.12           C
ATOM   6350  O   PHE A 790      60.712  21.815 232.933  1.00 96.12           O
ATOM   6351  CG  PHE A 790      61.810  23.754 236.404  1.00 96.12           C
ATOM   6352  CD1 PHE A 790      60.631  23.439 237.101  1.00 96.12           C
ATOM   6353  CD2 PHE A 790      62.997  24.004 237.112  1.00 96.12           C
ATOM   6354  CE1 PHE A 790      60.636  23.372 238.505  1.00 96.12           C
ATOM   6355  CE2 PHE A 790      63.008  23.914 238.509  1.00 96.12           C
ATOM   6356  CZ  PHE A 790      61.830  23.597 239.207  1.00 96.12           C
ATOM   6357  N   GLY A 791      62.783  21.659 232.066  1.00 93.90           N
ATOM   6358  CA  GLY A 791      62.407  21.241 230.727  1.00 93.90           C
ATOM   6359  C   GLY A 791      62.363  22.432 229.774  1.00 93.90           C
ATOM   6360  O   GLY A 791      62.238  23.587 230.185  1.00 93.90           O
ATOM   6361  N   THR A 792      62.517  22.147 228.487  1.00 94.39           N
ATOM   6362  CA  THR A 792      62.856  23.132 227.458  1.00 94.39           C
ATOM   6363  C   THR A 792      61.858  23.119 226.304  1.00 94.39           C
ATOM   6364  CB  THR A 792      64.284  22.917 226.921  1.00 94.39           C
ATOM   6365  O   THR A 792      60.964  22.269 226.210  1.00 94.39           O
ATOM   6366  CG2 THR A 792      65.340  22.582 227.971  1.00 94.39           C
ATOM   6367  OG1 THR A 792      64.316  21.924 225.925  1.00 94.39           O
ATOM   6368  N   ARG A 793      62.047  24.041 225.353  1.00 93.14           N
ATOM   6369  CA  ARG A 793      61.264  24.071 224.117  1.00 93.14           C
ATOM   6370  C   ARG A 793      61.562  22.888 223.178  1.00 93.14           C
ATOM   6371  CB  ARG A 793      61.497  25.431 223.447  1.00 93.14           C
ATOM   6372  O   ARG A 793      60.759  22.609 222.286  1.00 93.14           O
ATOM   6373  CG  ARG A 793      60.456  25.654 222.355  1.00 93.14           C
ATOM   6374  CD  ARG A 793      60.481  27.077 221.821  1.00 93.14           C
ATOM   6375  NE  ARG A 793      59.384  27.211 220.857  1.00 93.14           N
ATOM   6376  NH1 ARG A 793      59.734  29.391 220.235  1.00 93.14           N
ATOM   6377  NH2 ARG A 793      58.151  28.175 219.244  1.00 93.14           N
ATOM   6378  CZ  ARG A 793      59.097  28.261 220.126  1.00 93.14           C
ATOM   6379  N   LEU A 794      62.674  22.173 223.378  1.00 93.27           N
ATOM   6380  CA  LEU A 794      63.084  21.045 222.534  1.00 93.27           C
ATOM   6381  C   LEU A 794      62.079  19.886 222.592  1.00 93.27           C
ATOM   6382  CB  LEU A 794      64.488  20.555 222.942  1.00 93.27           C
ATOM   6383  O   LEU A 794      61.761  19.320 221.546  1.00 93.27           O
ATOM   6384  CG  LEU A 794      65.605  21.614 222.894  1.00 93.27           C
ATOM   6385  CD1 LEU A 794      66.903  21.035 223.453  1.00 93.27           C
ATOM   6386  CD2 LEU A 794      65.870  22.114 221.475  1.00 93.27           C
ATOM   6387  N   HIS A 795      61.546  19.599 223.789  1.00 93.16           N
ATOM   6388  CA  HIS A 795      60.623  18.487 224.065  1.00 93.16           C
ATOM   6389  C   HIS A 795      59.304  18.920 224.732  1.00 93.16           C
ATOM   6390  CB  HIS A 795      61.337  17.437 224.929  1.00 93.16           C
ATOM   6391  O   HIS A 795      58.538  18.073 225.195  1.00 93.16           O
ATOM   6392  CG  HIS A 795      62.631  16.950 224.342  1.00 93.16           C
ATOM   6393  CD2 HIS A 795      62.780  15.929 223.443  1.00 93.16           C
ATOM   6394  ND1 HIS A 795      63.884  17.458 224.601  1.00 93.16           N
ATOM   6395  CE1 HIS A 795      64.768  16.755 223.876  1.00 93.16           C
ATOM   6396  NE2 HIS A 795      64.141  15.814 223.154  1.00 93.16           N
ATOM   6397  N   GLY A 796      59.039  20.226 224.835  1.00 92.52           N
ATOM   6398  CA  GLY A 796      57.836  20.747 225.488  1.00 92.52           C
ATOM   6399  C   GLY A 796      57.790  20.467 226.988  1.00 92.52           C
ATOM   6400  O   GLY A 796      56.733  20.136 227.517  1.00 92.52           O
ATOM   6401  N   GLY A 797      58.936  20.545 227.668  1.00 92.64           N
ATOM   6402  CA  GLY A 797      59.035  20.332 229.111  1.00 92.64           C
ATOM   6403  C   GLY A 797      59.254  18.882 229.561  1.00 92.64           C
ATOM   6404  O   GLY A 797      59.619  18.667 230.716  1.00 92.64           O
ATOM   6405  N   LYS A 798      59.088  17.881 228.680  1.00 91.95           N
ATOM   6406  CA  LYS A 798      59.332  16.457 229.013  1.00 91.95           C
ATOM   6407  C   LYS A 798      60.779  16.155 229.424  1.00 91.95           C
ATOM   6408  CB  LYS A 798      58.955  15.554 227.829  1.00 91.95           C
ATOM   6409  O   LYS A 798      61.028  15.200 230.149  1.00 91.95           O
ATOM   6410  CG  LYS A 798      57.441  15.378 227.638  1.00 91.95           C
ATOM   6411  CD  LYS A 798      57.197  14.191 226.695  1.00 91.95           C
ATOM   6412  CE  LYS A 798      55.722  13.786 226.615  1.00 91.95           C
ATOM   6413  NZ  LYS A 798      55.606  12.383 226.152  1.00 91.95           N
ATOM   6414  N   ASP A 799      61.717  16.989 228.995  1.00 93.70           N
ATOM   6415  CA  ASP A 799      63.147  16.968 229.317  1.00 93.70           C
ATOM   6416  C   ASP A 799      63.497  17.657 230.654  1.00 93.70           C
ATOM   6417  CB  ASP A 799      63.937  17.520 228.114  1.00 93.70           C
ATOM   6418  O   ASP A 799      64.661  17.965 230.921  1.00 93.70           O
ATOM   6419  CG  ASP A 799      63.496  18.901 227.604  1.00 93.70           C
ATOM   6420  OD1 ASP A 799      62.436  19.423 228.022  1.00 93.70           O
ATOM   6421  OD2 ASP A 799      64.173  19.429 226.694  1.00 93.70           O
ATOM   6422  N   SER A 800      62.504  17.888 231.523  1.00 94.93           N
ATOM   6423  CA  SER A 800      62.738  18.316 232.905  1.00 94.93           C
ATOM   6424  C   SER A 800      63.581  17.298 233.684  1.00 94.93           C
ATOM   6425  CB  SER A 800      61.413  18.610 233.622  1.00 94.93           C
ATOM   6426  O   SER A 800      63.363  16.086 233.613  1.00 94.93           O
ATOM   6427  OG  SER A 800      60.697  17.428 233.915  1.00 94.93           O
ATOM   6428  N   ALA A 801      64.555  17.780 234.453  1.00 95.07           N
ATOM   6429  CA  ALA A 801      65.379  16.924 235.296  1.00 95.07           C
ATOM   6430  C   ALA A 801      64.600  16.449 236.537  1.00 95.07           C
ATOM   6431  CB  ALA A 801      66.679  17.658 235.639  1.00 95.07           C
ATOM   6432  O   ALA A 801      63.726  17.145 237.049  1.00 95.07           O
ATOM   6433  N   SER A 802      64.951  15.265 237.056  1.00 94.86           N
ATOM   6434  CA  SER A 802      64.231  14.629 238.173  1.00 94.86           C
ATOM   6435  C   SER A 802      63.985  15.598 239.354  1.00 94.86           C
ATOM   6436  CB  SER A 802      65.008  13.404 238.678  1.00 94.86           C
ATOM   6437  O   SER A 802      64.939  16.250 239.792  1.00 94.86           O
ATOM   6438  OG  SER A 802      64.308  12.711 239.704  1.00 94.86           O
ATOM   6439  N   PRO A 803      62.774  15.620 239.958  1.00 93.73           N
ATOM   6440  CA  PRO A 803      62.391  16.467 241.104  1.00 93.73           C
ATOM   6441  C   PRO A 803      63.334  16.484 242.321  1.00 93.73           C
ATOM   6442  CB  PRO A 803      61.030  15.914 241.535  1.00 93.73           C
ATOM   6443  O   PRO A 803      63.213  17.336 243.203  1.00 93.73           O
ATOM   6444  CG  PRO A 803      60.398  15.475 240.222  1.00 93.73           C
ATOM   6445  CD  PRO A 803      61.590  14.934 239.445  1.00 93.73           C
ATOM   6446  N   ARG A 804      64.273  15.532 242.397  1.00 93.41           N
ATOM   6447  CA  ARG A 804      65.315  15.423 243.431  1.00 93.41           C
ATOM   6448  C   ARG A 804      66.530  16.337 243.185  1.00 93.41           C
ATOM   6449  CB  ARG A 804      65.744  13.949 243.533  1.00 93.41           C
ATOM   6450  O   ARG A 804      67.318  16.551 244.113  1.00 93.41           O
ATOM   6451  CG  ARG A 804      64.585  13.038 243.983  1.00 93.41           C
ATOM   6452  CD  ARG A 804      65.005  11.568 244.113  1.00 93.41           C
ATOM   6453  NE  ARG A 804      65.239  10.929 242.801  1.00 93.41           N
ATOM   6454  NH1 ARG A 804      65.691   8.809 243.578  1.00 93.41           N
ATOM   6455  NH2 ARG A 804      65.652   9.194 241.384  1.00 93.41           N
ATOM   6456  CZ  ARG A 804      65.528   9.653 242.597  1.00 93.41           C
ATOM   6457  N   TYR A 805      66.689  16.855 241.966  1.00 93.22           N
ATOM   6458  CA  TYR A 805      67.813  17.698 241.537  1.00 93.22           C
ATOM   6459  C   TYR A 805      67.429  19.162 241.309  1.00 93.22           C
ATOM   6460  CB  TYR A 805      68.422  17.119 240.251  1.00 93.22           C
ATOM   6461  O   TYR A 805      68.260  20.035 241.543  1.00 93.22           O
ATOM   6462  CG  TYR A 805      68.914  15.686 240.356  1.00 93.22           C
ATOM   6463  CD1 TYR A 805      69.768  15.303 241.410  1.00 93.22           C
ATOM   6464  CD2 TYR A 805      68.541  14.742 239.377  1.00 93.22           C
ATOM   6465  CE1 TYR A 805      70.228  13.977 241.499  1.00 93.22           C
ATOM   6466  CE2 TYR A 805      69.014  13.417 239.455  1.00 93.22           C
ATOM   6467  OH  TYR A 805      70.325  11.762 240.608  1.00 93.22           O
ATOM   6468  CZ  TYR A 805      69.858  13.034 240.519  1.00 93.22           C
ATOM   6469  N   ILE A 806      66.192  19.426 240.882  1.00 96.25           N
ATOM   6470  CA  ILE A 806      65.694  20.773 240.584  1.00 96.25           C
ATOM   6471  C   ILE A 806      65.060  21.449 241.801  1.00 96.25           C
ATOM   6472  CB  ILE A 806      64.751  20.762 239.366  1.00 96.25           C
ATOM   6473  O   ILE A 806      64.456  20.798 242.662  1.00 96.25           O
ATOM   6474  CG1 ILE A 806      63.581  19.768 239.524  1.00 96.25           C
ATOM   6475  CG2 ILE A 806      65.582  20.454 238.113  1.00 96.25           C
ATOM   6476  CD1 ILE A 806      62.504  19.901 238.444  1.00 96.25           C
ATOM   6477  N   PHE A 807      65.204  22.771 241.856  1.00 97.02           N
ATOM   6478  CA  PHE A 807      64.753  23.621 242.948  1.00 97.02           C
ATOM   6479  C   PHE A 807      63.734  24.643 242.457  1.00 97.02           C
ATOM   6480  CB  PHE A 807      65.948  24.331 243.591  1.00 97.02           C
ATOM   6481  O   PHE A 807      63.681  24.992 241.282  1.00 97.02           O
ATOM   6482  CG  PHE A 807      66.903  23.455 244.376  1.00 97.02           C
ATOM   6483  CD1 PHE A 807      66.930  23.530 245.782  1.00 97.02           C
ATOM   6484  CD2 PHE A 807      67.833  22.640 243.705  1.00 97.02           C
ATOM   6485  CE1 PHE A 807      67.900  22.817 246.509  1.00 97.02           C
ATOM   6486  CE2 PHE A 807      68.794  21.916 244.430  1.00 97.02           C
ATOM   6487  CZ  PHE A 807      68.840  22.021 245.832  1.00 97.02           C
ATOM   6488  N   THR A 808      62.912  25.146 243.362  1.00 96.06           N
ATOM   6489  CA  THR A 808      61.951  26.196 243.053  1.00 96.06           C
ATOM   6490  C   THR A 808      61.687  27.089 244.257  1.00 96.06           C
ATOM   6491  CB  THR A 808      60.662  25.572 242.505  1.00 96.06           C
ATOM   6492  O   THR A 808      62.039  26.752 245.386  1.00 96.06           O
ATOM   6493  CG2 THR A 808      59.801  24.859 243.550  1.00 96.06           C
ATOM   6494  OG1 THR A 808      59.901  26.585 241.916  1.00 96.06           O
ATOM   6495  N   MET A 809      61.056  28.230 244.016  1.00 95.00           N
ATOM   6496  CA  MET A 809      60.501  29.107 245.040  1.00 95.00           C
ATOM   6497  C   MET A 809      59.316  29.888 244.471  1.00 95.00           C
ATOM   6498  CB  MET A 809      61.582  30.043 245.602  1.00 95.00           C
ATOM   6499  O   MET A 809      59.126  29.952 243.255  1.00 95.00           O
ATOM   6500  CG  MET A 809      62.191  30.996 244.567  1.00 95.00           C
ATOM   6501  SD  MET A 809      63.505  32.045 245.247  1.00 95.00           S
ATOM   6502  CE  MET A 809      62.506  33.216 246.202  1.00 95.00           C
ATOM   6503  N   LEU A 810      58.525  30.496 245.353  1.00 94.83           N
ATOM   6504  CA  LEU A 810      57.420  31.367 244.966  1.00 94.83           C
ATOM   6505  C   LEU A 810      57.940  32.584 244.179  1.00 94.83           C
ATOM   6506  CB  LEU A 810      56.677  31.768 246.252  1.00 94.83           C
ATOM   6507  O   LEU A 810      58.871  33.256 244.627  1.00 94.83           O
ATOM   6508  CG  LEU A 810      55.360  32.519 246.012  1.00 94.83           C
ATOM   6509  CD1 LEU A 810      54.301  31.612 245.378  1.00 94.83           C
ATOM   6510  CD2 LEU A 810      54.827  33.040 247.348  1.00 94.83           C
ATOM   6511  N   SER A 811      57.332  32.881 243.027  1.00 93.91           N
ATOM   6512  CA  SER A 811      57.641  34.084 242.242  1.00 93.91           C
ATOM   6513  C   SER A 811      57.275  35.354 243.023  1.00 93.91           C
ATOM   6514  CB  SER A 811      56.894  34.019 240.906  1.00 93.91           C
ATOM   6515  O   SER A 811      56.262  35.367 243.725  1.00 93.91           O
ATOM   6516  OG  SER A 811      57.277  35.089 240.069  1.00 93.91           O
ATOM   6517  N   SER A 812      58.052  36.439 242.900  1.00 92.14           N
ATOM   6518  CA  SER A 812      57.741  37.717 243.572  1.00 92.14           C
ATOM   6519  C   SER A 812      56.367  38.254 243.155  1.00 92.14           C
ATOM   6520  CB  SER A 812      58.828  38.765 243.297  1.00 92.14           C
ATOM   6521  O   SER A 812      55.577  38.678 243.999  1.00 92.14           O
ATOM   6522  OG  SER A 812      59.066  38.919 241.915  1.00 92.14           O
END
