# Supplementary material for: Extensive Bioinformatics Analyses Reveal a Phylogenetically Conserved Winged Helix (WH) Domain (Zτ) of Topoisomerase IIα, Elucidating Its Very High Affinity for Left-Handed Z-DNA and Suggesting Novel Putative Functions
Source: Int J Mol Sci. 2023 Jun 27;24(13):10740. doi: 10.3390/ijms241310740 (PMC10341724; doi:10.3390/ijms241310740)
Supplement: Supplementary file 1 [file ijms-24-10740-s001.zip › Supplementary Material S3 - AlphaFold modelled PDB structures/Ztau_TOP2B_Q02880.pdb]

HEADER                                            01-JUN-22                     
TITLE     ALPHAFOLD MONOMER V2.0 PREDICTION FOR DNA TOPOISOMERASE 2-BETA        
TITLE    2 (Q02880)                                                             
COMPND    MOL_ID: 1;                                                            
COMPND   2 MOLECULE: DNA TOPOISOMERASE 2-BETA;                                  
COMPND   3 CHAIN: A                                                             
SOURCE    MOL_ID: 1;                                                            
SOURCE   2 ORGANISM_SCIENTIFIC: HOMO SAPIENS;                                   
SOURCE   3 ORGANISM_TAXID: 9606                                                 
REMARK   1                                                                      
REMARK   1 REFERENCE 1                                                          
REMARK   1  AUTH   JOHN JUMPER, RICHARD EVANS, ALEXANDER PRITZEL, TIM GREEN,    
REMARK   1  AUTH 2 MICHAEL FIGURNOV, OLAF RONNEBERGER, KATHRYN TUNYASUVUNAKOOL, 
REMARK   1  AUTH 3 RUSS BATES, AUGUSTIN ZIDEK, ANNA POTAPENKO, ALEX BRIDGLAND,  
REMARK   1  AUTH 4 CLEMENS MEYER, SIMON A A KOHL, ANDREW J BALLARD,             
REMARK   1  AUTH 5 ANDREW COWIE, BERNARDINO ROMERA-PAREDES, STANISLAV NIKOLOV,  
REMARK   1  AUTH 6 RISHUB JAIN, JONAS ADLER, TREVOR BACK, STIG PETERSEN,        
REMARK   1  AUTH 7 DAVID REIMAN, ELLEN CLANCY, MICHAL ZIELINSKI,                
REMARK   1  AUTH 8 MARTIN STEINEGGER, MICHALINA PACHOLSKA, TAMAS BERGHAMMER,    
REMARK   1  AUTH 9 DAVID SILVER, ORIOL VINYALS, ANDREW W SENIOR,                
REMARK   1  AUTH10 KORAY KAVUKCUOGLU, PUSHMEET KOHLI, DEMIS HASSABIS            
REMARK   1  TITL   HIGHLY ACCURATE PROTEIN STRUCTURE PREDICTION WITH ALPHAFOLD  
REMARK   1  REF    NATURE                        V. 596   583 2021              
REMARK   1  REFN                   ISSN 0028-0836                               
REMARK   1  PMID   34265844                                                     
REMARK   1  DOI    10.1038/s41586-021-03819-2                                   
REMARK   1                                                                      
REMARK   1 DISCLAIMERS                                                          
REMARK   1 ALPHAFOLD DATA, COPYRIGHT (2021) DEEPMIND TECHNOLOGIES LIMITED. THE  
REMARK   1 INFORMATION PROVIDED IS THEORETICAL MODELLING ONLY AND CAUTION SHOULD
REMARK   1 BE EXERCISED IN ITS USE. IT IS PROVIDED "AS-IS" WITHOUT ANY WARRANTY 
REMARK   1 OF ANY KIND, WHETHER EXPRESSED OR IMPLIED. NO WARRANTY IS GIVEN THAT 
REMARK   1 USE OF THE INFORMATION SHALL NOT INFRINGE THE RIGHTS OF ANY THIRD    
REMARK   1 PARTY. THE INFORMATION IS NOT INTENDED TO BE A SUBSTITUTE FOR        
REMARK   1 PROFESSIONAL MEDICAL ADVICE, DIAGNOSIS, OR TREATMENT, AND DOES NOT   
REMARK   1 CONSTITUTE MEDICAL OR OTHER PROFESSIONAL ADVICE. IT IS AVAILABLE FOR 
REMARK   1 ACADEMIC AND COMMERCIAL PURPOSES, UNDER CC-BY 4.0 LICENCE.           
DBREF  XXXX A    1  1626  UNP    Q02880   TOP2B_HUMAN      1   1626             
SEQRES   1 A 1626  MET ALA LYS SER GLY GLY CYS GLY ALA GLY ALA GLY VAL          
SEQRES   2 A 1626  GLY GLY GLY ASN GLY ALA LEU THR TRP VAL THR LEU PHE          
SEQRES   3 A 1626  ASP GLN ASN ASN ALA ALA LYS LYS GLU GLU SER GLU THR          
SEQRES   4 A 1626  ALA ASN LYS ASN ASP SER SER LYS LYS LEU SER VAL GLU          
SEQRES   5 A 1626  ARG VAL TYR GLN LYS LYS THR GLN LEU GLU HIS ILE LEU          
SEQRES   6 A 1626  LEU ARG PRO ASP THR TYR ILE GLY SER VAL GLU PRO LEU          
SEQRES   7 A 1626  THR GLN PHE MET TRP VAL TYR ASP GLU ASP VAL GLY MET          
SEQRES   8 A 1626  ASN CYS ARG GLU VAL THR PHE VAL PRO GLY LEU TYR LYS          
SEQRES   9 A 1626  ILE PHE ASP GLU ILE LEU VAL ASN ALA ALA ASP ASN LYS          
SEQRES  10 A 1626  GLN ARG ASP LYS ASN MET THR CYS ILE LYS VAL SER ILE          
SEQRES  11 A 1626  ASP PRO GLU SER ASN ILE ILE SER ILE TRP ASN ASN GLY          
SEQRES  12 A 1626  LYS GLY ILE PRO VAL VAL GLU HIS LYS VAL GLU LYS VAL          
SEQRES  13 A 1626  TYR VAL PRO ALA LEU ILE PHE GLY GLN LEU LEU THR SER          
SEQRES  14 A 1626  SER ASN TYR ASP ASP ASP GLU LYS LYS VAL THR GLY GLY          
SEQRES  15 A 1626  ARG ASN GLY TYR GLY ALA LYS LEU CYS ASN ILE PHE SER          
SEQRES  16 A 1626  THR LYS PHE THR VAL GLU THR ALA CYS LYS GLU TYR LYS          
SEQRES  17 A 1626  HIS SER PHE LYS GLN THR TRP MET ASN ASN MET MET LYS          
SEQRES  18 A 1626  THR SER GLU ALA LYS ILE LYS HIS PHE ASP GLY GLU ASP          
SEQRES  19 A 1626  TYR THR CYS ILE THR PHE GLN PRO ASP LEU SER LYS PHE          
SEQRES  20 A 1626  LYS MET GLU LYS LEU ASP LYS ASP ILE VAL ALA LEU MET          
SEQRES  21 A 1626  THR ARG ARG ALA TYR ASP LEU ALA GLY SER CYS ARG GLY          
SEQRES  22 A 1626  VAL LYS VAL MET PHE ASN GLY LYS LYS LEU PRO VAL ASN          
SEQRES  23 A 1626  GLY PHE ARG SER TYR VAL ASP LEU TYR VAL LYS ASP LYS          
SEQRES  24 A 1626  LEU ASP GLU THR GLY VAL ALA LEU LYS VAL ILE HIS GLU          
SEQRES  25 A 1626  LEU ALA ASN GLU ARG TRP ASP VAL CYS LEU THR LEU SER          
SEQRES  26 A 1626  GLU LYS GLY PHE GLN GLN ILE SER PHE VAL ASN SER ILE          
SEQRES  27 A 1626  ALA THR THR LYS GLY GLY ARG HIS VAL ASP TYR VAL VAL          
SEQRES  28 A 1626  ASP GLN VAL VAL GLY LYS LEU ILE GLU VAL VAL LYS LYS          
SEQRES  29 A 1626  LYS ASN LYS ALA GLY VAL SER VAL LYS PRO PHE GLN VAL          
SEQRES  30 A 1626  LYS ASN HIS ILE TRP VAL PHE ILE ASN CYS LEU ILE GLU          
SEQRES  31 A 1626  ASN PRO THR PHE ASP SER GLN THR LYS GLU ASN MET THR          
SEQRES  32 A 1626  LEU GLN PRO LYS SER PHE GLY SER LYS CYS GLN LEU SER          
SEQRES  33 A 1626  GLU LYS PHE PHE LYS ALA ALA SER ASN CYS GLY ILE VAL          
SEQRES  34 A 1626  GLU SER ILE LEU ASN TRP VAL LYS PHE LYS ALA GLN THR          
SEQRES  35 A 1626  GLN LEU ASN LYS LYS CYS SER SER VAL LYS TYR SER LYS          
SEQRES  36 A 1626  ILE LYS GLY ILE PRO LYS LEU ASP ASP ALA ASN ASP ALA          
SEQRES  37 A 1626  GLY GLY LYS HIS SER LEU GLU CYS THR LEU ILE LEU THR          
SEQRES  38 A 1626  GLU GLY ASP SER ALA LYS SER LEU ALA VAL SER GLY LEU          
SEQRES  39 A 1626  GLY VAL ILE GLY ARG ASP ARG TYR GLY VAL PHE PRO LEU          
SEQRES  40 A 1626  ARG GLY LYS ILE LEU ASN VAL ARG GLU ALA SER HIS LYS          
SEQRES  41 A 1626  GLN ILE MET GLU ASN ALA GLU ILE ASN ASN ILE ILE LYS          
SEQRES  42 A 1626  ILE VAL GLY LEU GLN TYR LYS LYS SER TYR ASP ASP ALA          
SEQRES  43 A 1626  GLU SER LEU LYS THR LEU ARG TYR GLY LYS ILE MET ILE          
SEQRES  44 A 1626  MET THR ASP GLN ASP GLN ASP GLY SER HIS ILE LYS GLY          
SEQRES  45 A 1626  LEU LEU ILE ASN PHE ILE HIS HIS ASN TRP PRO SER LEU          
SEQRES  46 A 1626  LEU LYS HIS GLY PHE LEU GLU GLU PHE ILE THR PRO ILE          
SEQRES  47 A 1626  VAL LYS ALA SER LYS ASN LYS GLN GLU LEU SER PHE TYR          
SEQRES  48 A 1626  SER ILE PRO GLU PHE ASP GLU TRP LYS LYS HIS ILE GLU          
SEQRES  49 A 1626  ASN GLN LYS ALA TRP LYS ILE LYS TYR TYR LYS GLY LEU          
SEQRES  50 A 1626  GLY THR SER THR ALA LYS GLU ALA LYS GLU TYR PHE ALA          
SEQRES  51 A 1626  ASP MET GLU ARG HIS ARG ILE LEU PHE ARG TYR ALA GLY          
SEQRES  52 A 1626  PRO GLU ASP ASP ALA ALA ILE THR LEU ALA PHE SER LYS          
SEQRES  53 A 1626  LYS LYS ILE ASP ASP ARG LYS GLU TRP LEU THR ASN PHE          
SEQRES  54 A 1626  MET GLU ASP ARG ARG GLN ARG ARG LEU HIS GLY LEU PRO          
SEQRES  55 A 1626  GLU GLN PHE LEU TYR GLY THR ALA THR LYS HIS LEU THR          
SEQRES  56 A 1626  TYR ASN ASP PHE ILE ASN LYS GLU LEU ILE LEU PHE SER          
SEQRES  57 A 1626  ASN SER ASP ASN GLU ARG SER ILE PRO SER LEU VAL ASP          
SEQRES  58 A 1626  GLY PHE LYS PRO GLY GLN ARG LYS VAL LEU PHE THR CYS          
SEQRES  59 A 1626  PHE LYS ARG ASN ASP LYS ARG GLU VAL LYS VAL ALA GLN          
SEQRES  60 A 1626  LEU ALA GLY SER VAL ALA GLU MET SER ALA TYR HIS HIS          
SEQRES  61 A 1626  GLY GLU GLN ALA LEU MET MET THR ILE VAL ASN LEU ALA          
SEQRES  62 A 1626  GLN ASN PHE VAL GLY SER ASN ASN ILE ASN LEU LEU GLN          
SEQRES  63 A 1626  PRO ILE GLY GLN PHE GLY THR ARG LEU HIS GLY GLY LYS          
SEQRES  64 A 1626  ASP ALA ALA SER PRO ARG TYR ILE PHE THR MET LEU SER          
SEQRES  65 A 1626  THR LEU ALA ARG LEU LEU PHE PRO ALA VAL ASP ASP ASN          
SEQRES  66 A 1626  LEU LEU LYS PHE LEU TYR ASP ASP ASN GLN ARG VAL GLU          
SEQRES  67 A 1626  PRO GLU TRP TYR ILE PRO ILE ILE PRO MET VAL LEU ILE          
SEQRES  68 A 1626  ASN GLY ALA GLU GLY ILE GLY THR GLY TRP ALA CYS LYS          
SEQRES  69 A 1626  LEU PRO ASN TYR ASP ALA ARG GLU ILE VAL ASN ASN VAL          
SEQRES  70 A 1626  ARG ARG MET LEU ASP GLY LEU ASP PRO HIS PRO MET LEU          
SEQRES  71 A 1626  PRO ASN TYR LYS ASN PHE LYS GLY THR ILE GLN GLU LEU          
SEQRES  72 A 1626  GLY GLN ASN GLN TYR ALA VAL SER GLY GLU ILE PHE VAL          
SEQRES  73 A 1626  VAL ASP ARG ASN THR VAL GLU ILE THR GLU LEU PRO VAL          
SEQRES  74 A 1626  ARG THR TRP THR GLN VAL TYR LYS GLU GLN VAL LEU GLU          
SEQRES  75 A 1626  PRO MET LEU ASN GLY THR ASP LYS THR PRO ALA LEU ILE          
SEQRES  76 A 1626  SER ASP TYR LYS GLU TYR HIS THR ASP THR THR VAL LYS          
SEQRES  77 A 1626  PHE VAL VAL LYS MET THR GLU GLU LYS LEU ALA GLN ALA          
SEQRES  78 A 1626  GLU ALA ALA GLY LEU HIS LYS VAL PHE LYS LEU GLN THR          
SEQRES  79 A 1626  THR LEU THR CYS ASN SER MET VAL LEU PHE ASP HIS MET          
SEQRES  80 A 1626  GLY CYS LEU LYS LYS TYR GLU THR VAL GLN ASP ILE LEU          
SEQRES  81 A 1626  LYS GLU PHE PHE ASP LEU ARG LEU SER TYR TYR GLY LEU          
SEQRES  82 A 1626  ARG LYS GLU TRP LEU VAL GLY MET LEU GLY ALA GLU SER          
SEQRES  83 A 1626  THR LYS LEU ASN ASN GLN ALA ARG PHE ILE LEU GLU LYS          
SEQRES  84 A 1626  ILE GLN GLY LYS ILE THR ILE GLU ASN ARG SER LYS LYS          
SEQRES  85 A 1626  ASP LEU ILE GLN MET LEU VAL GLN ARG GLY TYR GLU SER          
SEQRES  86 A 1626  ASP PRO VAL LYS ALA TRP LYS GLU ALA GLN GLU LYS ALA          
SEQRES  87 A 1626  ALA GLU GLU ASP GLU THR GLN ASN GLN HIS ASP ASP SER          
SEQRES  88 A 1626  SER SER ASP SER GLY THR PRO SER GLY PRO ASP PHE ASN          
SEQRES  89 A 1626  TYR ILE LEU ASN MET SER LEU TRP SER LEU THR LYS GLU          
SEQRES  90 A 1626  LYS VAL GLU GLU LEU ILE LYS GLN ARG ASP ALA LYS GLY          
SEQRES  91 A 1626  ARG GLU VAL ASN ASP LEU LYS ARG LYS SER PRO SER ASP          
SEQRES  92 A 1626  LEU TRP LYS GLU ASP LEU ALA ALA PHE VAL GLU GLU LEU          
SEQRES  93 A 1626  ASP LYS VAL GLU SER GLN GLU ARG GLU ASP VAL LEU ALA          
SEQRES  94 A 1626  GLY MET SER GLY LYS ALA ILE LYS GLY LYS VAL GLY LYS          
SEQRES  95 A 1626  PRO LYS VAL LYS LYS LEU GLN LEU GLU GLU THR MET PRO          
SEQRES  96 A 1626  SER PRO TYR GLY ARG ARG ILE ILE PRO GLU ILE THR ALA          
SEQRES  97 A 1626  MET LYS ALA ASP ALA SER LYS LYS LEU LEU LYS LYS LYS          
SEQRES  98 A 1626  LYS GLY ASP LEU ASP THR ALA ALA VAL LYS VAL GLU PHE          
SEQRES  99 A 1626  ASP GLU GLU PHE SER GLY ALA PRO VAL GLU GLY ALA GLY          
SEQRES 100 A 1626  GLU GLU ALA LEU THR PRO SER VAL PRO ILE ASN LYS GLY          
SEQRES 101 A 1626  PRO LYS PRO LYS ARG GLU LYS LYS GLU PRO GLY THR ARG          
SEQRES 102 A 1626  VAL ARG LYS THR PRO THR SER SER GLY LYS PRO SER ALA          
SEQRES 103 A 1626  LYS LYS VAL LYS LYS ARG ASN PRO TRP SER ASP ASP GLU          
SEQRES 104 A 1626  SER LYS SER GLU SER ASP LEU GLU GLU THR GLU PRO VAL          
SEQRES 105 A 1626  VAL ILE PRO ARG ASP SER LEU LEU ARG ARG ALA ALA ALA          
SEQRES 106 A 1626  GLU ARG PRO LYS TYR THR PHE ASP PHE SER GLU GLU GLU          
SEQRES 107 A 1626  ASP ASP ASP ALA ASP ASP ASP ASP ASP ASP ASN ASN ASP          
SEQRES 108 A 1626  LEU GLU GLU LEU LYS VAL LYS ALA SER PRO ILE THR ASN          
SEQRES 109 A 1626  ASP GLY GLU ASP GLU PHE VAL PRO SER ASP GLY LEU ASP          
SEQRES 110 A 1626  LYS ASP GLU TYR THR PHE SER PRO GLY LYS SER LYS ALA          
SEQRES 111 A 1626  THR PRO GLU LYS SER LEU HIS ASP LYS LYS SER GLN ASP          
SEQRES 112 A 1626  PHE GLY ASN LEU PHE SER PHE PRO SER TYR SER GLN LYS          
SEQRES 113 A 1626  SER GLU ASP ASP SER ALA LYS PHE ASP SER ASN GLU GLU          
SEQRES 114 A 1626  ASP SER ALA SER VAL PHE SER PRO SER PHE GLY LEU LYS          
SEQRES 115 A 1626  GLN THR ASP LYS VAL PRO SER LYS THR VAL ALA ALA LYS          
SEQRES 116 A 1626  LYS GLY LYS PRO SER SER ASP THR VAL PRO LYS PRO LYS          
SEQRES 117 A 1626  ARG ALA PRO LYS GLN LYS LYS VAL VAL GLU ALA VAL ASN          
SEQRES 118 A 1626  SER ASP SER ASP SER GLU PHE GLY ILE PRO LYS LYS THR          
SEQRES 119 A 1626  THR THR PRO LYS GLY LYS GLY ARG GLY ALA LYS LYS ARG          
SEQRES 120 A 1626  LYS ALA SER GLY SER GLU ASN GLU GLY ASP TYR ASN PRO          
SEQRES 121 A 1626  GLY ARG LYS THR SER LYS THR THR SER LYS LYS PRO LYS          
SEQRES 122 A 1626  LYS THR SER PHE ASP GLN ASP SER ASP VAL ASP ILE PHE          
SEQRES 123 A 1626  PRO SER ASP PHE PRO THR GLU PRO PRO SER LEU PRO ARG          
SEQRES 124 A 1626  THR GLY ARG ALA ARG LYS GLU VAL LYS TYR PHE ALA GLU          
SEQRES 125 A 1626  SER ASP GLU GLU GLU ASP ASP VAL ASP PHE ALA MET PHE          
SEQRES 126 A 1626  ASN                                                          
HELIX    1   1 VAL A   51  VAL A   54  1                                   4
HELIX    2   2 GLN A   60  LEU A   66  1                                   7
HELIX    3   3 ASP A   69  ILE A   72  1                                   4
HELIX    4   4 PRO A  100  ARG A  119  1                                  20
HELIX    5   5 VAL A  158  GLY A  164  1                                   7
HELIX    6   6 GLY A  187  ILE A  193  1                                   7
HELIX    7   7 LEU A  244  PHE A  247  1                                   4
HELIX    8   8 LYS A  254  SER A  270  1                                  17
HELIX    9   9 PHE A  288  VAL A  296  1                                   9
HELIX   10  10 ARG A  345  LYS A  365  1                                  21
HELIX   11  11 PRO A  374  HIS A  380  1                                   7
HELIX   12  12 PRO A  406  SER A  408  1                                   3
HELIX   13  13 GLU A  417  ASN A  425  1                                   9
HELIX   14  14 ILE A  428  ASN A  445  1                                  18
HELIX   15  15 SER A  473  GLU A  475  1                                   3
HELIX   16  16 GLY A  483  ILE A  497  1                                  15
HELIX   17  17 VAL A  514  GLU A  516  1                                   3
HELIX   18  18 HIS A  519  GLU A  524  1                                   6
HELIX   19  19 ALA A  526  VAL A  535  1                                  10
HELIX   20  20 ALA A  546  THR A  551  1                                   6
HELIX   21  21 GLN A  565  ASN A  581  1                                  17
HELIX   22  22 PRO A  583  HIS A  588  1                                   6
HELIX   23  23 ILE A  613  LYS A  621  1                                   9
HELIX   24  24 GLN A  626  ALA A  628  1                                   3
HELIX   25  25 LEU A  637  THR A  639  1                                   3
HELIX   26  26 GLU A  644  TYR A  648  1                                   5
HELIX   27  27 MET A  652  HIS A  655  1                                   4
HELIX   28  28 PRO A  664  PHE A  674  1                                  11
HELIX   29  29 ASP A  680  HIS A  699  1                                  20
HELIX   30  30 TYR A  716  SER A  735  1                                  20
HELIX   31  31 PRO A  745  ARG A  757  1                                  13
HELIX   32  32 VAL A  765  MET A  775  1                                  11
HELIX   33  33 GLU A  782  ALA A  793  1                                  12
HELIX   34  34 THR A  833  LEU A  838  1                                   6
HELIX   35  35 ASP A  843  ASN A  845  1                                   3
HELIX   36  36 MET A  868  ILE A  871  1                                   4
HELIX   37  37 ALA A  890  LEU A  901  1                                  12
HELIX   38  38 THR A  953  LEU A  965  1                                  13
HELIX   39  39 GLU A  995  ALA A 1003  1                                   9
HELIX   40  40 LEU A 1006  VAL A 1009  1                                   4
HELIX   41  41 VAL A 1036  ILE A 1080  1                                  45
HELIX   42  42 LYS A 1091  GLN A 1100  1                                  10
HELIX   43  43 PRO A 1107  THR A 1124  1                                  18
HELIX   44  44 ASN A 1144  LEU A 1147  1                                   4
HELIX   45  45 LEU A 1151  LEU A 1154  1                                   4
HELIX   46  46 LYS A 1156  ARG A 1178  1                                  23
HELIX   47  47 PRO A 1181  MET A 1211  1                                  31
HELIX   48  48 THR A 1247  THR A 1267  1                                  21
SHEET    1   1 1 LEU A  78  ASP A  86  0
SHEET    2   2 1 GLY A  90  PHE A  98  0
SHEET    3   3 1 CYS A 125  ASP A 131  0
SHEET    4   4 1 ILE A 136  ASN A 142  0
SHEET    5   5 1 SER A 195  CYS A 204  0
SHEET    6   6 1 HIS A 209  MET A 216  0
SHEET    7   7 1 LYS A 226  HIS A 229  0
SHEET    8   8 1 TYR A 235  PRO A 242  0
SHEET    9   9 1 LYS A 275  PHE A 278  0
SHEET   10  10 1 ILE A 310  ASN A 315  0
SHEET   11  11 1 TRP A 318  LEU A 324  0
SHEET   12  12 1 GLN A 330  VAL A 335  0
SHEET   13  13 1 ILE A 381  CYS A 387  0
SHEET   14  14 1 THR A 477  GLU A 482  0
SHEET   15  15 1 TYR A 502  LEU A 507  0
SHEET   16  16 1 LYS A 556  MET A 560  0
SHEET   17  17 1 LEU A 591  PHE A 594  0
SHEET   18  18 1 VAL A 599  LYS A 603  0
SHEET   19  19 1 GLN A 606  PHE A 610  0
SHEET   20  20 1 LYS A 630  TYR A 633  0
SHEET   21  21 1 ARG A 656  ARG A 660  0
SHEET   22  22 1 HIS A 713  THR A 715  0
SHEET   23  23 1 ALA A 874  ILE A 877  0
SHEET   24  24 1 ALA A 882  LEU A 885  0
SHEET   25  25 1 THR A 919  GLY A 924  0
SHEET   26  26 1 GLN A 927  SER A 931  0
SHEET   27  27 1 GLU A 933  VAL A 936  0
SHEET   28  28 1 THR A 941  GLU A 946  0
SHEET   29  29 1 ASP A 977  GLU A 980  0
SHEET   30  30 1 PHE A 989  LYS A 992  0
SHEET   31  31 1 GLN A1013  THR A1017  0
SHEET   32  32 1 VAL A1022  PHE A1024  0
SHEET   33  33 1 LEU A1030  LYS A1032  0
CRYST1    1.000    1.000    1.000  90.00  90.00  90.00 P 1           1          
ORIGX1      1.000000  0.000000  0.000000        0.00000                         
ORIGX2      0.000000  1.000000  0.000000        0.00000                         
ORIGX3      0.000000  0.000000  1.000000        0.00000                         
SCALE1      1.000000  0.000000  0.000000        0.00000                         
SCALE2      0.000000  1.000000  0.000000        0.00000                         
SCALE3      0.000000  0.000000  1.000000        0.00000                         
ATOM   5915  N   GLY A 742      -8.824   4.641  26.312  1.00 95.67           N
ATOM   5916  CA  GLY A 742      -7.927   3.938  25.395  1.00 95.67           C
ATOM   5917  C   GLY A 742      -8.610   3.359  24.158  1.00 95.67           C
ATOM   5918  O   GLY A 742      -7.983   2.584  23.434  1.00 95.67           O
ATOM   5919  N   PHE A 743      -9.865   3.728  23.880  1.00 96.36           N
ATOM   5920  CA  PHE A 743     -10.629   3.186  22.763  1.00 96.36           C
ATOM   5921  C   PHE A 743     -10.736   4.134  21.576  1.00 96.36           C
ATOM   5922  CB  PHE A 743     -12.026   2.742  23.215  1.00 96.36           C
ATOM   5923  O   PHE A 743     -10.786   5.363  21.690  1.00 96.36           O
ATOM   5924  CG  PHE A 743     -12.058   1.714  24.327  1.00 96.36           C
ATOM   5925  CD1 PHE A 743     -11.105   0.674  24.399  1.00 96.36           C
ATOM   5926  CD2 PHE A 743     -13.044   1.827  25.321  1.00 96.36           C
ATOM   5927  CE1 PHE A 743     -11.106  -0.206  25.494  1.00 96.36           C
ATOM   5928  CE2 PHE A 743     -13.036   0.957  26.419  1.00 96.36           C
ATOM   5929  CZ  PHE A 743     -12.061  -0.048  26.512  1.00 96.36           C
ATOM   5930  N   LYS A 744     -10.847   3.501  20.411  1.00 95.35           N
ATOM   5931  CA  LYS A 744     -11.372   4.073  19.171  1.00 95.35           C
ATOM   5932  C   LYS A 744     -12.899   3.876  19.140  1.00 95.35           C
ATOM   5933  CB  LYS A 744     -10.697   3.382  17.975  1.00 95.35           C
ATOM   5934  O   LYS A 744     -13.376   2.898  19.728  1.00 95.35           O
ATOM   5935  CG  LYS A 744      -9.165   3.328  18.107  1.00 95.35           C
ATOM   5936  CD  LYS A 744      -8.538   2.623  16.907  1.00 95.35           C
ATOM   5937  CE  LYS A 744      -7.098   2.251  17.254  1.00 95.35           C
ATOM   5938  NZ  LYS A 744      -6.320   1.992  16.027  1.00 95.35           N
ATOM   5939  N   PRO A 745     -13.677   4.700  18.414  1.00 92.96           N
ATOM   5940  CA  PRO A 745     -15.143   4.614  18.380  1.00 92.96           C
ATOM   5941  C   PRO A 745     -15.702   3.205  18.124  1.00 92.96           C
ATOM   5942  CB  PRO A 745     -15.575   5.608  17.297  1.00 92.96           C
ATOM   5943  O   PRO A 745     -16.607   2.767  18.826  1.00 92.96           O
ATOM   5944  CG  PRO A 745     -14.488   6.681  17.363  1.00 92.96           C
ATOM   5945  CD  PRO A 745     -13.229   5.878  17.687  1.00 92.96           C
ATOM   5946  N   GLY A 746     -15.108   2.427  17.207  1.00 93.27           N
ATOM   5947  CA  GLY A 746     -15.537   1.044  16.944  1.00 93.27           C
ATOM   5948  C   GLY A 746     -15.437   0.109  18.161  1.00 93.27           C
ATOM   5949  O   GLY A 746     -16.342  -0.685  18.403  1.00 93.27           O
ATOM   5950  N   GLN A 747     -14.384   0.233  18.977  1.00 96.13           N
ATOM   5951  CA  GLN A 747     -14.235  -0.545  20.217  1.00 96.13           C
ATOM   5952  C   GLN A 747     -15.246  -0.085  21.280  1.00 96.13           C
ATOM   5953  CB  GLN A 747     -12.805  -0.388  20.760  1.00 96.13           C
ATOM   5954  O   GLN A 747     -15.819  -0.905  21.998  1.00 96.13           O
ATOM   5955  CG  GLN A 747     -11.712  -0.980  19.858  1.00 96.13           C
ATOM   5956  CD  GLN A 747     -10.330  -0.495  20.284  1.00 96.13           C
ATOM   5957  NE2 GLN A 747      -9.429  -1.366  20.679  1.00 96.13           N
ATOM   5958  OE1 GLN A 747     -10.038   0.691  20.261  1.00 96.13           O
ATOM   5959  N   ARG A 748     -15.506   1.226  21.339  1.00 96.69           N
ATOM   5960  CA  ARG A 748     -16.467   1.837  22.263  1.00 96.69           C
ATOM   5961  C   ARG A 748     -17.907   1.409  21.963  1.00 96.69           C
ATOM   5962  CB  ARG A 748     -16.276   3.359  22.212  1.00 96.69           C
ATOM   5963  O   ARG A 748     -18.615   1.004  22.881  1.00 96.69           O
ATOM   5964  CG  ARG A 748     -16.878   4.030  23.452  1.00 96.69           C
ATOM   5965  CD  ARG A 748     -16.618   5.536  23.466  1.00 96.69           C
ATOM   5966  NE  ARG A 748     -15.176   5.805  23.569  1.00 96.69           N
ATOM   5967  NH1 ARG A 748     -14.845   7.129  21.732  1.00 96.69           N
ATOM   5968  NH2 ARG A 748     -13.116   6.501  23.006  1.00 96.69           N
ATOM   5969  CZ  ARG A 748     -14.393   6.485  22.766  1.00 96.69           C
ATOM   5970  N   LYS A 749     -18.300   1.389  20.683  1.00 95.95           N
ATOM   5971  CA  LYS A 749     -19.584   0.860  20.176  1.00 95.95           C
ATOM   5972  C   LYS A 749     -19.799  -0.621  20.506  1.00 95.95           C
ATOM   5973  CB  LYS A 749     -19.657   1.084  18.653  1.00 95.95           C
ATOM   5974  O   LYS A 749     -20.903  -1.011  20.899  1.00 95.95           O
ATOM   5975  CG  LYS A 749     -19.998   2.543  18.314  1.00 95.95           C
ATOM   5976  CD  LYS A 749     -20.140   2.794  16.806  1.00 95.95           C
ATOM   5977  CE  LYS A 749     -20.363   4.268  16.414  1.00 95.95           C
ATOM   5978  NZ  LYS A 749     -21.638   4.835  16.910  1.00 95.95           N
ATOM   5979  N   VAL A 750     -18.745  -1.439  20.420  1.00 96.24           N
ATOM   5980  CA  VAL A 750     -18.774  -2.842  20.873  1.00 96.24           C
ATOM   5981  C   VAL A 750     -19.073  -2.938  22.373  1.00 96.24           C
ATOM   5982  CB  VAL A 750     -17.487  -3.596  20.480  1.00 96.24           C
ATOM   5983  O   VAL A 750     -20.035  -3.609  22.748  1.00 96.24           O
ATOM   5984  CG1 VAL A 750     -17.388  -4.982  21.132  1.00 96.24           C
ATOM   5985  CG2 VAL A 750     -17.433  -3.809  18.961  1.00 96.24           C
ATOM   5986  N   LEU A 751     -18.322  -2.244  23.240  1.00 96.14           N
ATOM   5987  CA  LEU A 751     -18.556  -2.318  24.691  1.00 96.14           C
ATOM   5988  C   LEU A 751     -19.901  -1.726  25.111  1.00 96.14           C
ATOM   5989  CB  LEU A 751     -17.429  -1.641  25.476  1.00 96.14           C
ATOM   5990  O   LEU A 751     -20.597  -2.346  25.911  1.00 96.14           O
ATOM   5991  CG  LEU A 751     -16.066  -2.342  25.390  1.00 96.14           C
ATOM   5992  CD1 LEU A 751     -15.129  -1.636  26.359  1.00 96.14           C
ATOM   5993  CD2 LEU A 751     -16.097  -3.829  25.760  1.00 96.14           C
ATOM   5994  N   PHE A 752     -20.307  -0.593  24.534  1.00 95.98           N
ATOM   5995  CA  PHE A 752     -21.633  -0.009  24.746  1.00 95.98           C
ATOM   5996  C   PHE A 752     -22.743  -1.029  24.477  1.00 95.98           C
ATOM   5997  CB  PHE A 752     -21.793   1.216  23.837  1.00 95.98           C
ATOM   5998  O   PHE A 752     -23.642  -1.205  25.298  1.00 95.98           O
ATOM   5999  CG  PHE A 752     -23.217   1.726  23.759  1.00 95.98           C
ATOM   6000  CD1 PHE A 752     -23.976   1.523  22.591  1.00 95.98           C
ATOM   6001  CD2 PHE A 752     -23.792   2.387  24.860  1.00 95.98           C
ATOM   6002  CE1 PHE A 752     -25.288   2.017  22.512  1.00 95.98           C
ATOM   6003  CE2 PHE A 752     -25.110   2.866  24.786  1.00 95.98           C
ATOM   6004  CZ  PHE A 752     -25.852   2.696  23.605  1.00 95.98           C
ATOM   6005  N   THR A 753     -22.642  -1.770  23.372  1.00 95.44           N
ATOM   6006  CA  THR A 753     -23.615  -2.808  23.016  1.00 95.44           C
ATOM   6007  C   THR A 753     -23.564  -3.993  23.989  1.00 95.44           C
ATOM   6008  CB  THR A 753     -23.388  -3.270  21.576  1.00 95.44           C
ATOM   6009  O   THR A 753     -24.613  -4.452  24.439  1.00 95.44           O
ATOM   6010  CG2 THR A 753     -24.449  -4.267  21.117  1.00 95.44           C
ATOM   6011  OG1 THR A 753     -23.423  -2.163  20.706  1.00 95.44           O
ATOM   6012  N   CYS A 754     -22.375  -4.459  24.391  1.00 95.68           N
ATOM   6013  CA  CYS A 754     -22.221  -5.512  25.406  1.00 95.68           C
ATOM   6014  C   CYS A 754     -22.796  -5.102  26.775  1.00 95.68           C
ATOM   6015  CB  CYS A 754     -20.736  -5.880  25.535  1.00 95.68           C
ATOM   6016  O   CYS A 754     -23.452  -5.908  27.434  1.00 95.68           O
ATOM   6017  SG  CYS A 754     -20.159  -6.670  24.007  1.00 95.68           S
ATOM   6018  N   PHE A 755     -22.601  -3.849  27.195  1.00 94.98           N
ATOM   6019  CA  PHE A 755     -23.162  -3.297  28.431  1.00 94.98           C
ATOM   6020  C   PHE A 755     -24.687  -3.103  28.351  1.00 94.98           C
ATOM   6021  CB  PHE A 755     -22.459  -1.967  28.756  1.00 94.98           C
ATOM   6022  O   PHE A 755     -25.380  -3.413  29.318  1.00 94.98           O
ATOM   6023  CG  PHE A 755     -20.973  -1.998  29.103  1.00 94.98           C
ATOM   6024  CD1 PHE A 755     -20.352  -3.123  29.690  1.00 94.98           C
ATOM   6025  CD2 PHE A 755     -20.207  -0.837  28.882  1.00 94.98           C
ATOM   6026  CE1 PHE A 755     -18.988  -3.077  30.041  1.00 94.98           C
ATOM   6027  CE2 PHE A 755     -18.846  -0.792  29.229  1.00 94.98           C
ATOM   6028  CZ  PHE A 755     -18.235  -1.915  29.807  1.00 94.98           C
ATOM   6029  N   LYS A 756     -25.210  -2.647  27.202  1.00 92.63           N
ATOM   6030  CA  LYS A 756     -26.645  -2.444  26.915  1.00 92.63           C
ATOM   6031  C   LYS A 756     -27.418  -3.766  26.832  1.00 92.63           C
ATOM   6032  CB  LYS A 756     -26.734  -1.607  25.621  1.00 92.63           C
ATOM   6033  O   LYS A 756     -28.547  -3.836  27.308  1.00 92.63           O
ATOM   6034  CG  LYS A 756     -28.127  -1.190  25.105  1.00 92.63           C
ATOM   6035  CD  LYS A 756     -27.932  -0.192  23.940  1.00 92.63           C
ATOM   6036  CE  LYS A 756     -29.217   0.260  23.224  1.00 92.63           C
ATOM   6037  NZ  LYS A 756     -28.939   1.271  22.155  1.00 92.63           N
ATOM   6038  N   ARG A 757     -26.804  -4.821  26.278  1.00 91.97           N
ATOM   6039  CA  ARG A 757     -27.363  -6.186  26.225  1.00 91.97           C
ATOM   6040  C   ARG A 757     -27.211  -6.946  27.547  1.00 91.97           C
ATOM   6041  CB  ARG A 757     -26.715  -6.972  25.073  1.00 91.97           C
ATOM   6042  O   ARG A 757     -28.129  -7.656  27.944  1.00 91.97           O
ATOM   6043  CG  ARG A 757     -27.128  -6.468  23.675  1.00 91.97           C
ATOM   6044  CD  ARG A 757     -26.390  -7.197  22.539  1.00 91.97           C
ATOM   6045  NE  ARG A 757     -26.550  -8.654  22.652  1.00 91.97           N
ATOM   6046  NH1 ARG A 757     -27.981  -9.153  20.911  1.00 91.97           N
ATOM   6047  NH2 ARG A 757     -27.686 -10.580  22.612  1.00 91.97           N
ATOM   6048  CZ  ARG A 757     -27.403  -9.446  22.042  1.00 91.97           C
ATOM   6049  N   ASN A 758     -26.074  -6.787  28.233  1.00 88.58           N
ATOM   6050  CA  ASN A 758     -25.755  -7.426  29.519  1.00 88.58           C
ATOM   6051  C   ASN A 758     -25.901  -8.969  29.507  1.00 88.58           C
ATOM   6052  CB  ASN A 758     -26.550  -6.704  30.624  1.00 88.58           C
ATOM   6053  O   ASN A 758     -26.285  -9.577  30.512  1.00 88.58           O
ATOM   6054  CG  ASN A 758     -26.093  -6.982  32.045  1.00 88.58           C
ATOM   6055  ND2 ASN A 758     -26.897  -6.590  33.007  1.00 88.58           N
ATOM   6056  OD1 ASN A 758     -25.023  -7.504  32.337  1.00 88.58           O
ATOM   6057  N   ASP A 759     -25.606  -9.599  28.362  1.00 88.15           N
ATOM   6058  CA  ASP A 759     -25.764 -11.041  28.151  1.00 88.15           C
ATOM   6059  C   ASP A 759     -24.982 -11.860  29.193  1.00 88.15           C
ATOM   6060  CB  ASP A 759     -25.314 -11.454  26.738  1.00 88.15           C
ATOM   6061  O   ASP A 759     -23.794 -11.643  29.433  1.00 88.15           O
ATOM   6062  CG  ASP A 759     -26.273 -11.017  25.630  1.00 88.15           C
ATOM   6063  OD1 ASP A 759     -27.444 -11.448  25.623  1.00 88.15           O
ATOM   6064  OD2 ASP A 759     -25.843 -10.271  24.724  1.00 88.15           O
ATOM   6065  N   LYS A 760     -25.655 -12.845  29.802  1.00 87.64           N
ATOM   6066  CA  LYS A 760     -25.061 -13.805  30.757  1.00 87.64           C
ATOM   6067  C   LYS A 760     -24.717 -15.152  30.112  1.00 87.64           C
ATOM   6068  CB  LYS A 760     -25.952 -13.959  32.006  1.00 87.64           C
ATOM   6069  O   LYS A 760     -24.631 -16.167  30.796  1.00 87.64           O
ATOM   6070  CG  LYS A 760     -26.285 -12.644  32.730  1.00 87.64           C
ATOM   6071  CD  LYS A 760     -25.040 -11.788  32.996  1.00 87.64           C
ATOM   6072  CE  LYS A 760     -25.381 -10.598  33.889  1.00 87.64           C
ATOM   6073  NZ  LYS A 760     -24.279  -9.612  33.867  1.00 87.64           N
ATOM   6074  N   ARG A 761     -24.609 -15.169  28.785  1.00 92.00           N
ATOM   6075  CA  ARG A 761     -24.299 -16.332  27.950  1.00 92.00           C
ATOM   6076  C   ARG A 761     -23.402 -15.884  26.806  1.00 92.00           C
ATOM   6077  CB  ARG A 761     -25.583 -16.965  27.383  1.00 92.00           C
ATOM   6078  O   ARG A 761     -23.429 -14.718  26.419  1.00 92.00           O
ATOM   6079  CG  ARG A 761     -26.500 -17.541  28.470  1.00 92.00           C
ATOM   6080  CD  ARG A 761     -27.714 -18.225  27.837  1.00 92.00           C
ATOM   6081  NE  ARG A 761     -28.620 -18.755  28.873  1.00 92.00           N
ATOM   6082  NH1 ARG A 761     -30.257 -19.536  27.470  1.00 92.00           N
ATOM   6083  NH2 ARG A 761     -30.490 -19.776  29.679  1.00 92.00           N
ATOM   6084  CZ  ARG A 761     -29.781 -19.350  28.671  1.00 92.00           C
ATOM   6085  N   GLU A 762     -22.658 -16.829  26.258  1.00 94.52           N
ATOM   6086  CA  GLU A 762     -21.897 -16.647  25.030  1.00 94.52           C
ATOM   6087  C   GLU A 762     -22.798 -16.281  23.832  1.00 94.52           C
ATOM   6088  CB  GLU A 762     -21.060 -17.913  24.793  1.00 94.52           C
ATOM   6089  O   GLU A 762     -23.923 -16.768  23.693  1.00 94.52           O
ATOM   6090  CG  GLU A 762     -21.920 -19.156  24.491  1.00 94.52           C
ATOM   6091  CD  GLU A 762     -21.123 -20.464  24.417  1.00 94.52           C
ATOM   6092  OE1 GLU A 762     -21.626 -21.389  23.739  1.00 94.52           O
ATOM   6093  OE2 GLU A 762     -20.066 -20.551  25.077  1.00 94.52           O
ATOM   6094  N   VAL A 763     -22.291 -15.417  22.953  1.00 95.73           N
ATOM   6095  CA  VAL A 763     -22.930 -14.982  21.704  1.00 95.73           C
ATOM   6096  C   VAL A 763     -21.934 -15.115  20.553  1.00 95.73           C
ATOM   6097  CB  VAL A 763     -23.501 -13.552  21.848  1.00 95.73           C
ATOM   6098  O   VAL A 763     -20.741 -14.872  20.731  1.00 95.73           O
ATOM   6099  CG1 VAL A 763     -22.454 -12.486  22.200  1.00 95.73           C
ATOM   6100  CG2 VAL A 763     -24.244 -13.100  20.584  1.00 95.73           C
ATOM   6101  N   LYS A 764     -22.388 -15.511  19.357  1.00 96.23           N
ATOM   6102  CA  LYS A 764     -21.496 -15.602  18.188  1.00 96.23           C
ATOM   6103  C   LYS A 764     -20.958 -14.229  17.804  1.00 96.23           C
ATOM   6104  CB  LYS A 764     -22.203 -16.229  16.986  1.00 96.23           C
ATOM   6105  O   LYS A 764     -21.725 -13.268  17.775  1.00 96.23           O
ATOM   6106  CG  LYS A 764     -22.498 -17.710  17.222  1.00 96.23           C
ATOM   6107  CD  LYS A 764     -22.970 -18.365  15.923  1.00 96.23           C
ATOM   6108  CE  LYS A 764     -22.876 -19.884  16.067  1.00 96.23           C
ATOM   6109  NZ  LYS A 764     -22.755 -20.535  14.742  1.00 96.23           N
ATOM   6110  N   VAL A 765     -19.690 -14.145  17.403  1.00 96.67           N
ATOM   6111  CA  VAL A 765     -19.063 -12.867  17.010  1.00 96.67           C
ATOM   6112  C   VAL A 765     -19.836 -12.178  15.880  1.00 96.67           C
ATOM   6113  CB  VAL A 765     -17.581 -13.068  16.644  1.00 96.67           C
ATOM   6114  O   VAL A 765     -20.100 -10.983  15.977  1.00 96.67           O
ATOM   6115  CG1 VAL A 765     -16.934 -11.796  16.080  1.00 96.67           C
ATOM   6116  CG2 VAL A 765     -16.789 -13.481  17.891  1.00 96.67           C
ATOM   6117  N   ALA A 766     -20.297 -12.917  14.866  1.00 95.53           N
ATOM   6118  CA  ALA A 766     -21.138 -12.356  13.802  1.00 95.53           C
ATOM   6119  C   ALA A 766     -22.502 -11.827  14.304  1.00 95.53           C
ATOM   6120  CB  ALA A 766     -21.315 -13.425  12.716  1.00 95.53           C
ATOM   6121  O   ALA A 766     -22.977 -10.800  13.833  1.00 95.53           O
ATOM   6122  N   GLN A 767     -23.125 -12.484  15.292  1.00 95.26           N
ATOM   6123  CA  GLN A 767     -24.394 -12.024  15.881  1.00 95.26           C
ATOM   6124  C   GLN A 767     -24.198 -10.788  16.768  1.00 95.26           C
ATOM   6125  CB  GLN A 767     -25.037 -13.153  16.701  1.00 95.26           C
ATOM   6126  O   GLN A 767     -25.062  -9.909  16.811  1.00 95.26           O
ATOM   6127  CG  GLN A 767     -25.555 -14.300  15.823  1.00 95.26           C
ATOM   6128  CD  GLN A 767     -26.104 -15.460  16.650  1.00 95.26           C
ATOM   6129  NE2 GLN A 767     -27.155 -16.111  16.202  1.00 95.26           N
ATOM   6130  OE1 GLN A 767     -25.589 -15.836  17.691  1.00 95.26           O
ATOM   6131  N   LEU A 768     -23.058 -10.704  17.461  1.00 95.98           N
ATOM   6132  CA  LEU A 768     -22.676  -9.519  18.216  1.00 95.98           C
ATOM   6133  C   LEU A 768     -22.352  -8.349  17.277  1.00 95.98           C
ATOM   6134  CB  LEU A 768     -21.520  -9.871  19.167  1.00 95.98           C
ATOM   6135  O   LEU A 768     -22.817  -7.250  17.539  1.00 95.98           O
ATOM   6136  CG  LEU A 768     -21.071  -8.706  20.072  1.00 95.98           C
ATOM   6137  CD1 LEU A 768     -22.200  -8.162  20.953  1.00 95.98           C
ATOM   6138  CD2 LEU A 768     -19.943  -9.185  20.985  1.00 95.98           C
ATOM   6139  N   ALA A 769     -21.649  -8.574  16.162  1.00 96.00           N
ATOM   6140  CA  ALA A 769     -21.350  -7.532  15.175  1.00 96.00           C
ATOM   6141  C   ALA A 769     -22.623  -6.882  14.604  1.00 96.00           C
ATOM   6142  CB  ALA A 769     -20.460  -8.121  14.077  1.00 96.00           C
ATOM   6143  O   ALA A 769     -22.755  -5.662  14.684  1.00 96.00           O
ATOM   6144  N   GLY A 770     -23.599  -7.677  14.147  1.00 94.31           N
ATOM   6145  CA  GLY A 770     -24.899  -7.151  13.707  1.00 94.31           C
ATOM   6146  C   GLY A 770     -25.683  -6.455  14.830  1.00 94.31           C
ATOM   6147  O   GLY A 770     -26.278  -5.403  14.613  1.00 94.31           O
ATOM   6148  N   SER A 771     -25.605  -6.966  16.069  1.00 94.69           N
ATOM   6149  CA  SER A 771     -26.195  -6.285  17.238  1.00 94.69           C
ATOM   6150  C   SER A 771     -25.541  -4.928  17.518  1.00 94.69           C
ATOM   6151  CB  SER A 771     -26.055  -7.107  18.523  1.00 94.69           C
ATOM   6152  O   SER A 771     -26.220  -4.002  17.947  1.00 94.69           O
ATOM   6153  OG  SER A 771     -26.665  -8.381  18.441  1.00 94.69           O
ATOM   6154  N   VAL A 772     -24.227  -4.797  17.304  1.00 95.00           N
ATOM   6155  CA  VAL A 772     -23.502  -3.527  17.455  1.00 95.00           C
ATOM   6156  C   VAL A 772     -23.901  -2.565  16.341  1.00 95.00           C
ATOM   6157  CB  VAL A 772     -21.977  -3.754  17.497  1.00 95.00           C
ATOM   6158  O   VAL A 772     -24.156  -1.395  16.625  1.00 95.00           O
ATOM   6159  CG1 VAL A 772     -21.187  -2.438  17.511  1.00 95.00           C
ATOM   6160  CG2 VAL A 772     -21.535  -4.526  18.746  1.00 95.00           C
ATOM   6161  N   ALA A 773     -24.025  -3.048  15.102  1.00 91.72           N
ATOM   6162  CA  ALA A 773     -24.471  -2.233  13.978  1.00 91.72           C
ATOM   6163  C   ALA A 773     -25.874  -1.645  14.199  1.00 91.72           C
ATOM   6164  CB  ALA A 773     -24.354  -3.051  12.687  1.00 91.72           C
ATOM   6165  O   ALA A 773     -26.051  -0.435  14.058  1.00 91.72           O
ATOM   6166  N   GLU A 774     -26.824  -2.471  14.650  1.00 89.46           N
ATOM   6167  CA  GLU A 774     -28.173  -2.047  15.040  1.00 89.46           C
ATOM   6168  C   GLU A 774     -28.155  -1.090  16.247  1.00 89.46           C
ATOM   6169  CB  GLU A 774     -29.020  -3.304  15.336  1.00 89.46           C
ATOM   6170  O   GLU A 774     -28.634   0.040  16.162  1.00 89.46           O
ATOM   6171  CG  GLU A 774     -30.473  -2.984  15.736  1.00 89.46           C
ATOM   6172  CD  GLU A 774     -31.290  -4.224  16.147  1.00 89.46           C
ATOM   6173  OE1 GLU A 774     -32.532  -4.174  15.993  1.00 89.46           O
ATOM   6174  OE2 GLU A 774     -30.695  -5.193  16.677  1.00 89.46           O
ATOM   6175  N   MET A 775     -27.610  -1.523  17.390  1.00 91.00           N
ATOM   6176  CA  MET A 775     -27.828  -0.840  18.673  1.00 91.00           C
ATOM   6177  C   MET A 775     -26.983   0.414  18.887  1.00 91.00           C
ATOM   6178  CB  MET A 775     -27.584  -1.796  19.848  1.00 91.00           C
ATOM   6179  O   MET A 775     -27.288   1.164  19.821  1.00 91.00           O
ATOM   6180  CG  MET A 775     -28.613  -2.924  19.900  1.00 91.00           C
ATOM   6181  SD  MET A 775     -28.534  -3.881  21.437  1.00 91.00           S
ATOM   6182  CE  MET A 775     -29.757  -5.141  20.998  1.00 91.00           C
ATOM   6183  N   SER A 776     -25.928   0.609  18.091  1.00 89.86           N
ATOM   6184  CA  SER A 776     -24.994   1.740  18.191  1.00 89.86           C
ATOM   6185  C   SER A 776     -24.893   2.582  16.915  1.00 89.86           C
ATOM   6186  CB  SER A 776     -23.612   1.266  18.658  1.00 89.86           C
ATOM   6187  O   SER A 776     -24.012   3.435  16.844  1.00 89.86           O
ATOM   6188  OG  SER A 776     -22.879   0.650  17.619  1.00 89.86           O
ATOM   6189  N   ALA A 777     -25.768   2.348  15.927  1.00 85.62           N
ATOM   6190  CA  ALA A 777     -25.763   3.020  14.625  1.00 85.62           C
ATOM   6191  C   ALA A 777     -24.352   3.029  13.992  1.00 85.62           C
ATOM   6192  CB  ALA A 777     -26.415   4.405  14.779  1.00 85.62           C
ATOM   6193  O   ALA A 777     -23.652   4.042  13.982  1.00 85.62           O
ATOM   6194  N   TYR A 778     -23.887   1.865  13.528  1.00 85.41           N
ATOM   6195  CA  TYR A 778     -22.584   1.746  12.862  1.00 85.41           C
ATOM   6196  C   TYR A 778     -22.747   1.698  11.342  1.00 85.41           C
ATOM   6197  CB  TYR A 778     -21.823   0.526  13.378  1.00 85.41           C
ATOM   6198  O   TYR A 778     -23.340   0.765  10.805  1.00 85.41           O
ATOM   6199  CG  TYR A 778     -20.385   0.443  12.912  1.00 85.41           C
ATOM   6200  CD1 TYR A 778     -20.029  -0.454  11.889  1.00 85.41           C
ATOM   6201  CD2 TYR A 778     -19.398   1.234  13.524  1.00 85.41           C
ATOM   6202  CE1 TYR A 778     -18.679  -0.605  11.525  1.00 85.41           C
ATOM   6203  CE2 TYR A 778     -18.045   1.088  13.167  1.00 85.41           C
ATOM   6204  OH  TYR A 778     -16.378  -0.016  11.836  1.00 85.41           O
ATOM   6205  CZ  TYR A 778     -17.683   0.150  12.175  1.00 85.41           C
ATOM   6206  N   HIS A 779     -22.176   2.685  10.650  1.00 77.14           N
ATOM   6207  CA  HIS A 779     -22.421   2.925   9.218  1.00 77.14           C
ATOM   6208  C   HIS A 779     -21.352   2.346   8.285  1.00 77.14           C
ATOM   6209  CB  HIS A 779     -22.641   4.426   8.986  1.00 77.14           C
ATOM   6210  O   HIS A 779     -21.351   2.639   7.094  1.00 77.14           O
ATOM   6211  CG  HIS A 779     -23.632   4.991   9.965  1.00 77.14           C
ATOM   6212  CD2 HIS A 779     -23.331   5.848  10.978  1.00 77.14           C
ATOM   6213  ND1 HIS A 779     -24.943   4.541  10.124  1.00 77.14           N
ATOM   6214  CE1 HIS A 779     -25.395   5.115  11.248  1.00 77.14           C
ATOM   6215  NE2 HIS A 779     -24.449   5.915  11.769  1.00 77.14           N
ATOM   6216  N   HIS A 780     -20.428   1.539   8.809  1.00 79.79           N
ATOM   6217  CA  HIS A 780     -19.415   0.838   8.015  1.00 79.79           C
ATOM   6218  C   HIS A 780     -19.678  -0.677   8.024  1.00 79.79           C
ATOM   6219  CB  HIS A 780     -17.998   1.198   8.495  1.00 79.79           C
ATOM   6220  O   HIS A 780     -20.442  -1.182   8.845  1.00 79.79           O
ATOM   6221  CG  HIS A 780     -17.770   2.658   8.812  1.00 79.79           C
ATOM   6222  CD2 HIS A 780     -17.216   3.153   9.962  1.00 79.79           C
ATOM   6223  ND1 HIS A 780     -18.072   3.741   8.016  1.00 79.79           N
ATOM   6224  CE1 HIS A 780     -17.708   4.855   8.672  1.00 79.79           C
ATOM   6225  NE2 HIS A 780     -17.163   4.546   9.864  1.00 79.79           N
ATOM   6226  N   GLY A 781     -19.043  -1.424   7.116  1.00 77.25           N
ATOM   6227  CA  GLY A 781     -19.283  -2.864   6.968  1.00 77.25           C
ATOM   6228  C   GLY A 781     -19.000  -3.674   8.241  1.00 77.25           C
ATOM   6229  O   GLY A 781     -17.960  -3.504   8.882  1.00 77.25           O
ATOM   6230  N   GLU A 782     -19.899  -4.608   8.577  1.00 87.24           N
ATOM   6231  CA  GLU A 782     -19.829  -5.415   9.807  1.00 87.24           C
ATOM   6232  C   GLU A 782     -18.518  -6.206   9.962  1.00 87.24           C
ATOM   6233  CB  GLU A 782     -20.982  -6.427   9.864  1.00 87.24           C
ATOM   6234  O   GLU A 782     -18.101  -6.468  11.086  1.00 87.24           O
ATOM   6235  CG  GLU A 782     -22.392  -5.823   9.930  1.00 87.24           C
ATOM   6236  CD  GLU A 782     -23.471  -6.903  10.149  1.00 87.24           C
ATOM   6237  OE1 GLU A 782     -24.639  -6.516  10.368  1.00 87.24           O
ATOM   6238  OE2 GLU A 782     -23.127  -8.110  10.125  1.00 87.24           O
ATOM   6239  N   GLN A 783     -17.826  -6.545   8.868  1.00 88.88           N
ATOM   6240  CA  GLN A 783     -16.515  -7.214   8.883  1.00 88.88           C
ATOM   6241  C   GLN A 783     -15.485  -6.455   9.747  1.00 88.88           C
ATOM   6242  CB  GLN A 783     -16.052  -7.350   7.421  1.00 88.88           C
ATOM   6243  O   GLN A 783     -14.723  -7.073  10.495  1.00 88.88           O
ATOM   6244  CG  GLN A 783     -14.809  -8.233   7.186  1.00 88.88           C
ATOM   6245  CD  GLN A 783     -14.470  -8.355   5.693  1.00 88.88           C
ATOM   6246  NE2 GLN A 783     -13.502  -9.157   5.304  1.00 88.88           N
ATOM   6247  OE1 GLN A 783     -15.084  -7.712   4.856  1.00 88.88           O
ATOM   6248  N   ALA A 784     -15.521  -5.115   9.740  1.00 89.98           N
ATOM   6249  CA  ALA A 784     -14.673  -4.285  10.596  1.00 89.98           C
ATOM   6250  C   ALA A 784     -15.052  -4.394  12.088  1.00 89.98           C
ATOM   6251  CB  ALA A 784     -14.745  -2.839  10.092  1.00 89.98           C
ATOM   6252  O   ALA A 784     -14.168  -4.427  12.949  1.00 89.98           O
ATOM   6253  N   LEU A 785     -16.346  -4.521  12.413  1.00 93.24           N
ATOM   6254  CA  LEU A 785     -16.805  -4.809  13.778  1.00 93.24           C
ATOM   6255  C   LEU A 785     -16.432  -6.226  14.213  1.00 93.24           C
ATOM   6256  CB  LEU A 785     -18.326  -4.623  13.913  1.00 93.24           C
ATOM   6257  O   LEU A 785     -15.970  -6.402  15.336  1.00 93.24           O
ATOM   6258  CG  LEU A 785     -18.801  -3.166  13.911  1.00 93.24           C
ATOM   6259  CD1 LEU A 785     -20.329  -3.160  13.902  1.00 93.24           C
ATOM   6260  CD2 LEU A 785     -18.298  -2.393  15.134  1.00 93.24           C
ATOM   6261  N   MET A 786     -16.570  -7.225  13.337  1.00 95.57           N
ATOM   6262  CA  MET A 786     -16.192  -8.609  13.634  1.00 95.57           C
ATOM   6263  C   MET A 786     -14.707  -8.706  14.003  1.00 95.57           C
ATOM   6264  CB  MET A 786     -16.522  -9.531  12.452  1.00 95.57           C
ATOM   6265  O   MET A 786     -14.381  -9.263  15.050  1.00 95.57           O
ATOM   6266  CG  MET A 786     -18.028  -9.673  12.205  1.00 95.57           C
ATOM   6267  SD  MET A 786     -18.464 -10.754  10.817  1.00 95.57           S
ATOM   6268  CE  MET A 786     -20.147 -10.162  10.480  1.00 95.57           C
ATOM   6269  N   MET A 787     -13.813  -8.081  13.226  1.00 94.49           N
ATOM   6270  CA  MET A 787     -12.388  -8.021  13.575  1.00 94.49           C
ATOM   6271  C   MET A 787     -12.107  -7.160  14.813  1.00 94.49           C
ATOM   6272  CB  MET A 787     -11.554  -7.552  12.373  1.00 94.49           C
ATOM   6273  O   MET A 787     -11.223  -7.495  15.598  1.00 94.49           O
ATOM   6274  CG  MET A 787     -11.480  -8.612  11.266  1.00 94.49           C
ATOM   6275  SD  MET A 787     -10.940 -10.274  11.780  1.00 94.49           S
ATOM   6276  CE  MET A 787      -9.317  -9.933  12.517  1.00 94.49           C
ATOM   6277  N   THR A 788     -12.880  -6.097  15.059  1.00 95.68           N
ATOM   6278  CA  THR A 788     -12.776  -5.316  16.307  1.00 95.68           C
ATOM   6279  C   THR A 788     -13.139  -6.161  17.536  1.00 95.68           C
ATOM   6280  CB  THR A 788     -13.642  -4.047  16.245  1.00 95.68           C
ATOM   6281  O   THR A 788     -12.440  -6.100  18.545  1.00 95.68           O
ATOM   6282  CG2 THR A 788     -13.528  -3.185  17.501  1.00 95.68           C
ATOM   6283  OG1 THR A 788     -13.214  -3.225  15.184  1.00 95.68           O
ATOM   6284  N   ILE A 789     -14.184  -6.991  17.448  1.00 97.05           N
ATOM   6285  CA  ILE A 789     -14.605  -7.925  18.503  1.00 97.05           C
ATOM   6286  C   ILE A 789     -13.539  -9.007  18.727  1.00 97.05           C
ATOM   6287  CB  ILE A 789     -15.986  -8.529  18.151  1.00 97.05           C
ATOM   6288  O   ILE A 789     -13.173  -9.260  19.873  1.00 97.05           O
ATOM   6289  CG1 ILE A 789     -17.098  -7.457  18.225  1.00 97.05           C
ATOM   6290  CG2 ILE A 789     -16.344  -9.696  19.091  1.00 97.05           C
ATOM   6291  CD1 ILE A 789     -18.359  -7.830  17.434  1.00 97.05           C
ATOM   6292  N   VAL A 790     -12.997  -9.603  17.656  1.00 97.10           N
ATOM   6293  CA  VAL A 790     -11.906 -10.594  17.745  1.00 97.10           C
ATOM   6294  C   VAL A 790     -10.685  -9.996  18.450  1.00 97.10           C
ATOM   6295  CB  VAL A 790     -11.552 -11.158  16.351  1.00 97.10           C
ATOM   6296  O   VAL A 790     -10.204 -10.559  19.434  1.00 97.10           O
ATOM   6297  CG1 VAL A 790     -10.254 -11.972  16.328  1.00 97.10           C
ATOM   6298  CG2 VAL A 790     -12.671 -12.083  15.862  1.00 97.10           C
ATOM   6299  N   ASN A 791     -10.242  -8.811  18.027  1.00 95.69           N
ATOM   6300  CA  ASN A 791      -9.080  -8.135  18.607  1.00 95.69           C
ATOM   6301  C   ASN A 791      -9.292  -7.716  20.078  1.00 95.69           C
ATOM   6302  CB  ASN A 791      -8.730  -6.923  17.726  1.00 95.69           C
ATOM   6303  O   ASN A 791      -8.323  -7.637  20.826  1.00 95.69           O
ATOM   6304  CG  ASN A 791      -8.242  -7.287  16.330  1.00 95.69           C
ATOM   6305  ND2 ASN A 791      -8.173  -6.326  15.439  1.00 95.69           N
ATOM   6306  OD1 ASN A 791      -7.903  -8.410  16.003  1.00 95.69           O
ATOM   6307  N   LEU A 792     -10.533  -7.471  20.524  1.00 96.96           N
ATOM   6308  CA  LEU A 792     -10.871  -7.198  21.935  1.00 96.96           C
ATOM   6309  C   LEU A 792     -10.936  -8.460  22.820  1.00 96.96           C
ATOM   6310  CB  LEU A 792     -12.213  -6.439  21.994  1.00 96.96           C
ATOM   6311  O   LEU A 792     -10.960  -8.339  24.050  1.00 96.96           O
ATOM   6312  CG  LEU A 792     -12.137  -4.943  21.636  1.00 96.96           C
ATOM   6313  CD1 LEU A 792     -13.558  -4.387  21.521  1.00 96.96           C
ATOM   6314  CD2 LEU A 792     -11.400  -4.127  22.703  1.00 96.96           C
ATOM   6315  N   ALA A 793     -10.979  -9.649  22.210  1.00 97.12           N
ATOM   6316  CA  ALA A 793     -11.056 -10.940  22.895  1.00 97.12           C
ATOM   6317  C   ALA A 793      -9.714 -11.697  22.957  1.00 97.12           C
ATOM   6318  CB  ALA A 793     -12.143 -11.771  22.207  1.00 97.12           C
ATOM   6319  O   ALA A 793      -9.516 -12.507  23.860  1.00 97.12           O
ATOM   6320  N   GLN A 794      -8.787 -11.439  22.029  1.00 95.84           N
ATOM   6321  CA  GLN A 794      -7.472 -12.096  21.973  1.00 95.84           C
ATOM   6322  C   GLN A 794      -6.645 -11.917  23.259  1.00 95.84           C
ATOM   6323  CB  GLN A 794      -6.688 -11.565  20.764  1.00 95.84           C
ATOM   6324  O   GLN A 794      -6.578 -10.822  23.820  1.00 95.84           O
ATOM   6325  CG  GLN A 794      -7.173 -12.210  19.458  1.00 95.84           C
ATOM   6326  CD  GLN A 794      -6.606 -11.552  18.204  1.00 95.84           C
ATOM   6327  NE2 GLN A 794      -6.853 -12.134  17.055  1.00 95.84           N
ATOM   6328  OE1 GLN A 794      -5.935 -10.531  18.234  1.00 95.84           O
ATOM   6329  N   ASN A 795      -5.991 -12.998  23.697  1.00 94.11           N
ATOM   6330  CA  ASN A 795      -5.253 -13.098  24.964  1.00 94.11           C
ATOM   6331  C   ASN A 795      -3.831 -13.701  24.829  1.00 94.11           C
ATOM   6332  CB  ASN A 795      -6.124 -13.894  25.959  1.00 94.11           C
ATOM   6333  O   ASN A 795      -3.183 -13.991  25.836  1.00 94.11           O
ATOM   6334  CG  ASN A 795      -6.330 -15.351  25.568  1.00 94.11           C
ATOM   6335  ND2 ASN A 795      -6.798 -16.171  26.478  1.00 94.11           N
ATOM   6336  OD1 ASN A 795      -6.091 -15.767  24.444  1.00 94.11           O
ATOM   6337  N   PHE A 796      -3.326 -13.904  23.605  1.00 93.36           N
ATOM   6338  CA  PHE A 796      -1.968 -14.412  23.367  1.00 93.36           C
ATOM   6339  C   PHE A 796      -0.895 -13.319  23.531  1.00 93.36           C
ATOM   6340  CB  PHE A 796      -1.880 -15.110  21.998  1.00 93.36           C
ATOM   6341  O   PHE A 796      -1.165 -12.122  23.402  1.00 93.36           O
ATOM   6342  CG  PHE A 796      -2.135 -14.210  20.803  1.00 93.36           C
ATOM   6343  CD1 PHE A 796      -3.385 -14.243  20.158  1.00 93.36           C
ATOM   6344  CD2 PHE A 796      -1.134 -13.333  20.337  1.00 93.36           C
ATOM   6345  CE1 PHE A 796      -3.643 -13.380  19.081  1.00 93.36           C
ATOM   6346  CE2 PHE A 796      -1.402 -12.456  19.271  1.00 93.36           C
ATOM   6347  CZ  PHE A 796      -2.664 -12.468  18.654  1.00 93.36           C
ATOM   6348  N   VAL A 797       0.357 -13.732  23.758  1.00 93.91           N
ATOM   6349  CA  VAL A 797       1.497 -12.829  24.001  1.00 93.91           C
ATOM   6350  C   VAL A 797       1.677 -11.814  22.863  1.00 93.91           C
ATOM   6351  CB  VAL A 797       2.803 -13.622  24.193  1.00 93.91           C
ATOM   6352  O   VAL A 797       2.011 -12.178  21.735  1.00 93.91           O
ATOM   6353  CG1 VAL A 797       3.962 -12.689  24.554  1.00 93.91           C
ATOM   6354  CG2 VAL A 797       2.686 -14.677  25.298  1.00 93.91           C
ATOM   6355  N   GLY A 798       1.505 -10.526  23.175  1.00 92.40           N
ATOM   6356  CA  GLY A 798       1.592  -9.421  22.210  1.00 92.40           C
ATOM   6357  C   GLY A 798       0.249  -8.890  21.689  1.00 92.40           C
ATOM   6358  O   GLY A 798       0.272  -7.942  20.899  1.00 92.40           O
ATOM   6359  N   SER A 799      -0.874  -9.471  22.132  1.00 94.76           N
ATOM   6360  CA  SER A 799      -2.234  -8.922  21.992  1.00 94.76           C
ATOM   6361  C   SER A 799      -2.608  -8.072  23.227  1.00 94.76           C
ATOM   6362  CB  SER A 799      -3.243 -10.028  21.626  1.00 94.76           C
ATOM   6363  O   SER A 799      -1.860  -7.154  23.565  1.00 94.76           O
ATOM   6364  OG  SER A 799      -3.451 -10.945  22.682  1.00 94.76           O
ATOM   6365  N   ASN A 800      -3.724  -8.346  23.908  1.00 96.25           N
ATOM   6366  CA  ASN A 800      -4.154  -7.621  25.109  1.00 96.25           C
ATOM   6367  C   ASN A 800      -3.455  -8.147  26.376  1.00 96.25           C
ATOM   6368  CB  ASN A 800      -5.681  -7.733  25.254  1.00 96.25           C
ATOM   6369  O   ASN A 800      -3.224  -9.348  26.505  1.00 96.25           O
ATOM   6370  CG  ASN A 800      -6.429  -7.210  24.045  1.00 96.25           C
ATOM   6371  ND2 ASN A 800      -7.018  -8.089  23.274  1.00 96.25           N
ATOM   6372  OD1 ASN A 800      -6.476  -6.019  23.785  1.00 96.25           O
ATOM   6373  N   ASN A 801      -3.202  -7.269  27.354  1.00 96.54           N
ATOM   6374  CA  ASN A 801      -2.899  -7.707  28.724  1.00 96.54           C
ATOM   6375  C   ASN A 801      -4.193  -8.022  29.491  1.00 96.54           C
ATOM   6376  CB  ASN A 801      -2.040  -6.659  29.456  1.00 96.54           C
ATOM   6377  O   ASN A 801      -4.223  -8.966  30.276  1.00 96.54           O
ATOM   6378  CG  ASN A 801      -0.588  -6.627  29.008  1.00 96.54           C
ATOM   6379  ND2 ASN A 801       0.248  -5.862  29.665  1.00 96.54           N
ATOM   6380  OD1 ASN A 801      -0.172  -7.299  28.071  1.00 96.54           O
ATOM   6381  N   ILE A 802      -5.274  -7.280  29.224  1.00 96.88           N
ATOM   6382  CA  ILE A 802      -6.626  -7.577  29.710  1.00 96.88           C
ATOM   6383  C   ILE A 802      -7.595  -7.551  28.528  1.00 96.88           C
ATOM   6384  CB  ILE A 802      -7.054  -6.617  30.844  1.00 96.88           C
ATOM   6385  O   ILE A 802      -7.990  -6.490  28.040  1.00 96.88           O
ATOM   6386  CG1 ILE A 802      -6.045  -6.692  32.014  1.00 96.88           C
ATOM   6387  CG2 ILE A 802      -8.477  -6.985  31.312  1.00 96.88           C
ATOM   6388  CD1 ILE A 802      -6.406  -5.825  33.220  1.00 96.88           C
ATOM   6389  N   ASN A 803      -7.996  -8.734  28.070  1.00 95.75           N
ATOM   6390  CA  ASN A 803      -9.084  -8.902  27.117  1.00 95.75           C
ATOM   6391  C   ASN A 803     -10.429  -8.581  27.798  1.00 95.75           C
ATOM   6392  CB  ASN A 803      -9.008 -10.311  26.506  1.00 95.75           C
ATOM   6393  O   ASN A 803     -10.787  -9.142  28.837  1.00 95.75           O
ATOM   6394  CG  ASN A 803      -9.020 -11.422  27.543  1.00 95.75           C
ATOM   6395  ND2 ASN A 803     -10.068 -12.203  27.612  1.00 95.75           N
ATOM   6396  OD1 ASN A 803      -8.086 -11.583  28.313  1.00 95.75           O
ATOM   6397  N   LEU A 804     -11.174  -7.639  27.217  1.00 96.45           N
ATOM   6398  CA  LEU A 804     -12.459  -7.170  27.759  1.00 96.45           C
ATOM   6399  C   LEU A 804     -13.625  -8.068  27.332  1.00 96.45           C
ATOM   6400  CB  LEU A 804     -12.679  -5.710  27.337  1.00 96.45           C
ATOM   6401  O   LEU A 804     -14.696  -8.042  27.941  1.00 96.45           O
ATOM   6402  CG  LEU A 804     -11.591  -4.753  27.859  1.00 96.45           C
ATOM   6403  CD1 LEU A 804     -11.848  -3.362  27.300  1.00 96.45           C
ATOM   6404  CD2 LEU A 804     -11.579  -4.647  29.386  1.00 96.45           C
ATOM   6405  N   LEU A 805     -13.388  -8.892  26.315  1.00 96.67           N
ATOM   6406  CA  LEU A 805     -14.254  -9.963  25.853  1.00 96.67           C
ATOM   6407  C   LEU A 805     -13.531 -11.310  26.034  1.00 96.67           C
ATOM   6408  CB  LEU A 805     -14.627  -9.678  24.390  1.00 96.67           C
ATOM   6409  O   LEU A 805     -12.302 -11.365  26.033  1.00 96.67           O
ATOM   6410  CG  LEU A 805     -15.353  -8.346  24.125  1.00 96.67           C
ATOM   6411  CD1 LEU A 805     -15.692  -8.247  22.640  1.00 96.67           C
ATOM   6412  CD2 LEU A 805     -16.663  -8.209  24.904  1.00 96.67           C
ATOM   6413  N   GLN A 806     -14.269 -12.402  26.218  1.00 95.00           N
ATOM   6414  CA  GLN A 806     -13.691 -13.742  26.384  1.00 95.00           C
ATOM   6415  C   GLN A 806     -13.548 -14.462  25.027  1.00 95.00           C
ATOM   6416  CB  GLN A 806     -14.524 -14.558  27.382  1.00 95.00           C
ATOM   6417  O   GLN A 806     -14.517 -14.478  24.262  1.00 95.00           O
ATOM   6418  CG  GLN A 806     -14.383 -13.999  28.809  1.00 95.00           C
ATOM   6419  CD  GLN A 806     -15.113 -14.838  29.854  1.00 95.00           C
ATOM   6420  NE2 GLN A 806     -14.674 -14.830  31.093  1.00 95.00           N
ATOM   6421  OE1 GLN A 806     -16.094 -15.505  29.587  1.00 95.00           O
ATOM   6422  N   PRO A 807     -12.386 -15.064  24.706  1.00 94.81           N
ATOM   6423  CA  PRO A 807     -12.175 -15.779  23.449  1.00 94.81           C
ATOM   6424  C   PRO A 807     -12.729 -17.213  23.528  1.00 94.81           C
ATOM   6425  CB  PRO A 807     -10.660 -15.721  23.217  1.00 94.81           C
ATOM   6426  O   PRO A 807     -12.005 -18.156  23.842  1.00 94.81           O
ATOM   6427  CG  PRO A 807     -10.079 -15.721  24.630  1.00 94.81           C
ATOM   6428  CD  PRO A 807     -11.133 -14.975  25.449  1.00 94.81           C
ATOM   6429  N   ILE A 808     -14.025 -17.399  23.257  1.00 94.65           N
ATOM   6430  CA  ILE A 808     -14.675 -18.719  23.324  1.00 94.65           C
ATOM   6431  C   ILE A 808     -14.616 -19.389  21.942  1.00 94.65           C
ATOM   6432  CB  ILE A 808     -16.084 -18.655  23.961  1.00 94.65           C
ATOM   6433  O   ILE A 808     -15.502 -19.255  21.092  1.00 94.65           O
ATOM   6434  CG1 ILE A 808     -16.042 -17.924  25.326  1.00 94.65           C
ATOM   6435  CG2 ILE A 808     -16.615 -20.090  24.129  1.00 94.65           C
ATOM   6436  CD1 ILE A 808     -17.411 -17.713  25.981  1.00 94.65           C
ATOM   6437  N   GLY A 809     -13.505 -20.087  21.705  1.00 93.29           N
ATOM   6438  CA  GLY A 809     -13.164 -20.738  20.439  1.00 93.29           C
ATOM   6439  C   GLY A 809     -11.803 -20.280  19.913  1.00 93.29           C
ATOM   6440  O   GLY A 809     -11.013 -19.685  20.641  1.00 93.29           O
ATOM   6441  N   GLN A 810     -11.517 -20.543  18.637  1.00 94.36           N
ATOM   6442  CA  GLN A 810     -10.241 -20.163  18.025  1.00 94.36           C
ATOM   6443  C   GLN A 810     -10.236 -18.679  17.612  1.00 94.36           C
ATOM   6444  CB  GLN A 810      -9.918 -21.133  16.868  1.00 94.36           C
ATOM   6445  O   GLN A 810     -10.602 -18.343  16.488  1.00 94.36           O
ATOM   6446  CG  GLN A 810      -8.578 -20.847  16.165  1.00 94.36           C
ATOM   6447  CD  GLN A 810      -7.415 -20.773  17.146  1.00 94.36           C
ATOM   6448  NE2 GLN A 810      -6.662 -21.833  17.339  1.00 94.36           N
ATOM   6449  OE1 GLN A 810      -7.214 -19.770  17.810  1.00 94.36           O
ATOM   6450  N   PHE A 811      -9.812 -17.793  18.517  1.00 96.14           N
ATOM   6451  CA  PHE A 811      -9.654 -16.346  18.272  1.00 96.14           C
ATOM   6452  C   PHE A 811      -8.310 -15.959  17.628  1.00 96.14           C
ATOM   6453  CB  PHE A 811      -9.937 -15.570  19.568  1.00 96.14           C
ATOM   6454  O   PHE A 811      -7.995 -14.773  17.499  1.00 96.14           O
ATOM   6455  CG  PHE A 811     -11.415 -15.313  19.752  1.00 96.14           C
ATOM   6456  CD1 PHE A 811     -11.942 -14.034  19.502  1.00 96.14           C
ATOM   6457  CD2 PHE A 811     -12.275 -16.368  20.099  1.00 96.14           C
ATOM   6458  CE1 PHE A 811     -13.325 -13.805  19.606  1.00 96.14           C
ATOM   6459  CE2 PHE A 811     -13.655 -16.145  20.181  1.00 96.14           C
ATOM   6460  CZ  PHE A 811     -14.181 -14.866  19.937  1.00 96.14           C
ATOM   6461  N   GLY A 812      -7.541 -16.957  17.197  1.00 93.90           N
ATOM   6462  CA  GLY A 812      -6.217 -16.805  16.620  1.00 93.90           C
ATOM   6463  C   GLY A 812      -5.133 -16.896  17.690  1.00 93.90           C
ATOM   6464  O   GLY A 812      -5.362 -16.653  18.876  1.00 93.90           O
ATOM   6465  N   THR A 813      -3.941 -17.293  17.264  1.00 94.28           N
ATOM   6466  CA  THR A 813      -2.873 -17.781  18.135  1.00 94.28           C
ATOM   6467  C   THR A 813      -1.594 -16.963  17.979  1.00 94.28           C
ATOM   6468  CB  THR A 813      -2.584 -19.275  17.891  1.00 94.28           C
ATOM   6469  O   THR A 813      -1.469 -16.070  17.131  1.00 94.28           O
ATOM   6470  CG2 THR A 813      -3.808 -20.162  17.687  1.00 94.28           C
ATOM   6471  OG1 THR A 813      -1.711 -19.452  16.801  1.00 94.28           O
ATOM   6472  N   ARG A 814      -0.578 -17.311  18.775  1.00 92.98           N
ATOM   6473  CA  ARG A 814       0.757 -16.724  18.652  1.00 92.98           C
ATOM   6474  C   ARG A 814       1.489 -17.139  17.363  1.00 92.98           C
ATOM   6475  CB  ARG A 814       1.538 -17.086  19.919  1.00 92.98           C
ATOM   6476  O   ARG A 814       2.450 -16.471  16.974  1.00 92.98           O
ATOM   6477  CG  ARG A 814       2.785 -16.215  20.014  1.00 92.98           C
ATOM   6478  CD  ARG A 814       3.483 -16.360  21.355  1.00 92.98           C
ATOM   6479  NE  ARG A 814       4.601 -15.413  21.371  1.00 92.98           N
ATOM   6480  NH1 ARG A 814       5.481 -15.934  23.424  1.00 92.98           N
ATOM   6481  NH2 ARG A 814       6.497 -14.461  22.096  1.00 92.98           N
ATOM   6482  CZ  ARG A 814       5.510 -15.275  22.303  1.00 92.98           C
ATOM   6483  N   LEU A 815       1.042 -18.202  16.686  1.00 93.18           N
ATOM   6484  CA  LEU A 815       1.679 -18.731  15.475  1.00 93.18           C
ATOM   6485  C   LEU A 815       1.649 -17.721  14.319  1.00 93.18           C
ATOM   6486  CB  LEU A 815       1.006 -20.054  15.059  1.00 93.18           C
ATOM   6487  O   LEU A 815       2.676 -17.527  13.666  1.00 93.18           O
ATOM   6488  CG  LEU A 815       1.019 -21.172  16.120  1.00 93.18           C
ATOM   6489  CD1 LEU A 815       0.237 -22.379  15.609  1.00 93.18           C
ATOM   6490  CD2 LEU A 815       2.436 -21.621  16.471  1.00 93.18           C
ATOM   6491  N   HIS A 816       0.512 -17.037  14.138  1.00 92.98           N
ATOM   6492  CA  HIS A 816       0.283 -16.047  13.074  1.00 92.98           C
ATOM   6493  C   HIS A 816      -0.054 -14.638  13.590  1.00 92.98           C
ATOM   6494  CB  HIS A 816      -0.818 -16.560  12.138  1.00 92.98           C
ATOM   6495  O   HIS A 816      -0.293 -13.730  12.790  1.00 92.98           O
ATOM   6496  CG  HIS A 816      -0.511 -17.913  11.564  1.00 92.98           C
ATOM   6497  CD2 HIS A 816       0.241 -18.165  10.449  1.00 92.98           C
ATOM   6498  ND1 HIS A 816      -0.888 -19.128  12.092  1.00 92.98           N
ATOM   6499  CE1 HIS A 816      -0.380 -20.090  11.302  1.00 92.98           C
ATOM   6500  NE2 HIS A 816       0.320 -19.548  10.296  1.00 92.98           N
ATOM   6501  N   GLY A 817      -0.091 -14.440  14.912  1.00 92.41           N
ATOM   6502  CA  GLY A 817      -0.452 -13.159  15.520  1.00 92.41           C
ATOM   6503  C   GLY A 817      -1.936 -12.836  15.386  1.00 92.41           C
ATOM   6504  O   GLY A 817      -2.285 -11.704  15.060  1.00 92.41           O
ATOM   6505  N   GLY A 818      -2.803 -13.831  15.585  1.00 92.77           N
ATOM   6506  CA  GLY A 818      -4.256 -13.654  15.565  1.00 92.77           C
ATOM   6507  C   GLY A 818      -4.923 -13.747  14.187  1.00 92.77           C
ATOM   6508  O   GLY A 818      -6.148 -13.743  14.115  1.00 92.77           O
ATOM   6509  N   LYS A 819      -4.152 -13.848  13.094  1.00 91.84           N
ATOM   6510  CA  LYS A 819      -4.688 -14.016  11.724  1.00 91.84           C
ATOM   6511  C   LYS A 819      -5.328 -15.383  11.471  1.00 91.84           C
ATOM   6512  CB  LYS A 819      -3.576 -13.818  10.694  1.00 91.84           C
ATOM   6513  O   LYS A 819      -6.132 -15.528  10.564  1.00 91.84           O
ATOM   6514  CG  LYS A 819      -3.069 -12.375  10.621  1.00 91.84           C
ATOM   6515  CD  LYS A 819      -2.146 -12.265   9.406  1.00 91.84           C
ATOM   6516  CE  LYS A 819      -1.755 -10.813   9.148  1.00 91.84           C
ATOM   6517  NZ  LYS A 819      -1.212 -10.673   7.776  1.00 91.84           N
ATOM   6518  N   ASP A 820      -4.965 -16.365  12.280  1.00 93.70           N
ATOM   6519  CA  ASP A 820      -5.488 -17.730  12.327  1.00 93.70           C
ATOM   6520  C   ASP A 820      -6.754 -17.855  13.201  1.00 93.70           C
ATOM   6521  CB  ASP A 820      -4.345 -18.683  12.734  1.00 93.70           C
ATOM   6522  O   ASP A 820      -7.093 -18.938  13.682  1.00 93.70           O
ATOM   6523  CG  ASP A 820      -3.548 -18.288  13.990  1.00 93.70           C
ATOM   6524  OD1 ASP A 820      -3.689 -17.157  14.513  1.00 93.70           O
ATOM   6525  OD2 ASP A 820      -2.674 -19.084  14.399  1.00 93.70           O
ATOM   6526  N   ALA A 821      -7.466 -16.743  13.417  1.00 94.76           N
ATOM   6527  CA  ALA A 821      -8.800 -16.746  13.999  1.00 94.76           C
ATOM   6528  C   ALA A 821      -9.798 -17.444  13.063  1.00 94.76           C
ATOM   6529  CB  ALA A 821      -9.224 -15.303  14.299  1.00 94.76           C
ATOM   6530  O   ALA A 821      -9.862 -17.163  11.867  1.00 94.76           O
ATOM   6531  N   ALA A 822     -10.619 -18.338  13.612  1.00 95.12           N
ATOM   6532  CA  ALA A 822     -11.688 -18.970  12.851  1.00 95.12           C
ATOM   6533  C   ALA A 822     -12.800 -17.957  12.525  1.00 95.12           C
ATOM   6534  CB  ALA A 822     -12.193 -20.195  13.620  1.00 95.12           C
ATOM   6535  O   ALA A 822     -13.044 -17.015  13.280  1.00 95.12           O
ATOM   6536  N   SER A 823     -13.508 -18.170  11.407  1.00 94.69           N
ATOM   6537  CA  SER A 823     -14.526 -17.231  10.913  1.00 94.69           C
ATOM   6538  C   SER A 823     -15.525 -16.809  12.014  1.00 94.69           C
ATOM   6539  CB  SER A 823     -15.303 -17.841   9.740  1.00 94.69           C
ATOM   6540  O   SER A 823     -16.035 -17.683  12.726  1.00 94.69           O
ATOM   6541  OG  SER A 823     -16.186 -16.890   9.164  1.00 94.69           O
ATOM   6542  N   PRO A 824     -15.907 -15.516  12.110  1.00 93.82           N
ATOM   6543  CA  PRO A 824     -16.892 -14.977  13.065  1.00 93.82           C
ATOM   6544  C   PRO A 824     -18.247 -15.703  13.150  1.00 93.82           C
ATOM   6545  CB  PRO A 824     -17.111 -13.536  12.601  1.00 93.82           C
ATOM   6546  O   PRO A 824     -19.017 -15.492  14.090  1.00 93.82           O
ATOM   6547  CG  PRO A 824     -15.744 -13.136  12.057  1.00 93.82           C
ATOM   6548  CD  PRO A 824     -15.274 -14.418  11.386  1.00 93.82           C
ATOM   6549  N   ARG A 825     -18.556 -16.558  12.166  1.00 93.10           N
ATOM   6550  CA  ARG A 825     -19.731 -17.443  12.116  1.00 93.10           C
ATOM   6551  C   ARG A 825     -19.620 -18.666  13.051  1.00 93.10           C
ATOM   6552  CB  ARG A 825     -19.952 -17.864  10.644  1.00 93.10           C
ATOM   6553  O   ARG A 825     -20.652 -19.249  13.404  1.00 93.10           O
ATOM   6554  CG  ARG A 825     -20.334 -16.671   9.740  1.00 93.10           C
ATOM   6555  CD  ARG A 825     -20.635 -17.057   8.277  1.00 93.10           C
ATOM   6556  NE  ARG A 825     -19.461 -16.949   7.377  1.00 93.10           N
ATOM   6557  NH1 ARG A 825     -20.556 -17.271   5.368  1.00 93.10           N
ATOM   6558  NH2 ARG A 825     -18.393 -16.791   5.350  1.00 93.10           N
ATOM   6559  CZ  ARG A 825     -19.474 -17.003   6.047  1.00 93.10           C
ATOM   6560  N   TYR A 826     -18.407 -19.043  13.464  1.00 94.05           N
ATOM   6561  CA  TYR A 826     -18.108 -20.229  14.281  1.00 94.05           C
ATOM   6562  C   TYR A 826     -17.699 -19.912  15.724  1.00 94.05           C
ATOM   6563  CB  TYR A 826     -17.000 -21.047  13.598  1.00 94.05           C
ATOM   6564  O   TYR A 826     -18.003 -20.704  16.612  1.00 94.05           O
ATOM   6565  CG  TYR A 826     -17.327 -21.499  12.186  1.00 94.05           C
ATOM   6566  CD1 TYR A 826     -18.507 -22.227  11.937  1.00 94.05           C
ATOM   6567  CD2 TYR A 826     -16.448 -21.201  11.126  1.00 94.05           C
ATOM   6568  CE1 TYR A 826     -18.822 -22.631  10.627  1.00 94.05           C
ATOM   6569  CE2 TYR A 826     -16.754 -21.616   9.814  1.00 94.05           C
ATOM   6570  OH  TYR A 826     -18.269 -22.731   8.308  1.00 94.05           O
ATOM   6571  CZ  TYR A 826     -17.947 -22.328   9.563  1.00 94.05           C
ATOM   6572  N   ILE A 827     -17.043 -18.774  15.957  1.00 96.79           N
ATOM   6573  CA  ILE A 827     -16.518 -18.378  17.273  1.00 96.79           C
ATOM   6574  C   ILE A 827     -17.520 -17.567  18.104  1.00 96.79           C
ATOM   6575  CB  ILE A 827     -15.159 -17.663  17.136  1.00 96.79           C
ATOM   6576  O   ILE A 827     -18.354 -16.827  17.571  1.00 96.79           O
ATOM   6577  CG1 ILE A 827     -15.213 -16.464  16.164  1.00 96.79           C
ATOM   6578  CG2 ILE A 827     -14.109 -18.692  16.697  1.00 96.79           C
ATOM   6579  CD1 ILE A 827     -13.952 -15.593  16.171  1.00 96.79           C
ATOM   6580  N   PHE A 828     -17.419 -17.708  19.425  1.00 97.55           N
ATOM   6581  CA  PHE A 828     -18.320 -17.117  20.409  1.00 97.55           C
ATOM   6582  C   PHE A 828     -17.562 -16.215  21.384  1.00 97.55           C
ATOM   6583  CB  PHE A 828     -19.049 -18.226  21.176  1.00 97.55           C
ATOM   6584  O   PHE A 828     -16.360 -16.346  21.585  1.00 97.55           O
ATOM   6585  CG  PHE A 828     -20.067 -19.035  20.395  1.00 97.55           C
ATOM   6586  CD1 PHE A 828     -21.442 -18.854  20.636  1.00 97.55           C
ATOM   6587  CD2 PHE A 828     -19.644 -20.046  19.512  1.00 97.55           C
ATOM   6588  CE1 PHE A 828     -22.384 -19.699  20.024  1.00 97.55           C
ATOM   6589  CE2 PHE A 828     -20.585 -20.880  18.886  1.00 97.55           C
ATOM   6590  CZ  PHE A 828     -21.955 -20.721  19.158  1.00 97.55           C
ATOM   6591  N   THR A 829     -18.260 -15.281  22.016  1.00 96.45           N
ATOM   6592  CA  THR A 829     -17.674 -14.413  23.034  1.00 96.45           C
ATOM   6593  C   THR A 829     -18.712 -13.971  24.057  1.00 96.45           C
ATOM   6594  CB  THR A 829     -16.976 -13.223  22.360  1.00 96.45           C
ATOM   6595  O   THR A 829     -19.915 -14.087  23.832  1.00 96.45           O
ATOM   6596  CG2 THR A 829     -17.923 -12.168  21.784  1.00 96.45           C
ATOM   6597  OG1 THR A 829     -16.138 -12.602  23.291  1.00 96.45           O
ATOM   6598  N   MET A 830     -18.247 -13.453  25.188  1.00 95.33           N
ATOM   6599  CA  MET A 830     -19.056 -12.738  26.171  1.00 95.33           C
ATOM   6600  C   MET A 830     -18.197 -11.702  26.897  1.00 95.33           C
ATOM   6601  CB  MET A 830     -19.736 -13.709  27.151  1.00 95.33           C
ATOM   6602  O   MET A 830     -16.971 -11.698  26.778  1.00 95.33           O
ATOM   6603  CG  MET A 830     -18.769 -14.606  27.928  1.00 95.33           C
ATOM   6604  SD  MET A 830     -19.622 -15.752  29.044  1.00 95.33           S
ATOM   6605  CE  MET A 830     -19.926 -14.638  30.438  1.00 95.33           C
ATOM   6606  N   LEU A 831     -18.843 -10.809  27.641  1.00 95.10           N
ATOM   6607  CA  LEU A 831     -18.171  -9.777  28.422  1.00 95.10           C
ATOM   6608  C   LEU A 831     -17.312 -10.403  29.539  1.00 95.10           C
ATOM   6609  CB  LEU A 831     -19.262  -8.840  28.968  1.00 95.10           C
ATOM   6610  O   LEU A 831     -17.803 -11.231  30.306  1.00 95.10           O
ATOM   6611  CG  LEU A 831     -18.725  -7.567  29.635  1.00 95.10           C
ATOM   6612  CD1 LEU A 831     -18.089  -6.614  28.618  1.00 95.10           C
ATOM   6613  CD2 LEU A 831     -19.881  -6.838  30.321  1.00 95.10           C
ATOM   6614  N   SER A 832     -16.048  -9.987  29.648  1.00 94.30           N
ATOM   6615  CA  SER A 832     -15.137 -10.412  30.721  1.00 94.30           C
ATOM   6616  C   SER A 832     -15.640  -9.950  32.096  1.00 94.30           C
ATOM   6617  CB  SER A 832     -13.738  -9.855  30.432  1.00 94.30           C
ATOM   6618  O   SER A 832     -16.165  -8.839  32.217  1.00 94.30           O
ATOM   6619  OG  SER A 832     -12.806 -10.267  31.409  1.00 94.30           O
ATOM   6620  N   THR A 833     -15.450 -10.755  33.151  1.00 92.89           N
ATOM   6621  CA  THR A 833     -15.850 -10.386  34.529  1.00 92.89           C
ATOM   6622  C   THR A 833     -15.174  -9.093  34.988  1.00 92.89           C
ATOM   6623  CB  THR A 833     -15.546 -11.503  35.548  1.00 92.89           C
ATOM   6624  O   THR A 833     -15.808  -8.247  35.618  1.00 92.89           O
ATOM   6625  CG2 THR A 833     -16.389 -12.751  35.291  1.00 92.89           C
ATOM   6626  OG1 THR A 833     -14.197 -11.897  35.489  1.00 92.89           O
ATOM   6627  N   LEU A 834     -13.928  -8.880  34.557  1.00 95.63           N
ATOM   6628  CA  LEU A 834     -13.143  -7.672  34.815  1.00 95.63           C
ATOM   6629  C   LEU A 834     -13.738  -6.410  34.174  1.00 95.63           C
ATOM   6630  CB  LEU A 834     -11.710  -7.897  34.293  1.00 95.63           C
ATOM   6631  O   LEU A 834     -13.510  -5.311  34.672  1.00 95.63           O
ATOM   6632  CG  LEU A 834     -10.976  -9.098  34.919  1.00 95.63           C
ATOM   6633  CD1 LEU A 834      -9.622  -9.291  34.240  1.00 95.63           C
ATOM   6634  CD2 LEU A 834     -10.746  -8.911  36.415  1.00 95.63           C
END
