# Supplementary material for: Extensive Bioinformatics Analyses Reveal a Phylogenetically Conserved Winged Helix (WH) Domain (Zτ) of Topoisomerase IIα, Elucidating Its Very High Affinity for Left-Handed Z-DNA and Suggesting Novel Putative Functions
Source: Int J Mol Sci. 2023 Jun 27;24(13):10740. doi: 10.3390/ijms241310740 (PMC10341724; doi:10.3390/ijms241310740)
Supplement: Supplementary file 1 [file ijms-24-10740-s001.zip › Supplementary Material S5 - Molecular docking of Ztau and Zalpha to various nucleic acid structures/Zalpha_BDNA.pdb]

REMARK Number:     4
REMARK Ligand:     lig_641363f153d9b.pdb
REMARK Contact:     8     0     0
REMARK Score:  -136.60
REMARK RMSD:     48.01
HELIX    1   1 SER A  134  GLU A  149  1                                  16
HELIX    2   2 ASP A  160  LEU A  165  1                                   6
HELIX    3   3 LYS A  169  LYS A  181  1                                  13
SHEET    1   1 1 LEU A 185  LYS A 187  0
SHEET    2   2 1 TRP A 195  ILE A 197  0
ATOM      1  N   LEU A 133     -28.660  19.541 -19.358  0.00  0.00           N
ATOM      2  CA  LEU A 133     -29.009  19.991 -20.714  0.00  0.00           C
ATOM      3  C   LEU A 133     -29.548  21.433 -20.726  0.00  0.00           C
ATOM      4  CB  LEU A 133     -30.013  19.007 -21.346  0.00  0.00           C
ATOM      5  O   LEU A 133     -29.322  22.163 -21.689  0.00  0.00           O
ATOM      6  CG  LEU A 133     -29.374  17.684 -21.811  0.00  0.00           C
ATOM      7  CD1 LEU A 133     -30.458  16.653 -22.123  0.00  0.00           C
ATOM      8  CD2 LEU A 133     -28.533  17.872 -23.080  0.00  0.00           C
ATOM      9  N   SER A 134     -30.200  21.876 -19.644  0.00  0.00           N
ATOM     10  CA  SER A 134     -30.769  23.228 -19.556  0.00  0.00           C
ATOM     11  C   SER A 134     -29.740  24.329 -19.270  0.00  0.00           C
ATOM     12  CB  SER A 134     -31.954  23.279 -18.582  0.00  0.00           C
ATOM     13  O   SER A 134     -29.990  25.469 -19.636  0.00  0.00           O
ATOM     14  OG  SER A 134     -31.575  23.145 -17.225  0.00  0.00           O
ATOM     15  N   ILE A 135     -28.551  24.027 -18.722  0.00  0.00           N
ATOM     16  CA  ILE A 135     -27.511  25.052 -18.459  0.00  0.00           C
ATOM     17  C   ILE A 135     -27.023  25.713 -19.762  0.00  0.00           C
ATOM     18  CB  ILE A 135     -26.331  24.456 -17.646  0.00  0.00           C
ATOM     19  O   ILE A 135     -26.817  26.926 -19.812  0.00  0.00           O
ATOM     20  CG1 ILE A 135     -26.818  23.970 -16.260  0.00  0.00           C
ATOM     21  CG2 ILE A 135     -25.198  25.490 -17.468  0.00  0.00           C
ATOM     22  CD1 ILE A 135     -25.761  23.231 -15.426  0.00  0.00           C
ATOM     23  N   TYR A 136     -26.880  24.940 -20.844  0.00  0.00           N
ATOM     24  CA  TYR A 136     -26.503  25.488 -22.156  0.00  0.00           C
ATOM     25  C   TYR A 136     -27.640  26.297 -22.804  0.00  0.00           C
ATOM     26  CB  TYR A 136     -26.038  24.348 -23.079  0.00  0.00           C
ATOM     27  O   TYR A 136     -27.393  27.169 -23.635  0.00  0.00           O
ATOM     28  CG  TYR A 136     -24.715  24.639 -23.759  0.00  0.00           C
ATOM     29  CD1 TYR A 136     -24.670  25.351 -24.974  0.00  0.00           C
ATOM     30  CD2 TYR A 136     -23.521  24.228 -23.139  0.00  0.00           C
ATOM     31  CE1 TYR A 136     -23.428  25.634 -25.580  0.00  0.00           C
ATOM     32  CE2 TYR A 136     -22.280  24.515 -23.734  0.00  0.00           C
ATOM     33  OH  TYR A 136     -21.023  25.487 -25.518  0.00  0.00           O
ATOM     34  CZ  TYR A 136     -22.233  25.217 -24.958  0.00  0.00           C
ATOM     35  N   GLN A 137     -28.884  26.003 -22.420  0.00  0.00           N
ATOM     36  CA  GLN A 137     -30.098  26.636 -22.932  0.00  0.00           C
ATOM     37  C   GLN A 137     -30.407  27.946 -22.180  0.00  0.00           C
ATOM     38  CB  GLN A 137     -31.223  25.584 -22.869  0.00  0.00           C
ATOM     39  O   GLN A 137     -30.750  28.936 -22.822  0.00  0.00           O
ATOM     40  CG  GLN A 137     -32.241  25.705 -24.014  0.00  0.00           C
ATOM     41  CD  GLN A 137     -33.151  24.478 -24.129  0.00  0.00           C
ATOM     42  NE2 GLN A 137     -33.975  24.398 -25.151  0.00  0.00           N
ATOM     43  OE1 GLN A 137     -33.140  23.558 -23.330  0.00  0.00           O
ATOM     44  N   ASP A 138     -30.164  27.988 -20.862  0.00  0.00           N
ATOM     45  CA  ASP A 138     -30.170  29.192 -20.012  0.00  0.00           C
ATOM     46  C   ASP A 138     -29.199  30.252 -20.543  0.00  0.00           C
ATOM     47  CB  ASP A 138     -29.782  28.805 -18.568  0.00  0.00           C
ATOM     48  O   ASP A 138     -29.581  31.400 -20.749  0.00  0.00           O
ATOM     49  CG  ASP A 138     -29.586  30.027 -17.651  0.00  0.00           C
ATOM     50  OD1 ASP A 138     -30.598  30.684 -17.336  0.00  0.00           O
ATOM     51  OD2 ASP A 138     -28.422  30.329 -17.276  0.00  0.00           O
ATOM     52  N   GLN A 139     -27.956  29.871 -20.852  0.00  0.00           N
ATOM     53  CA  GLN A 139     -26.968  30.809 -21.397  0.00  0.00           C
ATOM     54  C   GLN A 139     -27.339  31.318 -22.803  0.00  0.00           C
ATOM     55  CB  GLN A 139     -25.577  30.161 -21.367  0.00  0.00           C
ATOM     56  O   GLN A 139     -27.070  32.477 -23.118  0.00  0.00           O
ATOM     57  CG  GLN A 139     -25.014  30.045 -19.936  0.00  0.00           C
ATOM     58  CD  GLN A 139     -24.541  31.372 -19.330  0.00  0.00           C
ATOM     59  NE2 GLN A 139     -24.033  31.366 -18.116  0.00  0.00           N
ATOM     60  OE1 GLN A 139     -24.551  32.430 -19.937  0.00  0.00           O
ATOM     61  N   GLU A 140     -28.004  30.507 -23.640  0.00  0.00           N
ATOM     62  CA  GLU A 140     -28.553  30.987 -24.919  0.00  0.00           C
ATOM     63  C   GLU A 140     -29.676  32.014 -24.695  0.00  0.00           C
ATOM     64  CB  GLU A 140     -29.007  29.807 -25.811  0.00  0.00           C
ATOM     65  O   GLU A 140     -29.656  33.084 -25.303  0.00  0.00           O
ATOM     66  CG  GLU A 140     -29.322  30.302 -27.234  0.00  0.00           C
ATOM     67  CD  GLU A 140     -29.617  29.205 -28.273  0.00  0.00           C
ATOM     68  OE1 GLU A 140     -30.593  29.325 -29.063  0.00  0.00           O
ATOM     69  OE2 GLU A 140     -28.811  28.255 -28.394  0.00  0.00           O
ATOM     70  N   GLN A 141     -30.614  31.730 -23.786  0.00  0.00           N
ATOM     71  CA  GLN A 141     -31.718  32.634 -23.449  0.00  0.00           C
ATOM     72  C   GLN A 141     -31.240  33.929 -22.783  0.00  0.00           C
ATOM     73  CB  GLN A 141     -32.725  31.908 -22.545  0.00  0.00           C
ATOM     74  O   GLN A 141     -31.717  35.001 -23.137  0.00  0.00           O
ATOM     75  CG  GLN A 141     -33.555  30.877 -23.325  0.00  0.00           C
ATOM     76  CD  GLN A 141     -34.539  30.110 -22.444  0.00  0.00           C
ATOM     77  NE2 GLN A 141     -35.492  29.415 -23.024  0.00  0.00           N
ATOM     78  OE1 GLN A 141     -34.485  30.105 -21.229  0.00  0.00           O
ATOM     79  N   ARG A 142     -30.269  33.870 -21.866  0.00  0.00           N
ATOM     80  CA  ARG A 142     -29.730  35.049 -21.166  0.00  0.00           C
ATOM     81  C   ARG A 142     -28.945  35.981 -22.086  0.00  0.00           C
ATOM     82  CB  ARG A 142     -28.876  34.593 -19.977  0.00  0.00           C
ATOM     83  O   ARG A 142     -29.014  37.192 -21.902  0.00  0.00           O
ATOM     84  CG  ARG A 142     -29.757  34.070 -18.829  0.00  0.00           C
ATOM     85  CD  ARG A 142     -28.913  33.435 -17.726  0.00  0.00           C
ATOM     86  NE  ARG A 142     -27.985  34.401 -17.106  0.00  0.00           N
ATOM     87  NH1 ARG A 142     -26.526  32.832 -16.320  0.00  0.00           N
ATOM     88  NH2 ARG A 142     -26.026  35.024 -16.141  0.00  0.00           N
ATOM     89  CZ  ARG A 142     -26.850  34.080 -16.519  0.00  0.00           C
ATOM     90  N   ILE A 143     -28.236  35.443 -23.082  0.00  0.00           N
ATOM     91  CA  ILE A 143     -27.569  36.261 -24.107  0.00  0.00           C
ATOM     92  C   ILE A 143     -28.596  36.890 -25.055  0.00  0.00           C
ATOM     93  CB  ILE A 143     -26.470  35.443 -24.824  0.00  0.00           C
ATOM     94  O   ILE A 143     -28.473  38.076 -25.346  0.00  0.00           O
ATOM     95  CG1 ILE A 143     -25.274  35.296 -23.854  0.00  0.00           C
ATOM     96  CG2 ILE A 143     -26.004  36.106 -26.135  0.00  0.00           C
ATOM     97  CD1 ILE A 143     -24.205  34.290 -24.285  0.00  0.00           C
ATOM     98  N   LEU A 144     -29.622  36.147 -25.491  0.00  0.00           N
ATOM     99  CA  LEU A 144     -30.701  36.703 -26.320  0.00  0.00           C
ATOM    100  C   LEU A 144     -31.472  37.801 -25.577  0.00  0.00           C
ATOM    101  CB  LEU A 144     -31.636  35.582 -26.806  0.00  0.00           C
ATOM    102  O   LEU A 144     -31.484  38.932 -26.046  0.00  0.00           O
ATOM    103  CG  LEU A 144     -31.015  34.677 -27.886  0.00  0.00           C
ATOM    104  CD1 LEU A 144     -31.902  33.449 -28.106  0.00  0.00           C
ATOM    105  CD2 LEU A 144     -30.856  35.394 -29.230  0.00  0.00           C
ATOM    106  N   LYS A 145     -31.991  37.520 -24.376  0.00  0.00           N
ATOM    107  CA  LYS A 145     -32.740  38.480 -23.549  0.00  0.00           C
ATOM    108  C   LYS A 145     -31.954  39.763 -23.274  0.00  0.00           C
ATOM    109  CB  LYS A 145     -33.164  37.787 -22.245  0.00  0.00           C
ATOM    110  O   LYS A 145     -32.516  40.848 -23.329  0.00  0.00           O
ATOM    111  CG  LYS A 145     -34.088  38.670 -21.392  0.00  0.00           C
ATOM    112  CD  LYS A 145     -34.617  37.891 -20.179  0.00  0.00           C
ATOM    113  CE  LYS A 145     -35.722  38.666 -19.449  0.00  0.00           C
ATOM    114  NZ  LYS A 145     -35.197  39.835 -18.708  0.00  0.00           N
ATOM    115  N   PHE A 146     -30.647  39.667 -23.027  0.00  0.00           N
ATOM    116  CA  PHE A 146     -29.821  40.860 -22.839  0.00  0.00           C
ATOM    117  C   PHE A 146     -29.621  41.671 -24.139  0.00  0.00           C
ATOM    118  CB  PHE A 146     -28.484  40.453 -22.214  0.00  0.00           C
ATOM    119  O   PHE A 146     -29.508  42.896 -24.101  0.00  0.00           O
ATOM    120  CG  PHE A 146     -27.609  41.667 -22.016  0.00  0.00           C
ATOM    121  CD1 PHE A 146     -26.643  41.987 -22.983  0.00  0.00           C
ATOM    122  CD2 PHE A 146     -27.921  42.589 -21.002  0.00  0.00           C
ATOM    123  CE1 PHE A 146     -25.975  43.219 -22.939  0.00  0.00           C
ATOM    124  CE2 PHE A 146     -27.292  43.844 -20.984  0.00  0.00           C
ATOM    125  CZ  PHE A 146     -26.331  44.161 -21.963  0.00  0.00           C
ATOM    126  N   LEU A 147     -29.578  41.009 -25.299  0.00  0.00           N
ATOM    127  CA  LEU A 147     -29.516  41.678 -26.602  0.00  0.00           C
ATOM    128  C   LEU A 147     -30.885  42.258 -27.018  0.00  0.00           C
ATOM    129  CB  LEU A 147     -28.922  40.707 -27.641  0.00  0.00           C
ATOM    130  O   LEU A 147     -30.911  43.273 -27.706  0.00  0.00           O
ATOM    131  CG  LEU A 147     -27.435  40.372 -27.397  0.00  0.00           C
ATOM    132  CD1 LEU A 147     -27.005  39.130 -28.173  0.00  0.00           C
ATOM    133  CD2 LEU A 147     -26.507  41.491 -27.865  0.00  0.00           C
ATOM    134  N   GLU A 148     -31.998  41.685 -26.548  0.00  0.00           N
ATOM    135  CA  GLU A 148     -33.351  42.264 -26.639  0.00  0.00           C
ATOM    136  C   GLU A 148     -33.464  43.517 -25.749  0.00  0.00           C
ATOM    137  CB  GLU A 148     -34.416  41.213 -26.239  0.00  0.00           C
ATOM    138  O   GLU A 148     -33.895  44.572 -26.210  0.00  0.00           O
ATOM    139  CG  GLU A 148     -34.516  40.029 -27.222  0.00  0.00           C
ATOM    140  CD  GLU A 148     -35.273  38.791 -26.706  0.00  0.00           C
ATOM    141  OE1 GLU A 148     -35.316  37.798 -27.471  0.00  0.00           O
ATOM    142  OE2 GLU A 148     -35.719  38.786 -25.534  0.00  0.00           O
ATOM    143  N   GLU A 149     -32.988  43.447 -24.499  0.00  0.00           N
ATOM    144  CA  GLU A 149     -32.955  44.564 -23.533  0.00  0.00           C
ATOM    145  C   GLU A 149     -32.079  45.749 -23.973  0.00  0.00           C
ATOM    146  CB  GLU A 149     -32.439  44.051 -22.176  0.00  0.00           C
ATOM    147  O   GLU A 149     -32.285  46.876 -23.519  0.00  0.00           O
ATOM    148  CG  GLU A 149     -33.496  43.267 -21.385  0.00  0.00           C
ATOM    149  CD  GLU A 149     -32.926  42.537 -20.156  0.00  0.00           C
ATOM    150  OE1 GLU A 149     -33.721  41.819 -19.502  0.00  0.00           O
ATOM    151  OE2 GLU A 149     -31.720  42.655 -19.840  0.00  0.00           O
ATOM    152  N   LEU A 150     -31.112  45.534 -24.872  0.00  0.00           N
ATOM    153  CA  LEU A 150     -30.366  46.624 -25.505  0.00  0.00           C
ATOM    154  C   LEU A 150     -31.220  47.426 -26.503  0.00  0.00           C
ATOM    155  CB  LEU A 150     -29.095  46.058 -26.164  0.00  0.00           C
ATOM    156  O   LEU A 150     -30.899  48.590 -26.763  0.00  0.00           O
ATOM    157  CG  LEU A 150     -27.921  45.889 -25.185  0.00  0.00           C
ATOM    158  CD1 LEU A 150     -26.824  45.054 -25.840  0.00  0.00           C
ATOM    159  CD2 LEU A 150     -27.292  47.234 -24.800  0.00  0.00           C
ATOM    160  N   GLY A 151     -32.315  46.859 -27.011  0.00  0.00           N
ATOM    161  CA  GLY A 151     -33.190  47.443 -28.025  0.00  0.00           C
ATOM    162  C   GLY A 151     -32.659  47.283 -29.452  0.00  0.00           C
ATOM    163  O   GLY A 151     -31.452  47.179 -29.682  0.00  0.00           O
ATOM    164  N   GLU A 152     -33.578  47.286 -30.419  0.00  0.00           N
ATOM    165  CA  GLU A 152     -33.276  47.031 -31.831  0.00  0.00           C
ATOM    166  C   GLU A 152     -32.174  47.943 -32.392  0.00  0.00           C
ATOM    167  CB  GLU A 152     -34.541  47.140 -32.693  0.00  0.00           C
ATOM    168  O   GLU A 152     -32.003  49.098 -31.993  0.00  0.00           O
ATOM    169  CG  GLU A 152     -35.607  46.106 -32.298  0.00  0.00           C
ATOM    170  CD  GLU A 152     -36.746  46.027 -33.324  0.00  0.00           C
ATOM    171  OE1 GLU A 152     -37.301  44.916 -33.467  0.00  0.00           O
ATOM    172  OE2 GLU A 152     -37.022  47.062 -33.970  0.00  0.00           O
ATOM    173  N   GLY A 153     -31.380  47.391 -33.311  0.00  0.00           N
ATOM    174  CA  GLY A 153     -30.249  48.075 -33.938  0.00  0.00           C
ATOM    175  C   GLY A 153     -29.000  48.235 -33.061  0.00  0.00           C
ATOM    176  O   GLY A 153     -27.913  48.383 -33.620  0.00  0.00           O
ATOM    177  N   LYS A 154     -29.092  48.157 -31.724  0.00  0.00           N
ATOM    178  CA  LYS A 154     -27.909  48.267 -30.854  0.00  0.00           C
ATOM    179  C   LYS A 154     -27.071  46.989 -30.876  0.00  0.00           C
ATOM    180  CB  LYS A 154     -28.277  48.663 -29.418  0.00  0.00           C
ATOM    181  O   LYS A 154     -27.596  45.877 -30.851  0.00  0.00           O
ATOM    182  CG  LYS A 154     -29.035  49.997 -29.346  0.00  0.00           C
ATOM    183  CD  LYS A 154     -28.802  50.693 -27.994  0.00  0.00           C
ATOM    184  CE  LYS A 154     -29.844  51.780 -27.700  0.00  0.00           C
ATOM    185  NZ  LYS A 154     -31.181  51.184 -27.464  0.00  0.00           N
ATOM    186  N   ALA A 155     -25.753  47.164 -30.865  0.00  0.00           N
ATOM    187  CA  ALA A 155     -24.780  46.081 -30.833  0.00  0.00           C
ATOM    188  C   ALA A 155     -23.829  46.220 -29.632  0.00  0.00           C
ATOM    189  CB  ALA A 155     -24.049  46.040 -32.179  0.00  0.00           C
ATOM    190  O   ALA A 155     -23.624  47.312 -29.104  0.00  0.00           O
ATOM    191  N   THR A 156     -23.249  45.109 -29.179  0.00  0.00           N
ATOM    192  CA  THR A 156     -22.357  45.069 -28.004  0.00  0.00           C
ATOM    193  C   THR A 156     -21.204  44.085 -28.207  0.00  0.00           C
ATOM    194  CB  THR A 156     -23.179  44.743 -26.747  0.00  0.00           C
ATOM    195  O   THR A 156     -21.278  43.207 -29.070  0.00  0.00           O
ATOM    196  CG2 THR A 156     -23.677  43.300 -26.722  0.00  0.00           C
ATOM    197  OG1 THR A 156     -22.432  44.951 -25.572  0.00  0.00           O
ATOM    198  N   THR A 157     -20.118  44.206 -27.438  0.00  0.00           N
ATOM    199  CA  THR A 157     -18.989  43.276 -27.555  0.00  0.00           C
ATOM    200  C   THR A 157     -19.175  42.044 -26.662  0.00  0.00           C
ATOM    201  CB  THR A 157     -17.629  43.934 -27.269  0.00  0.00           C
ATOM    202  O   THR A 157     -19.816  42.072 -25.609  0.00  0.00           O
ATOM    203  CG2 THR A 157     -17.402  45.300 -27.909  0.00  0.00           C
ATOM    204  OG1 THR A 157     -17.417  44.042 -25.889  0.00  0.00           O
ATOM    205  N   ALA A 158     -18.491  40.952 -27.013  0.00  0.00           N
ATOM    206  CA  ALA A 158     -18.381  39.772 -26.150  0.00  0.00           C
ATOM    207  C   ALA A 158     -17.643  40.032 -24.812  0.00  0.00           C
ATOM    208  CB  ALA A 158     -17.692  38.667 -26.955  0.00  0.00           C
ATOM    209  O   ALA A 158     -17.599  39.150 -23.956  0.00  0.00           O
ATOM    210  N   HIS A 159     -17.026  41.207 -24.631  0.00  0.00           N
ATOM    211  CA  HIS A 159     -16.439  41.632 -23.359  0.00  0.00           C
ATOM    212  C   HIS A 159     -17.505  42.236 -22.432  0.00  0.00           C
ATOM    213  CB  HIS A 159     -15.294  42.610 -23.649  0.00  0.00           C
ATOM    214  O   HIS A 159     -17.588  41.849 -21.269  0.00  0.00           O
ATOM    215  CG  HIS A 159     -14.670  43.187 -22.412  0.00  0.00           C
ATOM    216  CD2 HIS A 159     -13.665  42.634 -21.668  0.00  0.00           C
ATOM    217  ND1 HIS A 159     -15.015  44.380 -21.819  0.00  0.00           N
ATOM    218  CE1 HIS A 159     -14.224  44.541 -20.743  0.00  0.00           C
ATOM    219  NE2 HIS A 159     -13.383  43.499 -20.615  0.00  0.00           N
ATOM    220  N   ASP A 160     -18.380  43.092 -22.955  0.00  0.00           N
ATOM    221  CA  ASP A 160     -19.411  43.779 -22.162  0.00  0.00           C
ATOM    222  C   ASP A 160     -20.497  42.798 -21.706  0.00  0.00           C
ATOM    223  CB  ASP A 160     -20.024  44.929 -22.973  0.00  0.00           C
ATOM    224  O   ASP A 160     -20.912  42.810 -20.546  0.00  0.00           O
ATOM    225  CG  ASP A 160     -18.965  45.701 -23.758  0.00  0.00           C
ATOM    226  OD1 ASP A 160     -17.920  46.029 -23.154  0.00  0.00           O
ATOM    227  OD2 ASP A 160     -19.133  45.793 -24.997  0.00  0.00           O
ATOM    228  N   LEU A 161     -20.862  41.860 -22.588  0.00  0.00           N
ATOM    229  CA  LEU A 161     -21.646  40.670 -22.249  0.00  0.00           C
ATOM    230  C   LEU A 161     -21.000  39.854 -21.115  0.00  0.00           C
ATOM    231  CB  LEU A 161     -21.775  39.803 -23.515  0.00  0.00           C
ATOM    232  O   LEU A 161     -21.706  39.349 -20.245  0.00  0.00           O
ATOM    233  CG  LEU A 161     -22.863  40.274 -24.493  0.00  0.00           C
ATOM    234  CD1 LEU A 161     -22.631  39.663 -25.872  0.00  0.00           C
ATOM    235  CD2 LEU A 161     -24.237  39.798 -24.028  0.00  0.00           C
ATOM    236  N   SER A 162     -19.666  39.739 -21.089  0.00  0.00           N
ATOM    237  CA  SER A 162     -18.942  38.992 -20.048  0.00  0.00           C
ATOM    238  C   SER A 162     -18.988  39.696 -18.696  0.00  0.00           C
ATOM    239  CB  SER A 162     -17.505  38.703 -20.499  0.00  0.00           C
ATOM    240  O   SER A 162     -19.245  39.041 -17.686  0.00  0.00           O
ATOM    241  OG  SER A 162     -16.881  37.756 -19.654  0.00  0.00           O
ATOM    242  N   GLY A 163     -18.841  41.024 -18.688  0.00  0.00           N
ATOM    243  CA  GLY A 163     -19.033  41.843 -17.492  0.00  0.00           C
ATOM    244  C   GLY A 163     -20.468  41.782 -16.960  0.00  0.00           C
ATOM    245  O   GLY A 163     -20.668  41.554 -15.770  0.00  0.00           O
ATOM    246  N   LYS A 164     -21.476  41.929 -17.832  0.00  0.00           N
ATOM    247  CA  LYS A 164     -22.891  42.001 -17.425  0.00  0.00           C
ATOM    248  C   LYS A 164     -23.520  40.653 -17.059  0.00  0.00           C
ATOM    249  CB  LYS A 164     -23.708  42.727 -18.505  0.00  0.00           C
ATOM    250  O   LYS A 164     -24.340  40.606 -16.149  0.00  0.00           O
ATOM    251  CG  LYS A 164     -23.388  44.232 -18.534  0.00  0.00           C
ATOM    252  CD  LYS A 164     -24.284  44.948 -19.548  0.00  0.00           C
ATOM    253  CE  LYS A 164     -24.100  46.469 -19.499  0.00  0.00           C
ATOM    254  NZ  LYS A 164     -25.063  47.170 -20.389  0.00  0.00           N
ATOM    255  N   LEU A 165     -23.138  39.552 -17.714  0.00  0.00           N
ATOM    256  CA  LEU A 165     -23.675  38.211 -17.421  0.00  0.00           C
ATOM    257  C   LEU A 165     -22.834  37.415 -16.405  0.00  0.00           C
ATOM    258  CB  LEU A 165     -23.886  37.426 -18.733  0.00  0.00           C
ATOM    259  O   LEU A 165     -23.167  36.260 -16.117  0.00  0.00           O
ATOM    260  CG  LEU A 165     -24.898  38.058 -19.709  0.00  0.00           C
ATOM    261  CD1 LEU A 165     -24.944  37.237 -20.995  0.00  0.00           C
ATOM    262  CD2 LEU A 165     -26.314  38.090 -19.127  0.00  0.00           C
ATOM    263  N   GLY A 166     -21.729  37.983 -15.903  0.00  0.00           N
ATOM    264  CA  GLY A 166     -20.805  37.327 -14.964  0.00  0.00           C
ATOM    265  C   GLY A 166     -20.171  36.036 -15.501  0.00  0.00           C
ATOM    266  O   GLY A 166     -19.677  35.218 -14.729  0.00  0.00           O
ATOM    267  N   THR A 167     -20.230  35.821 -16.817  0.00  0.00           N
ATOM    268  CA  THR A 167     -19.887  34.560 -17.490  0.00  0.00           C
ATOM    269  C   THR A 167     -18.647  34.785 -18.367  0.00  0.00           C
ATOM    270  CB  THR A 167     -21.092  34.043 -18.297  0.00  0.00           C
ATOM    271  O   THR A 167     -18.594  35.801 -19.066  0.00  0.00           O
ATOM    272  CG2 THR A 167     -20.814  32.720 -19.008  0.00  0.00           C
ATOM    273  OG1 THR A 167     -22.192  33.828 -17.431  0.00  0.00           O
ATOM    274  N   PRO A 168     -17.621  33.909 -18.364  0.00  0.00           N
ATOM    275  CA  PRO A 168     -16.353  34.198 -19.039  0.00  0.00           C
ATOM    276  C   PRO A 168     -16.489  34.432 -20.552  0.00  0.00           C
ATOM    277  CB  PRO A 168     -15.442  33.000 -18.737  0.00  0.00           C
ATOM    278  O   PRO A 168     -17.114  33.643 -21.259  0.00  0.00           O
ATOM    279  CG  PRO A 168     -15.995  32.455 -17.422  0.00  0.00           C
ATOM    280  CD  PRO A 168     -17.495  32.696 -17.563  0.00  0.00           C
ATOM    281  N   LYS A 169     -15.796  35.448 -21.088  0.00  0.00           N
ATOM    282  CA  LYS A 169     -15.758  35.812 -22.524  0.00  0.00           C
ATOM    283  C   LYS A 169     -15.522  34.623 -23.472  0.00  0.00           C
ATOM    284  CB  LYS A 169     -14.686  36.911 -22.695  0.00  0.00           C
ATOM    285  O   LYS A 169     -16.033  34.615 -24.587  0.00  0.00           O
ATOM    286  CG  LYS A 169     -14.470  37.409 -24.138  0.00  0.00           C
ATOM    287  CD  LYS A 169     -13.463  38.574 -24.160  0.00  0.00           C
ATOM    288  CE  LYS A 169     -13.149  39.038 -25.590  0.00  0.00           C
ATOM    289  NZ  LYS A 169     -12.158  40.150 -25.607  0.00  0.00           N
ATOM    290  N   LYS A 170     -14.777  33.595 -23.042  0.00  0.00           N
ATOM    291  CA  LYS A 170     -14.535  32.349 -23.803  0.00  0.00           C
ATOM    292  C   LYS A 170     -15.798  31.493 -23.987  0.00  0.00           C
ATOM    293  CB  LYS A 170     -13.420  31.555 -23.097  0.00  0.00           C
ATOM    294  O   LYS A 170     -15.945  30.845 -25.018  0.00  0.00           O
ATOM    295  CG  LYS A 170     -12.972  30.297 -23.866  0.00  0.00           C
ATOM    296  CD  LYS A 170     -11.775  29.631 -23.168  0.00  0.00           C
ATOM    297  CE  LYS A 170     -11.275  28.408 -23.950  0.00  0.00           C
ATOM    298  NZ  LYS A 170     -10.045  27.835 -23.340  0.00  0.00           N
ATOM    299  N   GLU A 171     -16.683  31.481 -22.998  0.00  0.00           N
ATOM    300  CA  GLU A 171     -17.957  30.760 -23.013  0.00  0.00           C
ATOM    301  C   GLU A 171     -19.028  31.564 -23.752  0.00  0.00           C
ATOM    302  CB  GLU A 171     -18.327  30.442 -21.562  0.00  0.00           C
ATOM    303  O   GLU A 171     -19.646  31.043 -24.677  0.00  0.00           O
ATOM    304  CG  GLU A 171     -19.607  29.614 -21.419  0.00  0.00           C
ATOM    305  CD  GLU A 171     -19.639  28.916 -20.052  0.00  0.00           C
ATOM    306  OE1 GLU A 171     -20.047  27.734 -20.035  0.00  0.00           O
ATOM    307  OE2 GLU A 171     -19.155  29.526 -19.071  0.00  0.00           O
ATOM    308  N   ILE A 172     -19.127  32.867 -23.474  0.00  0.00           N
ATOM    309  CA  ILE A 172     -20.005  33.778 -24.221  0.00  0.00           C
ATOM    310  C   ILE A 172     -19.671  33.769 -25.717  0.00  0.00           C
ATOM    311  CB  ILE A 172     -19.955  35.189 -23.604  0.00  0.00           C
ATOM    312  O   ILE A 172     -20.576  33.620 -26.530  0.00  0.00           O
ATOM    313  CG1 ILE A 172     -20.555  35.105 -22.181  0.00  0.00           C
ATOM    314  CG2 ILE A 172     -20.668  36.228 -24.488  0.00  0.00           C
ATOM    315  CD1 ILE A 172     -20.799  36.469 -21.550  0.00  0.00           C
ATOM    316  N   ASN A 173     -18.390  33.812 -26.108  0.00  0.00           N
ATOM    317  CA  ASN A 173     -17.995  33.657 -27.513  0.00  0.00           C
ATOM    318  C   ASN A 173     -18.529  32.353 -28.137  0.00  0.00           C
ATOM    319  CB  ASN A 173     -16.459  33.706 -27.641  0.00  0.00           C
ATOM    320  O   ASN A 173     -18.968  32.374 -29.283  0.00  0.00           O
ATOM    321  CG  ASN A 173     -15.880  35.104 -27.789  0.00  0.00           C
ATOM    322  ND2 ASN A 173     -14.598  35.264 -27.562  0.00  0.00           N
ATOM    323  OD1 ASN A 173     -16.516  36.055 -28.199  0.00  0.00           O
ATOM    324  N   ARG A 174     -18.519  31.220 -27.416  0.00  0.00           N
ATOM    325  CA  ARG A 174     -19.065  29.951 -27.940  0.00  0.00           C
ATOM    326  C   ARG A 174     -20.565  30.055 -28.204  0.00  0.00           C
ATOM    327  CB  ARG A 174     -18.787  28.781 -26.984  0.00  0.00           C
ATOM    328  O   ARG A 174     -21.014  29.607 -29.256  0.00  0.00           O
ATOM    329  CG  ARG A 174     -17.328  28.316 -27.002  0.00  0.00           C
ATOM    330  CD  ARG A 174     -17.117  27.305 -25.869  0.00  0.00           C
ATOM    331  NE  ARG A 174     -15.873  26.532 -26.042  0.00  0.00           N
ATOM    332  NH1 ARG A 174     -16.105  25.215 -24.174  0.00  0.00           N
ATOM    333  NH2 ARG A 174     -14.441  24.814 -25.608  0.00  0.00           N
ATOM    334  CZ  ARG A 174     -15.479  25.530 -25.275  0.00  0.00           C
ATOM    335  N   VAL A 175     -21.322  30.663 -27.289  0.00  0.00           N
ATOM    336  CA  VAL A 175     -22.772  30.844 -27.454  0.00  0.00           C
ATOM    337  C   VAL A 175     -23.081  31.867 -28.551  0.00  0.00           C
ATOM    338  CB  VAL A 175     -23.459  31.196 -26.122  0.00  0.00           C
ATOM    339  O   VAL A 175     -23.915  31.583 -29.400  0.00  0.00           O
ATOM    340  CG1 VAL A 175     -24.981  31.271 -26.298  0.00  0.00           C
ATOM    341  CG2 VAL A 175     -23.178  30.138 -25.046  0.00  0.00           C
ATOM    342  N   LEU A 176     -22.354  32.986 -28.630  0.00  0.00           N
ATOM    343  CA  LEU A 176     -22.490  33.992 -29.693  0.00  0.00           C
ATOM    344  C   LEU A 176     -22.224  33.412 -31.093  0.00  0.00           C
ATOM    345  CB  LEU A 176     -21.530  35.162 -29.412  0.00  0.00           C
ATOM    346  O   LEU A 176     -23.060  33.551 -31.985  0.00  0.00           O
ATOM    347  CG  LEU A 176     -21.930  36.101 -28.261  0.00  0.00           C
ATOM    348  CD1 LEU A 176     -20.791  37.096 -28.039  0.00  0.00           C
ATOM    349  CD2 LEU A 176     -23.204  36.884 -28.570  0.00  0.00           C
ATOM    350  N   TYR A 177     -21.108  32.699 -31.292  0.00  0.00           N
ATOM    351  CA  TYR A 177     -20.819  32.043 -32.576  0.00  0.00           C
ATOM    352  C   TYR A 177     -21.809  30.906 -32.895  0.00  0.00           C
ATOM    353  CB  TYR A 177     -19.356  31.563 -32.628  0.00  0.00           C
ATOM    354  O   TYR A 177     -22.124  30.691 -34.065  0.00  0.00           O
ATOM    355  CG  TYR A 177     -18.351  32.648 -32.996  0.00  0.00           C
ATOM    356  CD1 TYR A 177     -18.317  33.136 -34.317  0.00  0.00           C
ATOM    357  CD2 TYR A 177     -17.457  33.175 -32.043  0.00  0.00           C
ATOM    358  CE1 TYR A 177     -17.430  34.173 -34.670  0.00  0.00           C
ATOM    359  CE2 TYR A 177     -16.573  34.218 -32.385  0.00  0.00           C
ATOM    360  OH  TYR A 177     -15.736  35.753 -34.039  0.00  0.00           O
ATOM    361  CZ  TYR A 177     -16.568  34.728 -33.702  0.00  0.00           C
ATOM    362  N   SER A 178     -22.348  30.212 -31.884  0.00  0.00           N
ATOM    363  CA  SER A 178     -23.440  29.240 -32.058  0.00  0.00           C
ATOM    364  C   SER A 178     -24.738  29.923 -32.511  0.00  0.00           C
ATOM    365  CB  SER A 178     -23.659  28.472 -30.748  0.00  0.00           C
ATOM    366  O   SER A 178     -25.342  29.510 -33.497  0.00  0.00           O
ATOM    367  OG  SER A 178     -24.640  27.462 -30.887  0.00  0.00           O
ATOM    368  N   LEU A 179     -25.129  31.015 -31.853  0.00  0.00           N
ATOM    369  CA  LEU A 179     -26.317  31.812 -32.161  0.00  0.00           C
ATOM    370  C   LEU A 179     -26.264  32.450 -33.555  0.00  0.00           C
ATOM    371  CB  LEU A 179     -26.465  32.898 -31.082  0.00  0.00           C
ATOM    372  O   LEU A 179     -27.262  32.412 -34.274  0.00  0.00           O
ATOM    373  CG  LEU A 179     -27.170  32.447 -29.792  0.00  0.00           C
ATOM    374  CD1 LEU A 179     -27.122  33.554 -28.739  0.00  0.00           C
ATOM    375  CD2 LEU A 179     -28.638  32.149 -30.088  0.00  0.00           C
ATOM    376  N   ALA A 180     -25.108  32.969 -33.973  0.00  0.00           N
ATOM    377  CA  ALA A 180     -24.918  33.462 -35.337  0.00  0.00           C
ATOM    378  C   ALA A 180     -24.942  32.326 -36.373  0.00  0.00           C
ATOM    379  CB  ALA A 180     -23.630  34.284 -35.399  0.00  0.00           C
ATOM    380  O   ALA A 180     -25.559  32.474 -37.425  0.00  0.00           O
ATOM    381  N   LYS A 181     -24.381  31.146 -36.065  0.00  0.00           N
ATOM    382  CA  LYS A 181     -24.523  29.957 -36.928  0.00  0.00           C
ATOM    383  C   LYS A 181     -25.972  29.437 -37.001  0.00  0.00           C
ATOM    384  CB  LYS A 181     -23.515  28.876 -36.498  0.00  0.00           C
ATOM    385  O   LYS A 181     -26.332  28.794 -37.981  0.00  0.00           O
ATOM    386  CG  LYS A 181     -23.505  27.710 -37.498  0.00  0.00           C
ATOM    387  CD  LYS A 181     -22.377  26.704 -37.260  0.00  0.00           C
ATOM    388  CE  LYS A 181     -22.505  25.623 -38.341  0.00  0.00           C
ATOM    389  NZ  LYS A 181     -21.433  24.603 -38.254  0.00  0.00           N
ATOM    390  N   LYS A 182     -26.806  29.737 -35.999  0.00  0.00           N
ATOM    391  CA  LYS A 182     -28.266  29.520 -35.996  0.00  0.00           C
ATOM    392  C   LYS A 182     -29.064  30.662 -36.652  0.00  0.00           C
ATOM    393  CB  LYS A 182     -28.756  29.295 -34.552  0.00  0.00           C
ATOM    394  O   LYS A 182     -30.288  30.612 -36.621  0.00  0.00           O
ATOM    395  CG  LYS A 182     -28.290  27.981 -33.909  0.00  0.00           C
ATOM    396  CD  LYS A 182     -28.759  27.954 -32.447  0.00  0.00           C
ATOM    397  CE  LYS A 182     -28.317  26.672 -31.742  0.00  0.00           C
ATOM    398  NZ  LYS A 182     -28.945  26.570 -30.402  0.00  0.00           N
ATOM    399  N   GLY A 183     -28.413  31.703 -37.179  0.00  0.00           N
ATOM    400  CA  GLY A 183     -29.073  32.863 -37.793  0.00  0.00           C
ATOM    401  C   GLY A 183     -29.789  33.815 -36.824  0.00  0.00           C
ATOM    402  O   GLY A 183     -30.415  34.762 -37.277  0.00  0.00           O
ATOM    403  N   LYS A 184     -29.699  33.603 -35.501  0.00  0.00           N
ATOM    404  CA  LYS A 184     -30.391  34.428 -34.489  0.00  0.00           C
ATOM    405  C   LYS A 184     -29.685  35.753 -34.181  0.00  0.00           C
ATOM    406  CB  LYS A 184     -30.547  33.633 -33.187  0.00  0.00           C
ATOM    407  O   LYS A 184     -30.328  36.704 -33.750  0.00  0.00           O
ATOM    408  CG  LYS A 184     -31.600  32.514 -33.231  0.00  0.00           C
ATOM    409  CD  LYS A 184     -31.677  31.894 -31.828  0.00  0.00           C
ATOM    410  CE  LYS A 184     -32.809  30.888 -31.629  0.00  0.00           C
ATOM    411  NZ  LYS A 184     -32.843  30.439 -30.211  0.00  0.00           N
ATOM    412  N   LEU A 185     -28.363  35.807 -34.356  0.00  0.00           N
ATOM    413  CA  LEU A 185     -27.548  37.000 -34.114  0.00  0.00           C
ATOM    414  C   LEU A 185     -26.745  37.370 -35.358  0.00  0.00           C
ATOM    415  CB  LEU A 185     -26.590  36.794 -32.928  0.00  0.00           C
ATOM    416  O   LEU A 185     -26.166  36.501 -36.010  0.00  0.00           O
ATOM    417  CG  LEU A 185     -27.239  36.600 -31.547  0.00  0.00           C
ATOM    418  CD1 LEU A 185     -26.121  36.538 -30.506  0.00  0.00           C
ATOM    419  CD2 LEU A 185     -28.200  37.710 -31.154  0.00  0.00           C
ATOM    420  N   GLN A 186     -26.637  38.667 -35.624  0.00  0.00           N
ATOM    421  CA  GLN A 186     -25.736  39.212 -36.628  0.00  0.00           C
ATOM    422  C   GLN A 186     -24.417  39.623 -35.959  0.00  0.00           C
ATOM    423  CB  GLN A 186     -26.433  40.359 -37.373  0.00  0.00           C
ATOM    424  O   GLN A 186     -24.404  40.366 -34.974  0.00  0.00           O
ATOM    425  CG  GLN A 186     -25.713  40.723 -38.681  0.00  0.00           C
ATOM    426  CD  GLN A 186     -26.466  41.772 -39.499  0.00  0.00           C
ATOM    427  NE2 GLN A 186     -26.191  41.893 -40.778  0.00  0.00           N
ATOM    428  OE1 GLN A 186     -27.295  42.519 -39.008  0.00  0.00           O
ATOM    429  N   LYS A 187     -23.302  39.130 -36.506  0.00  0.00           N
ATOM    430  CA  LYS A 187     -21.947  39.577 -36.171  0.00  0.00           C
ATOM    431  C   LYS A 187     -21.543  40.669 -37.157  0.00  0.00           C
ATOM    432  CB  LYS A 187     -20.979  38.382 -36.214  0.00  0.00           C
ATOM    433  O   LYS A 187     -21.509  40.415 -38.359  0.00  0.00           O
ATOM    434  CG  LYS A 187     -19.531  38.817 -35.939  0.00  0.00           C
ATOM    435  CD  LYS A 187     -18.522  37.692 -36.188  0.00  0.00           C
ATOM    436  CE  LYS A 187     -17.125  38.320 -36.207  0.00  0.00           C
ATOM    437  NZ  LYS A 187     -16.066  37.342 -36.546  0.00  0.00           N
ATOM    438  N   GLU A 188     -21.182  41.838 -36.653  0.00  0.00           N
ATOM    439  CA  GLU A 188     -20.637  42.926 -37.466  0.00  0.00           C
ATOM    440  C   GLU A 188     -19.108  42.809 -37.592  0.00  0.00           C
ATOM    441  CB  GLU A 188     -21.094  44.281 -36.910  0.00  0.00           C
ATOM    442  O   GLU A 188     -18.432  42.175 -36.769  0.00  0.00           O
ATOM    443  CG  GLU A 188     -22.627  44.405 -36.976  0.00  0.00           C
ATOM    444  CD  GLU A 188     -23.154  45.736 -36.434  0.00  0.00           C
ATOM    445  OE1 GLU A 188     -24.166  46.207 -37.005  0.00  0.00           O
ATOM    446  OE2 GLU A 188     -22.616  46.216 -35.415  0.00  0.00           O
ATOM    447  N   ALA A 189     -18.553  43.385 -38.659  0.00  0.00           N
ATOM    448  CA  ALA A 189     -17.115  43.388 -38.899  0.00  0.00           C
ATOM    449  C   ALA A 189     -16.419  44.383 -37.956  0.00  0.00           C
ATOM    450  CB  ALA A 189     -16.853  43.695 -40.378  0.00  0.00           C
ATOM    451  O   ALA A 189     -16.776  45.555 -37.909  0.00  0.00           O
ATOM    452  N   GLY A 190     -15.422  43.914 -37.205  0.00  0.00           N
ATOM    453  CA  GLY A 190     -14.677  44.734 -36.254  0.00  0.00           C
ATOM    454  C   GLY A 190     -13.803  43.903 -35.316  0.00  0.00           C
ATOM    455  O   GLY A 190     -13.963  42.681 -35.211  0.00  0.00           O
ATOM    456  N   THR A 191     -12.893  44.581 -34.616  0.00  0.00           N
ATOM    457  CA  THR A 191     -11.963  43.987 -33.646  0.00  0.00           C
ATOM    458  C   THR A 191     -11.963  44.837 -32.367  0.00  0.00           C
ATOM    459  CB  THR A 191     -10.545  43.887 -34.238  0.00  0.00           C
ATOM    460  O   THR A 191     -11.301  45.870 -32.345  0.00  0.00           O
ATOM    461  CG2 THR A 191      -9.573  43.170 -33.300  0.00  0.00           C
ATOM    462  OG1 THR A 191     -10.574  43.113 -35.415  0.00  0.00           O
ATOM    463  N   PRO A 192     -12.675  44.437 -31.292  0.00  0.00           N
ATOM    464  CA  PRO A 192     -13.520  43.246 -31.177  0.00  0.00           C
ATOM    465  C   PRO A 192     -14.790  43.328 -32.048  0.00  0.00           C
ATOM    466  CB  PRO A 192     -13.893  43.173 -29.691  0.00  0.00           C
ATOM    467  O   PRO A 192     -15.290  44.421 -32.297  0.00  0.00           O
ATOM    468  CG  PRO A 192     -13.930  44.644 -29.276  0.00  0.00           C
ATOM    469  CD  PRO A 192     -12.784  45.246 -30.085  0.00  0.00           C
ATOM    470  N   PRO A 193     -15.353  42.185 -32.479  0.00  0.00           N
ATOM    471  CA  PRO A 193     -16.599  42.180 -33.233  0.00  0.00           C
ATOM    472  C   PRO A 193     -17.791  42.542 -32.344  0.00  0.00           C
ATOM    473  CB  PRO A 193     -16.724  40.774 -33.811  0.00  0.00           C
ATOM    474  O   PRO A 193     -17.884  42.086 -31.195  0.00  0.00           O
ATOM    475  CG  PRO A 193     -15.975  39.912 -32.794  0.00  0.00           C
ATOM    476  CD  PRO A 193     -14.846  40.831 -32.328  0.00  0.00           C
ATOM    477  N   LEU A 194     -18.706  43.318 -32.920  0.00  0.00           N
ATOM    478  CA  LEU A 194     -19.987  43.689 -32.331  0.00  0.00           C
ATOM    479  C   LEU A 194     -21.066  42.656 -32.689  0.00  0.00           C
ATOM    480  CB  LEU A 194     -20.363  45.108 -32.795  0.00  0.00           C
ATOM    481  O   LEU A 194     -21.025  42.024 -33.748  0.00  0.00           O
ATOM    482  CG  LEU A 194     -19.454  46.237 -32.276  0.00  0.00           C
ATOM    483  CD1 LEU A 194     -19.793  47.542 -32.992  0.00  0.00           C
ATOM    484  CD2 LEU A 194     -19.635  46.456 -30.772  0.00  0.00           C
ATOM    485  N   TRP A 195     -22.016  42.472 -31.775  0.00  0.00           N
ATOM    486  CA  TRP A 195     -23.090  41.485 -31.871  0.00  0.00           C
ATOM    487  C   TRP A 195     -24.434  42.146 -31.592  0.00  0.00           C
ATOM    488  CB  TRP A 195     -22.847  40.345 -30.872  0.00  0.00           C
ATOM    489  O   TRP A 195     -24.581  42.824 -30.574  0.00  0.00           O
ATOM    490  CG  TRP A 195     -21.536  39.641 -31.022  0.00  0.00           C
ATOM    491  CD1 TRP A 195     -20.355  40.099 -30.554  0.00  0.00           C
ATOM    492  CD2 TRP A 195     -21.235  38.396 -31.718  0.00  0.00           C
ATOM    493  CE2 TRP A 195     -19.832  38.149 -31.608  0.00  0.00           C
ATOM    494  CE3 TRP A 195     -22.003  37.447 -32.425  0.00  0.00           C
ATOM    495  NE1 TRP A 195     -19.343  39.239 -30.918  0.00  0.00           N
ATOM    496  CH2 TRP A 195     -20.027  36.063 -32.812  0.00  0.00           C
ATOM    497  CZ2 TRP A 195     -19.226  37.002 -32.142  0.00  0.00           C
ATOM    498  CZ3 TRP A 195     -21.405  36.291 -32.961  0.00  0.00           C
ATOM    499  N   LYS A 196     -25.405  41.906 -32.474  0.00  0.00           N
ATOM    500  CA  LYS A 196     -26.800  42.351 -32.355  0.00  0.00           C
ATOM    501  C   LYS A 196     -27.758  41.236 -32.763  0.00  0.00           C
ATOM    502  CB  LYS A 196     -27.015  43.632 -33.180  0.00  0.00           C
ATOM    503  O   LYS A 196     -27.341  40.255 -33.383  0.00  0.00           O
ATOM    504  CG  LYS A 196     -26.887  43.437 -34.700  0.00  0.00           C
ATOM    505  CD  LYS A 196     -26.946  44.795 -35.408  0.00  0.00           C
ATOM    506  CE  LYS A 196     -26.963  44.603 -36.924  0.00  0.00           C
ATOM    507  NZ  LYS A 196     -26.737  45.887 -37.622  0.00  0.00           N
ATOM    508  N   ILE A 197     -29.037  41.374 -32.429  0.00  0.00           N
ATOM    509  CA  ILE A 197     -30.075  40.441 -32.887  0.00  0.00           C
ATOM    510  C   ILE A 197     -30.283  40.562 -34.397  0.00  0.00           C
ATOM    511  CB  ILE A 197     -31.354  40.608 -32.040  0.00  0.00           C
ATOM    512  O   ILE A 197     -30.222  41.654 -34.963  0.00  0.00           O
ATOM    513  CG1 ILE A 197     -31.085  39.870 -30.714  0.00  0.00           C
ATOM    514  CG2 ILE A 197     -32.627  40.062 -32.712  0.00  0.00           C
ATOM    515  CD1 ILE A 197     -32.091  40.190 -29.618  0.00  0.00           C
ATOM    516  N   ALA A 198     -30.497  39.421 -35.051  0.00  0.00           N
ATOM    517  CA  ALA A 198     -30.908  39.388 -36.445  0.00  0.00           C
ATOM    518  C   ALA A 198     -32.396  39.764 -36.535  0.00  0.00           C
ATOM    519  CB  ALA A 198     -30.611  37.997 -37.013  0.00  0.00           C
ATOM    520  O   ALA A 198     -33.256  39.028 -36.054  0.00  0.00           O
ATOM    521  N   VAL A 199     -32.694  40.917 -37.138  0.00  0.00           N
ATOM    522  CA  VAL A 199     -34.073  41.371 -37.366  0.00  0.00           C
ATOM    523  C   VAL A 199     -34.750  40.437 -38.372  0.00  0.00           C
ATOM    524  CB  VAL A 199     -34.109  42.834 -37.855  0.00  0.00           C
ATOM    525  O   VAL A 199     -34.257  40.260 -39.488  0.00  0.00           O
ATOM    526  CG1 VAL A 199     -35.543  43.317 -38.109  0.00  0.00           C
ATOM    527  CG2 VAL A 199     -33.472  43.777 -36.823  0.00  0.00           C
TER     528      VAL A 199
ATOM    529  P   DC  A   1     -37.692  -1.453 -27.312  0.00  0.00           P
ATOM    530  O1P DC  A   1     -37.800  -2.283 -26.092  0.00  0.00           O
ATOM    531  O2P DC  A   1     -37.834   0.006 -27.122  0.00  0.00           O
ATOM    532  O5' DC  A   1     -36.307  -1.765 -28.051  0.00  0.00           O
ATOM    533  C5' DC  A   1     -36.238  -2.874 -28.968  0.00  0.00           C
ATOM    534  C4' DC  A   1     -35.711  -2.404 -30.310  0.00  0.00           C
ATOM    535  O4' DC  A   1     -36.700  -1.690 -31.108  0.00  0.00           O
ATOM    536  C3' DC  A   1     -34.474  -1.508 -30.263  0.00  0.00           C
ATOM    537  O3' DC  A   1     -33.634  -1.827 -31.365  0.00  0.00           O
ATOM    538  C2' DC  A   1     -35.134  -0.132 -30.357  0.00  0.00           C
ATOM    539  C1' DC  A   1     -36.035  -0.509 -31.529  0.00  0.00           C
ATOM    540  N1  DC  A   1     -36.944   0.589 -31.962  0.00  0.00           N
ATOM    541  C2  DC  A   1     -37.190   0.727 -33.325  0.00  0.00           C
ATOM    542  O2  DC  A   1     -36.649  -0.059 -34.112  0.00  0.00           O
ATOM    543  N3  DC  A   1     -38.016   1.721 -33.741  0.00  0.00           N
ATOM    544  C4  DC  A   1     -38.582   2.552 -32.857  0.00  0.00           C
ATOM    545  N4  DC  A   1     -39.380   3.506 -33.312  0.00  0.00           N
ATOM    546  C5  DC  A   1     -38.340   2.425 -31.439  0.00  0.00           C
ATOM    547  C6  DC  A   1     -37.513   1.425 -31.045  0.00  0.00           C
ATOM    548  P   DG  A   2     -32.591  -3.033 -31.222  0.00  0.00           P
ATOM    549  O1P DG  A   2     -33.312  -4.324 -31.299  0.00  0.00           O
ATOM    550  O2P DG  A   2     -31.754  -2.826 -30.019  0.00  0.00           O
ATOM    551  O5' DG  A   2     -31.699  -2.838 -32.536  0.00  0.00           O
ATOM    552  C5' DG  A   2     -32.306  -3.033 -33.827  0.00  0.00           C
ATOM    553  C4' DG  A   2     -31.720  -2.056 -34.828  0.00  0.00           C
ATOM    554  O4' DG  A   2     -32.586  -0.911 -35.086  0.00  0.00           O
ATOM    555  C3' DG  A   2     -30.343  -1.492 -34.480  0.00  0.00           C
ATOM    556  O3' DG  A   2     -29.623  -1.263 -35.683  0.00  0.00           O
ATOM    557  C2' DG  A   2     -30.759  -0.216 -33.745  0.00  0.00           C
ATOM    558  C1' DG  A   2     -31.899   0.250 -34.644  0.00  0.00           C
ATOM    559  N9  DG  A   2     -32.797   1.250 -34.003  0.00  0.00           N
ATOM    560  C8  DG  A   2     -32.927   1.573 -32.670  0.00  0.00           C
ATOM    561  N7  DG  A   2     -33.818   2.507 -32.432  0.00  0.00           N
ATOM    562  C5  DG  A   2     -34.312   2.824 -33.698  0.00  0.00           C
ATOM    563  C6  DG  A   2     -35.300   3.767 -34.083  0.00  0.00           C
ATOM    564  O6  DG  A   2     -35.953   4.528 -33.376  0.00  0.00           O
ATOM    565  N1  DG  A   2     -35.495   3.763 -35.471  0.00  0.00           N
ATOM    566  C2  DG  A   2     -34.823   2.955 -36.369  0.00  0.00           C
ATOM    567  N2  DG  A   2     -35.155   3.105 -37.653  0.00  0.00           N
ATOM    568  N3  DG  A   2     -33.897   2.072 -36.006  0.00  0.00           N
ATOM    569  C4  DG  A   2     -33.695   2.061 -34.661  0.00  0.00           C
ATOM    570  P   DC  A   3     -28.024  -1.249 -35.638  0.00  0.00           P
ATOM    571  O1P DC  A   3     -27.512  -2.631 -35.789  0.00  0.00           O
ATOM    572  O2P DC  A   3     -27.567  -0.514 -34.441  0.00  0.00           O
ATOM    573  O5' DC  A   3     -27.678  -0.404 -36.952  0.00  0.00           O
ATOM    574  C5' DC  A   3     -28.574  -0.465 -38.078  0.00  0.00           C
ATOM    575  C4' DC  A   3     -28.990   0.936 -38.484  0.00  0.00           C
ATOM    576  O4' DC  A   3     -29.992   1.524 -37.605  0.00  0.00           O
ATOM    577  C3' DC  A   3     -27.861   1.960 -38.593  0.00  0.00           C
ATOM    578  O3' DC  A   3     -28.132   2.827 -39.688  0.00  0.00           O
ATOM    579  C2' DC  A   3     -27.972   2.629 -37.222  0.00  0.00           C
ATOM    580  C1' DC  A   3     -29.484   2.814 -37.300  0.00  0.00           C
ATOM    581  N1  DC  A   3     -30.073   3.434 -36.080  0.00  0.00           N
ATOM    582  C2  DC  A   3     -31.122   4.334 -36.252  0.00  0.00           C
ATOM    583  O2  DC  A   3     -31.518   4.578 -37.398  0.00  0.00           O
ATOM    584  N3  DC  A   3     -31.673   4.910 -35.154  0.00  0.00           N
ATOM    585  C4  DC  A   3     -31.217   4.619 -33.928  0.00  0.00           C
ATOM    586  N4  DC  A   3     -31.787   5.208 -32.888  0.00  0.00           N
ATOM    587  C5  DC  A   3     -30.131   3.689 -33.728  0.00  0.00           C
ATOM    588  C6  DC  A   3     -29.594   3.125 -34.839  0.00  0.00           C
ATOM    589  P   DG  A   4     -27.680   2.385 -41.159  0.00  0.00           P
ATOM    590  O1P DG  A   4     -28.595   1.337 -41.663  0.00  0.00           O
ATOM    591  O2P DG  A   4     -26.239   2.046 -41.154  0.00  0.00           O
ATOM    592  O5' DG  A   4     -27.910   3.739 -41.980  0.00  0.00           O
ATOM    593  C5' DG  A   4     -29.252   4.237 -42.144  0.00  0.00           C
ATOM    594  C4' DG  A   4     -29.250   5.752 -42.117  0.00  0.00           C
ATOM    595  O4' DG  A   4     -29.676   6.302 -40.836  0.00  0.00           O
ATOM    596  C3' DG  A   4     -27.918   6.422 -42.457  0.00  0.00           C
ATOM    597  O3' DG  A   4     -28.180   7.654 -43.114  0.00  0.00           O
ATOM    598  C2' DG  A   4     -27.331   6.572 -41.053  0.00  0.00           C
ATOM    599  C1' DG  A   4     -28.576   7.012 -40.291  0.00  0.00           C
ATOM    600  N9  DG  A   4     -28.459   6.859 -38.812  0.00  0.00           N
ATOM    601  C8  DG  A   4     -27.551   6.123 -38.083  0.00  0.00           C
ATOM    602  N7  DG  A   4     -27.720   6.199 -36.786  0.00  0.00           N
ATOM    603  C5  DG  A   4     -28.819   7.047 -36.646  0.00  0.00           C
ATOM    604  C6  DG  A   4     -29.475   7.507 -35.473  0.00  0.00           C
ATOM    605  O6  DG  A   4     -29.217   7.256 -34.299  0.00  0.00           O
ATOM    606  N1  DG  A   4     -30.547   8.353 -35.787  0.00  0.00           N
ATOM    607  C2  DG  A   4     -30.936   8.708 -37.064  0.00  0.00           C
ATOM    608  N2  DG  A   4     -31.986   9.528 -37.149  0.00  0.00           N
ATOM    609  N3  DG  A   4     -30.320   8.277 -38.162  0.00  0.00           N
ATOM    610  C4  DG  A   4     -29.276   7.454 -37.877  0.00  0.00           C
ATOM    611  P   DC  A   5     -27.064   8.268 -44.082  0.00  0.00           P
ATOM    612  O1P DC  A   5     -27.220   7.701 -45.441  0.00  0.00           O
ATOM    613  O2P DC  A   5     -25.730   8.114 -43.464  0.00  0.00           O
ATOM    614  O5' DC  A   5     -27.474   9.815 -44.098  0.00  0.00           O
ATOM    615  C5' DC  A   5     -28.860  10.171 -43.934  0.00  0.00           C
ATOM    616  C4' DC  A   5     -29.010  11.161 -42.795  0.00  0.00           C
ATOM    617  O4' DC  A   5     -28.921  10.549 -41.476  0.00  0.00           O
ATOM    618  C3' DC  A   5     -28.023  12.328 -42.792  0.00  0.00           C
ATOM    619  O3' DC  A   5     -28.694  13.497 -42.342  0.00  0.00           O
ATOM    620  C2' DC  A   5     -26.976  11.792 -41.816  0.00  0.00           C
ATOM    621  C1' DC  A   5     -27.997  11.359 -40.768  0.00  0.00           C
ATOM    622  N1  DC  A   5     -27.388  10.704 -39.577  0.00  0.00           N
ATOM    623  C2  DC  A   5     -27.953  10.968 -38.333  0.00  0.00           C
ATOM    624  O2  DC  A   5     -28.926  11.730 -38.268  0.00  0.00           O
ATOM    625  N3  DC  A   5     -27.414  10.381 -37.232  0.00  0.00           N
ATOM    626  C4  DC  A   5     -26.360   9.561 -37.345  0.00  0.00           C
ATOM    627  N4  DC  A   5     -25.873   9.013 -36.244  0.00  0.00           N
ATOM    628  C5  DC  A   5     -25.761   9.274 -38.626  0.00  0.00           C
ATOM    629  C6  DC  A   5     -26.313   9.871 -39.711  0.00  0.00           C
ATOM    630  P   DG  A   6     -29.514  14.378 -43.397  0.00  0.00           P
ATOM    631  O1P DG  A   6     -30.777  13.691 -43.743  0.00  0.00           O
ATOM    632  O2P DG  A   6     -28.634  14.733 -44.534  0.00  0.00           O
ATOM    633  O5' DG  A   6     -29.832  15.688 -42.535  0.00  0.00           O
ATOM    634  C5' DG  A   6     -30.706  15.579 -41.398  0.00  0.00           C
ATOM    635  C4' DG  A   6     -30.246  16.518 -40.299  0.00  0.00           C
ATOM    636  O4' DG  A   6     -29.508  15.840 -39.240  0.00  0.00           O
ATOM    637  C3' DG  A   6     -29.381  17.696 -40.749  0.00  0.00           C
ATOM    638  O3' DG  A   6     -29.646  18.807 -39.904  0.00  0.00           O
ATOM    639  C2' DG  A   6     -27.991  17.086 -40.568  0.00  0.00           C
ATOM    640  C1' DG  A   6     -28.188  16.362 -39.240  0.00  0.00           C
ATOM    641  N9  DG  A   6     -27.152  15.325 -38.965  0.00  0.00           N
ATOM    642  C8  DG  A   6     -26.259  14.736 -39.832  0.00  0.00           C
ATOM    643  N7  DG  A   6     -25.473  13.852 -39.266  0.00  0.00           N
ATOM    644  C5  DG  A   6     -25.875  13.856 -37.932  0.00  0.00           C
ATOM    645  C6  DG  A   6     -25.391  13.105 -36.830  0.00  0.00           C
ATOM    646  O6  DG  A   6     -24.494  12.265 -36.804  0.00  0.00           O
ATOM    647  N1  DG  A   6     -26.082  13.420 -35.652  0.00  0.00           N
ATOM    648  C2  DG  A   6     -27.106  14.342 -35.553  0.00  0.00           C
ATOM    649  N2  DG  A   6     -27.638  14.500 -34.337  0.00  0.00           N
ATOM    650  N3  DG  A   6     -27.560  15.048 -36.587  0.00  0.00           N
ATOM    651  C4  DG  A   6     -26.900  14.752 -37.738  0.00  0.00           C
ATOM    652  P   DC  A   7     -29.368  20.283 -40.457  0.00  0.00           P
ATOM    653  O1P DC  A   7     -30.559  20.770 -41.190  0.00  0.00           O
ATOM    654  O2P DC  A   7     -28.092  20.302 -41.202  0.00  0.00           O
ATOM    655  O5' DC  A   7     -29.207  21.106 -39.094  0.00  0.00           O
ATOM    656  C5' DC  A   7     -29.930  20.672 -37.926  0.00  0.00           C
ATOM    657  C4' DC  A   7     -28.972  20.476 -36.766  0.00  0.00           C
ATOM    658  O4' DC  A   7     -28.198  19.246 -36.852  0.00  0.00           O
ATOM    659  C3' DC  A   7     -27.965  21.602 -36.538  0.00  0.00           C
ATOM    660  O3' DC  A   7     -27.773  21.772 -35.139  0.00  0.00           O
ATOM    661  C2' DC  A   7     -26.751  21.028 -37.270  0.00  0.00           C
ATOM    662  C1' DC  A   7     -26.857  19.652 -36.620  0.00  0.00           C
ATOM    663  N1  DC  A   7     -25.829  18.684 -37.100  0.00  0.00           N
ATOM    664  C2  DC  A   7     -25.292  17.798 -36.172  0.00  0.00           C
ATOM    665  O2  DC  A   7     -25.685  17.849 -34.999  0.00  0.00           O
ATOM    666  N3  DC  A   7     -24.354  16.907 -36.587  0.00  0.00           N
ATOM    667  C4  DC  A   7     -23.956  16.884 -37.865  0.00  0.00           C
ATOM    668  N4  DC  A   7     -23.039  15.997 -38.220  0.00  0.00           N
ATOM    669  C5  DC  A   7     -24.501  17.795 -38.842  0.00  0.00           C
ATOM    670  C6  DC  A   7     -25.436  18.676 -38.407  0.00  0.00           C
ATOM    671  P   DG  A   8     -28.787  22.707 -34.325  0.00  0.00           P
ATOM    672  O1P DG  A   8     -30.074  22.002 -34.143  0.00  0.00           O
ATOM    673  O2P DG  A   8     -28.859  24.037 -34.968  0.00  0.00           O
ATOM    674  O5' DG  A   8     -28.038  22.832 -32.916  0.00  0.00           O
ATOM    675  C5' DG  A   8     -27.890  21.657 -32.098  0.00  0.00           C
ATOM    676  C4' DG  A   8     -26.563  21.699 -31.365  0.00  0.00           C
ATOM    677  O4' DG  A   8     -25.543  20.859 -31.983  0.00  0.00           O
ATOM    678  C3' DG  A   8     -25.940  23.085 -31.195  0.00  0.00           C
ATOM    679  O3' DG  A   8     -25.224  23.117 -29.968  0.00  0.00           O
ATOM    680  C2' DG  A   8     -25.054  23.132 -32.440  0.00  0.00           C
ATOM    681  C1' DG  A   8     -24.500  21.711 -32.427  0.00  0.00           C
ATOM    682  N9  DG  A   8     -23.913  21.286 -33.728  0.00  0.00           N
ATOM    683  C8  DG  A   8     -24.067  21.845 -34.979  0.00  0.00           C
ATOM    684  N7  DG  A   8     -23.410  21.224 -35.927  0.00  0.00           N
ATOM    685  C5  DG  A   8     -22.777  20.177 -35.258  0.00  0.00           C
ATOM    686  C6  DG  A   8     -21.922  19.160 -35.757  0.00  0.00           C
ATOM    687  O6  DG  A   8     -21.541  18.969 -36.909  0.00  0.00           O
ATOM    688  N1  DG  A   8     -21.500  18.300 -34.733  0.00  0.00           N
ATOM    689  C2  DG  A   8     -21.858  18.408 -33.403  0.00  0.00           C
ATOM    690  N2  DG  A   8     -21.349  17.486 -32.583  0.00  0.00           N
ATOM    691  N3  DG  A   8     -22.660  19.363 -32.938  0.00  0.00           N
ATOM    692  C4  DG  A   8     -23.078  20.206 -33.917  0.00  0.00           C
ATOM    693  P   DC  A   9     -24.982  24.526 -29.250  0.00  0.00           P
ATOM    694  O1P DC  A   9     -26.144  24.851 -28.390  0.00  0.00           O
ATOM    695  O2P DC  A   9     -24.618  25.542 -30.260  0.00  0.00           O
ATOM    696  O5' DC  A   9     -23.712  24.201 -28.334  0.00  0.00           O
ATOM    697  C5' DC  A   9     -23.536  22.860 -27.834  0.00  0.00           C
ATOM    698  C4' DC  A   9     -22.160  22.344 -28.208  0.00  0.00           C
ATOM    699  O4' DC  A   9     -22.052  21.934 -29.601  0.00  0.00           O
ATOM    700  C3' DC  A   9     -20.997  23.303 -27.952  0.00  0.00           C
ATOM    701  O3' DC  A   9     -19.872  22.552 -27.512  0.00  0.00           O
ATOM    702  C2' DC  A   9     -20.838  23.910 -29.347  0.00  0.00           C
ATOM    703  C1' DC  A   9     -20.871  22.568 -30.069  0.00  0.00           C
ATOM    704  N1  DC  A   9     -20.782  22.685 -31.552  0.00  0.00           N
ATOM    705  C2  DC  A   9     -20.048  21.720 -32.235  0.00  0.00           C
ATOM    706  O2  DC  A   9     -19.504  20.814 -31.589  0.00  0.00           O
ATOM    707  N3  DC  A   9     -19.952  21.808 -33.587  0.00  0.00           N
ATOM    708  C4  DC  A   9     -20.554  22.803 -34.249  0.00  0.00           C
ATOM    709  N4  DC  A   9     -20.433  22.846 -35.567  0.00  0.00           N
ATOM    710  C5  DC  A   9     -21.321  23.813 -33.560  0.00  0.00           C
ATOM    711  C6  DC  A   9     -21.403  23.708 -32.210  0.00  0.00           C
ATOM    712  P   DG  A  10     -19.735  22.197 -25.958  0.00  0.00           P
ATOM    713  O1P DG  A  10     -20.687  21.119 -25.610  0.00  0.00           O
ATOM    714  O2P DG  A  10     -19.833  23.437 -25.156  0.00  0.00           O
ATOM    715  O5' DG  A  10     -18.237  21.633 -25.895  0.00  0.00           O
ATOM    716  C5' DG  A  10     -17.924  20.405 -26.577  0.00  0.00           C
ATOM    717  C4' DG  A  10     -16.519  20.470 -27.144  0.00  0.00           C
ATOM    718  O4' DG  A  10     -16.491  20.756 -28.572  0.00  0.00           O
ATOM    719  C3' DG  A  10     -15.581  21.478 -26.479  0.00  0.00           C
ATOM    720  O3' DG  A  10     -14.256  20.964 -26.517  0.00  0.00           O
ATOM    721  C2' DG  A  10     -15.812  22.689 -27.383  0.00  0.00           C
ATOM    722  C1' DG  A  10     -15.840  22.004 -28.745  0.00  0.00           C
ATOM    723  N9  DG  A  10     -16.448  22.837 -29.819  0.00  0.00           N
ATOM    724  C8  DG  A  10     -17.236  23.963 -29.710  0.00  0.00           C
ATOM    725  N7  DG  A  10     -17.613  24.464 -30.861  0.00  0.00           N
ATOM    726  C5  DG  A  10     -17.037  23.610 -31.800  0.00  0.00           C
ATOM    727  C6  DG  A  10     -17.092  23.640 -33.217  0.00  0.00           C
ATOM    728  O6  DG  A  10     -17.670  24.440 -33.949  0.00  0.00           O
ATOM    729  N1  DG  A  10     -16.363  22.582 -33.780  0.00  0.00           N
ATOM    730  C2  DG  A  10     -15.672  21.621 -33.066  0.00  0.00           C
ATOM    731  N2  DG  A  10     -15.041  20.695 -33.791  0.00  0.00           N
ATOM    732  N3  DG  A  10     -15.623  21.595 -31.736  0.00  0.00           N
ATOM    733  C4  DG  A  10     -16.324  22.613 -31.174  0.00  0.00           C
ATOM    734  P   DC  A  11     -13.197  21.470 -25.430  0.00  0.00           P
ATOM    735  O1P DC  A  11     -13.305  20.640 -24.210  0.00  0.00           O
ATOM    736  O2P DC  A  11     -13.340  22.928 -25.239  0.00  0.00           O
ATOM    737  O5' DC  A  11     -11.812  21.157 -26.169  0.00  0.00           O
ATOM    738  C5' DC  A  11     -11.745  20.049 -27.086  0.00  0.00           C
ATOM    739  C4' DC  A  11     -11.217  20.519 -28.428  0.00  0.00           C
ATOM    740  O4' DC  A  11     -12.206  21.232 -29.226  0.00  0.00           O
ATOM    741  C3' DC  A  11      -9.978  21.414 -28.381  0.00  0.00           C
ATOM    742  O3' DC  A  11      -9.139  21.095 -29.483  0.00  0.00           O
ATOM    743  C2' DC  A  11     -10.639  22.790 -28.475  0.00  0.00           C
ATOM    744  C1' DC  A  11     -11.540  22.413 -29.647  0.00  0.00           C
ATOM    745  N1  DC  A  11     -12.450  23.511 -30.080  0.00  0.00           N
ATOM    746  C2  DC  A  11     -12.695  23.649 -31.442  0.00  0.00           C
ATOM    747  O2  DC  A  11     -12.155  22.863 -32.230  0.00  0.00           O
ATOM    748  N3  DC  A  11     -13.522  24.644 -31.859  0.00  0.00           N
ATOM    749  C4  DC  A  11     -14.088  25.474 -30.975  0.00  0.00           C
ATOM    750  N4  DC  A  11     -14.885  26.428 -31.430  0.00  0.00           N
ATOM    751  C5  DC  A  11     -13.847  25.348 -29.557  0.00  0.00           C
ATOM    752  C6  DC  A  11     -13.018  24.349 -29.163  0.00  0.00           C
ATOM    753  P   DG  A  12      -8.097  19.889 -29.340  0.00  0.00           P
ATOM    754  O1P DG  A  12      -8.816  18.598 -29.417  0.00  0.00           O
ATOM    755  O2P DG  A  12      -7.260  20.096 -28.136  0.00  0.00           O
ATOM    756  O5' DG  A  12      -7.205  20.084 -30.654  0.00  0.00           O
ATOM    757  C5' DG  A  12      -7.812  19.890 -31.945  0.00  0.00           C
ATOM    758  C4' DG  A  12      -7.227  20.866 -32.946  0.00  0.00           C
ATOM    759  O4' DG  A  12      -8.091  22.011 -33.203  0.00  0.00           O
ATOM    760  C3' DG  A  12      -5.849  21.430 -32.597  0.00  0.00           C
ATOM    761  O3' DG  A  12      -5.129  21.659 -33.801  0.00  0.00           O
ATOM    762  C2' DG  A  12      -6.264  22.705 -31.862  0.00  0.00           C
ATOM    763  C1' DG  A  12      -7.405  23.171 -32.762  0.00  0.00           C
ATOM    764  N9  DG  A  12      -8.303  24.172 -32.121  0.00  0.00           N
ATOM    765  C8  DG  A  12      -8.434  24.496 -30.787  0.00  0.00           C
ATOM    766  N7  DG  A  12      -9.324  25.430 -30.550  0.00  0.00           N
ATOM    767  C5  DG  A  12      -9.817  25.747 -31.814  0.00  0.00           C
ATOM    768  C6  DG  A  12     -10.805  26.689 -32.201  0.00  0.00           C
ATOM    769  O6  DG  A  12     -11.459  27.451 -31.494  0.00  0.00           O
ATOM    770  N1  DG  A  12     -11.000  26.686 -33.589  0.00  0.00           N
ATOM    771  C2  DG  A  12     -10.329  25.878 -34.487  0.00  0.00           C
ATOM    772  N2  DG  A  12     -10.660  26.026 -35.771  0.00  0.00           N
ATOM    773  N3  DG  A  12      -9.402  24.994 -34.124  0.00  0.00           N
ATOM    774  C4  DG  A  12      -9.201  24.983 -32.779  0.00  0.00           C
ATOM    775  P   DC  A  13      -3.529  21.673 -33.756  0.00  0.00           P
ATOM    776  O1P DC  A  13      -3.017  20.292 -33.907  0.00  0.00           O
ATOM    777  O2P DC  A  13      -3.073  22.408 -32.559  0.00  0.00           O
ATOM    778  O5' DC  A  13      -3.183  22.517 -35.070  0.00  0.00           O
ATOM    779  C5' DC  A  13      -4.081  22.457 -36.195  0.00  0.00           C
ATOM    780  C4' DC  A  13      -4.496  23.858 -36.602  0.00  0.00           C
ATOM    781  O4' DC  A  13      -5.497  24.447 -35.723  0.00  0.00           O
ATOM    782  C3' DC  A  13      -3.367  24.882 -36.711  0.00  0.00           C
ATOM    783  O3' DC  A  13      -3.637  25.750 -37.806  0.00  0.00           O
ATOM    784  C2' DC  A  13      -3.479  25.552 -35.340  0.00  0.00           C
ATOM    785  C1' DC  A  13      -4.989  25.737 -35.417  0.00  0.00           C
ATOM    786  N1  DC  A  13      -5.578  26.357 -34.197  0.00  0.00           N
ATOM    787  C2  DC  A  13      -6.627  27.256 -34.369  0.00  0.00           C
ATOM    788  O2  DC  A  13      -7.024  27.500 -35.516  0.00  0.00           O
ATOM    789  N3  DC  A  13      -7.179  27.833 -33.270  0.00  0.00           N
ATOM    790  C4  DC  A  13      -6.722  27.541 -32.046  0.00  0.00           C
ATOM    791  N4  DC  A  13      -7.293  28.130 -31.006  0.00  0.00           N
ATOM    792  C5  DC  A  13      -5.635  26.612 -31.846  0.00  0.00           C
ATOM    793  C6  DC  A  13      -5.099  26.048 -32.957  0.00  0.00           C
ATOM    794  P   DG  A  14      -3.186  25.308 -39.275  0.00  0.00           P
ATOM    795  O1P DG  A  14      -4.100  24.259 -39.781  0.00  0.00           O
ATOM    796  O2P DG  A  14      -1.745  24.968 -39.272  0.00  0.00           O
ATOM    797  O5' DG  A  14      -3.416  26.662 -40.097  0.00  0.00           O
ATOM    798  C5' DG  A  14      -4.757  27.159 -40.262  0.00  0.00           C
ATOM    799  C4' DG  A  14      -4.755  28.674 -40.234  0.00  0.00           C
ATOM    800  O4' DG  A  14      -5.181  29.224 -38.954  0.00  0.00           O
ATOM    801  C3' DG  A  14      -3.423  29.345 -40.574  0.00  0.00           C
ATOM    802  O3' DG  A  14      -3.685  30.576 -41.231  0.00  0.00           O
ATOM    803  C2' DG  A  14      -2.837  29.494 -39.171  0.00  0.00           C
ATOM    804  C1' DG  A  14      -4.082  29.935 -38.409  0.00  0.00           C
ATOM    805  N9  DG  A  14      -3.964  29.781 -36.930  0.00  0.00           N
ATOM    806  C8  DG  A  14      -3.056  29.045 -36.201  0.00  0.00           C
ATOM    807  N7  DG  A  14      -3.225  29.122 -34.904  0.00  0.00           N
ATOM    808  C5  DG  A  14      -4.324  29.969 -34.763  0.00  0.00           C
ATOM    809  C6  DG  A  14      -4.980  30.428 -33.591  0.00  0.00           C
ATOM    810  O6  DG  A  14      -4.722  30.179 -32.416  0.00  0.00           O
ATOM    811  N1  DG  A  14      -6.053  31.275 -33.904  0.00  0.00           N
ATOM    812  C2  DG  A  14      -6.440  31.631 -35.181  0.00  0.00           C
ATOM    813  N2  DG  A  14      -7.491  32.450 -35.267  0.00  0.00           N
ATOM    814  N3  DG  A  14      -5.825  31.199 -36.280  0.00  0.00           N
ATOM    815  C4  DG  A  14      -4.782  30.376 -35.994  0.00  0.00           C
ATOM    816  P   DC  A  15      -2.569  31.190 -42.200  0.00  0.00           P
ATOM    817  O1P DC  A  15      -2.725  30.624 -43.558  0.00  0.00           O
ATOM    818  O2P DC  A  15      -1.235  31.037 -41.581  0.00  0.00           O
ATOM    819  O5' DC  A  15      -2.980  32.737 -42.216  0.00  0.00           O
ATOM    820  C5' DC  A  15      -4.366  33.094 -42.052  0.00  0.00           C
ATOM    821  C4' DC  A  15      -4.516  34.084 -40.913  0.00  0.00           C
ATOM    822  O4' DC  A  15      -4.426  33.471 -39.594  0.00  0.00           O
ATOM    823  C3' DC  A  15      -3.528  35.250 -40.910  0.00  0.00           C
ATOM    824  O3' DC  A  15      -4.199  36.419 -40.459  0.00  0.00           O
ATOM    825  C2' DC  A  15      -2.481  34.714 -39.934  0.00  0.00           C
ATOM    826  C1' DC  A  15      -3.501  34.282 -38.886  0.00  0.00           C
ATOM    827  N1  DC  A  15      -2.894  33.625 -37.695  0.00  0.00           N
ATOM    828  C2  DC  A  15      -3.459  33.890 -36.451  0.00  0.00           C
ATOM    829  O2  DC  A  15      -4.431  34.653 -36.385  0.00  0.00           O
ATOM    830  N3  DC  A  15      -2.920  33.303 -35.350  0.00  0.00           N
ATOM    831  C4  DC  A  15      -1.867  32.484 -35.462  0.00  0.00           C
ATOM    832  N4  DC  A  15      -1.378  31.936 -34.361  0.00  0.00           N
ATOM    833  C5  DC  A  15      -1.267  32.196 -36.744  0.00  0.00           C
ATOM    834  C6  DC  A  15      -1.820  32.793 -37.829  0.00  0.00           C
ATOM    835  P   DG  A  16      -5.019  37.301 -41.515  0.00  0.00           P
ATOM    836  O1P DG  A  16      -6.284  36.613 -41.860  0.00  0.00           O
ATOM    837  O2P DG  A  16      -4.141  37.656 -42.652  0.00  0.00           O
ATOM    838  O5' DG  A  16      -5.337  38.610 -40.653  0.00  0.00           O
ATOM    839  C5' DG  A  16      -6.212  38.502 -39.515  0.00  0.00           C
ATOM    840  C4' DG  A  16      -5.752  39.441 -38.417  0.00  0.00           C
ATOM    841  O4' DG  A  16      -5.013  38.764 -37.358  0.00  0.00           O
ATOM    842  C3' DG  A  16      -4.887  40.618 -38.866  0.00  0.00           C
ATOM    843  O3' DG  A  16      -5.151  41.730 -38.021  0.00  0.00           O
ATOM    844  C2' DG  A  16      -3.496  40.008 -38.685  0.00  0.00           C
ATOM    845  C1' DG  A  16      -3.694  39.284 -37.358  0.00  0.00           C
ATOM    846  N9  DG  A  16      -2.658  38.248 -37.082  0.00  0.00           N
ATOM    847  C8  DG  A  16      -1.765  37.657 -37.950  0.00  0.00           C
ATOM    848  N7  DG  A  16      -0.978  36.774 -37.384  0.00  0.00           N
ATOM    849  C5  DG  A  16      -1.379  36.779 -36.050  0.00  0.00           C
ATOM    850  C6  DG  A  16      -0.896  36.026 -34.947  0.00  0.00           C
ATOM    851  O6  DG  A  16       0.001  35.188 -34.921  0.00  0.00           O
ATOM    852  N1  DG  A  16      -1.588  36.344 -33.769  0.00  0.00           N
ATOM    853  C2  DG  A  16      -2.611  37.265 -33.669  0.00  0.00           C
ATOM    854  N2  DG  A  16      -3.143  37.422 -32.455  0.00  0.00           N
ATOM    855  N3  DG  A  16      -3.064  37.970 -34.704  0.00  0.00           N
ATOM    856  C4  DG  A  16      -2.405  37.675 -35.856  0.00  0.00           C
ATOM    857  P   DC  A  17      -4.873  43.205 -38.574  0.00  0.00           P
ATOM    858  O1P DC  A  17      -6.064  43.692 -39.308  0.00  0.00           O
ATOM    859  O2P DC  A  17      -3.597  43.225 -39.320  0.00  0.00           O
ATOM    860  O5' DC  A  17      -4.712  44.028 -37.211  0.00  0.00           O
ATOM    861  C5' DC  A  17      -5.436  43.594 -36.043  0.00  0.00           C
ATOM    862  C4' DC  A  17      -4.478  43.399 -34.883  0.00  0.00           C
ATOM    863  O4' DC  A  17      -3.703  42.168 -34.970  0.00  0.00           O
ATOM    864  C3' DC  A  17      -3.470  44.525 -34.655  0.00  0.00           C
ATOM    865  O3' DC  A  17      -3.280  44.694 -33.256  0.00  0.00           O
ATOM    866  C2' DC  A  17      -2.256  43.951 -35.386  0.00  0.00           C
ATOM    867  C1' DC  A  17      -2.364  42.575 -34.738  0.00  0.00           C
ATOM    868  N1  DC  A  17      -1.336  41.607 -35.217  0.00  0.00           N
ATOM    869  C2  DC  A  17      -0.798  40.721 -34.288  0.00  0.00           C
ATOM    870  O2  DC  A  17      -1.191  40.771 -33.117  0.00  0.00           O
ATOM    871  N3  DC  A  17       0.140  39.830 -34.705  0.00  0.00           N
ATOM    872  C4  DC  A  17       0.539  39.807 -35.981  0.00  0.00           C
ATOM    873  N4  DC  A  17       1.456  38.920 -36.338  0.00  0.00           N
ATOM    874  C5  DC  A  17      -0.006  40.717 -36.960  0.00  0.00           C
ATOM    875  C6  DC  A  17      -0.942  41.598 -36.525  0.00  0.00           C
ATOM    876  P   DG  A  18      -4.292  45.629 -32.443  0.00  0.00           P
ATOM    877  O1P DG  A  18      -5.581  44.924 -32.259  0.00  0.00           O
ATOM    878  O2P DG  A  18      -4.365  46.961 -33.086  0.00  0.00           O
ATOM    879  O5' DG  A  18      -3.543  45.754 -31.034  0.00  0.00           O
ATOM    880  C5' DG  A  18      -3.395  44.579 -30.215  0.00  0.00           C
ATOM    881  C4' DG  A  18      -2.068  44.621 -29.483  0.00  0.00           C
ATOM    882  O4' DG  A  18      -1.048  43.782 -30.099  0.00  0.00           O
ATOM    883  C3' DG  A  18      -1.446  46.007 -29.313  0.00  0.00           C
ATOM    884  O3' DG  A  18      -0.729  46.040 -28.086  0.00  0.00           O
ATOM    885  C2' DG  A  18      -0.561  46.054 -30.558  0.00  0.00           C
ATOM    886  C1' DG  A  18      -0.006  44.634 -30.544  0.00  0.00           C
ATOM    887  N9  DG  A  18       0.581  44.207 -31.846  0.00  0.00           N
ATOM    888  C8  DG  A  18       0.427  44.768 -33.096  0.00  0.00           C
ATOM    889  N7  DG  A  18       1.084  44.146 -34.044  0.00  0.00           N
ATOM    890  C5  DG  A  18       1.718  43.099 -33.376  0.00  0.00           C
ATOM    891  C6  DG  A  18       2.573  42.081 -33.874  0.00  0.00           C
ATOM    892  O6  DG  A  18       2.953  41.891 -35.027  0.00  0.00           O
ATOM    893  N1  DG  A  18       2.994  41.222 -32.851  0.00  0.00           N
ATOM    894  C2  DG  A  18       2.637  41.330 -31.521  0.00  0.00           C
ATOM    895  N2  DG  A  18       3.145  40.409 -30.700  0.00  0.00           N
ATOM    896  N3  DG  A  18       1.835  42.286 -31.054  0.00  0.00           N
ATOM    897  C4  DG  A  18       1.416  43.129 -32.035  0.00  0.00           C
ATOM    898  P   DC  A  19      -0.488  47.448 -27.368  0.00  0.00           P
ATOM    899  O1P DC  A  19      -1.649  47.773 -26.508  0.00  0.00           O
ATOM    900  O2P DC  A  19      -0.124  48.465 -28.378  0.00  0.00           O
ATOM    901  O5' DC  A  19       0.782  47.123 -26.452  0.00  0.00           O
ATOM    902  C5' DC  A  19       0.959  45.783 -25.951  0.00  0.00           C
ATOM    903  C4' DC  A  19       2.334  45.267 -26.324  0.00  0.00           C
ATOM    904  O4' DC  A  19       2.443  44.856 -27.718  0.00  0.00           O
ATOM    905  C3' DC  A  19       3.497  46.225 -26.069  0.00  0.00           C
ATOM    906  O3' DC  A  19       4.623  45.474 -25.630  0.00  0.00           O
ATOM    907  C2' DC  A  19       3.655  46.833 -27.465  0.00  0.00           C
ATOM    908  C1' DC  A  19       3.624  45.490 -28.187  0.00  0.00           C
ATOM    909  N1  DC  A  19       3.713  45.607 -29.670  0.00  0.00           N
ATOM    910  C2  DC  A  19       4.447  44.642 -30.351  0.00  0.00           C
ATOM    911  O2  DC  A  19       4.990  43.737 -29.707  0.00  0.00           O
ATOM    912  N3  DC  A  19       4.542  44.729 -31.705  0.00  0.00           N
ATOM    913  C4  DC  A  19       3.940  45.726 -32.366  0.00  0.00           C
ATOM    914  N4  DC  A  19       4.062  45.768 -33.685  0.00  0.00           N
ATOM    915  C5  DC  A  19       3.173  46.736 -31.678  0.00  0.00           C
ATOM    916  C6  DC  A  19       3.092  46.630 -30.326  0.00  0.00           C
ATOM    917  P   DG  A  20       4.760  45.119 -24.076  0.00  0.00           P
ATOM    918  O1P DG  A  20       3.809  44.042 -23.727  0.00  0.00           O
ATOM    919  O2P DG  A  20       4.661  46.359 -23.274  0.00  0.00           O
ATOM    920  O5' DG  A  20       6.257  44.555 -24.013  0.00  0.00           O
ATOM    921  C5' DG  A  20       6.569  43.327 -24.695  0.00  0.00           C
ATOM    922  C4' DG  A  20       7.974  43.393 -25.261  0.00  0.00           C
ATOM    923  O4' DG  A  20       8.003  43.678 -26.690  0.00  0.00           O
ATOM    924  C3' DG  A  20       8.914  44.400 -24.597  0.00  0.00           C
ATOM    925  O3' DG  A  20      10.238  43.887 -24.635  0.00  0.00           O
ATOM    926  C2' DG  A  20       8.684  45.612 -25.500  0.00  0.00           C
ATOM    927  C1' DG  A  20       8.656  44.927 -26.863  0.00  0.00           C
ATOM    928  N9  DG  A  20       8.046  45.760 -27.937  0.00  0.00           N
ATOM    929  C8  DG  A  20       7.259  46.885 -27.828  0.00  0.00           C
ATOM    930  N7  DG  A  20       6.881  47.387 -28.978  0.00  0.00           N
ATOM    931  C5  DG  A  20       7.457  46.532 -29.917  0.00  0.00           C
ATOM    932  C6  DG  A  20       7.403  46.562 -31.335  0.00  0.00           C
ATOM    933  O6  DG  A  20       6.825  47.362 -32.067  0.00  0.00           O
ATOM    934  N1  DG  A  20       8.132  45.504 -31.897  0.00  0.00           N
ATOM    935  C2  DG  A  20       8.822  44.543 -31.184  0.00  0.00           C
ATOM    936  N2  DG  A  20       9.454  43.617 -31.908  0.00  0.00           N
ATOM    937  N3  DG  A  20       8.872  44.517 -29.854  0.00  0.00           N
ATOM    938  C4  DG  A  20       8.171  45.535 -29.291  0.00  0.00           C
TER     939      DG  A  20
ATOM    940  P   DC  B  21      10.626  45.576 -41.473  0.00  0.00           P
ATOM    941  O1P DC  B  21      11.335  45.770 -42.759  0.00  0.00           O
ATOM    942  O2P DC  B  21       9.167  45.814 -41.492  0.00  0.00           O
ATOM    943  O5' DC  B  21      10.923  44.106 -40.916  0.00  0.00           O
ATOM    944  C5' DC  B  21      12.112  43.882 -40.134  0.00  0.00           C
ATOM    945  C4' DC  B  21      11.747  43.241 -38.809  0.00  0.00           C
ATOM    946  O4' DC  B  21      11.182  44.174 -37.846  0.00  0.00           O
ATOM    947  C3' DC  B  21      10.775  42.063 -38.885  0.00  0.00           C
ATOM    948  O3' DC  B  21      11.150  41.094 -37.914  0.00  0.00           O
ATOM    949  C2' DC  B  21       9.460  42.781 -38.577  0.00  0.00           C
ATOM    950  C1' DC  B  21      10.009  43.530 -37.369  0.00  0.00           C
ATOM    951  N1  DC  B  21       9.020  44.444 -36.732  0.00  0.00           N
ATOM    952  C2  DC  B  21       9.035  44.551 -35.345  0.00  0.00           C
ATOM    953  O2  DC  B  21       9.861  43.888 -34.703  0.00  0.00           O
ATOM    954  N3  DC  B  21       8.142  45.378 -34.743  0.00  0.00           N
ATOM    955  C4  DC  B  21       7.264  46.078 -35.473  0.00  0.00           C
ATOM    956  N4  DC  B  21       6.413  46.871 -34.841  0.00  0.00           N
ATOM    957  C5  DC  B  21       7.232  45.983 -36.913  0.00  0.00           C
ATOM    958  C6  DC  B  21       8.133  45.150 -37.493  0.00  0.00           C
ATOM    959  P   DG  B  22      12.267  40.011 -38.288  0.00  0.00           P
ATOM    960  O1P DG  B  22      13.602  40.652 -38.277  0.00  0.00           O
ATOM    961  O2P DG  B  22      11.888  39.320 -39.541  0.00  0.00           O
ATOM    962  O5' DG  B  22      12.149  38.996 -37.057  0.00  0.00           O
ATOM    963  C5' DG  B  22      12.510  39.452 -35.740  0.00  0.00           C
ATOM    964  C4' DG  B  22      11.605  38.814 -34.704  0.00  0.00           C
ATOM    965  O4' DG  B  22      10.549  39.705 -34.241  0.00  0.00           O
ATOM    966  C3' DG  B  22      10.923  37.513 -35.128  0.00  0.00           C
ATOM    967  O3' DG  B  22      10.772  36.681 -33.986  0.00  0.00           O
ATOM    968  C2' DG  B  22       9.609  38.070 -35.677  0.00  0.00           C
ATOM    969  C1' DG  B  22       9.309  39.130 -34.622  0.00  0.00           C
ATOM    970  N9  DG  B  22       8.307  40.144 -35.060  0.00  0.00           N
ATOM    971  C8  DG  B  22       7.860  40.433 -36.331  0.00  0.00           C
ATOM    972  N7  DG  B  22       6.965  41.390 -36.378  0.00  0.00           N
ATOM    973  C5  DG  B  22       6.810  41.761 -35.042  0.00  0.00           C
ATOM    974  C6  DG  B  22       5.974  42.751 -34.460  0.00  0.00           C
ATOM    975  O6  DG  B  22       5.188  43.516 -35.013  0.00  0.00           O
ATOM    976  N1  DG  B  22       6.130  42.797 -33.067  0.00  0.00           N
ATOM    977  C2  DG  B  22       6.979  41.992 -32.335  0.00  0.00           C
ATOM    978  N2  DG  B  22       6.981  42.193 -31.014  0.00  0.00           N
ATOM    979  N3  DG  B  22       7.762  41.065 -32.881  0.00  0.00           N
ATOM    980  C4  DG  B  22       7.625  41.007 -34.231  0.00  0.00           C
ATOM    981  P   DC  B  23      10.652  35.100 -34.189  0.00  0.00           P
ATOM    982  O1P DC  B  23      12.006  34.503 -34.240  0.00  0.00           O
ATOM    983  O2P DC  B  23       9.773  34.811 -35.342  0.00  0.00           O
ATOM    984  O5' DC  B  23       9.924  34.659 -32.834  0.00  0.00           O
ATOM    985  C5' DC  B  23      10.153  35.428 -31.637  0.00  0.00           C
ATOM    986  C4' DC  B  23       8.830  35.869 -31.043  0.00  0.00           C
ATOM    987  O4' DC  B  23       8.220  36.988 -31.750  0.00  0.00           O
ATOM    988  C3' DC  B  23       7.752  34.790 -30.940  0.00  0.00           C
ATOM    989  O3' DC  B  23       7.019  34.987 -29.738  0.00  0.00           O
ATOM    990  C2' DC  B  23       6.957  35.081 -32.213  0.00  0.00           C
ATOM    991  C1' DC  B  23       6.877  36.584 -31.965  0.00  0.00           C
ATOM    992  N1  DC  B  23       6.175  37.331 -33.047  0.00  0.00           N
ATOM    993  C2  DC  B  23       5.366  38.401 -32.675  0.00  0.00           C
ATOM    994  O2  DC  B  23       5.264  38.685 -31.475  0.00  0.00           O
ATOM    995  N3  DC  B  23       4.717  39.097 -33.645  0.00  0.00           N
ATOM    996  C4  DC  B  23       4.854  38.759 -34.934  0.00  0.00           C
ATOM    997  N4  DC  B  23       4.201  39.466 -35.842  0.00  0.00           N
ATOM    998  C5  DC  B  23       5.689  37.653 -35.339  0.00  0.00           C
ATOM    999  C6  DC  B  23       6.328  36.971 -34.356  0.00  0.00           C
ATOM   1000  P   DG  B  24       7.577  34.360 -28.375  0.00  0.00           P
ATOM   1001  O1P DG  B  24       8.728  35.158 -27.897  0.00  0.00           O
ATOM   1002  O2P DG  B  24       7.823  32.911 -28.561  0.00  0.00           O
ATOM   1003  O5' DG  B  24       6.330  34.571 -27.396  0.00  0.00           O
ATOM   1004  C5' DG  B  24       5.938  35.910 -27.045  0.00  0.00           C
ATOM   1005  C4' DG  B  24       4.430  35.991 -26.910  0.00  0.00           C
ATOM   1006  O4' DG  B  24       3.782  36.580 -28.076  0.00  0.00           O
ATOM   1007  C3' DG  B  24       3.715  34.668 -26.636  0.00  0.00           C
ATOM   1008  O3' DG  B  24       2.575  34.921 -25.829  0.00  0.00           O
ATOM   1009  C2' DG  B  24       3.387  34.243 -28.070  0.00  0.00           C
ATOM   1010  C1' DG  B  24       2.952  35.583 -28.651  0.00  0.00           C
ATOM   1011  N9  DG  B  24       2.948  35.615 -30.141  0.00  0.00           N
ATOM   1012  C8  DG  B  24       3.549  34.754 -31.032  0.00  0.00           C
ATOM   1013  N7  DG  B  24       3.352  35.065 -32.290  0.00  0.00           N
ATOM   1014  C5  DG  B  24       2.567  36.214 -32.228  0.00  0.00           C
ATOM   1015  C6  DG  B  24       2.033  37.014 -33.272  0.00  0.00           C
ATOM   1016  O6  DG  B  24       2.148  36.871 -34.487  0.00  0.00           O
ATOM   1017  N1  DG  B  24       1.292  38.090 -32.765  0.00  0.00           N
ATOM   1018  C2  DG  B  24       1.093  38.358 -31.426  0.00  0.00           C
ATOM   1019  N2  DG  B  24       0.354  39.436 -31.145  0.00  0.00           N
ATOM   1020  N3  DG  B  24       1.592  37.607 -30.445  0.00  0.00           N
ATOM   1021  C4  DG  B  24       2.315  36.559 -30.920  0.00  0.00           C
ATOM   1022  P   DC  B  25       1.992  33.742 -24.918  0.00  0.00           P
ATOM   1023  O1P DC  B  25       2.701  33.723 -23.619  0.00  0.00           O
ATOM   1024  O2P DC  B  25       1.999  32.476 -25.681  0.00  0.00           O
ATOM   1025  O5' DC  B  25       0.484  34.229 -24.697  0.00  0.00           O
ATOM   1026  C5' DC  B  25       0.201  35.641 -24.680  0.00  0.00           C
ATOM   1027  C4' DC  B  25      -0.888  35.964 -25.687  0.00  0.00           C
ATOM   1028  O4' DC  B  25      -0.418  35.983 -27.066  0.00  0.00           O
ATOM   1029  C3' DC  B  25      -2.108  35.044 -25.664  0.00  0.00           C
ATOM   1030  O3' DC  B  25      -3.272  35.821 -25.918  0.00  0.00           O
ATOM   1031  C2' DC  B  25      -1.740  34.081 -26.793  0.00  0.00           C
ATOM   1032  C1' DC  B  25      -1.353  35.184 -27.772  0.00  0.00           C
ATOM   1033  N1  DC  B  25      -0.859  34.672 -29.083  0.00  0.00           N
ATOM   1034  C2  DC  B  25      -1.212  35.380 -30.228  0.00  0.00           C
ATOM   1035  O2  DC  B  25      -1.914  36.393 -30.113  0.00  0.00           O
ATOM   1036  N3  DC  B  25      -0.773  34.931 -31.434  0.00  0.00           N
ATOM   1037  C4  DC  B  25      -0.015  33.831 -31.516  0.00  0.00           C
ATOM   1038  N4  DC  B  25       0.388  33.435 -32.713  0.00  0.00           N
ATOM   1039  C5  DC  B  25       0.361  33.084 -30.340  0.00  0.00           C
ATOM   1040  C6  DC  B  25      -0.088  33.548 -29.147  0.00  0.00           C
ATOM   1041  P   DG  B  26      -3.989  36.567 -24.697  0.00  0.00           P
ATOM   1042  O1P DG  B  26      -3.192  37.749 -24.303  0.00  0.00           O
ATOM   1043  O2P DG  B  26      -4.283  35.592 -23.623  0.00  0.00           O
ATOM   1044  O5' DG  B  26      -5.356  37.043 -25.378  0.00  0.00           O
ATOM   1045  C5' DG  B  26      -5.308  38.028 -26.427  0.00  0.00           C
ATOM   1046  C4' DG  B  26      -6.380  37.737 -27.460  0.00  0.00           C
ATOM   1047  O4' DG  B  26      -5.861  37.082 -28.655  0.00  0.00           O
ATOM   1048  C3' DG  B  26      -7.559  36.892 -26.977  0.00  0.00           C
ATOM   1049  O3' DG  B  26      -8.730  37.303 -27.667  0.00  0.00           O
ATOM   1050  C2' DG  B  26      -7.059  35.499 -27.361  0.00  0.00           C
ATOM   1051  C1' DG  B  26      -6.461  35.798 -28.731  0.00  0.00           C
ATOM   1052  N9  DG  B  26      -5.525  34.745 -29.218  0.00  0.00           N
ATOM   1053  C8  DG  B  26      -4.909  33.735 -28.515  0.00  0.00           C
ATOM   1054  N7  DG  B  26      -4.137  32.968 -29.247  0.00  0.00           N
ATOM   1055  C5  DG  B  26      -4.250  33.509 -30.526  0.00  0.00           C
ATOM   1056  C6  DG  B  26      -3.646  33.107 -31.745  0.00  0.00           C
ATOM   1057  O6  DG  B  26      -2.872  32.176 -31.950  0.00  0.00           O
ATOM   1058  N1  DG  B  26      -4.035  33.937 -32.806  0.00  0.00           N
ATOM   1059  C2  DG  B  26      -4.895  35.012 -32.703  0.00  0.00           C
ATOM   1060  N2  DG  B  26      -5.140  35.677 -33.835  0.00  0.00           N
ATOM   1061  N3  DG  B  26      -5.462  35.388 -31.559  0.00  0.00           N
ATOM   1062  C4  DG  B  26      -5.095  34.595 -30.519  0.00  0.00           C
ATOM   1063  P   DC  B  27     -10.157  37.045 -26.991  0.00  0.00           P
ATOM   1064  O1P DC  B  27     -10.492  38.174 -26.094  0.00  0.00           O
ATOM   1065  O2P DC  B  27     -10.182  35.699 -26.381  0.00  0.00           O
ATOM   1066  O5' DC  B  27     -11.122  37.074 -28.268  0.00  0.00           O
ATOM   1067  C5' DC  B  27     -10.763  37.893 -29.397  0.00  0.00           C
ATOM   1068  C4' DC  B  27     -10.747  37.057 -30.661  0.00  0.00           C
ATOM   1069  O4' DC  B  27      -9.565  36.213 -30.786  0.00  0.00           O
ATOM   1070  C3' DC  B  27     -11.951  36.139 -30.868  0.00  0.00           C
ATOM   1071  O3' DC  B  27     -12.272  36.107 -32.254  0.00  0.00           O
ATOM   1072  C2' DC  B  27     -11.383  34.824 -30.327  0.00  0.00           C
ATOM   1073  C1' DC  B  27     -10.076  34.928 -31.105  0.00  0.00           C
ATOM   1074  N1  DC  B  27      -9.132  33.806 -30.838  0.00  0.00           N
ATOM   1075  C2  DC  B  27      -8.379  33.326 -31.904  0.00  0.00           C
ATOM   1076  O2  DC  B  27      -8.523  33.844 -33.019  0.00  0.00           O
ATOM   1077  N3  DC  B  27      -7.512  32.303 -31.684  0.00  0.00           N
ATOM   1078  C4  DC  B  27      -7.385  31.770 -30.463  0.00  0.00           C
ATOM   1079  N4  DC  B  27      -6.527  30.775 -30.297  0.00  0.00           N
ATOM   1080  C5  DC  B  27      -8.157  32.255 -29.342  0.00  0.00           C
ATOM   1081  C6  DC  B  27      -9.016  33.275 -29.585  0.00  0.00           C
ATOM   1082  P   DG  B  28     -13.219  37.248 -32.857  0.00  0.00           P
ATOM   1083  O1P DG  B  28     -12.455  38.510 -32.983  0.00  0.00           O
ATOM   1084  O2P DG  B  28     -14.470  37.321 -32.069  0.00  0.00           O
ATOM   1085  O5' DG  B  28     -13.531  36.662 -34.312  0.00  0.00           O
ATOM   1086  C5' DG  B  28     -12.456  36.541 -35.262  0.00  0.00           C
ATOM   1087  C4' DG  B  28     -12.655  35.304 -36.115  0.00  0.00           C
ATOM   1088  O4' DG  B  28     -11.823  34.181 -35.697  0.00  0.00           O
ATOM   1089  C3' DG  B  28     -14.088  34.776 -36.199  0.00  0.00           C
ATOM   1090  O3' DG  B  28     -14.289  34.198 -37.481  0.00  0.00           O
ATOM   1091  C2' DG  B  28     -14.066  33.766 -35.050  0.00  0.00           C
ATOM   1092  C1' DG  B  28     -12.691  33.143 -35.272  0.00  0.00           C
ATOM   1093  N9  DG  B  28     -12.175  32.399 -34.088  0.00  0.00           N
ATOM   1094  C8  DG  B  28     -12.595  32.448 -32.777  0.00  0.00           C
ATOM   1095  N7  DG  B  28     -11.924  31.661 -31.972  0.00  0.00           N
ATOM   1096  C5  DG  B  28     -10.991  31.049 -32.807  0.00  0.00           C
ATOM   1097  C6  DG  B  28      -9.985  30.094 -32.509  0.00  0.00           C
ATOM   1098  O6  DG  B  28      -9.704  29.584 -31.428  0.00  0.00           O
ATOM   1099  N1  DG  B  28      -9.261  29.739 -33.656  0.00  0.00           N
ATOM   1100  C2  DG  B  28      -9.479  30.242 -34.924  0.00  0.00           C
ATOM   1101  N2  DG  B  28      -8.678  29.776 -35.886  0.00  0.00           N
ATOM   1102  N3  DG  B  28     -10.424  31.138 -35.203  0.00  0.00           N
ATOM   1103  C4  DG  B  28     -11.137  31.494 -34.101  0.00  0.00           C
ATOM   1104  P   DC  B  29     -15.776  34.107 -38.065  0.00  0.00           P
ATOM   1105  O1P DC  B  29     -16.111  35.369 -38.765  0.00  0.00           O
ATOM   1106  O2P DC  B  29     -16.706  33.691 -36.995  0.00  0.00           O
ATOM   1107  O5' DC  B  29     -15.624  32.926 -39.135  0.00  0.00           O
ATOM   1108  C5' DC  B  29     -14.356  32.736 -39.789  0.00  0.00           C
ATOM   1109  C4' DC  B  29     -13.892  31.303 -39.613  0.00  0.00           C
ATOM   1110  O4' DC  B  29     -13.350  31.024 -38.290  0.00  0.00           O
ATOM   1111  C3' DC  B  29     -14.943  30.225 -39.881  0.00  0.00           C
ATOM   1112  O3' DC  B  29     -14.312  29.115 -40.508  0.00  0.00           O
ATOM   1113  C2' DC  B  29     -15.416  29.951 -38.453  0.00  0.00           C
ATOM   1114  C1' DC  B  29     -14.008  29.836 -37.878  0.00  0.00           C
ATOM   1115  N1  DC  B  29     -13.980  29.595 -36.408  0.00  0.00           N
ATOM   1116  C2  DC  B  29     -12.999  28.742 -35.909  0.00  0.00           C
ATOM   1117  O2  DC  B  29     -12.200  28.225 -36.698  0.00  0.00           O
ATOM   1118  N3  DC  B  29     -12.957  28.508 -34.572  0.00  0.00           N
ATOM   1119  C4  DC  B  29     -13.841  29.088 -33.750  0.00  0.00           C
ATOM   1120  N4  DC  B  29     -13.758  28.829 -32.454  0.00  0.00           N
ATOM   1121  C5  DC  B  29     -14.865  29.975 -34.247  0.00  0.00           C
ATOM   1122  C6  DC  B  29     -14.890  30.195 -35.585  0.00  0.00           C
ATOM   1123  P   DG  B  30     -14.125  29.126 -42.097  0.00  0.00           P
ATOM   1124  O1P DG  B  30     -13.030  30.052 -42.462  0.00  0.00           O
ATOM   1125  O2P DG  B  30     -15.431  29.374 -42.749  0.00  0.00           O
ATOM   1126  O5' DG  B  30     -13.667  27.617 -42.372  0.00  0.00           O
ATOM   1127  C5' DG  B  30     -12.398  27.169 -41.859  0.00  0.00           C
ATOM   1128  C4' DG  B  30     -12.495  25.718 -41.433  0.00  0.00           C
ATOM   1129  O4' DG  B  30     -12.636  25.551 -39.992  0.00  0.00           O
ATOM   1130  C3' DG  B  30     -13.620  24.908 -42.078  0.00  0.00           C
ATOM   1131  O3' DG  B  30     -13.190  23.562 -42.228  0.00  0.00           O
ATOM   1132  C2' DG  B  30     -14.719  25.105 -41.032  0.00  0.00           C
ATOM   1133  C1' DG  B  30     -13.899  24.951 -39.754  0.00  0.00           C
ATOM   1134  N9  DG  B  30     -14.579  25.484 -38.541  0.00  0.00           N
ATOM   1135  C8  DG  B  30     -15.658  26.336 -38.451  0.00  0.00           C
ATOM   1136  N7  DG  B  30     -16.016  26.615 -37.220  0.00  0.00           N
ATOM   1137  C5  DG  B  30     -15.110  25.898 -36.440  0.00  0.00           C
ATOM   1138  C6  DG  B  30     -14.994  25.803 -35.030  0.00  0.00           C
ATOM   1139  O6  DG  B  30     -15.677  26.341 -34.162  0.00  0.00           O
ATOM   1140  N1  DG  B  30     -13.932  24.964 -34.660  0.00  0.00           N
ATOM   1141  C2  DG  B  30     -13.095  24.305 -35.538  0.00  0.00           C
ATOM   1142  N2  DG  B  30     -12.141  23.552 -34.985  0.00  0.00           N
ATOM   1143  N3  DG  B  30     -13.204  24.395 -36.862  0.00  0.00           N
ATOM   1144  C4  DG  B  30     -14.229  25.205 -37.237  0.00  0.00           C
ATOM   1145  P   DC  B  31     -13.868  22.653 -43.356  0.00  0.00           P
ATOM   1146  O1P DC  B  31     -13.160  22.848 -44.641  0.00  0.00           O
ATOM   1147  O2P DC  B  31     -15.327  22.892 -43.375  0.00  0.00           O
ATOM   1148  O5' DC  B  31     -13.572  21.183 -42.798  0.00  0.00           O
ATOM   1149  C5' DC  B  31     -12.383  20.960 -42.016  0.00  0.00           C
ATOM   1150  C4' DC  B  31     -12.748  20.317 -40.691  0.00  0.00           C
ATOM   1151  O4' DC  B  31     -13.313  21.252 -39.728  0.00  0.00           O
ATOM   1152  C3' DC  B  31     -13.720  19.140 -40.767  0.00  0.00           C
ATOM   1153  O3' DC  B  31     -13.344  18.172 -39.796  0.00  0.00           O
ATOM   1154  C2' DC  B  31     -15.035  19.858 -40.460  0.00  0.00           C
ATOM   1155  C1' DC  B  31     -14.485  20.608 -39.252  0.00  0.00           C
ATOM   1156  N1  DC  B  31     -15.474  21.522 -38.615  0.00  0.00           N
ATOM   1157  C2  DC  B  31     -15.459  21.627 -37.227  0.00  0.00           C
ATOM   1158  O2  DC  B  31     -14.634  20.965 -36.586  0.00  0.00           O
ATOM   1159  N3  DC  B  31     -16.352  22.456 -36.626  0.00  0.00           N
ATOM   1160  C4  DC  B  31     -17.230  23.156 -37.356  0.00  0.00           C
ATOM   1161  N4  DC  B  31     -18.082  23.949 -36.723  0.00  0.00           N
ATOM   1162  C5  DC  B  31     -17.262  23.060 -38.795  0.00  0.00           C
ATOM   1163  C6  DC  B  31     -16.362  22.227 -39.375  0.00  0.00           C
ATOM   1164  P   DG  B  32     -12.227  17.089 -40.171  0.00  0.00           P
ATOM   1165  O1P DG  B  32     -10.893  17.729 -40.160  0.00  0.00           O
ATOM   1166  O2P DG  B  32     -12.606  16.397 -41.423  0.00  0.00           O
ATOM   1167  O5' DG  B  32     -12.345  16.074 -38.939  0.00  0.00           O
ATOM   1168  C5' DG  B  32     -11.984  16.529 -37.622  0.00  0.00           C
ATOM   1169  C4' DG  B  32     -12.889  15.892 -36.587  0.00  0.00           C
ATOM   1170  O4' DG  B  32     -13.946  16.783 -36.123  0.00  0.00           O
ATOM   1171  C3' DG  B  32     -13.572  14.591 -37.011  0.00  0.00           C
ATOM   1172  O3' DG  B  32     -13.723  13.759 -35.869  0.00  0.00           O
ATOM   1173  C2' DG  B  32     -14.886  15.148 -37.559  0.00  0.00           C
ATOM   1174  C1' DG  B  32     -15.185  16.209 -36.505  0.00  0.00           C
ATOM   1175  N9  DG  B  32     -16.187  17.221 -36.942  0.00  0.00           N
ATOM   1176  C8  DG  B  32     -16.635  17.511 -38.213  0.00  0.00           C
ATOM   1177  N7  DG  B  32     -17.529  18.467 -38.260  0.00  0.00           N
ATOM   1178  C5  DG  B  32     -17.685  18.839 -36.924  0.00  0.00           C
ATOM   1179  C6  DG  B  32     -18.520  19.829 -36.343  0.00  0.00           C
ATOM   1180  O6  DG  B  32     -19.307  20.593 -36.895  0.00  0.00           O
ATOM   1181  N1  DG  B  32     -18.365  19.873 -34.950  0.00  0.00           N
ATOM   1182  C2  DG  B  32     -17.515  19.070 -34.217  0.00  0.00           C
ATOM   1183  N2  DG  B  32     -17.513  19.271 -32.896  0.00  0.00           N
ATOM   1184  N3  DG  B  32     -16.732  18.141 -34.763  0.00  0.00           N
ATOM   1185  C4  DG  B  32     -16.869  18.085 -36.113  0.00  0.00           C
ATOM   1186  P   DC  B  33     -13.842  12.177 -36.072  0.00  0.00           P
ATOM   1187  O1P DC  B  33     -12.489  11.580 -36.122  0.00  0.00           O
ATOM   1188  O2P DC  B  33     -14.721  11.890 -37.225  0.00  0.00           O
ATOM   1189  O5' DC  B  33     -14.571  11.738 -34.716  0.00  0.00           O
ATOM   1190  C5' DC  B  33     -14.341  12.505 -33.520  0.00  0.00           C
ATOM   1191  C4' DC  B  33     -15.664  12.947 -32.925  0.00  0.00           C
ATOM   1192  O4' DC  B  33     -16.275  14.066 -33.632  0.00  0.00           O
ATOM   1193  C3' DC  B  33     -16.742  11.868 -32.822  0.00  0.00           C
ATOM   1194  O3' DC  B  33     -17.476  12.065 -31.620  0.00  0.00           O
ATOM   1195  C2' DC  B  33     -17.536  12.159 -34.095  0.00  0.00           C
ATOM   1196  C1' DC  B  33     -17.618  13.662 -33.848  0.00  0.00           C
ATOM   1197  N1  DC  B  33     -18.320  14.409 -34.929  0.00  0.00           N
ATOM   1198  C2  DC  B  33     -19.128  15.479 -34.557  0.00  0.00           C
ATOM   1199  O2  DC  B  33     -19.230  15.762 -33.357  0.00  0.00           O
ATOM   1200  N3  DC  B  33     -19.777  16.175 -35.527  0.00  0.00           N
ATOM   1201  C4  DC  B  33     -19.640  15.837 -36.816  0.00  0.00           C
ATOM   1202  N4  DC  B  33     -20.294  16.545 -37.724  0.00  0.00           N
ATOM   1203  C5  DC  B  33     -18.806  14.730 -37.222  0.00  0.00           C
ATOM   1204  C6  DC  B  33     -18.168  14.049 -36.238  0.00  0.00           C
ATOM   1205  P   DG  B  34     -16.918  11.437 -30.258  0.00  0.00           P
ATOM   1206  O1P DG  B  34     -15.767  12.235 -29.779  0.00  0.00           O
ATOM   1207  O2P DG  B  34     -16.672   9.990 -30.444  0.00  0.00           O
ATOM   1208  O5' DG  B  34     -18.165  11.649 -29.279  0.00  0.00           O
ATOM   1209  C5' DG  B  34     -18.556  12.988 -28.927  0.00  0.00           C
ATOM   1210  C4' DG  B  34     -20.065  13.068 -28.793  0.00  0.00           C
ATOM   1211  O4' DG  B  34     -20.712  13.657 -29.958  0.00  0.00           O
ATOM   1212  C3' DG  B  34     -20.779  11.744 -28.520  0.00  0.00           C
ATOM   1213  O3' DG  B  34     -21.920  11.999 -27.711  0.00  0.00           O
ATOM   1214  C2' DG  B  34     -21.107  11.321 -29.952  0.00  0.00           C
ATOM   1215  C1' DG  B  34     -21.542  12.661 -30.533  0.00  0.00           C
ATOM   1216  N9  DG  B  34     -21.546  12.693 -32.024  0.00  0.00           N
ATOM   1217  C8  DG  B  34     -20.945  11.831 -32.915  0.00  0.00           C
ATOM   1218  N7  DG  B  34     -21.143  12.142 -34.173  0.00  0.00           N
ATOM   1219  C5  DG  B  34     -21.928  13.292 -34.111  0.00  0.00           C
ATOM   1220  C6  DG  B  34     -22.460  14.092 -35.155  0.00  0.00           C
ATOM   1221  O6  DG  B  34     -22.348  13.949 -36.369  0.00  0.00           O
ATOM   1222  N1  DG  B  34     -23.202  15.168 -34.647  0.00  0.00           N
ATOM   1223  C2  DG  B  34     -23.403  15.436 -33.308  0.00  0.00           C
ATOM   1224  N2  DG  B  34     -24.141  16.512 -33.027  0.00  0.00           N
ATOM   1225  N3  DG  B  34     -22.901  14.685 -32.327  0.00  0.00           N
ATOM   1226  C4  DG  B  34     -22.179  13.637 -32.803  0.00  0.00           C
ATOM   1227  P   DC  B  35     -22.502  10.820 -26.800  0.00  0.00           P
ATOM   1228  O1P DC  B  35     -21.794  10.801 -25.501  0.00  0.00           O
ATOM   1229  O2P DC  B  35     -22.496   9.553 -27.563  0.00  0.00           O
ATOM   1230  O5' DC  B  35     -24.011  11.307 -26.579  0.00  0.00           O
ATOM   1231  C5' DC  B  35     -24.294  12.719 -26.562  0.00  0.00           C
ATOM   1232  C4' DC  B  35     -25.382  13.041 -27.569  0.00  0.00           C
ATOM   1233  O4' DC  B  35     -24.911  13.061 -28.948  0.00  0.00           O
ATOM   1234  C3' DC  B  35     -26.603  12.122 -27.546  0.00  0.00           C
ATOM   1235  O3' DC  B  35     -27.768  12.898 -27.801  0.00  0.00           O
ATOM   1236  C2' DC  B  35     -26.235  11.158 -28.676  0.00  0.00           C
ATOM   1237  C1' DC  B  35     -25.847  12.261 -29.655  0.00  0.00           C
ATOM   1238  N1  DC  B  35     -25.354  11.750 -30.965  0.00  0.00           N
ATOM   1239  C2  DC  B  35     -25.706  12.457 -32.111  0.00  0.00           C
ATOM   1240  O2  DC  B  35     -26.409  13.470 -31.996  0.00  0.00           O
ATOM   1241  N3  DC  B  35     -25.267  12.009 -33.316  0.00  0.00           N
ATOM   1242  C4  DC  B  35     -24.510  10.909 -33.398  0.00  0.00           C
ATOM   1243  N4  DC  B  35     -24.106  10.511 -34.596  0.00  0.00           N
ATOM   1244  C5  DC  B  35     -24.132  10.161 -32.222  0.00  0.00           C
ATOM   1245  C6  DC  B  35     -24.582  10.626 -31.029  0.00  0.00           C
ATOM   1246  P   DG  B  36     -28.484  13.645 -26.579  0.00  0.00           P
ATOM   1247  O1P DG  B  36     -27.687  14.828 -26.185  0.00  0.00           O
ATOM   1248  O2P DG  B  36     -28.778  12.670 -25.506  0.00  0.00           O
ATOM   1249  O5' DG  B  36     -29.852  14.121 -27.260  0.00  0.00           O
ATOM   1250  C5' DG  B  36     -29.803  15.104 -28.311  0.00  0.00           C
ATOM   1251  C4' DG  B  36     -30.874  14.815 -29.342  0.00  0.00           C
ATOM   1252  O4' DG  B  36     -30.355  14.158 -30.537  0.00  0.00           O
ATOM   1253  C3' DG  B  36     -32.053  13.969 -28.860  0.00  0.00           C
ATOM   1254  O3' DG  B  36     -33.225  14.379 -29.550  0.00  0.00           O
ATOM   1255  C2' DG  B  36     -31.554  12.576 -29.243  0.00  0.00           C
ATOM   1256  C1' DG  B  36     -30.955  12.876 -30.613  0.00  0.00           C
ATOM   1257  N9  DG  B  36     -30.020  11.822 -31.101  0.00  0.00           N
ATOM   1258  C8  DG  B  36     -29.402  10.812 -30.397  0.00  0.00           C
ATOM   1259  N7  DG  B  36     -28.632  10.045 -31.129  0.00  0.00           N
ATOM   1260  C5  DG  B  36     -28.746  10.586 -32.408  0.00  0.00           C
ATOM   1261  C6  DG  B  36     -28.140  10.185 -33.627  0.00  0.00           C
ATOM   1262  O6  DG  B  36     -27.366   9.253 -33.832  0.00  0.00           O
ATOM   1263  N1  DG  B  36     -28.529  11.014 -34.688  0.00  0.00           N
ATOM   1264  C2  DG  B  36     -29.390  12.089 -34.585  0.00  0.00           C
ATOM   1265  N2  DG  B  36     -29.635  12.755 -35.717  0.00  0.00           N
ATOM   1266  N3  DG  B  36     -29.957  12.465 -33.441  0.00  0.00           N
ATOM   1267  C4  DG  B  36     -29.590  11.672 -32.402  0.00  0.00           C
ATOM   1268  P   DC  B  37     -34.652  14.122 -28.874  0.00  0.00           P
ATOM   1269  O1P DC  B  37     -34.986  15.251 -27.976  0.00  0.00           O
ATOM   1270  O2P DC  B  37     -34.678  12.777 -28.263  0.00  0.00           O
ATOM   1271  O5' DC  B  37     -35.617  14.151 -30.150  0.00  0.00           O
ATOM   1272  C5' DC  B  37     -35.257  14.971 -31.280  0.00  0.00           C
ATOM   1273  C4' DC  B  37     -35.241  14.133 -32.543  0.00  0.00           C
ATOM   1274  O4' DC  B  37     -34.059  13.291 -32.668  0.00  0.00           O
ATOM   1275  C3' DC  B  37     -36.446  13.216 -32.751  0.00  0.00           C
ATOM   1276  O3' DC  B  37     -36.766  13.185 -34.136  0.00  0.00           O
ATOM   1277  C2' DC  B  37     -35.878  11.902 -32.209  0.00  0.00           C
ATOM   1278  C1' DC  B  37     -34.570  12.005 -32.987  0.00  0.00           C
ATOM   1279  N1  DC  B  37     -33.625  10.884 -32.720  0.00  0.00           N
ATOM   1280  C2  DC  B  37     -32.873  10.403 -33.787  0.00  0.00           C
ATOM   1281  O2  DC  B  37     -33.017  10.921 -34.901  0.00  0.00           O
ATOM   1282  N3  DC  B  37     -32.006   9.380 -33.566  0.00  0.00           N
ATOM   1283  C4  DC  B  37     -31.880   8.847 -32.345  0.00  0.00           C
ATOM   1284  N4  DC  B  37     -31.021   7.852 -32.180  0.00  0.00           N
ATOM   1285  C5  DC  B  37     -32.650   9.332 -31.224  0.00  0.00           C
ATOM   1286  C6  DC  B  37     -33.511  10.353 -31.467  0.00  0.00           C
ATOM   1287  P   DG  B  38     -37.713  14.327 -34.739  0.00  0.00           P
ATOM   1288  O1P DG  B  38     -36.950  15.588 -34.865  0.00  0.00           O
ATOM   1289  O2P DG  B  38     -38.965  14.398 -33.952  0.00  0.00           O
ATOM   1290  O5' DG  B  38     -38.026  13.739 -36.195  0.00  0.00           O
ATOM   1291  C5' DG  B  38     -36.951  13.618 -37.144  0.00  0.00           C
ATOM   1292  C4' DG  B  38     -37.150  12.380 -37.997  0.00  0.00           C
ATOM   1293  O4' DG  B  38     -36.318  11.259 -37.579  0.00  0.00           O
ATOM   1294  C3' DG  B  38     -38.582  11.853 -38.081  0.00  0.00           C
ATOM   1295  O3' DG  B  38     -38.784  11.275 -39.363  0.00  0.00           O
ATOM   1296  C2' DG  B  38     -38.560  10.844 -36.933  0.00  0.00           C
ATOM   1297  C1' DG  B  38     -37.185  10.220 -37.154  0.00  0.00           C
ATOM   1298  N9  DG  B  38     -36.669   9.477 -35.971  0.00  0.00           N
ATOM   1299  C8  DG  B  38     -37.089   9.526 -34.659  0.00  0.00           C
ATOM   1300  N7  DG  B  38     -36.418   8.739 -33.854  0.00  0.00           N
ATOM   1301  C5  DG  B  38     -35.486   8.127 -34.690  0.00  0.00           C
ATOM   1302  C6  DG  B  38     -34.480   7.172 -34.391  0.00  0.00           C
ATOM   1303  O6  DG  B  38     -34.199   6.662 -33.310  0.00  0.00           O
ATOM   1304  N1  DG  B  38     -33.755   6.817 -35.539  0.00  0.00           N
ATOM   1305  C2  DG  B  38     -33.974   7.319 -36.807  0.00  0.00           C
ATOM   1306  N2  DG  B  38     -33.173   6.854 -37.768  0.00  0.00           N
ATOM   1307  N3  DG  B  38     -34.919   8.216 -37.085  0.00  0.00           N
ATOM   1308  C4  DG  B  38     -35.631   8.571 -35.984  0.00  0.00           C
ATOM   1309  P   DC  B  39     -40.270  11.186 -39.948  0.00  0.00           P
ATOM   1310  O1P DC  B  39     -40.605  12.446 -40.647  0.00  0.00           O
ATOM   1311  O2P DC  B  39     -41.201  10.770 -38.878  0.00  0.00           O
ATOM   1312  O5' DC  B  39     -40.119  10.004 -41.017  0.00  0.00           O
ATOM   1313  C5' DC  B  39     -38.850   9.813 -41.671  0.00  0.00           C
ATOM   1314  C4' DC  B  39     -38.387   8.381 -41.496  0.00  0.00           C
ATOM   1315  O4' DC  B  39     -37.845   8.102 -40.172  0.00  0.00           O
ATOM   1316  C3' DC  B  39     -39.437   7.303 -41.763  0.00  0.00           C
ATOM   1317  O3' DC  B  39     -38.808   6.193 -42.390  0.00  0.00           O
ATOM   1318  C2' DC  B  39     -39.910   7.029 -40.335  0.00  0.00           C
ATOM   1319  C1' DC  B  39     -38.503   6.913 -39.760  0.00  0.00           C
ATOM   1320  N1  DC  B  39     -38.475   6.672 -38.290  0.00  0.00           N
ATOM   1321  C2  DC  B  39     -37.495   5.820 -37.792  0.00  0.00           C
ATOM   1322  O2  DC  B  39     -36.695   5.303 -38.581  0.00  0.00           O
ATOM   1323  N3  DC  B  39     -37.451   5.586 -36.454  0.00  0.00           N
ATOM   1324  C4  DC  B  39     -38.336   6.165 -35.632  0.00  0.00           C
ATOM   1325  N4  DC  B  39     -38.252   5.905 -34.336  0.00  0.00           N
ATOM   1326  C5  DC  B  39     -39.359   7.053 -36.129  0.00  0.00           C
ATOM   1327  C6  DC  B  39     -39.385   7.273 -37.467  0.00  0.00           C
ATOM   1328  P   DG  B  40     -38.619   6.203 -43.980  0.00  0.00           P
ATOM   1329  O1P DG  B  40     -37.524   7.129 -44.345  0.00  0.00           O
ATOM   1330  O2P DG  B  40     -39.925   6.452 -44.632  0.00  0.00           O
ATOM   1331  O5' DG  B  40     -38.160   4.695 -44.254  0.00  0.00           O
ATOM   1332  C5' DG  B  40     -36.892   4.248 -43.741  0.00  0.00           C
ATOM   1333  C4' DG  B  40     -36.989   2.796 -43.316  0.00  0.00           C
ATOM   1334  O4' DG  B  40     -37.130   2.629 -41.874  0.00  0.00           O
ATOM   1335  C3' DG  B  40     -38.115   1.986 -43.961  0.00  0.00           C
ATOM   1336  O3' DG  B  40     -37.685   0.640 -44.110  0.00  0.00           O
ATOM   1337  C2' DG  B  40     -39.213   2.182 -42.914  0.00  0.00           C
ATOM   1338  C1' DG  B  40     -38.394   2.029 -41.636  0.00  0.00           C
ATOM   1339  N9  DG  B  40     -39.073   2.562 -40.423  0.00  0.00           N
ATOM   1340  C8  DG  B  40     -40.153   3.415 -40.333  0.00  0.00           C
ATOM   1341  N7  DG  B  40     -40.511   3.693 -39.102  0.00  0.00           N
ATOM   1342  C5  DG  B  40     -39.604   2.976 -38.323  0.00  0.00           C
ATOM   1343  C6  DG  B  40     -39.488   2.881 -36.912  0.00  0.00           C
ATOM   1344  O6  DG  B  40     -40.172   3.418 -36.045  0.00  0.00           O
ATOM   1345  N1  DG  B  40     -38.427   2.042 -36.542  0.00  0.00           N
ATOM   1346  C2  DG  B  40     -37.589   1.383 -37.420  0.00  0.00           C
ATOM   1347  N2  DG  B  40     -36.636   0.629 -36.867  0.00  0.00           N
ATOM   1348  N3  DG  B  40     -37.699   1.472 -38.744  0.00  0.00           N
ATOM   1349  C4  DG  B  40     -38.723   2.283 -39.119  0.00  0.00           C
CONECT  539  538  535  540
CONECT  541  543  540  542
CONECT  538  536  539
CONECT  536  534  538  537
CONECT  544  546  543  545
CONECT  534  533  536  535
CONECT  546  544  547
CONECT  533  532  534
CONECT  547  546  540
CONECT  540  547  539  541
CONECT  543  544  541
CONECT  545  544
CONECT  530  529
CONECT  542  541
CONECT  531  529
CONECT  537  548  536
CONECT  535  534  539
CONECT  532  533  529
CONECT  529  532  530  531
CONECT  558  557  559  554
CONECT  566  567  568  565
CONECT  557  555  558
CONECT  555  557  553  556
CONECT  569  559  562  568
CONECT  553  554  555  552
CONECT  562  561  563  569
CONECT  552  551  553
CONECT  563  562  564  565
CONECT  560  561  559
CONECT  565  563  566
CONECT  567  566
CONECT  568  566  569
CONECT  561  562  560
CONECT  559  569  560  558
CONECT  549  548
CONECT  550  548
CONECT  556  570  555
CONECT  554  553  558
CONECT  551  552  548
CONECT  564  563
CONECT  548  551  550  549  537
CONECT  580  576  579  581
CONECT  582  581  583  584
CONECT  579  577  580
CONECT  577  575  578  579
CONECT  585  586  587  584
CONECT  575  576  577  574
CONECT  587  585  588
CONECT  574  575  573
CONECT  588  587  581
CONECT  581  582  580  588
CONECT  584  582  585
CONECT  586  585
CONECT  571  570
CONECT  583  582
CONECT  572  570
CONECT  578  577  589
CONECT  576  575  580
CONECT  573  570  574
CONECT  570  571  573  556  572
CONECT  599  600  595  598
CONECT  607  606  609  608
CONECT  598  599  596
CONECT  596  594  597  598
CONECT  610  600  603  609
CONECT  594  593  595  596
CONECT  603  602  604  610
CONECT  593  594  592
CONECT  604  603  605  606
CONECT  601  600  602
CONECT  606  604  607
CONECT  608  607
CONECT  609  607  610
CONECT  602  601  603
CONECT  600  599  601  610
CONECT  590  589
CONECT  591  589
CONECT  597  596  611
CONECT  595  594  599
CONECT  592  593  589
CONECT  605  604
CONECT  589  590  578  591  592
CONECT  621  622  620  617
CONECT  623  622  624  625
CONECT  620  618  621
CONECT  618  620  616  619
CONECT  626  628  627  625
CONECT  616  615  617  618
CONECT  628  629  626
CONECT  615  614  616
CONECT  629  622  628
CONECT  622  629  623  621
CONECT  625  623  626
CONECT  627  626
CONECT  612  611
CONECT  624  623
CONECT  613  611
CONECT  619  618  630
CONECT  617  616  621
CONECT  614  615  611
CONECT  611  597  614  613  612
CONECT  640  641  636  639
CONECT  648  650  647  649
CONECT  639  640  637
CONECT  637  638  635  639
CONECT  651  644  650  641
CONECT  635  634  636  637
CONECT  644  645  643  651
CONECT  634  635  633
CONECT  645  646  644  647
CONECT  642  641  643
CONECT  647  648  645
CONECT  649  648
CONECT  650  648  651
CONECT  643  642  644
CONECT  641  642  640  651
CONECT  631  630
CONECT  632  630
CONECT  638  652  637
CONECT  636  640  635
CONECT  633  634  630
CONECT  646  645
CONECT  630  631  633  619  632
CONECT  662  663  661  658
CONECT  664  663  666  665
CONECT  661  659  662
CONECT  659  657  661  660
CONECT  667  666  669  668
CONECT  657  659  656  658
CONECT  669  667  670
CONECT  656  657  655
CONECT  670  663  669
CONECT  663  662  664  670
CONECT  666  664  667
CONECT  668  667
CONECT  653  652
CONECT  665  664
CONECT  654  652
CONECT  660  659  671
CONECT  658  662  657
CONECT  655  656  652
CONECT  652  638  655  653  654
CONECT  681  677  680  682
CONECT  689  688  690  691
CONECT  680  678  681
CONECT  678  679  680  676
CONECT  692  685  682  691
CONECT  676  677  678  675
CONECT  685  692  686  684
CONECT  675  674  676
CONECT  686  685  687  688
CONECT  683  684  682
CONECT  688  686  689
CONECT  690  689
CONECT  691  692  689
CONECT  684  685  683
CONECT  682  692  681  683
CONECT  672  671
CONECT  673  671
CONECT  679  678  693
CONECT  677  681  676
CONECT  674  671  675
CONECT  687  686
CONECT  671  660  674  673  672
CONECT  703  699  702  704
CONECT  705  707  706  704
CONECT  702  703  700
CONECT  700  698  701  702
CONECT  708  707  710  709
CONECT  698  699  697  700
CONECT  710  711  708
CONECT  697  698  696
CONECT  711  710  704
CONECT  704  703  711  705
CONECT  707  708  705
CONECT  709  708
CONECT  694  693
CONECT  706  705
CONECT  695  693
CONECT  701  712  700
CONECT  699  698  703
CONECT  696  693  697
CONECT  693  679  696  694  695
CONECT  722  723  721  718
CONECT  730  729  731  732
CONECT  721  719  722
CONECT  719  720  717  721
CONECT  733  723  726  732
CONECT  717  719  716  718
CONECT  726  725  727  733
CONECT  716  715  717
CONECT  727  726  728  729
CONECT  724  723  725
CONECT  729  727  730
CONECT  731  730
CONECT  732  730  733
CONECT  725  726  724
CONECT  723  722  724  733
CONECT  713  712
CONECT  714  712
CONECT  720  719  734
CONECT  718  722  717
CONECT  715  716  712
CONECT  728  727
CONECT  712  713  714  715  701
CONECT  744  743  745  740
CONECT  746  748  745  747
CONECT  743  741  744
CONECT  741  742  739  743
CONECT  749  750  748  751
CONECT  739  741  740  738
CONECT  751  749  752
CONECT  738  739  737
CONECT  752  751  745
CONECT  745  746  744  752
CONECT  748  746  749
CONECT  750  749
CONECT  735  734
CONECT  747  746
CONECT  736  734
CONECT  742  741  753
CONECT  740  739  744
CONECT  737  734  738
CONECT  734  720  735  736  737
CONECT  763  759  762  764
CONECT  771  772  773  770
CONECT  762  763  760
CONECT  760  758  761  762
CONECT  774  773  767  764
CONECT  758  759  757  760
CONECT  767  768  774  766
CONECT  757  758  756
CONECT  768  770  767  769
CONECT  765  766  764
CONECT  770  768  771
CONECT  772  771
CONECT  773  771  774
CONECT  766  765  767
CONECT  764  774  763  765
CONECT  754  753
CONECT  755  753
CONECT  761  760  775
CONECT  759  758  763
CONECT  756  757  753
CONECT  769  768
CONECT  753  755  742  754  756
CONECT  785  784  781  786
CONECT  787  789  786  788
CONECT  784  785  782
CONECT  782  783  784  780
CONECT  790  789  791  792
CONECT  780  782  779  781
CONECT  792  790  793
CONECT  779  778  780
CONECT  793  792  786
CONECT  786  785  787  793
CONECT  789  790  787
CONECT  791  790
CONECT  776  775
CONECT  788  787
CONECT  777  775
CONECT  783  782  794
CONECT  781  785  780
CONECT  778  775  779
CONECT  775  761  776  778  777
CONECT  804  800  805  803
CONECT  812  813  814  811
CONECT  803  801  804
CONECT  801  799  802  803
CONECT  815  808  814  805
CONECT  799  798  800  801
CONECT  808  809  807  815
CONECT  798  797  799
CONECT  809  810  808  811
CONECT  806  807  805
CONECT  811  809  812
CONECT  813  812
CONECT  814  815  812
CONECT  807  808  806
CONECT  805  815  806  804
CONECT  795  794
CONECT  796  794
CONECT  802  816  801
CONECT  800  799  804
CONECT  797  794  798
CONECT  810  809
CONECT  794  783  795  796  797
CONECT  826  822  825  827
CONECT  828  829  830  827
CONECT  825  826  823
CONECT  823  821  824  825
CONECT  831  830  832  833
CONECT  821  822  820  823
CONECT  833  831  834
CONECT  820  819  821
CONECT  834  827  833
CONECT  827  834  826  828
CONECT  830  831  828
CONECT  832  831
CONECT  817  816
CONECT  829  828
CONECT  818  816
CONECT  824  835  823
CONECT  822  821  826
CONECT  819  820  816
CONECT  816  819  817  818  802
CONECT  845  846  841  844
CONECT  853  852  855  854
CONECT  844  842  845
CONECT  842  840  843  844
CONECT  856  849  855  846
CONECT  840  842  841  839
CONECT  849  850  848  856
CONECT  839  840  838
CONECT  850  852  849  851
CONECT  847  846  848
CONECT  852  850  853
CONECT  854  853
CONECT  855  853  856
CONECT  848  849  847
CONECT  846  856  845  847
CONECT  836  835
CONECT  837  835
CONECT  843  857  842
CONECT  841  840  845
CONECT  838  835  839
CONECT  851  850
CONECT  835  824  837  838  836
CONECT  867  866  868  863
CONECT  869  868  870  871
CONECT  866  867  864
CONECT  864  866  865  862
CONECT  872  873  871  874
CONECT  862  861  863  864
CONECT  874  872  875
CONECT  861  860  862
CONECT  875  868  874
CONECT  868  869  867  875
CONECT  871  869  872
CONECT  873  872
CONECT  858  857
CONECT  870  869
CONECT  859  857
CONECT  865  864  876
CONECT  863  862  867
CONECT  860  857  861
CONECT  857  858  843  860  859
CONECT  886  887  882  885
CONECT  894  893  895  896
CONECT  885  886  883
CONECT  883  881  884  885
CONECT  897  887  896  890
CONECT  881  880  882  883
CONECT  890  891  889  897
CONECT  880  881  879
CONECT  891  893  892  890
CONECT  888  889  887
CONECT  893  891  894
CONECT  895  894
CONECT  896  894  897
CONECT  889  888  890
CONECT  887  888  886  897
CONECT  877  876
CONECT  878  876
CONECT  884  883  898
CONECT  882  881  886
CONECT  879  880  876
CONECT  892  891
CONECT  876  865  877  879  878
CONECT  908  907  904  909
CONECT  910  912  911  909
CONECT  907  908  905
CONECT  905  906  907  903
CONECT  913  914  915  912
CONECT  903  904  902  905
CONECT  915  916  913
CONECT  902  901  903
CONECT  916  915  909
CONECT  909  916  908  910
CONECT  912  913  910
CONECT  914  913
CONECT  899  898
CONECT  911  910
CONECT  900  898
CONECT  906  905  917
CONECT  904  903  908
CONECT  901  902  898
CONECT  898  901  899  900  884
CONECT  927  926  928  923
CONECT  935  937  936  934
CONECT  926  924  927
CONECT  924  926  922  925
CONECT  938  928  931  937
CONECT  922  921  924  923
CONECT  931  930  932  938
CONECT  921  920  922
CONECT  932  931  933  934
CONECT  929  928  930
CONECT  934  932  935
CONECT  936  935
CONECT  937  935  938
CONECT  930  929  931
CONECT  928  927  929  938
CONECT  918  917
CONECT  919  917
CONECT  925  924
CONECT  923  927  922
CONECT  920  921  917
CONECT  933  932
CONECT  917  906  918  920  919
CONECT  950  949  946  951
CONECT  952  954  951  953
CONECT  949  950  947
CONECT  947  948  949  945
CONECT  955  956  954  957
CONECT  945  944  946  947
CONECT  957  955  958
CONECT  944  943  945
CONECT  958  951  957
CONECT  951  950  958  952
CONECT  954  955  952
CONECT  956  955
CONECT  941  940
CONECT  953  952
CONECT  942  940
CONECT  948  959  947
CONECT  946  950  945
CONECT  943  940  944
CONECT  940  942  941  943
CONECT  969  965  968  970
CONECT  977  979  978  976
CONECT  968  969  966
CONECT  966  968  964  967
CONECT  980  979  973  970
CONECT  964  965  963  966
CONECT  973  972  974  980
CONECT  963  962  964
CONECT  974  973  976  975
CONECT  971  972  970
CONECT  976  974  977
CONECT  978  977
CONECT  979  980  977
CONECT  972  973  971
CONECT  970  969  971  980
CONECT  960  959
CONECT  961  959
CONECT  967  981  966
CONECT  965  969  964
CONECT  962  963  959
CONECT  975  974
CONECT  959  961  948  962  960
CONECT  991  990  987  992
CONECT  993  994  995  992
CONECT  990  988  991
CONECT  988  986  990  989
CONECT  996  995  997  998
CONECT  986  985  987  988
CONECT  998  996  999
CONECT  985  986  984
CONECT  999  992  998
CONECT  992  993  991  999
CONECT  995  996  993
CONECT  997  996
CONECT  982  981
CONECT  994  993
CONECT  983  981
CONECT  989  988 1000
CONECT  987  986  991
CONECT  984  981  985
CONECT  981  982  983  984  967
CONECT 1010 1011 1009 1006
CONECT 1018 1019 1020 1017
CONECT 1009 1007 1010
CONECT 1007 1009 1008 1005
CONECT 1021 1011 1014 1020
CONECT 1005 1007 1006 1004
CONECT 1014 1013 1021 1015
CONECT 1004 1005 1003
CONECT 1015 1014 1017 1016
CONECT 1012 1011 1013
CONECT 1017 1015 1018
CONECT 1019 1018
CONECT 1020 1021 1018
CONECT 1013 1014 1012
CONECT 1011 1012 1021 1010
CONECT 1001 1000
CONECT 1002 1000
CONECT 1008 1007 1022
CONECT 1006 1005 1010
CONECT 1003 1000 1004
CONECT 1016 1015
CONECT 1000  989 1001 1002 1003
CONECT 1032 1033 1028 1031
CONECT 1034 1033 1035 1036
CONECT 1031 1032 1029
CONECT 1029 1030 1027 1031
CONECT 1037 1039 1038 1036
CONECT 1027 1026 1028 1029
CONECT 1039 1037 1040
CONECT 1026 1025 1027
CONECT 1040 1033 1039
CONECT 1033 1034 1032 1040
CONECT 1036 1034 1037
CONECT 1038 1037
CONECT 1023 1022
CONECT 1035 1034
CONECT 1024 1022
CONECT 1030 1029 1041
CONECT 1028 1032 1027
CONECT 1025 1026 1022
CONECT 1022 1025 1008 1024 1023
CONECT 1051 1047 1050 1052
CONECT 1059 1060 1061 1058
CONECT 1050 1051 1048
CONECT 1048 1046 1049 1050
CONECT 1062 1055 1061 1052
CONECT 1046 1047 1048 1045
CONECT 1055 1062 1054 1056
CONECT 1045 1044 1046
CONECT 1056 1055 1057 1058
CONECT 1053 1054 1052
CONECT 1058 1056 1059
CONECT 1060 1059
CONECT 1061 1062 1059
CONECT 1054 1055 1053
CONECT 1052 1051 1062 1053
CONECT 1042 1041
CONECT 1043 1041
CONECT 1049 1063 1048
CONECT 1047 1046 1051
CONECT 1044 1045 1041
CONECT 1057 1056
CONECT 1041 1030 1044 1042 1043
CONECT 1073 1074 1072 1069
CONECT 1075 1077 1076 1074
CONECT 1072 1070 1073
CONECT 1070 1072 1071 1068
CONECT 1078 1079 1080 1077
CONECT 1068 1070 1067 1069
CONECT 1080 1078 1081
CONECT 1067 1066 1068
CONECT 1081 1080 1074
CONECT 1074 1075 1073 1081
CONECT 1077 1075 1078
CONECT 1079 1078
CONECT 1064 1063
CONECT 1076 1075
CONECT 1065 1063
CONECT 1071 1070 1082
CONECT 1069 1073 1068
CONECT 1066 1063 1067
CONECT 1063 1064 1065 1049 1066
CONECT 1092 1091 1088 1093
CONECT 1100 1099 1102 1101
CONECT 1091 1089 1092
CONECT 1089 1091 1087 1090
CONECT 1103 1096 1102 1093
CONECT 1087 1089 1086 1088
CONECT 1096 1095 1097 1103
CONECT 1086 1085 1087
CONECT 1097 1099 1096 1098
CONECT 1094 1095 1093
CONECT 1099 1100 1097
CONECT 1101 1100
CONECT 1102 1100 1103
CONECT 1095 1096 1094
CONECT 1093 1094 1092 1103
CONECT 1083 1082
CONECT 1084 1082
CONECT 1090 1089 1104
CONECT 1088 1092 1087
CONECT 1085 1082 1086
CONECT 1098 1097
CONECT 1082 1085 1083 1084 1071
CONECT 1114 1115 1113 1110
CONECT 1116 1115 1117 1118
CONECT 1113 1114 1111
CONECT 1111 1113 1112 1109
CONECT 1119 1118 1121 1120
CONECT 1109 1111 1108 1110
CONECT 1121 1119 1122
CONECT 1108 1109 1107
CONECT 1122 1115 1121
CONECT 1115 1114 1116 1122
CONECT 1118 1116 1119
CONECT 1120 1119
CONECT 1105 1104
CONECT 1117 1116
CONECT 1106 1104
CONECT 1112 1123 1111
CONECT 1110 1114 1109
CONECT 1107 1108 1104
CONECT 1104 1105 1106 1090 1107
CONECT 1133 1129 1132 1134
CONECT 1141 1143 1142 1140
CONECT 1132 1130 1133
CONECT 1130 1128 1132 1131
CONECT 1144 1143 1134 1137
CONECT 1128 1127 1129 1130
CONECT 1137 1138 1144 1136
CONECT 1127 1128 1126
CONECT 1138 1137 1140 1139
CONECT 1135 1134 1136
CONECT 1140 1141 1138
CONECT 1142 1141
CONECT 1143 1141 1144
CONECT 1136 1137 1135
CONECT 1134 1133 1135 1144
CONECT 1124 1123
CONECT 1125 1123
CONECT 1131 1130 1145
CONECT 1129 1128 1133
CONECT 1126 1123 1127
CONECT 1139 1138
CONECT 1123 1125 1112 1124 1126
CONECT 1155 1151 1154 1156
CONECT 1157 1156 1158 1159
CONECT 1154 1152 1155
CONECT 1152 1154 1150 1153
CONECT 1160 1162 1159 1161
CONECT 1150 1152 1151 1149
CONECT 1162 1160 1163
CONECT 1149 1150 1148
CONECT 1163 1162 1156
CONECT 1156 1157 1155 1163
CONECT 1159 1160 1157
CONECT 1161 1160
CONECT 1146 1145
CONECT 1158 1157
CONECT 1147 1145
CONECT 1153 1152 1164
CONECT 1151 1155 1150
CONECT 1148 1149 1145
CONECT 1145 1131 1146 1147 1148
CONECT 1174 1173 1170 1175
CONECT 1182 1183 1181 1184
CONECT 1173 1171 1174
CONECT 1171 1169 1173 1172
CONECT 1185 1175 1178 1184
CONECT 1169 1171 1170 1168
CONECT 1178 1177 1179 1185
CONECT 1168 1169 1167
CONECT 1179 1181 1178 1180
CONECT 1176 1175 1177
CONECT 1181 1179 1182
CONECT 1183 1182
CONECT 1184 1182 1185
CONECT 1177 1178 1176
CONECT 1175 1174 1176 1185
CONECT 1165 1164
CONECT 1166 1164
CONECT 1172 1171 1186
CONECT 1170 1169 1174
CONECT 1167 1164 1168
CONECT 1180 1179
CONECT 1164 1165 1167 1166 1153
CONECT 1196 1195 1192 1197
CONECT 1198 1200 1197 1199
CONECT 1195 1193 1196
CONECT 1193 1194 1195 1191
CONECT 1201 1203 1202 1200
CONECT 1191 1190 1193 1192
CONECT 1203 1204 1201
CONECT 1190 1189 1191
CONECT 1204 1203 1197
CONECT 1197 1196 1198 1204
CONECT 1200 1198 1201
CONECT 1202 1201
CONECT 1187 1186
CONECT 1199 1198
CONECT 1188 1186
CONECT 1194 1193 1205
CONECT 1192 1196 1191
CONECT 1189 1190 1186
CONECT 1186 1188 1187 1189 1172
CONECT 1215 1216 1211 1214
CONECT 1223 1225 1224 1222
CONECT 1214 1212 1215
CONECT 1212 1213 1214 1210
CONECT 1226 1216 1225 1219
CONECT 1210 1211 1212 1209
CONECT 1219 1226 1220 1218
CONECT 1209 1208 1210
CONECT 1220 1221 1219 1222
CONECT 1217 1216 1218
CONECT 1222 1223 1220
CONECT 1224 1223
CONECT 1225 1223 1226
CONECT 1218 1217 1219
CONECT 1216 1217 1226 1215
CONECT 1206 1205
CONECT 1207 1205
CONECT 1213 1212 1227
CONECT 1211 1215 1210
CONECT 1208 1205 1209
CONECT 1221 1220
CONECT 1205 1194 1207 1208 1206
CONECT 1237 1233 1236 1238
CONECT 1239 1241 1240 1238
CONECT 1236 1237 1234
CONECT 1234 1232 1235 1236
CONECT 1242 1243 1241 1244
CONECT 1232 1234 1233 1231
CONECT 1244 1242 1245
CONECT 1231 1232 1230
CONECT 1245 1244 1238
CONECT 1238 1237 1245 1239
CONECT 1241 1242 1239
CONECT 1243 1242
CONECT 1228 1227
CONECT 1240 1239
CONECT 1229 1227
CONECT 1235 1234 1246
CONECT 1233 1232 1237
CONECT 1230 1227 1231
CONECT 1227 1228 1229 1230 1213
CONECT 1256 1252 1255 1257
CONECT 1264 1265 1266 1263
CONECT 1255 1253 1256
CONECT 1253 1251 1254 1255
CONECT 1267 1257 1260 1266
CONECT 1251 1250 1252 1253
CONECT 1260 1259 1261 1267
CONECT 1250 1251 1249
CONECT 1261 1260 1262 1263
CONECT 1258 1257 1259
CONECT 1263 1264 1261
CONECT 1265 1264
CONECT 1266 1264 1267
CONECT 1259 1258 1260
CONECT 1257 1256 1258 1267
CONECT 1247 1246
CONECT 1248 1246
CONECT 1254 1253 1268
CONECT 1252 1251 1256
CONECT 1249 1250 1246
CONECT 1262 1261
CONECT 1246 1235 1247 1248 1249
CONECT 1278 1277 1279 1274
CONECT 1280 1281 1279 1282
CONECT 1277 1275 1278
CONECT 1275 1277 1276 1273
CONECT 1283 1285 1284 1282
CONECT 1273 1275 1272 1274
CONECT 1285 1283 1286
CONECT 1272 1273 1271
CONECT 1286 1285 1279
CONECT 1279 1278 1286 1280
CONECT 1282 1283 1280
CONECT 1284 1283
CONECT 1269 1268
CONECT 1281 1280
CONECT 1270 1268
CONECT 1276 1275 1287
CONECT 1274 1278 1273
CONECT 1271 1272 1268
CONECT 1268 1254 1271 1270 1269
CONECT 1297 1296 1298 1293
CONECT 1305 1304 1307 1306
CONECT 1296 1297 1294
CONECT 1294 1296 1295 1292
CONECT 1308 1298 1307 1301
CONECT 1292 1293 1294 1291
CONECT 1301 1302 1300 1308
CONECT 1291 1292 1290
CONECT 1302 1304 1303 1301
CONECT 1299 1300 1298
CONECT 1304 1302 1305
CONECT 1306 1305
CONECT 1307 1305 1308
CONECT 1300 1299 1301
CONECT 1298 1297 1299 1308
CONECT 1288 1287
CONECT 1289 1287
CONECT 1295 1309 1294
CONECT 1293 1297 1292
CONECT 1290 1287 1291
CONECT 1303 1302
CONECT 1287 1276 1288 1290 1289
CONECT 1319 1315 1320 1318
CONECT 1321 1320 1322 1323
CONECT 1318 1316 1319
CONECT 1316 1314 1317 1318
CONECT 1324 1323 1326 1325
CONECT 1314 1313 1315 1316
CONECT 1326 1324 1327
CONECT 1313 1312 1314
CONECT 1327 1320 1326
CONECT 1320 1319 1321 1327
CONECT 1323 1321 1324
CONECT 1325 1324
CONECT 1310 1309
CONECT 1322 1321
CONECT 1311 1309
CONECT 1317 1316 1328
CONECT 1315 1314 1319
CONECT 1312 1309 1313
CONECT 1309 1295 1310 1311 1312
CONECT 1338 1337 1334 1339
CONECT 1346 1345 1347 1348
CONECT 1337 1338 1335
CONECT 1335 1337 1333 1336
CONECT 1349 1342 1339 1348
CONECT 1333 1334 1335 1332
CONECT 1342 1343 1341 1349
CONECT 1332 1333 1331
CONECT 1343 1345 1342 1344
CONECT 1340 1341 1339
CONECT 1345 1343 1346
CONECT 1347 1346
CONECT 1348 1349 1346
CONECT 1341 1340 1342
CONECT 1339 1338 1340 1349
CONECT 1329 1328
CONECT 1330 1328
CONECT 1336 1335
CONECT 1334 1338 1333
CONECT 1331 1332 1328
CONECT 1344 1343
CONECT 1328 1317 1330 1331 1329
END
