# Supplementary material for: Extensive Bioinformatics Analyses Reveal a Phylogenetically Conserved Winged Helix (WH) Domain (Zτ) of Topoisomerase IIα, Elucidating Its Very High Affinity for Left-Handed Z-DNA and Suggesting Novel Putative Functions
Source: Int J Mol Sci. 2023 Jun 27;24(13):10740. doi: 10.3390/ijms241310740 (PMC10341724; doi:10.3390/ijms241310740)
Supplement: Supplementary file 1 [file ijms-24-10740-s001.zip › Supplementary Material S5 - Molecular docking of Ztau and Zalpha to various nucleic acid structures/Zalpha_BZDNA.pdb]

REMARK Number:     7
REMARK Ligand:     lig_6413755042f9e.pdb
REMARK Contact:     8     0     0
REMARK Score:  -164.93
REMARK RMSD:     93.48
HELIX    1   1 THR A  157  LEU A  165  1                                   9
HELIX    2   2 PRO A  168  LYS A  182  1                                  15
SHEET    1   1 1 LEU A 185  GLU A 188  0
SHEET    2   2 1 LEU A 194  ILE A 197  0
ATOM      1  N   LEU A 133     -28.660  19.541 -19.358  0.00  0.00           N
ATOM      2  CA  LEU A 133     -29.009  19.991 -20.714  0.00  0.00           C
ATOM      3  C   LEU A 133     -29.548  21.433 -20.726  0.00  0.00           C
ATOM      4  CB  LEU A 133     -30.013  19.007 -21.346  0.00  0.00           C
ATOM      5  O   LEU A 133     -29.322  22.163 -21.689  0.00  0.00           O
ATOM      6  CG  LEU A 133     -29.374  17.684 -21.811  0.00  0.00           C
ATOM      7  CD1 LEU A 133     -30.458  16.653 -22.123  0.00  0.00           C
ATOM      8  CD2 LEU A 133     -28.533  17.872 -23.080  0.00  0.00           C
ATOM      9  N   SER A 134     -30.200  21.876 -19.644  0.00  0.00           N
ATOM     10  CA  SER A 134     -30.769  23.228 -19.556  0.00  0.00           C
ATOM     11  C   SER A 134     -29.740  24.329 -19.270  0.00  0.00           C
ATOM     12  CB  SER A 134     -31.954  23.279 -18.582  0.00  0.00           C
ATOM     13  O   SER A 134     -29.990  25.469 -19.636  0.00  0.00           O
ATOM     14  OG  SER A 134     -31.575  23.145 -17.225  0.00  0.00           O
ATOM     15  N   ILE A 135     -28.551  24.027 -18.722  0.00  0.00           N
ATOM     16  CA  ILE A 135     -27.511  25.052 -18.459  0.00  0.00           C
ATOM     17  C   ILE A 135     -27.023  25.713 -19.762  0.00  0.00           C
ATOM     18  CB  ILE A 135     -26.331  24.456 -17.646  0.00  0.00           C
ATOM     19  O   ILE A 135     -26.817  26.926 -19.812  0.00  0.00           O
ATOM     20  CG1 ILE A 135     -26.818  23.970 -16.260  0.00  0.00           C
ATOM     21  CG2 ILE A 135     -25.198  25.490 -17.468  0.00  0.00           C
ATOM     22  CD1 ILE A 135     -25.761  23.231 -15.426  0.00  0.00           C
ATOM     23  N   TYR A 136     -26.880  24.940 -20.844  0.00  0.00           N
ATOM     24  CA  TYR A 136     -26.503  25.488 -22.156  0.00  0.00           C
ATOM     25  C   TYR A 136     -27.640  26.297 -22.804  0.00  0.00           C
ATOM     26  CB  TYR A 136     -26.038  24.348 -23.079  0.00  0.00           C
ATOM     27  O   TYR A 136     -27.393  27.169 -23.635  0.00  0.00           O
ATOM     28  CG  TYR A 136     -24.715  24.639 -23.759  0.00  0.00           C
ATOM     29  CD1 TYR A 136     -24.670  25.351 -24.974  0.00  0.00           C
ATOM     30  CD2 TYR A 136     -23.521  24.228 -23.139  0.00  0.00           C
ATOM     31  CE1 TYR A 136     -23.428  25.634 -25.580  0.00  0.00           C
ATOM     32  CE2 TYR A 136     -22.280  24.515 -23.734  0.00  0.00           C
ATOM     33  OH  TYR A 136     -21.023  25.487 -25.518  0.00  0.00           O
ATOM     34  CZ  TYR A 136     -22.233  25.217 -24.958  0.00  0.00           C
ATOM     35  N   GLN A 137     -28.884  26.003 -22.420  0.00  0.00           N
ATOM     36  CA  GLN A 137     -30.098  26.636 -22.932  0.00  0.00           C
ATOM     37  C   GLN A 137     -30.407  27.946 -22.180  0.00  0.00           C
ATOM     38  CB  GLN A 137     -31.223  25.584 -22.869  0.00  0.00           C
ATOM     39  O   GLN A 137     -30.750  28.936 -22.822  0.00  0.00           O
ATOM     40  CG  GLN A 137     -32.241  25.705 -24.014  0.00  0.00           C
ATOM     41  CD  GLN A 137     -33.151  24.478 -24.129  0.00  0.00           C
ATOM     42  NE2 GLN A 137     -33.975  24.398 -25.151  0.00  0.00           N
ATOM     43  OE1 GLN A 137     -33.140  23.558 -23.330  0.00  0.00           O
ATOM     44  N   ASP A 138     -30.164  27.988 -20.862  0.00  0.00           N
ATOM     45  CA  ASP A 138     -30.170  29.192 -20.012  0.00  0.00           C
ATOM     46  C   ASP A 138     -29.199  30.252 -20.543  0.00  0.00           C
ATOM     47  CB  ASP A 138     -29.782  28.805 -18.568  0.00  0.00           C
ATOM     48  O   ASP A 138     -29.581  31.400 -20.749  0.00  0.00           O
ATOM     49  CG  ASP A 138     -29.586  30.027 -17.651  0.00  0.00           C
ATOM     50  OD1 ASP A 138     -30.598  30.684 -17.336  0.00  0.00           O
ATOM     51  OD2 ASP A 138     -28.422  30.329 -17.276  0.00  0.00           O
ATOM     52  N   GLN A 139     -27.956  29.871 -20.852  0.00  0.00           N
ATOM     53  CA  GLN A 139     -26.968  30.809 -21.397  0.00  0.00           C
ATOM     54  C   GLN A 139     -27.339  31.318 -22.803  0.00  0.00           C
ATOM     55  CB  GLN A 139     -25.577  30.161 -21.367  0.00  0.00           C
ATOM     56  O   GLN A 139     -27.070  32.477 -23.118  0.00  0.00           O
ATOM     57  CG  GLN A 139     -25.014  30.045 -19.936  0.00  0.00           C
ATOM     58  CD  GLN A 139     -24.541  31.372 -19.330  0.00  0.00           C
ATOM     59  NE2 GLN A 139     -24.033  31.366 -18.116  0.00  0.00           N
ATOM     60  OE1 GLN A 139     -24.551  32.430 -19.937  0.00  0.00           O
ATOM     61  N   GLU A 140     -28.004  30.507 -23.640  0.00  0.00           N
ATOM     62  CA  GLU A 140     -28.553  30.987 -24.919  0.00  0.00           C
ATOM     63  C   GLU A 140     -29.676  32.014 -24.695  0.00  0.00           C
ATOM     64  CB  GLU A 140     -29.007  29.807 -25.811  0.00  0.00           C
ATOM     65  O   GLU A 140     -29.656  33.084 -25.303  0.00  0.00           O
ATOM     66  CG  GLU A 140     -29.322  30.302 -27.234  0.00  0.00           C
ATOM     67  CD  GLU A 140     -29.617  29.205 -28.273  0.00  0.00           C
ATOM     68  OE1 GLU A 140     -30.593  29.325 -29.063  0.00  0.00           O
ATOM     69  OE2 GLU A 140     -28.811  28.255 -28.394  0.00  0.00           O
ATOM     70  N   GLN A 141     -30.614  31.730 -23.786  0.00  0.00           N
ATOM     71  CA  GLN A 141     -31.718  32.634 -23.449  0.00  0.00           C
ATOM     72  C   GLN A 141     -31.240  33.929 -22.783  0.00  0.00           C
ATOM     73  CB  GLN A 141     -32.725  31.908 -22.545  0.00  0.00           C
ATOM     74  O   GLN A 141     -31.717  35.001 -23.137  0.00  0.00           O
ATOM     75  CG  GLN A 141     -33.555  30.877 -23.325  0.00  0.00           C
ATOM     76  CD  GLN A 141     -34.539  30.110 -22.444  0.00  0.00           C
ATOM     77  NE2 GLN A 141     -35.492  29.415 -23.024  0.00  0.00           N
ATOM     78  OE1 GLN A 141     -34.485  30.105 -21.229  0.00  0.00           O
ATOM     79  N   ARG A 142     -30.269  33.870 -21.866  0.00  0.00           N
ATOM     80  CA  ARG A 142     -29.730  35.049 -21.166  0.00  0.00           C
ATOM     81  C   ARG A 142     -28.945  35.981 -22.086  0.00  0.00           C
ATOM     82  CB  ARG A 142     -28.876  34.593 -19.977  0.00  0.00           C
ATOM     83  O   ARG A 142     -29.014  37.192 -21.902  0.00  0.00           O
ATOM     84  CG  ARG A 142     -29.757  34.070 -18.829  0.00  0.00           C
ATOM     85  CD  ARG A 142     -28.913  33.435 -17.726  0.00  0.00           C
ATOM     86  NE  ARG A 142     -27.985  34.401 -17.106  0.00  0.00           N
ATOM     87  NH1 ARG A 142     -26.526  32.832 -16.320  0.00  0.00           N
ATOM     88  NH2 ARG A 142     -26.026  35.024 -16.141  0.00  0.00           N
ATOM     89  CZ  ARG A 142     -26.850  34.080 -16.519  0.00  0.00           C
ATOM     90  N   ILE A 143     -28.236  35.443 -23.082  0.00  0.00           N
ATOM     91  CA  ILE A 143     -27.569  36.261 -24.107  0.00  0.00           C
ATOM     92  C   ILE A 143     -28.596  36.890 -25.055  0.00  0.00           C
ATOM     93  CB  ILE A 143     -26.470  35.443 -24.824  0.00  0.00           C
ATOM     94  O   ILE A 143     -28.473  38.076 -25.346  0.00  0.00           O
ATOM     95  CG1 ILE A 143     -25.274  35.296 -23.854  0.00  0.00           C
ATOM     96  CG2 ILE A 143     -26.004  36.106 -26.135  0.00  0.00           C
ATOM     97  CD1 ILE A 143     -24.205  34.290 -24.285  0.00  0.00           C
ATOM     98  N   LEU A 144     -29.622  36.147 -25.491  0.00  0.00           N
ATOM     99  CA  LEU A 144     -30.701  36.703 -26.320  0.00  0.00           C
ATOM    100  C   LEU A 144     -31.472  37.801 -25.577  0.00  0.00           C
ATOM    101  CB  LEU A 144     -31.636  35.582 -26.806  0.00  0.00           C
ATOM    102  O   LEU A 144     -31.484  38.932 -26.046  0.00  0.00           O
ATOM    103  CG  LEU A 144     -31.015  34.677 -27.886  0.00  0.00           C
ATOM    104  CD1 LEU A 144     -31.902  33.449 -28.106  0.00  0.00           C
ATOM    105  CD2 LEU A 144     -30.856  35.394 -29.230  0.00  0.00           C
ATOM    106  N   LYS A 145     -31.991  37.520 -24.376  0.00  0.00           N
ATOM    107  CA  LYS A 145     -32.740  38.480 -23.549  0.00  0.00           C
ATOM    108  C   LYS A 145     -31.954  39.763 -23.274  0.00  0.00           C
ATOM    109  CB  LYS A 145     -33.164  37.787 -22.245  0.00  0.00           C
ATOM    110  O   LYS A 145     -32.516  40.848 -23.329  0.00  0.00           O
ATOM    111  CG  LYS A 145     -34.088  38.670 -21.392  0.00  0.00           C
ATOM    112  CD  LYS A 145     -34.617  37.891 -20.179  0.00  0.00           C
ATOM    113  CE  LYS A 145     -35.722  38.666 -19.449  0.00  0.00           C
ATOM    114  NZ  LYS A 145     -35.197  39.835 -18.708  0.00  0.00           N
ATOM    115  N   PHE A 146     -30.647  39.667 -23.027  0.00  0.00           N
ATOM    116  CA  PHE A 146     -29.821  40.860 -22.839  0.00  0.00           C
ATOM    117  C   PHE A 146     -29.621  41.671 -24.139  0.00  0.00           C
ATOM    118  CB  PHE A 146     -28.484  40.453 -22.214  0.00  0.00           C
ATOM    119  O   PHE A 146     -29.508  42.896 -24.101  0.00  0.00           O
ATOM    120  CG  PHE A 146     -27.609  41.667 -22.016  0.00  0.00           C
ATOM    121  CD1 PHE A 146     -26.643  41.987 -22.983  0.00  0.00           C
ATOM    122  CD2 PHE A 146     -27.921  42.589 -21.002  0.00  0.00           C
ATOM    123  CE1 PHE A 146     -25.975  43.219 -22.939  0.00  0.00           C
ATOM    124  CE2 PHE A 146     -27.292  43.844 -20.984  0.00  0.00           C
ATOM    125  CZ  PHE A 146     -26.331  44.161 -21.963  0.00  0.00           C
ATOM    126  N   LEU A 147     -29.578  41.009 -25.299  0.00  0.00           N
ATOM    127  CA  LEU A 147     -29.516  41.678 -26.602  0.00  0.00           C
ATOM    128  C   LEU A 147     -30.885  42.258 -27.018  0.00  0.00           C
ATOM    129  CB  LEU A 147     -28.922  40.707 -27.641  0.00  0.00           C
ATOM    130  O   LEU A 147     -30.911  43.273 -27.706  0.00  0.00           O
ATOM    131  CG  LEU A 147     -27.435  40.372 -27.397  0.00  0.00           C
ATOM    132  CD1 LEU A 147     -27.005  39.130 -28.173  0.00  0.00           C
ATOM    133  CD2 LEU A 147     -26.507  41.491 -27.865  0.00  0.00           C
ATOM    134  N   GLU A 148     -31.998  41.685 -26.548  0.00  0.00           N
ATOM    135  CA  GLU A 148     -33.351  42.264 -26.639  0.00  0.00           C
ATOM    136  C   GLU A 148     -33.464  43.517 -25.749  0.00  0.00           C
ATOM    137  CB  GLU A 148     -34.416  41.213 -26.239  0.00  0.00           C
ATOM    138  O   GLU A 148     -33.895  44.572 -26.210  0.00  0.00           O
ATOM    139  CG  GLU A 148     -34.516  40.029 -27.222  0.00  0.00           C
ATOM    140  CD  GLU A 148     -35.273  38.791 -26.706  0.00  0.00           C
ATOM    141  OE1 GLU A 148     -35.316  37.798 -27.471  0.00  0.00           O
ATOM    142  OE2 GLU A 148     -35.719  38.786 -25.534  0.00  0.00           O
ATOM    143  N   GLU A 149     -32.988  43.447 -24.499  0.00  0.00           N
ATOM    144  CA  GLU A 149     -32.955  44.564 -23.533  0.00  0.00           C
ATOM    145  C   GLU A 149     -32.079  45.749 -23.973  0.00  0.00           C
ATOM    146  CB  GLU A 149     -32.439  44.051 -22.176  0.00  0.00           C
ATOM    147  O   GLU A 149     -32.285  46.876 -23.519  0.00  0.00           O
ATOM    148  CG  GLU A 149     -33.496  43.267 -21.385  0.00  0.00           C
ATOM    149  CD  GLU A 149     -32.926  42.537 -20.156  0.00  0.00           C
ATOM    150  OE1 GLU A 149     -33.721  41.819 -19.502  0.00  0.00           O
ATOM    151  OE2 GLU A 149     -31.720  42.655 -19.840  0.00  0.00           O
ATOM    152  N   LEU A 150     -31.112  45.534 -24.872  0.00  0.00           N
ATOM    153  CA  LEU A 150     -30.366  46.624 -25.505  0.00  0.00           C
ATOM    154  C   LEU A 150     -31.220  47.426 -26.503  0.00  0.00           C
ATOM    155  CB  LEU A 150     -29.095  46.058 -26.164  0.00  0.00           C
ATOM    156  O   LEU A 150     -30.899  48.590 -26.763  0.00  0.00           O
ATOM    157  CG  LEU A 150     -27.921  45.889 -25.185  0.00  0.00           C
ATOM    158  CD1 LEU A 150     -26.824  45.054 -25.840  0.00  0.00           C
ATOM    159  CD2 LEU A 150     -27.292  47.234 -24.800  0.00  0.00           C
ATOM    160  N   GLY A 151     -32.315  46.859 -27.011  0.00  0.00           N
ATOM    161  CA  GLY A 151     -33.190  47.443 -28.025  0.00  0.00           C
ATOM    162  C   GLY A 151     -32.659  47.283 -29.452  0.00  0.00           C
ATOM    163  O   GLY A 151     -31.452  47.179 -29.682  0.00  0.00           O
ATOM    164  N   GLU A 152     -33.578  47.286 -30.419  0.00  0.00           N
ATOM    165  CA  GLU A 152     -33.276  47.031 -31.831  0.00  0.00           C
ATOM    166  C   GLU A 152     -32.174  47.943 -32.392  0.00  0.00           C
ATOM    167  CB  GLU A 152     -34.541  47.140 -32.693  0.00  0.00           C
ATOM    168  O   GLU A 152     -32.003  49.098 -31.993  0.00  0.00           O
ATOM    169  CG  GLU A 152     -35.607  46.106 -32.298  0.00  0.00           C
ATOM    170  CD  GLU A 152     -36.746  46.027 -33.324  0.00  0.00           C
ATOM    171  OE1 GLU A 152     -37.301  44.916 -33.467  0.00  0.00           O
ATOM    172  OE2 GLU A 152     -37.022  47.062 -33.970  0.00  0.00           O
ATOM    173  N   GLY A 153     -31.380  47.391 -33.311  0.00  0.00           N
ATOM    174  CA  GLY A 153     -30.249  48.075 -33.938  0.00  0.00           C
ATOM    175  C   GLY A 153     -29.000  48.235 -33.061  0.00  0.00           C
ATOM    176  O   GLY A 153     -27.913  48.383 -33.620  0.00  0.00           O
ATOM    177  N   LYS A 154     -29.092  48.157 -31.724  0.00  0.00           N
ATOM    178  CA  LYS A 154     -27.909  48.267 -30.854  0.00  0.00           C
ATOM    179  C   LYS A 154     -27.071  46.989 -30.876  0.00  0.00           C
ATOM    180  CB  LYS A 154     -28.277  48.663 -29.418  0.00  0.00           C
ATOM    181  O   LYS A 154     -27.596  45.877 -30.851  0.00  0.00           O
ATOM    182  CG  LYS A 154     -29.035  49.997 -29.346  0.00  0.00           C
ATOM    183  CD  LYS A 154     -28.802  50.693 -27.994  0.00  0.00           C
ATOM    184  CE  LYS A 154     -29.844  51.780 -27.700  0.00  0.00           C
ATOM    185  NZ  LYS A 154     -31.181  51.184 -27.464  0.00  0.00           N
ATOM    186  N   ALA A 155     -25.753  47.164 -30.865  0.00  0.00           N
ATOM    187  CA  ALA A 155     -24.780  46.081 -30.833  0.00  0.00           C
ATOM    188  C   ALA A 155     -23.829  46.220 -29.632  0.00  0.00           C
ATOM    189  CB  ALA A 155     -24.049  46.040 -32.179  0.00  0.00           C
ATOM    190  O   ALA A 155     -23.624  47.312 -29.104  0.00  0.00           O
ATOM    191  N   THR A 156     -23.249  45.109 -29.179  0.00  0.00           N
ATOM    192  CA  THR A 156     -22.357  45.069 -28.004  0.00  0.00           C
ATOM    193  C   THR A 156     -21.204  44.085 -28.207  0.00  0.00           C
ATOM    194  CB  THR A 156     -23.179  44.743 -26.747  0.00  0.00           C
ATOM    195  O   THR A 156     -21.278  43.207 -29.070  0.00  0.00           O
ATOM    196  CG2 THR A 156     -23.677  43.300 -26.722  0.00  0.00           C
ATOM    197  OG1 THR A 156     -22.432  44.951 -25.572  0.00  0.00           O
ATOM    198  N   THR A 157     -20.118  44.206 -27.438  0.00  0.00           N
ATOM    199  CA  THR A 157     -18.989  43.276 -27.555  0.00  0.00           C
ATOM    200  C   THR A 157     -19.175  42.044 -26.662  0.00  0.00           C
ATOM    201  CB  THR A 157     -17.629  43.934 -27.269  0.00  0.00           C
ATOM    202  O   THR A 157     -19.816  42.072 -25.609  0.00  0.00           O
ATOM    203  CG2 THR A 157     -17.402  45.300 -27.909  0.00  0.00           C
ATOM    204  OG1 THR A 157     -17.417  44.042 -25.889  0.00  0.00           O
ATOM    205  N   ALA A 158     -18.491  40.952 -27.013  0.00  0.00           N
ATOM    206  CA  ALA A 158     -18.381  39.772 -26.150  0.00  0.00           C
ATOM    207  C   ALA A 158     -17.643  40.032 -24.812  0.00  0.00           C
ATOM    208  CB  ALA A 158     -17.692  38.667 -26.955  0.00  0.00           C
ATOM    209  O   ALA A 158     -17.599  39.150 -23.956  0.00  0.00           O
ATOM    210  N   HIS A 159     -17.026  41.207 -24.631  0.00  0.00           N
ATOM    211  CA  HIS A 159     -16.439  41.632 -23.359  0.00  0.00           C
ATOM    212  C   HIS A 159     -17.505  42.236 -22.432  0.00  0.00           C
ATOM    213  CB  HIS A 159     -15.294  42.610 -23.649  0.00  0.00           C
ATOM    214  O   HIS A 159     -17.588  41.849 -21.269  0.00  0.00           O
ATOM    215  CG  HIS A 159     -14.670  43.187 -22.412  0.00  0.00           C
ATOM    216  CD2 HIS A 159     -13.665  42.634 -21.668  0.00  0.00           C
ATOM    217  ND1 HIS A 159     -15.015  44.380 -21.819  0.00  0.00           N
ATOM    218  CE1 HIS A 159     -14.224  44.541 -20.743  0.00  0.00           C
ATOM    219  NE2 HIS A 159     -13.383  43.499 -20.615  0.00  0.00           N
ATOM    220  N   ASP A 160     -18.380  43.092 -22.955  0.00  0.00           N
ATOM    221  CA  ASP A 160     -19.411  43.779 -22.162  0.00  0.00           C
ATOM    222  C   ASP A 160     -20.497  42.798 -21.706  0.00  0.00           C
ATOM    223  CB  ASP A 160     -20.024  44.929 -22.973  0.00  0.00           C
ATOM    224  O   ASP A 160     -20.912  42.810 -20.546  0.00  0.00           O
ATOM    225  CG  ASP A 160     -18.965  45.701 -23.758  0.00  0.00           C
ATOM    226  OD1 ASP A 160     -17.920  46.029 -23.154  0.00  0.00           O
ATOM    227  OD2 ASP A 160     -19.133  45.793 -24.997  0.00  0.00           O
ATOM    228  N   LEU A 161     -20.862  41.860 -22.588  0.00  0.00           N
ATOM    229  CA  LEU A 161     -21.646  40.670 -22.249  0.00  0.00           C
ATOM    230  C   LEU A 161     -21.000  39.854 -21.115  0.00  0.00           C
ATOM    231  CB  LEU A 161     -21.775  39.803 -23.515  0.00  0.00           C
ATOM    232  O   LEU A 161     -21.706  39.349 -20.245  0.00  0.00           O
ATOM    233  CG  LEU A 161     -22.863  40.274 -24.493  0.00  0.00           C
ATOM    234  CD1 LEU A 161     -22.631  39.663 -25.872  0.00  0.00           C
ATOM    235  CD2 LEU A 161     -24.237  39.798 -24.028  0.00  0.00           C
ATOM    236  N   SER A 162     -19.666  39.739 -21.089  0.00  0.00           N
ATOM    237  CA  SER A 162     -18.942  38.992 -20.048  0.00  0.00           C
ATOM    238  C   SER A 162     -18.988  39.696 -18.696  0.00  0.00           C
ATOM    239  CB  SER A 162     -17.505  38.703 -20.499  0.00  0.00           C
ATOM    240  O   SER A 162     -19.245  39.041 -17.686  0.00  0.00           O
ATOM    241  OG  SER A 162     -16.881  37.756 -19.654  0.00  0.00           O
ATOM    242  N   GLY A 163     -18.841  41.024 -18.688  0.00  0.00           N
ATOM    243  CA  GLY A 163     -19.033  41.843 -17.492  0.00  0.00           C
ATOM    244  C   GLY A 163     -20.468  41.782 -16.960  0.00  0.00           C
ATOM    245  O   GLY A 163     -20.668  41.554 -15.770  0.00  0.00           O
ATOM    246  N   LYS A 164     -21.476  41.929 -17.832  0.00  0.00           N
ATOM    247  CA  LYS A 164     -22.891  42.001 -17.425  0.00  0.00           C
ATOM    248  C   LYS A 164     -23.520  40.653 -17.059  0.00  0.00           C
ATOM    249  CB  LYS A 164     -23.708  42.727 -18.505  0.00  0.00           C
ATOM    250  O   LYS A 164     -24.340  40.606 -16.149  0.00  0.00           O
ATOM    251  CG  LYS A 164     -23.388  44.232 -18.534  0.00  0.00           C
ATOM    252  CD  LYS A 164     -24.284  44.948 -19.548  0.00  0.00           C
ATOM    253  CE  LYS A 164     -24.100  46.469 -19.499  0.00  0.00           C
ATOM    254  NZ  LYS A 164     -25.063  47.170 -20.389  0.00  0.00           N
ATOM    255  N   LEU A 165     -23.138  39.552 -17.714  0.00  0.00           N
ATOM    256  CA  LEU A 165     -23.675  38.211 -17.421  0.00  0.00           C
ATOM    257  C   LEU A 165     -22.834  37.415 -16.405  0.00  0.00           C
ATOM    258  CB  LEU A 165     -23.886  37.426 -18.733  0.00  0.00           C
ATOM    259  O   LEU A 165     -23.167  36.260 -16.117  0.00  0.00           O
ATOM    260  CG  LEU A 165     -24.898  38.058 -19.709  0.00  0.00           C
ATOM    261  CD1 LEU A 165     -24.944  37.237 -20.995  0.00  0.00           C
ATOM    262  CD2 LEU A 165     -26.314  38.090 -19.127  0.00  0.00           C
ATOM    263  N   GLY A 166     -21.729  37.983 -15.903  0.00  0.00           N
ATOM    264  CA  GLY A 166     -20.805  37.327 -14.964  0.00  0.00           C
ATOM    265  C   GLY A 166     -20.171  36.036 -15.501  0.00  0.00           C
ATOM    266  O   GLY A 166     -19.677  35.218 -14.729  0.00  0.00           O
ATOM    267  N   THR A 167     -20.230  35.821 -16.817  0.00  0.00           N
ATOM    268  CA  THR A 167     -19.887  34.560 -17.490  0.00  0.00           C
ATOM    269  C   THR A 167     -18.647  34.785 -18.367  0.00  0.00           C
ATOM    270  CB  THR A 167     -21.092  34.043 -18.297  0.00  0.00           C
ATOM    271  O   THR A 167     -18.594  35.801 -19.066  0.00  0.00           O
ATOM    272  CG2 THR A 167     -20.814  32.720 -19.008  0.00  0.00           C
ATOM    273  OG1 THR A 167     -22.192  33.828 -17.431  0.00  0.00           O
ATOM    274  N   PRO A 168     -17.621  33.909 -18.364  0.00  0.00           N
ATOM    275  CA  PRO A 168     -16.353  34.198 -19.039  0.00  0.00           C
ATOM    276  C   PRO A 168     -16.489  34.432 -20.552  0.00  0.00           C
ATOM    277  CB  PRO A 168     -15.442  33.000 -18.737  0.00  0.00           C
ATOM    278  O   PRO A 168     -17.114  33.643 -21.259  0.00  0.00           O
ATOM    279  CG  PRO A 168     -15.995  32.455 -17.422  0.00  0.00           C
ATOM    280  CD  PRO A 168     -17.495  32.696 -17.563  0.00  0.00           C
ATOM    281  N   LYS A 169     -15.796  35.448 -21.088  0.00  0.00           N
ATOM    282  CA  LYS A 169     -15.758  35.812 -22.524  0.00  0.00           C
ATOM    283  C   LYS A 169     -15.522  34.623 -23.472  0.00  0.00           C
ATOM    284  CB  LYS A 169     -14.686  36.911 -22.695  0.00  0.00           C
ATOM    285  O   LYS A 169     -16.033  34.615 -24.587  0.00  0.00           O
ATOM    286  CG  LYS A 169     -14.470  37.409 -24.138  0.00  0.00           C
ATOM    287  CD  LYS A 169     -13.463  38.574 -24.160  0.00  0.00           C
ATOM    288  CE  LYS A 169     -13.149  39.038 -25.590  0.00  0.00           C
ATOM    289  NZ  LYS A 169     -12.158  40.150 -25.607  0.00  0.00           N
ATOM    290  N   LYS A 170     -14.777  33.595 -23.042  0.00  0.00           N
ATOM    291  CA  LYS A 170     -14.535  32.349 -23.803  0.00  0.00           C
ATOM    292  C   LYS A 170     -15.798  31.493 -23.987  0.00  0.00           C
ATOM    293  CB  LYS A 170     -13.420  31.555 -23.097  0.00  0.00           C
ATOM    294  O   LYS A 170     -15.945  30.845 -25.018  0.00  0.00           O
ATOM    295  CG  LYS A 170     -12.972  30.297 -23.866  0.00  0.00           C
ATOM    296  CD  LYS A 170     -11.775  29.631 -23.168  0.00  0.00           C
ATOM    297  CE  LYS A 170     -11.275  28.408 -23.950  0.00  0.00           C
ATOM    298  NZ  LYS A 170     -10.045  27.835 -23.340  0.00  0.00           N
ATOM    299  N   GLU A 171     -16.683  31.481 -22.998  0.00  0.00           N
ATOM    300  CA  GLU A 171     -17.957  30.760 -23.013  0.00  0.00           C
ATOM    301  C   GLU A 171     -19.028  31.564 -23.752  0.00  0.00           C
ATOM    302  CB  GLU A 171     -18.327  30.442 -21.562  0.00  0.00           C
ATOM    303  O   GLU A 171     -19.646  31.043 -24.677  0.00  0.00           O
ATOM    304  CG  GLU A 171     -19.607  29.614 -21.419  0.00  0.00           C
ATOM    305  CD  GLU A 171     -19.639  28.916 -20.052  0.00  0.00           C
ATOM    306  OE1 GLU A 171     -20.047  27.734 -20.035  0.00  0.00           O
ATOM    307  OE2 GLU A 171     -19.155  29.526 -19.071  0.00  0.00           O
ATOM    308  N   ILE A 172     -19.127  32.867 -23.474  0.00  0.00           N
ATOM    309  CA  ILE A 172     -20.005  33.778 -24.221  0.00  0.00           C
ATOM    310  C   ILE A 172     -19.671  33.769 -25.717  0.00  0.00           C
ATOM    311  CB  ILE A 172     -19.955  35.189 -23.604  0.00  0.00           C
ATOM    312  O   ILE A 172     -20.576  33.620 -26.530  0.00  0.00           O
ATOM    313  CG1 ILE A 172     -20.555  35.105 -22.181  0.00  0.00           C
ATOM    314  CG2 ILE A 172     -20.668  36.228 -24.488  0.00  0.00           C
ATOM    315  CD1 ILE A 172     -20.799  36.469 -21.550  0.00  0.00           C
ATOM    316  N   ASN A 173     -18.390  33.812 -26.108  0.00  0.00           N
ATOM    317  CA  ASN A 173     -17.995  33.657 -27.513  0.00  0.00           C
ATOM    318  C   ASN A 173     -18.529  32.353 -28.137  0.00  0.00           C
ATOM    319  CB  ASN A 173     -16.459  33.706 -27.641  0.00  0.00           C
ATOM    320  O   ASN A 173     -18.968  32.374 -29.283  0.00  0.00           O
ATOM    321  CG  ASN A 173     -15.880  35.104 -27.789  0.00  0.00           C
ATOM    322  ND2 ASN A 173     -14.598  35.264 -27.562  0.00  0.00           N
ATOM    323  OD1 ASN A 173     -16.516  36.055 -28.199  0.00  0.00           O
ATOM    324  N   ARG A 174     -18.519  31.220 -27.416  0.00  0.00           N
ATOM    325  CA  ARG A 174     -19.065  29.951 -27.940  0.00  0.00           C
ATOM    326  C   ARG A 174     -20.565  30.055 -28.204  0.00  0.00           C
ATOM    327  CB  ARG A 174     -18.787  28.781 -26.984  0.00  0.00           C
ATOM    328  O   ARG A 174     -21.014  29.607 -29.256  0.00  0.00           O
ATOM    329  CG  ARG A 174     -17.328  28.316 -27.002  0.00  0.00           C
ATOM    330  CD  ARG A 174     -17.117  27.305 -25.869  0.00  0.00           C
ATOM    331  NE  ARG A 174     -15.873  26.532 -26.042  0.00  0.00           N
ATOM    332  NH1 ARG A 174     -16.105  25.215 -24.174  0.00  0.00           N
ATOM    333  NH2 ARG A 174     -14.441  24.814 -25.608  0.00  0.00           N
ATOM    334  CZ  ARG A 174     -15.479  25.530 -25.275  0.00  0.00           C
ATOM    335  N   VAL A 175     -21.322  30.663 -27.289  0.00  0.00           N
ATOM    336  CA  VAL A 175     -22.772  30.844 -27.454  0.00  0.00           C
ATOM    337  C   VAL A 175     -23.081  31.867 -28.551  0.00  0.00           C
ATOM    338  CB  VAL A 175     -23.459  31.196 -26.122  0.00  0.00           C
ATOM    339  O   VAL A 175     -23.915  31.583 -29.400  0.00  0.00           O
ATOM    340  CG1 VAL A 175     -24.981  31.271 -26.298  0.00  0.00           C
ATOM    341  CG2 VAL A 175     -23.178  30.138 -25.046  0.00  0.00           C
ATOM    342  N   LEU A 176     -22.354  32.986 -28.630  0.00  0.00           N
ATOM    343  CA  LEU A 176     -22.490  33.992 -29.693  0.00  0.00           C
ATOM    344  C   LEU A 176     -22.224  33.412 -31.093  0.00  0.00           C
ATOM    345  CB  LEU A 176     -21.530  35.162 -29.412  0.00  0.00           C
ATOM    346  O   LEU A 176     -23.060  33.551 -31.985  0.00  0.00           O
ATOM    347  CG  LEU A 176     -21.930  36.101 -28.261  0.00  0.00           C
ATOM    348  CD1 LEU A 176     -20.791  37.096 -28.039  0.00  0.00           C
ATOM    349  CD2 LEU A 176     -23.204  36.884 -28.570  0.00  0.00           C
ATOM    350  N   TYR A 177     -21.108  32.699 -31.292  0.00  0.00           N
ATOM    351  CA  TYR A 177     -20.819  32.043 -32.576  0.00  0.00           C
ATOM    352  C   TYR A 177     -21.809  30.906 -32.895  0.00  0.00           C
ATOM    353  CB  TYR A 177     -19.356  31.563 -32.628  0.00  0.00           C
ATOM    354  O   TYR A 177     -22.124  30.691 -34.065  0.00  0.00           O
ATOM    355  CG  TYR A 177     -18.351  32.648 -32.996  0.00  0.00           C
ATOM    356  CD1 TYR A 177     -18.317  33.136 -34.317  0.00  0.00           C
ATOM    357  CD2 TYR A 177     -17.457  33.175 -32.043  0.00  0.00           C
ATOM    358  CE1 TYR A 177     -17.430  34.173 -34.670  0.00  0.00           C
ATOM    359  CE2 TYR A 177     -16.573  34.218 -32.385  0.00  0.00           C
ATOM    360  OH  TYR A 177     -15.736  35.753 -34.039  0.00  0.00           O
ATOM    361  CZ  TYR A 177     -16.568  34.728 -33.702  0.00  0.00           C
ATOM    362  N   SER A 178     -22.348  30.212 -31.884  0.00  0.00           N
ATOM    363  CA  SER A 178     -23.440  29.240 -32.058  0.00  0.00           C
ATOM    364  C   SER A 178     -24.738  29.923 -32.511  0.00  0.00           C
ATOM    365  CB  SER A 178     -23.659  28.472 -30.748  0.00  0.00           C
ATOM    366  O   SER A 178     -25.342  29.510 -33.497  0.00  0.00           O
ATOM    367  OG  SER A 178     -24.640  27.462 -30.887  0.00  0.00           O
ATOM    368  N   LEU A 179     -25.129  31.015 -31.853  0.00  0.00           N
ATOM    369  CA  LEU A 179     -26.317  31.812 -32.161  0.00  0.00           C
ATOM    370  C   LEU A 179     -26.264  32.450 -33.555  0.00  0.00           C
ATOM    371  CB  LEU A 179     -26.465  32.898 -31.082  0.00  0.00           C
ATOM    372  O   LEU A 179     -27.262  32.412 -34.274  0.00  0.00           O
ATOM    373  CG  LEU A 179     -27.170  32.447 -29.792  0.00  0.00           C
ATOM    374  CD1 LEU A 179     -27.122  33.554 -28.739  0.00  0.00           C
ATOM    375  CD2 LEU A 179     -28.638  32.149 -30.088  0.00  0.00           C
ATOM    376  N   ALA A 180     -25.108  32.969 -33.973  0.00  0.00           N
ATOM    377  CA  ALA A 180     -24.918  33.462 -35.337  0.00  0.00           C
ATOM    378  C   ALA A 180     -24.942  32.326 -36.373  0.00  0.00           C
ATOM    379  CB  ALA A 180     -23.630  34.284 -35.399  0.00  0.00           C
ATOM    380  O   ALA A 180     -25.559  32.474 -37.425  0.00  0.00           O
ATOM    381  N   LYS A 181     -24.381  31.146 -36.065  0.00  0.00           N
ATOM    382  CA  LYS A 181     -24.523  29.957 -36.928  0.00  0.00           C
ATOM    383  C   LYS A 181     -25.972  29.437 -37.001  0.00  0.00           C
ATOM    384  CB  LYS A 181     -23.515  28.876 -36.498  0.00  0.00           C
ATOM    385  O   LYS A 181     -26.332  28.794 -37.981  0.00  0.00           O
ATOM    386  CG  LYS A 181     -23.505  27.710 -37.498  0.00  0.00           C
ATOM    387  CD  LYS A 181     -22.377  26.704 -37.260  0.00  0.00           C
ATOM    388  CE  LYS A 181     -22.505  25.623 -38.341  0.00  0.00           C
ATOM    389  NZ  LYS A 181     -21.433  24.603 -38.254  0.00  0.00           N
ATOM    390  N   LYS A 182     -26.806  29.737 -35.999  0.00  0.00           N
ATOM    391  CA  LYS A 182     -28.266  29.520 -35.996  0.00  0.00           C
ATOM    392  C   LYS A 182     -29.064  30.662 -36.652  0.00  0.00           C
ATOM    393  CB  LYS A 182     -28.756  29.295 -34.552  0.00  0.00           C
ATOM    394  O   LYS A 182     -30.288  30.612 -36.621  0.00  0.00           O
ATOM    395  CG  LYS A 182     -28.290  27.981 -33.909  0.00  0.00           C
ATOM    396  CD  LYS A 182     -28.759  27.954 -32.447  0.00  0.00           C
ATOM    397  CE  LYS A 182     -28.317  26.672 -31.742  0.00  0.00           C
ATOM    398  NZ  LYS A 182     -28.945  26.570 -30.402  0.00  0.00           N
ATOM    399  N   GLY A 183     -28.413  31.703 -37.179  0.00  0.00           N
ATOM    400  CA  GLY A 183     -29.073  32.863 -37.793  0.00  0.00           C
ATOM    401  C   GLY A 183     -29.789  33.815 -36.824  0.00  0.00           C
ATOM    402  O   GLY A 183     -30.415  34.762 -37.277  0.00  0.00           O
ATOM    403  N   LYS A 184     -29.699  33.603 -35.501  0.00  0.00           N
ATOM    404  CA  LYS A 184     -30.391  34.428 -34.489  0.00  0.00           C
ATOM    405  C   LYS A 184     -29.685  35.753 -34.181  0.00  0.00           C
ATOM    406  CB  LYS A 184     -30.547  33.633 -33.187  0.00  0.00           C
ATOM    407  O   LYS A 184     -30.328  36.704 -33.750  0.00  0.00           O
ATOM    408  CG  LYS A 184     -31.600  32.514 -33.231  0.00  0.00           C
ATOM    409  CD  LYS A 184     -31.677  31.894 -31.828  0.00  0.00           C
ATOM    410  CE  LYS A 184     -32.809  30.888 -31.629  0.00  0.00           C
ATOM    411  NZ  LYS A 184     -32.843  30.439 -30.211  0.00  0.00           N
ATOM    412  N   LEU A 185     -28.363  35.807 -34.356  0.00  0.00           N
ATOM    413  CA  LEU A 185     -27.548  37.000 -34.114  0.00  0.00           C
ATOM    414  C   LEU A 185     -26.745  37.370 -35.358  0.00  0.00           C
ATOM    415  CB  LEU A 185     -26.590  36.794 -32.928  0.00  0.00           C
ATOM    416  O   LEU A 185     -26.166  36.501 -36.010  0.00  0.00           O
ATOM    417  CG  LEU A 185     -27.239  36.600 -31.547  0.00  0.00           C
ATOM    418  CD1 LEU A 185     -26.121  36.538 -30.506  0.00  0.00           C
ATOM    419  CD2 LEU A 185     -28.200  37.710 -31.154  0.00  0.00           C
ATOM    420  N   GLN A 186     -26.637  38.667 -35.624  0.00  0.00           N
ATOM    421  CA  GLN A 186     -25.736  39.212 -36.628  0.00  0.00           C
ATOM    422  C   GLN A 186     -24.417  39.623 -35.959  0.00  0.00           C
ATOM    423  CB  GLN A 186     -26.433  40.359 -37.373  0.00  0.00           C
ATOM    424  O   GLN A 186     -24.404  40.366 -34.974  0.00  0.00           O
ATOM    425  CG  GLN A 186     -25.713  40.723 -38.681  0.00  0.00           C
ATOM    426  CD  GLN A 186     -26.466  41.772 -39.499  0.00  0.00           C
ATOM    427  NE2 GLN A 186     -26.191  41.893 -40.778  0.00  0.00           N
ATOM    428  OE1 GLN A 186     -27.295  42.519 -39.008  0.00  0.00           O
ATOM    429  N   LYS A 187     -23.302  39.130 -36.506  0.00  0.00           N
ATOM    430  CA  LYS A 187     -21.947  39.577 -36.171  0.00  0.00           C
ATOM    431  C   LYS A 187     -21.543  40.669 -37.157  0.00  0.00           C
ATOM    432  CB  LYS A 187     -20.979  38.382 -36.214  0.00  0.00           C
ATOM    433  O   LYS A 187     -21.509  40.415 -38.359  0.00  0.00           O
ATOM    434  CG  LYS A 187     -19.531  38.817 -35.939  0.00  0.00           C
ATOM    435  CD  LYS A 187     -18.522  37.692 -36.188  0.00  0.00           C
ATOM    436  CE  LYS A 187     -17.125  38.320 -36.207  0.00  0.00           C
ATOM    437  NZ  LYS A 187     -16.066  37.342 -36.546  0.00  0.00           N
ATOM    438  N   GLU A 188     -21.182  41.838 -36.653  0.00  0.00           N
ATOM    439  CA  GLU A 188     -20.637  42.926 -37.466  0.00  0.00           C
ATOM    440  C   GLU A 188     -19.108  42.809 -37.592  0.00  0.00           C
ATOM    441  CB  GLU A 188     -21.094  44.281 -36.910  0.00  0.00           C
ATOM    442  O   GLU A 188     -18.432  42.175 -36.769  0.00  0.00           O
ATOM    443  CG  GLU A 188     -22.627  44.405 -36.976  0.00  0.00           C
ATOM    444  CD  GLU A 188     -23.154  45.736 -36.434  0.00  0.00           C
ATOM    445  OE1 GLU A 188     -24.166  46.207 -37.005  0.00  0.00           O
ATOM    446  OE2 GLU A 188     -22.616  46.216 -35.415  0.00  0.00           O
ATOM    447  N   ALA A 189     -18.553  43.385 -38.659  0.00  0.00           N
ATOM    448  CA  ALA A 189     -17.115  43.388 -38.899  0.00  0.00           C
ATOM    449  C   ALA A 189     -16.419  44.383 -37.956  0.00  0.00           C
ATOM    450  CB  ALA A 189     -16.853  43.695 -40.378  0.00  0.00           C
ATOM    451  O   ALA A 189     -16.776  45.555 -37.909  0.00  0.00           O
ATOM    452  N   GLY A 190     -15.422  43.914 -37.205  0.00  0.00           N
ATOM    453  CA  GLY A 190     -14.677  44.734 -36.254  0.00  0.00           C
ATOM    454  C   GLY A 190     -13.803  43.903 -35.316  0.00  0.00           C
ATOM    455  O   GLY A 190     -13.963  42.681 -35.211  0.00  0.00           O
ATOM    456  N   THR A 191     -12.893  44.581 -34.616  0.00  0.00           N
ATOM    457  CA  THR A 191     -11.963  43.987 -33.646  0.00  0.00           C
ATOM    458  C   THR A 191     -11.963  44.837 -32.367  0.00  0.00           C
ATOM    459  CB  THR A 191     -10.545  43.887 -34.238  0.00  0.00           C
ATOM    460  O   THR A 191     -11.301  45.870 -32.345  0.00  0.00           O
ATOM    461  CG2 THR A 191      -9.573  43.170 -33.300  0.00  0.00           C
ATOM    462  OG1 THR A 191     -10.574  43.113 -35.415  0.00  0.00           O
ATOM    463  N   PRO A 192     -12.675  44.437 -31.292  0.00  0.00           N
ATOM    464  CA  PRO A 192     -13.520  43.246 -31.177  0.00  0.00           C
ATOM    465  C   PRO A 192     -14.790  43.328 -32.048  0.00  0.00           C
ATOM    466  CB  PRO A 192     -13.893  43.173 -29.691  0.00  0.00           C
ATOM    467  O   PRO A 192     -15.290  44.421 -32.297  0.00  0.00           O
ATOM    468  CG  PRO A 192     -13.930  44.644 -29.276  0.00  0.00           C
ATOM    469  CD  PRO A 192     -12.784  45.246 -30.085  0.00  0.00           C
ATOM    470  N   PRO A 193     -15.353  42.185 -32.479  0.00  0.00           N
ATOM    471  CA  PRO A 193     -16.599  42.180 -33.233  0.00  0.00           C
ATOM    472  C   PRO A 193     -17.791  42.542 -32.344  0.00  0.00           C
ATOM    473  CB  PRO A 193     -16.724  40.774 -33.811  0.00  0.00           C
ATOM    474  O   PRO A 193     -17.884  42.086 -31.195  0.00  0.00           O
ATOM    475  CG  PRO A 193     -15.975  39.912 -32.794  0.00  0.00           C
ATOM    476  CD  PRO A 193     -14.846  40.831 -32.328  0.00  0.00           C
ATOM    477  N   LEU A 194     -18.706  43.318 -32.920  0.00  0.00           N
ATOM    478  CA  LEU A 194     -19.987  43.689 -32.331  0.00  0.00           C
ATOM    479  C   LEU A 194     -21.066  42.656 -32.689  0.00  0.00           C
ATOM    480  CB  LEU A 194     -20.363  45.108 -32.795  0.00  0.00           C
ATOM    481  O   LEU A 194     -21.025  42.024 -33.748  0.00  0.00           O
ATOM    482  CG  LEU A 194     -19.454  46.237 -32.276  0.00  0.00           C
ATOM    483  CD1 LEU A 194     -19.793  47.542 -32.992  0.00  0.00           C
ATOM    484  CD2 LEU A 194     -19.635  46.456 -30.772  0.00  0.00           C
ATOM    485  N   TRP A 195     -22.016  42.472 -31.775  0.00  0.00           N
ATOM    486  CA  TRP A 195     -23.090  41.485 -31.871  0.00  0.00           C
ATOM    487  C   TRP A 195     -24.434  42.146 -31.592  0.00  0.00           C
ATOM    488  CB  TRP A 195     -22.847  40.345 -30.872  0.00  0.00           C
ATOM    489  O   TRP A 195     -24.581  42.824 -30.574  0.00  0.00           O
ATOM    490  CG  TRP A 195     -21.536  39.641 -31.022  0.00  0.00           C
ATOM    491  CD1 TRP A 195     -20.355  40.099 -30.554  0.00  0.00           C
ATOM    492  CD2 TRP A 195     -21.235  38.396 -31.718  0.00  0.00           C
ATOM    493  CE2 TRP A 195     -19.832  38.149 -31.608  0.00  0.00           C
ATOM    494  CE3 TRP A 195     -22.003  37.447 -32.425  0.00  0.00           C
ATOM    495  NE1 TRP A 195     -19.343  39.239 -30.918  0.00  0.00           N
ATOM    496  CH2 TRP A 195     -20.027  36.063 -32.812  0.00  0.00           C
ATOM    497  CZ2 TRP A 195     -19.226  37.002 -32.142  0.00  0.00           C
ATOM    498  CZ3 TRP A 195     -21.405  36.291 -32.961  0.00  0.00           C
ATOM    499  N   LYS A 196     -25.405  41.906 -32.474  0.00  0.00           N
ATOM    500  CA  LYS A 196     -26.800  42.351 -32.355  0.00  0.00           C
ATOM    501  C   LYS A 196     -27.758  41.236 -32.763  0.00  0.00           C
ATOM    502  CB  LYS A 196     -27.015  43.632 -33.180  0.00  0.00           C
ATOM    503  O   LYS A 196     -27.341  40.255 -33.383  0.00  0.00           O
ATOM    504  CG  LYS A 196     -26.887  43.437 -34.700  0.00  0.00           C
ATOM    505  CD  LYS A 196     -26.946  44.795 -35.408  0.00  0.00           C
ATOM    506  CE  LYS A 196     -26.963  44.603 -36.924  0.00  0.00           C
ATOM    507  NZ  LYS A 196     -26.737  45.887 -37.622  0.00  0.00           N
ATOM    508  N   ILE A 197     -29.037  41.374 -32.429  0.00  0.00           N
ATOM    509  CA  ILE A 197     -30.075  40.441 -32.887  0.00  0.00           C
ATOM    510  C   ILE A 197     -30.283  40.562 -34.397  0.00  0.00           C
ATOM    511  CB  ILE A 197     -31.354  40.608 -32.040  0.00  0.00           C
ATOM    512  O   ILE A 197     -30.222  41.654 -34.963  0.00  0.00           O
ATOM    513  CG1 ILE A 197     -31.085  39.870 -30.714  0.00  0.00           C
ATOM    514  CG2 ILE A 197     -32.627  40.062 -32.712  0.00  0.00           C
ATOM    515  CD1 ILE A 197     -32.091  40.190 -29.618  0.00  0.00           C
ATOM    516  N   ALA A 198     -30.497  39.421 -35.051  0.00  0.00           N
ATOM    517  CA  ALA A 198     -30.908  39.388 -36.445  0.00  0.00           C
ATOM    518  C   ALA A 198     -32.396  39.764 -36.535  0.00  0.00           C
ATOM    519  CB  ALA A 198     -30.611  37.997 -37.013  0.00  0.00           C
ATOM    520  O   ALA A 198     -33.256  39.028 -36.054  0.00  0.00           O
ATOM    521  N   VAL A 199     -32.694  40.917 -37.138  0.00  0.00           N
ATOM    522  CA  VAL A 199     -34.073  41.371 -37.366  0.00  0.00           C
ATOM    523  C   VAL A 199     -34.750  40.437 -38.372  0.00  0.00           C
ATOM    524  CB  VAL A 199     -34.109  42.834 -37.855  0.00  0.00           C
ATOM    525  O   VAL A 199     -34.257  40.260 -39.488  0.00  0.00           O
ATOM    526  CG1 VAL A 199     -35.543  43.317 -38.109  0.00  0.00           C
ATOM    527  CG2 VAL A 199     -33.472  43.777 -36.823  0.00  0.00           C
TER     528      VAL A 199
ATOM    529  O5' DG  E   1      -8.243  15.899 -30.761  0.00  0.00           O
ATOM    530  C5' DG  E   1      -8.298  17.257 -31.190  0.00  0.00           C
ATOM    531  C4' DG  E   1      -9.295  17.433 -32.325  0.00  0.00           C
ATOM    532  O4' DG  E   1      -8.803  16.758 -33.513  0.00  0.00           O
ATOM    533  C3' DG  E   1     -10.689  16.863 -32.061  0.00  0.00           C
ATOM    534  O3' DG  E   1     -11.680  17.719 -32.612  0.00  0.00           O
ATOM    535  C2' DG  E   1     -10.651  15.519 -32.780  0.00  0.00           C
ATOM    536  C1' DG  E   1      -9.770  15.842 -33.978  0.00  0.00           C
ATOM    537  N9  DG  E   1      -9.090  14.668 -34.527  0.00  0.00           N
ATOM    538  C8  DG  E   1      -9.633  13.420 -34.712  0.00  0.00           C
ATOM    539  N7  DG  E   1      -8.798  12.560 -35.222  0.00  0.00           N
ATOM    540  C5  DG  E   1      -7.624  13.281 -35.390  0.00  0.00           C
ATOM    541  C6  DG  E   1      -6.370  12.874 -35.905  0.00  0.00           C
ATOM    542  O6  DG  E   1      -6.039  11.758 -36.326  0.00  0.00           O
ATOM    543  N1  DG  E   1      -5.447  13.915 -35.902  0.00  0.00           N
ATOM    544  C2  DG  E   1      -5.703  15.188 -35.458  0.00  0.00           C
ATOM    545  N2  DG  E   1      -4.688  16.059 -35.532  0.00  0.00           N
ATOM    546  N3  DG  E   1      -6.872  15.584 -34.974  0.00  0.00           N
ATOM    547  C4  DG  E   1      -7.784  14.582 -34.968  0.00  0.00           C
ATOM    548  P   DT  E   2     -13.171  17.717 -32.013  0.00  0.00           P
ATOM    549  OP1 DT  E   2     -13.683  16.329 -32.067  0.00  0.00           O
ATOM    550  OP2 DT  E   2     -13.922  18.806 -32.673  0.00  0.00           O
ATOM    551  O5' DT  E   2     -12.969  18.124 -30.480  0.00  0.00           O
ATOM    552  C5' DT  E   2     -12.822  19.491 -30.115  0.00  0.00           C
ATOM    553  C4' DT  E   2     -12.374  19.614 -28.670  0.00  0.00           C
ATOM    554  O4' DT  E   2     -11.129  18.915 -28.507  0.00  0.00           O
ATOM    555  C3' DT  E   2     -12.132  21.041 -28.195  0.00  0.00           C
ATOM    556  O3' DT  E   2     -13.291  21.507 -27.517  0.00  0.00           O
ATOM    557  C2' DT  E   2     -10.939  20.926 -27.233  0.00  0.00           C
ATOM    558  C1' DT  E   2     -10.338  19.545 -27.527  0.00  0.00           C
ATOM    559  N1  DT  E   2      -8.931  19.585 -28.026  0.00  0.00           N
ATOM    560  C2  DT  E   2      -8.668  20.107 -29.272  0.00  0.00           C
ATOM    561  O2  DT  E   2      -9.528  20.559 -30.006  0.00  0.00           O
ATOM    562  N3  DT  E   2      -7.348  20.086 -29.633  0.00  0.00           N
ATOM    563  C4  DT  E   2      -6.287  19.601 -28.890  0.00  0.00           C
ATOM    564  O4  DT  E   2      -5.132  19.626 -29.302  0.00  0.00           O
ATOM    565  C5  DT  E   2      -6.632  19.063 -27.596  0.00  0.00           C
ATOM    566  C7  DT  E   2      -5.565  18.507 -26.699  0.00  0.00           C
ATOM    567  C6  DT  E   2      -7.922  19.078 -27.233  0.00  0.00           C
ATOM    568  P   DC  E   3     -13.845  23.002 -27.725  0.00  0.00           P
ATOM    569  OP1 DC  E   3     -13.196  23.867 -26.716  0.00  0.00           O
ATOM    570  OP2 DC  E   3     -15.321  22.909 -27.779  0.00  0.00           O
ATOM    571  O5' DC  E   3     -13.341  23.435 -29.180  0.00  0.00           O
ATOM    572  C5' DC  E   3     -13.862  24.625 -29.771  0.00  0.00           C
ATOM    573  C4' DC  E   3     -12.868  25.244 -30.738  0.00  0.00           C
ATOM    574  O4' DC  E   3     -11.559  25.320 -30.115  0.00  0.00           O
ATOM    575  C3' DC  E   3     -12.675  24.479 -32.050  0.00  0.00           C
ATOM    576  O3' DC  E   3     -12.689  25.386 -33.143  0.00  0.00           O
ATOM    577  C2' DC  E   3     -11.303  23.829 -31.880  0.00  0.00           C
ATOM    578  C1' DC  E   3     -10.590  24.862 -31.026  0.00  0.00           C
ATOM    579  N1  DC  E   3      -9.433  24.315 -30.257  0.00  0.00           N
ATOM    580  C2  DC  E   3      -8.235  24.027 -30.919  0.00  0.00           C
ATOM    581  O2  DC  E   3      -8.155  24.226 -32.136  0.00  0.00           O
ATOM    582  N3  DC  E   3      -7.192  23.533 -30.205  0.00  0.00           N
ATOM    583  C4  DC  E   3      -7.319  23.332 -28.893  0.00  0.00           C
ATOM    584  N4  DC  E   3      -6.265  22.844 -28.230  0.00  0.00           N
ATOM    585  C5  DC  E   3      -8.531  23.623 -28.203  0.00  0.00           C
ATOM    586  C6  DC  E   3      -9.551  24.108 -28.916  0.00  0.00           C
ATOM    587  P   DG  E   4     -14.039  25.623 -33.980  0.00  0.00           P
ATOM    588  OP1 DG  E   4     -14.832  24.374 -33.912  0.00  0.00           O
ATOM    589  OP2 DG  E   4     -13.651  26.179 -35.294  0.00  0.00           O
ATOM    590  O5' DG  E   4     -14.809  26.760 -33.158  0.00  0.00           O
ATOM    591  C5' DG  E   4     -14.290  28.086 -33.111  0.00  0.00           C
ATOM    592  C4' DG  E   4     -15.050  28.923 -32.095  0.00  0.00           C
ATOM    593  O4' DG  E   4     -15.056  28.230 -30.830  0.00  0.00           O
ATOM    594  C3' DG  E   4     -14.447  30.290 -31.813  0.00  0.00           C
ATOM    595  O3' DG  E   4     -15.031  31.255 -32.677  0.00  0.00           O
ATOM    596  C2' DG  E   4     -14.828  30.556 -30.355  0.00  0.00           C
ATOM    597  C1' DG  E   4     -15.003  29.154 -29.763  0.00  0.00           C
ATOM    598  N9  DG  E   4     -13.932  28.751 -28.856  0.00  0.00           N
ATOM    599  C8  DG  E   4     -14.047  28.504 -27.511  0.00  0.00           C
ATOM    600  N7  DG  E   4     -12.926  28.149 -26.951  0.00  0.00           N
ATOM    601  C5  DG  E   4     -12.006  28.160 -27.991  0.00  0.00           C
ATOM    602  C6  DG  E   4     -10.623  27.861 -27.986  0.00  0.00           C
ATOM    603  O6  DG  E   4      -9.916  27.519 -27.029  0.00  0.00           O
ATOM    604  N1  DG  E   4     -10.061  27.996 -29.253  0.00  0.00           N
ATOM    605  C2  DG  E   4     -10.749  28.370 -30.381  0.00  0.00           C
ATOM    606  N2  DG  E   4     -10.035  28.445 -31.514  0.00  0.00           N
ATOM    607  N3  DG  E   4     -12.045  28.652 -30.400  0.00  0.00           N
ATOM    608  C4  DG  E   4     -12.608  28.527 -29.172  0.00  0.00           C
ATOM    609  P   DC  E   5     -14.122  32.067 -33.723  0.00  0.00           P
ATOM    610  OP1 DC  E   5     -15.035  32.898 -34.539  0.00  0.00           O
ATOM    611  OP2 DC  E   5     -13.219  31.100 -34.385  0.00  0.00           O
ATOM    612  O5' DC  E   5     -13.227  33.020 -32.797  0.00  0.00           O
ATOM    613  C5' DC  E   5     -12.620  34.184 -33.350  0.00  0.00           C
ATOM    614  C4' DC  E   5     -11.105  34.064 -33.351  0.00  0.00           C
ATOM    615  O4' DC  E   5     -10.623  33.940 -31.987  0.00  0.00           O
ATOM    616  C3' DC  E   5     -10.543  32.864 -34.114  0.00  0.00           C
ATOM    617  O3' DC  E   5      -9.399  33.256 -34.856  0.00  0.00           O
ATOM    618  C2' DC  E   5     -10.172  31.889 -32.998  0.00  0.00           C
ATOM    619  C1' DC  E   5      -9.742  32.846 -31.898  0.00  0.00           C
ATOM    620  N1  DC  E   5      -9.846  32.268 -30.530  0.00  0.00           N
ATOM    621  C2  DC  E   5      -8.717  31.699 -29.928  0.00  0.00           C
ATOM    622  O2  DC  E   5      -7.646  31.686 -30.546  0.00  0.00           O
ATOM    623  N3  DC  E   5      -8.832  31.176 -28.682  0.00  0.00           N
ATOM    624  C4  DC  E   5     -10.006  31.212 -28.050  0.00  0.00           C
ATOM    625  N4  DC  E   5     -10.073  30.687 -26.823  0.00  0.00           N
ATOM    626  C5  DC  E   5     -11.165  31.788 -28.646  0.00  0.00           C
ATOM    627  C6  DC  E   5     -11.040  32.298 -29.874  0.00  0.00           C
ATOM    628  P   DG  E   6      -9.542  33.724 -36.387  0.00  0.00           P
ATOM    629  OP1 DG  E   6     -10.515  32.828 -37.053  0.00  0.00           O
ATOM    630  OP2 DG  E   6      -8.172  33.866 -36.926  0.00  0.00           O
ATOM    631  O5' DG  E   6     -10.155  35.199 -36.285  0.00  0.00           O
ATOM    632  C5' DG  E   6      -9.350  36.273 -35.813  0.00  0.00           C
ATOM    633  C4' DG  E   6     -10.194  37.503 -35.521  0.00  0.00           C
ATOM    634  O4' DG  E   6     -11.327  37.123 -34.721  0.00  0.00           O
ATOM    635  C3' DG  E   6      -9.483  38.591 -34.732  0.00  0.00           C
ATOM    636  O3' DG  E   6      -8.850  39.505 -35.632  0.00  0.00           O
ATOM    637  C2' DG  E   6     -10.616  39.267 -33.954  0.00  0.00           C
ATOM    638  C1' DG  E   6     -11.708  38.193 -33.886  0.00  0.00           C
ATOM    639  N9  DG  E   6     -11.970  37.673 -32.542  0.00  0.00           N
ATOM    640  C8  DG  E   6     -13.182  37.656 -31.898  0.00  0.00           C
ATOM    641  N7  DG  E   6     -13.133  37.127 -30.711  0.00  0.00           N
ATOM    642  C5  DG  E   6     -11.801  36.766 -30.551  0.00  0.00           C
ATOM    643  C6  DG  E   6     -11.152  36.146 -29.458  0.00  0.00           C
ATOM    644  O6  DG  E   6     -11.641  35.785 -28.380  0.00  0.00           O
ATOM    645  N1  DG  E   6      -9.796  35.954 -29.702  0.00  0.00           N
ATOM    646  C2  DG  E   6      -9.148  36.316 -30.858  0.00  0.00           C
ATOM    647  N2  DG  E   6      -7.835  36.050 -30.913  0.00  0.00           N
ATOM    648  N3  DG  E   6      -9.745  36.896 -31.891  0.00  0.00           N
ATOM    649  C4  DG  E   6     -11.069  37.093 -31.668  0.00  0.00           C
ATOM    650  P   DC  E   7      -7.248  39.518 -35.790  0.00  0.00           P
ATOM    651  OP1 DC  E   7      -6.922  40.469 -36.875  0.00  0.00           O
ATOM    652  OP2 DC  E   7      -6.783  38.116 -35.891  0.00  0.00           O
ATOM    653  O5' DC  E   7      -6.719  40.120 -34.407  0.00  0.00           O
ATOM    654  C5' DC  E   7      -5.466  40.803 -34.368  0.00  0.00           C
ATOM    655  C4' DC  E   7      -4.679  40.428 -33.123  0.00  0.00           C
ATOM    656  O4' DC  E   7      -5.481  40.703 -31.944  0.00  0.00           O
ATOM    657  C3' DC  E   7      -4.272  38.957 -33.031  0.00  0.00           C
ATOM    658  O3' DC  E   7      -2.964  38.850 -32.482  0.00  0.00           O
ATOM    659  C2' DC  E   7      -5.320  38.374 -32.085  0.00  0.00           C
ATOM    660  C1' DC  E   7      -5.564  39.546 -31.145  0.00  0.00           C
ATOM    661  N1  DC  E   7      -6.904  39.518 -30.484  0.00  0.00           N
ATOM    662  C2  DC  E   7      -7.042  38.917 -29.228  0.00  0.00           C
ATOM    663  O2  DC  E   7      -6.049  38.415 -28.688  0.00  0.00           O
ATOM    664  N3  DC  E   7      -8.263  38.900 -28.639  0.00  0.00           N
ATOM    665  C4  DC  E   7      -9.307  39.452 -29.256  0.00  0.00           C
ATOM    666  N4  DC  E   7     -10.492  39.412 -28.638  0.00  0.00           N
ATOM    667  C5  DC  E   7      -9.185  40.070 -30.532  0.00  0.00           C
ATOM    668  C6  DC  E   7      -7.978  40.082 -31.104  0.00  0.00           C
ATOM    669  P   DG  E   8      -1.688  38.702 -33.445  0.00  0.00           P
ATOM    670  OP1 DG  E   8      -2.127  38.016 -34.679  0.00  0.00           O
ATOM    671  OP2 DG  E   8      -0.577  38.139 -32.651  0.00  0.00           O
ATOM    672  O5' DG  E   8      -1.308  40.213 -33.810  0.00  0.00           O
ATOM    673  C5' DG  E   8      -0.766  41.071 -32.814  0.00  0.00           C
ATOM    674  C4' DG  E   8      -0.816  42.520 -33.261  0.00  0.00           C
ATOM    675  O4' DG  E   8      -2.118  42.821 -33.801  0.00  0.00           O
ATOM    676  C3' DG  E   8      -0.584  43.540 -32.162  0.00  0.00           C
ATOM    677  O3' DG  E   8       0.819  43.834 -32.095  0.00  0.00           O
ATOM    678  C2' DG  E   8      -1.369  44.768 -32.648  0.00  0.00           C
ATOM    679  C1' DG  E   8      -2.414  44.184 -33.606  0.00  0.00           C
ATOM    680  N9  DG  E   8      -3.793  44.290 -33.138  0.00  0.00           N
ATOM    681  C8  DG  E   8      -4.848  44.873 -33.809  0.00  0.00           C
ATOM    682  N7  DG  E   8      -5.975  44.820 -33.155  0.00  0.00           N
ATOM    683  C5  DG  E   8      -5.651  44.161 -31.974  0.00  0.00           C
ATOM    684  C6  DG  E   8      -6.473  43.816 -30.874  0.00  0.00           C
ATOM    685  O6  DG  E   8      -7.686  44.034 -30.726  0.00  0.00           O
ATOM    686  N1  DG  E   8      -5.761  43.156 -29.880  0.00  0.00           N
ATOM    687  C2  DG  E   8      -4.424  42.865 -29.936  0.00  0.00           C
ATOM    688  N2  DG  E   8      -3.911  42.220 -28.875  0.00  0.00           N
ATOM    689  N3  DG  E   8      -3.636  43.181 -30.963  0.00  0.00           N
ATOM    690  C4  DG  E   8      -4.315  43.827 -31.945  0.00  0.00           C
ATOM    691  P   DC  E   9       1.586  43.797 -30.684  0.00  0.00           P
ATOM    692  OP1 DC  E   9       3.020  44.054 -30.940  0.00  0.00           O
ATOM    693  OP2 DC  E   9       1.159  42.564 -29.986  0.00  0.00           O
ATOM    694  O5' DC  E   9       0.976  45.045 -29.878  0.00  0.00           O
ATOM    695  C5' DC  E   9       1.613  45.518 -28.715  0.00  0.00           C
ATOM    696  C4' DC  E   9       0.664  45.546 -27.530  0.00  0.00           C
ATOM    697  O4' DC  E   9      -0.491  46.349 -27.866  0.00  0.00           O
ATOM    698  C3' DC  E   9       0.126  44.179 -27.085  0.00  0.00           C
ATOM    699  O3' DC  E   9       0.245  44.052 -25.683  0.00  0.00           O
ATOM    700  C2' DC  E   9      -1.340  44.210 -27.527  0.00  0.00           C
ATOM    701  C1' DC  E   9      -1.653  45.687 -27.425  0.00  0.00           C
ATOM    702  N1  DC  E   9      -2.811  46.120 -28.267  0.00  0.00           N
ATOM    703  C2  DC  E   9      -4.106  46.041 -27.746  0.00  0.00           C
ATOM    704  O2  DC  E   9      -4.276  45.610 -26.592  0.00  0.00           O
ATOM    705  N3  DC  E   9      -5.140  46.435 -28.519  0.00  0.00           N
ATOM    706  C4  DC  E   9      -4.918  46.890 -29.752  0.00  0.00           C
ATOM    707  N4  DC  E   9      -5.976  47.268 -30.483  0.00  0.00           N
ATOM    708  C5  DC  E   9      -3.611  46.979 -30.297  0.00  0.00           C
ATOM    709  C6  DC  E   9      -2.597  46.590 -29.532  0.00  0.00           C
ATOM    710  P   DA  E  10       1.430  43.174 -25.049  0.00  0.00           P
ATOM    711  OP1 DA  E  10       1.639  42.006 -25.927  0.00  0.00           O
ATOM    712  OP2 DA  E  10       1.138  42.980 -23.613  0.00  0.00           O
ATOM    713  O5' DA  E  10       2.713  44.116 -25.168  0.00  0.00           O
ATOM    714  C5' DA  E  10       2.773  45.326 -24.439  0.00  0.00           C
ATOM    715  C4' DA  E  10       3.876  46.219 -24.975  0.00  0.00           C
ATOM    716  O4' DA  E  10       3.492  46.732 -26.275  0.00  0.00           O
ATOM    717  C3' DA  E  10       4.201  47.436 -24.104  0.00  0.00           C
ATOM    718  O3' DA  E  10       5.608  47.536 -23.924  0.00  0.00           O
ATOM    719  C2' DA  E  10       3.650  48.618 -24.905  0.00  0.00           C
ATOM    720  C1' DA  E  10       3.764  48.110 -26.333  0.00  0.00           C
ATOM    721  N9  DA  E  10       2.821  48.727 -27.270  0.00  0.00           N
ATOM    722  C8  DA  E  10       3.100  49.176 -28.531  0.00  0.00           C
ATOM    723  N7  DA  E  10       2.064  49.679 -29.158  0.00  0.00           N
ATOM    724  C5  DA  E  10       1.029  49.551 -28.250  0.00  0.00           C
ATOM    725  C6  DA  E  10      -0.334  49.901 -28.312  0.00  0.00           C
ATOM    726  N6  DA  E  10      -0.899  50.473 -29.379  0.00  0.00           N
ATOM    727  N1  DA  E  10      -1.098  49.638 -27.231  0.00  0.00           N
ATOM    728  C2  DA  E  10      -0.531  49.066 -26.164  0.00  0.00           C
ATOM    729  N3  DA  E  10       0.736  48.691 -25.988  0.00  0.00           N
ATOM    730  C4  DA  E  10       1.473  48.965 -27.078  0.00  0.00           C
ATOM    731  P   DA  E  11       6.309  46.862 -22.644  0.00  0.00           P
ATOM    732  OP1 DA  E  11       5.876  45.448 -22.577  0.00  0.00           O
ATOM    733  OP2 DA  E  11       6.089  47.762 -21.492  0.00  0.00           O
ATOM    734  O5' DA  E  11       7.867  46.904 -22.992  0.00  0.00           O
ATOM    735  C5' DA  E  11       8.467  48.127 -23.386  0.00  0.00           C
ATOM    736  C4' DA  E  11       9.364  47.922 -24.591  0.00  0.00           C
ATOM    737  O4' DA  E  11      10.567  47.220 -24.187  0.00  0.00           O
ATOM    738  C3' DA  E  11       8.752  47.093 -25.723  0.00  0.00           C
ATOM    739  O3' DA  E  11       9.096  47.659 -26.965  0.00  0.00           O
ATOM    740  C2' DA  E  11       9.410  45.734 -25.547  0.00  0.00           C
ATOM    741  C1' DA  E  11      10.786  46.151 -25.073  0.00  0.00           C
ATOM    742  N9  DA  E  11      11.487  45.097 -24.368  0.00  0.00           N
ATOM    743  C8  DA  E  11      11.362  44.755 -23.051  0.00  0.00           C
ATOM    744  N7  DA  E  11      12.120  43.748 -22.697  0.00  0.00           N
ATOM    745  C5  DA  E  11      12.783  43.408 -23.865  0.00  0.00           C
ATOM    746  C6  DA  E  11      13.733  42.419 -24.161  0.00  0.00           C
ATOM    747  N6  DA  E  11      14.191  41.555 -23.257  0.00  0.00           N
ATOM    748  N1  DA  E  11      14.192  42.348 -25.427  0.00  0.00           N
ATOM    749  C2  DA  E  11      13.725  43.216 -26.331  0.00  0.00           C
ATOM    750  N3  DA  E  11      12.835  44.189 -26.170  0.00  0.00           N
ATOM    751  C4  DA  E  11      12.399  44.230 -24.902  0.00  0.00           C
ATOM    752  P   DT  E  12       7.944  48.196 -27.941  0.00  0.00           P
ATOM    753  OP1 DT  E  12       7.206  47.022 -28.462  0.00  0.00           O
ATOM    754  OP2 DT  E  12       8.610  49.117 -28.890  0.00  0.00           O
ATOM    755  O5' DT  E  12       6.973  49.015 -26.961  0.00  0.00           O
ATOM    756  C5' DT  E  12       7.312  50.337 -26.549  0.00  0.00           C
ATOM    757  C4' DT  E  12       6.932  51.337 -27.624  0.00  0.00           C
ATOM    758  O4' DT  E  12       5.490  51.408 -27.735  0.00  0.00           O
ATOM    759  C3' DT  E  12       7.411  52.762 -27.397  0.00  0.00           C
ATOM    760  O3' DT  E  12       7.723  53.359 -28.659  0.00  0.00           O
ATOM    761  C2' DT  E  12       6.214  53.425 -26.715  0.00  0.00           C
ATOM    762  C1' DT  E  12       5.022  52.672 -27.306  0.00  0.00           C
ATOM    763  N1  DT  E  12       3.913  52.445 -26.325  0.00  0.00           N
ATOM    764  C2  DT  E  12       2.607  52.506 -26.756  0.00  0.00           C
ATOM    765  O2  DT  E  12       2.295  52.745 -27.909  0.00  0.00           O
ATOM    766  N3  DT  E  12       1.671  52.278 -25.782  0.00  0.00           N
ATOM    767  C4  DT  E  12       1.904  51.999 -24.449  0.00  0.00           C
ATOM    768  O4  DT  E  12       0.993  51.808 -23.649  0.00  0.00           O
ATOM    769  C5  DT  E  12       3.293  51.948 -24.062  0.00  0.00           C
ATOM    770  C7  DT  E  12       3.668  51.651 -22.641  0.00  0.00           C
ATOM    771  C6  DT  E  12       4.221  52.168 -25.008  0.00  0.00           C
ATOM    772  P   DA  E  13       8.073  54.924 -28.782  0.00  0.00           P
ATOM    773  OP1 DA  E  13       9.093  55.058 -29.846  0.00  0.00           O
ATOM    774  OP2 DA  E  13       8.357  55.475 -27.438  0.00  0.00           O
ATOM    775  O5' DA  E  13       6.712  55.564 -29.315  0.00  0.00           O
ATOM    776  C5' DA  E  13       6.058  54.997 -30.446  0.00  0.00           C
ATOM    777  C4' DA  E  13       5.024  55.953 -31.016  0.00  0.00           C
ATOM    778  O4' DA  E  13       3.801  55.867 -30.248  0.00  0.00           O
ATOM    779  C3' DA  E  13       5.423  57.420 -31.008  0.00  0.00           C
ATOM    780  O3' DA  E  13       4.878  58.078 -32.148  0.00  0.00           O
ATOM    781  C2' DA  E  13       4.827  57.944 -29.698  0.00  0.00           C
ATOM    782  C1' DA  E  13       3.621  57.032 -29.466  0.00  0.00           C
ATOM    783  N9  DA  E  13       3.466  56.619 -28.075  0.00  0.00           N
ATOM    784  C8  DA  E  13       4.460  56.405 -27.164  0.00  0.00           C
ATOM    785  N7  DA  E  13       4.026  56.029 -25.985  0.00  0.00           N
ATOM    786  C5  DA  E  13       2.652  55.990 -26.134  0.00  0.00           C
ATOM    787  C6  DA  E  13       1.612  55.663 -25.243  0.00  0.00           C
ATOM    788  N6  DA  E  13       1.817  55.300 -23.973  0.00  0.00           N
ATOM    789  N1  DA  E  13       0.348  55.725 -25.710  0.00  0.00           N
ATOM    790  C2  DA  E  13       0.148  56.089 -26.983  0.00  0.00           C
ATOM    791  N3  DA  E  13       1.044  56.418 -27.912  0.00  0.00           N
ATOM    792  C4  DA  E  13       2.289  56.348 -27.417  0.00  0.00           C
ATOM    793  P   DA  E  14       4.985  59.673 -32.306  0.00  0.00           P
ATOM    794  OP1 DA  E  14       4.979  59.984 -33.753  0.00  0.00           O
ATOM    795  OP2 DA  E  14       6.104  60.157 -31.469  0.00  0.00           O
ATOM    796  O5' DA  E  14       3.617  60.202 -31.675  0.00  0.00           O
ATOM    797  C5' DA  E  14       2.395  59.565 -32.017  0.00  0.00           C
ATOM    798  C4' DA  E  14       1.269  60.039 -31.120  0.00  0.00           C
ATOM    799  O4' DA  E  14       1.446  59.493 -29.793  0.00  0.00           O
ATOM    800  C3' DA  E  14       1.179  61.556 -30.959  0.00  0.00           C
ATOM    801  O3' DA  E  14      -0.075  62.018 -31.450  0.00  0.00           O
ATOM    802  C2' DA  E  14       1.341  61.801 -29.450  0.00  0.00           C
ATOM    803  C1' DA  E  14       1.043  60.439 -28.840  0.00  0.00           C
ATOM    804  N9  DA  E  14       1.785  60.181 -27.609  0.00  0.00           N
ATOM    805  C8  DA  E  14       3.121  60.379 -27.398  0.00  0.00           C
ATOM    806  N7  DA  E  14       3.521  60.052 -26.191  0.00  0.00           N
ATOM    807  C5  DA  E  14       2.367  59.604 -25.568  0.00  0.00           C
ATOM    808  C6  DA  E  14       2.118  59.111 -24.272  0.00  0.00           C
ATOM    809  N6  DA  E  14       3.066  58.988 -23.337  0.00  0.00           N
ATOM    810  N1  DA  E  14       0.852  58.751 -23.972  0.00  0.00           N
ATOM    811  C2  DA  E  14      -0.093  58.878 -24.910  0.00  0.00           C
ATOM    812  N3  DA  E  14       0.019  59.325 -26.160  0.00  0.00           N
ATOM    813  C4  DA  E  14       1.288  59.675 -26.428  0.00  0.00           C
ATOM    814  P   DA  E  15      -0.525  63.547 -31.238  0.00  0.00           P
ATOM    815  OP1 DA  E  15      -1.478  63.881 -32.318  0.00  0.00           O
ATOM    816  OP2 DA  E  15       0.687  64.376 -31.056  0.00  0.00           O
ATOM    817  O5' DA  E  15      -1.326  63.504 -29.859  0.00  0.00           O
ATOM    818  C5' DA  E  15      -2.267  62.463 -29.628  0.00  0.00           C
ATOM    819  C4' DA  E  15      -2.988  62.674 -28.314  0.00  0.00           C
ATOM    820  O4' DA  E  15      -2.170  62.175 -27.225  0.00  0.00           O
ATOM    821  C3' DA  E  15      -3.311  64.131 -27.992  0.00  0.00           C
ATOM    822  O3' DA  E  15      -4.666  64.245 -27.583  0.00  0.00           O
ATOM    823  C2' DA  E  15      -2.332  64.488 -26.870  0.00  0.00           C
ATOM    824  C1' DA  E  15      -2.069  63.143 -26.208  0.00  0.00           C
ATOM    825  N9  DA  E  15      -0.734  63.044 -25.627  0.00  0.00           N
ATOM    826  C8  DA  E  15       0.439  63.450 -26.197  0.00  0.00           C
ATOM    827  N7  DA  E  15       1.494  63.234 -25.450  0.00  0.00           N
ATOM    828  C5  DA  E  15       0.978  62.641 -24.311  0.00  0.00           C
ATOM    829  C6  DA  E  15       1.584  62.169 -23.132  0.00  0.00           C
ATOM    830  N6  DA  E  15       2.901  62.229 -22.907  0.00  0.00           N
ATOM    831  N1  DA  E  15       0.784  61.632 -22.188  0.00  0.00           N
ATOM    832  C2  DA  E  15      -0.534  61.575 -22.417  0.00  0.00           C
ATOM    833  N3  DA  E  15      -1.219  61.986 -23.485  0.00  0.00           N
ATOM    834  C4  DA  E  15      -0.395  62.515 -24.403  0.00  0.00           C
ATOM    835  P   DC  E  16      -5.307  65.681 -27.254  0.00  0.00           P
ATOM    836  OP1 DC  E  16      -6.642  65.728 -27.888  0.00  0.00           O
ATOM    837  OP2 DC  E  16      -4.318  66.734 -27.573  0.00  0.00           O
ATOM    838  O5' DC  E  16      -5.505  65.633 -25.672  0.00  0.00           O
ATOM    839  C5' DC  E  16      -6.032  64.456 -25.073  0.00  0.00           C
ATOM    840  C4' DC  E  16      -5.661  64.384 -23.606  0.00  0.00           C
ATOM    841  O4' DC  E  16      -4.235  64.187 -23.473  0.00  0.00           O
ATOM    842  C3' DC  E  16      -5.999  65.639 -22.797  0.00  0.00           C
ATOM    843  O3' DC  E  16      -6.886  65.311 -21.741  0.00  0.00           O
ATOM    844  C2' DC  E  16      -4.645  66.130 -22.269  0.00  0.00           C
ATOM    845  C1' DC  E  16      -3.795  64.872 -22.332  0.00  0.00           C
ATOM    846  N1  DC  E  16      -2.335  65.141 -22.469  0.00  0.00           N
ATOM    847  C2  DC  E  16      -1.461  64.729 -21.460  0.00  0.00           C
ATOM    848  O2  DC  E  16      -1.916  64.144 -20.471  0.00  0.00           O
ATOM    849  N3  DC  E  16      -0.135  64.980 -21.596  0.00  0.00           N
ATOM    850  C4  DC  E  16       0.317  65.613 -22.679  0.00  0.00           C
ATOM    851  N4  DC  E  16       1.632  65.838 -22.768  0.00  0.00           N
ATOM    852  C5  DC  E  16      -0.559  66.044 -23.718  0.00  0.00           C
ATOM    853  C6  DC  E  16      -1.864  65.790 -23.572  0.00  0.00           C
ATOM    854  P   DC  E  17      -7.892  66.419 -21.162  0.00  0.00           P
ATOM    855  OP1 DC  E  17      -9.095  65.715 -20.664  0.00  0.00           O
ATOM    856  OP2 DC  E  17      -8.032  67.478 -22.186  0.00  0.00           O
ATOM    857  O5' DC  E  17      -7.102  67.038 -19.918  0.00  0.00           O
ATOM    858  C5' DC  E  17      -6.705  66.197 -18.842  0.00  0.00           C
ATOM    859  C4' DC  E  17      -5.808  66.944 -17.871  0.00  0.00           C
ATOM    860  O4' DC  E  17      -4.468  67.042 -18.422  0.00  0.00           O
ATOM    861  C3' DC  E  17      -6.248  68.378 -17.555  0.00  0.00           C
ATOM    862  O3' DC  E  17      -6.165  68.615 -16.156  0.00  0.00           O
ATOM    863  C2' DC  E  17      -5.249  69.234 -18.332  0.00  0.00           C
ATOM    864  C1' DC  E  17      -4.005  68.363 -18.283  0.00  0.00           C
ATOM    865  N1  DC  E  17      -3.033  68.646 -19.379  0.00  0.00           N
ATOM    866  C2  DC  E  17      -1.660  68.599 -19.115  0.00  0.00           C
ATOM    867  O2  DC  E  17      -1.276  68.318 -17.975  0.00  0.00           O
ATOM    868  N3  DC  E  17      -0.788  68.859 -20.121  0.00  0.00           N
ATOM    869  C4  DC  E  17      -1.244  69.157 -21.339  0.00  0.00           C
ATOM    870  N4  DC  E  17      -0.346  69.407 -22.299  0.00  0.00           N
ATOM    871  C5  DC  E  17      -2.639  69.211 -21.626  0.00  0.00           C
ATOM    872  C6  DC  E  17      -3.489  68.955 -20.626  0.00  0.00           C
TER     873      DC  E  17
ATOM    874  O5' DA  F  18      16.782  71.634 -11.297  0.00  0.00           O
ATOM    875  C5' DA  F  18      16.776  72.766 -12.162  0.00  0.00           C
ATOM    876  C4' DA  F  18      17.562  72.488 -13.434  0.00  0.00           C
ATOM    877  O4' DA  F  18      18.963  72.296 -13.112  0.00  0.00           O
ATOM    878  C3' DA  F  18      17.141  71.242 -14.203  0.00  0.00           C
ATOM    879  O3' DA  F  18      17.324  71.453 -15.594  0.00  0.00           O
ATOM    880  C2' DA  F  18      18.105  70.186 -13.679  0.00  0.00           C
ATOM    881  C1' DA  F  18      19.374  71.006 -13.519  0.00  0.00           C
ATOM    882  N9  DA  F  18      20.276  70.479 -12.509  0.00  0.00           N
ATOM    883  C8  DA  F  18      21.495  69.904 -12.718  0.00  0.00           C
ATOM    884  N7  DA  F  18      22.091  69.523 -11.614  0.00  0.00           N
ATOM    885  C5  DA  F  18      21.200  69.872 -10.615  0.00  0.00           C
ATOM    886  C6  DA  F  18      21.242  69.735  -9.214  0.00  0.00           C
ATOM    887  N6  DA  F  18      22.266  69.184  -8.559  0.00  0.00           N
ATOM    888  N1  DA  F  18      20.185  70.189  -8.510  0.00  0.00           N
ATOM    889  C2  DA  F  18      19.161  70.741  -9.168  0.00  0.00           C
ATOM    890  N3  DA  F  18      19.010  70.924 -10.477  0.00  0.00           N
ATOM    891  C4  DA  F  18      20.076  70.462 -11.149  0.00  0.00           C
ATOM    892  P   DC  F  19      16.071  71.849 -16.516  0.00  0.00           P
ATOM    893  OP1 DC  F  19      16.440  71.584 -17.923  0.00  0.00           O
ATOM    894  OP2 DC  F  19      15.609  73.192 -16.105  0.00  0.00           O
ATOM    895  O5' DC  F  19      14.945  70.798 -16.098  0.00  0.00           O
ATOM    896  C5' DC  F  19      15.129  69.411 -16.362  0.00  0.00           C
ATOM    897  C4' DC  F  19      13.789  68.719 -16.475  0.00  0.00           C
ATOM    898  O4' DC  F  19      13.947  67.288 -16.260  0.00  0.00           O
ATOM    899  C3' DC  F  19      12.758  69.169 -15.454  0.00  0.00           C
ATOM    900  O3' DC  F  19      11.449  69.006 -15.992  0.00  0.00           O
ATOM    901  C2' DC  F  19      13.016  68.186 -14.322  0.00  0.00           C
ATOM    902  C1' DC  F  19      13.208  66.899 -15.117  0.00  0.00           C
ATOM    903  N1  DC  F  19      13.976  65.780 -14.409  0.00  0.00           N
ATOM    904  C2  DC  F  19      13.719  65.447 -13.060  0.00  0.00           C
ATOM    905  O2  DC  F  19      12.871  66.070 -12.418  0.00  0.00           O
ATOM    906  N3  DC  F  19      14.427  64.439 -12.490  0.00  0.00           N
ATOM    907  C4  DC  F  19      15.338  63.774 -13.198  0.00  0.00           C
ATOM    908  N4  DC  F  19      16.008  62.788 -12.590  0.00  0.00           N
ATOM    909  C5  DC  F  19      15.602  64.086 -14.561  0.00  0.00           C
ATOM    910  C6  DC  F  19      14.906  65.079 -15.119  0.00  0.00           C
ATOM    911  P   DG  F  20      10.872  70.024 -17.097  0.00  0.00           P
ATOM    912  OP1 DG  F  20      11.797  70.112 -18.246  0.00  0.00           O
ATOM    913  OP2 DG  F  20      10.482  71.260 -16.390  0.00  0.00           O
ATOM    914  O5' DG  F  20       9.546  69.299 -17.607  0.00  0.00           O
ATOM    915  C5' DG  F  20       9.553  67.896 -17.824  0.00  0.00           C
ATOM    916  C4' DG  F  20       8.449  67.228 -17.030  0.00  0.00           C
ATOM    917  O4' DG  F  20       7.169  67.728 -17.489  0.00  0.00           O
ATOM    918  C3' DG  F  20       8.355  65.722 -17.208  0.00  0.00           C
ATOM    919  O3' DG  F  20       7.638  65.162 -16.123  0.00  0.00           O
ATOM    920  C2' DG  F  20       7.544  65.634 -18.486  0.00  0.00           C
ATOM    921  C1' DG  F  20       6.502  66.711 -18.217  0.00  0.00           C
ATOM    922  N9  DG  F  20       5.942  67.304 -19.422  0.00  0.00           N
ATOM    923  C8  DG  F  20       6.631  67.764 -20.517  0.00  0.00           C
ATOM    924  N7  DG  F  20       5.859  68.253 -21.446  0.00  0.00           N
ATOM    925  C5  DG  F  20       4.576  68.108 -20.932  0.00  0.00           C
ATOM    926  C6  DG  F  20       3.326  68.459 -21.491  0.00  0.00           C
ATOM    927  O6  DG  F  20       3.099  68.985 -22.587  0.00  0.00           O
ATOM    928  N1  DG  F  20       2.271  68.141 -20.638  0.00  0.00           N
ATOM    929  C2  DG  F  20       2.409  67.557 -19.402  0.00  0.00           C
ATOM    930  N2  DG  F  20       1.276  67.326 -18.723  0.00  0.00           N
ATOM    931  N3  DG  F  20       3.576  67.224 -18.868  0.00  0.00           N
ATOM    932  C4  DG  F  20       4.612  67.527 -19.687  0.00  0.00           C
ATOM    933  P   DG  F  21       8.226  63.899 -15.325  0.00  0.00           P
ATOM    934  OP1 DG  F  21       8.913  64.430 -14.131  0.00  0.00           O
ATOM    935  OP2 DG  F  21       8.960  63.045 -16.282  0.00  0.00           O
ATOM    936  O5' DG  F  21       6.926  63.100 -14.853  0.00  0.00           O
ATOM    937  C5' DG  F  21       6.705  62.865 -13.471  0.00  0.00           C
ATOM    938  C4' DG  F  21       5.221  62.766 -13.166  0.00  0.00           C
ATOM    939  O4' DG  F  21       4.470  63.491 -14.174  0.00  0.00           O
ATOM    940  C3' DG  F  21       4.654  61.353 -13.175  0.00  0.00           C
ATOM    941  O3' DG  F  21       3.550  61.269 -12.287  0.00  0.00           O
ATOM    942  C2' DG  F  21       4.213  61.192 -14.622  0.00  0.00           C
ATOM    943  C1' DG  F  21       3.687  62.587 -14.935  0.00  0.00           C
ATOM    944  N9  DG  F  21       3.809  62.943 -16.344  0.00  0.00           N
ATOM    945  C8  DG  F  21       4.945  62.885 -17.116  0.00  0.00           C
ATOM    946  N7  DG  F  21       4.755  63.262 -18.349  0.00  0.00           N
ATOM    947  C5  DG  F  21       3.406  63.589 -18.400  0.00  0.00           C
ATOM    948  C6  DG  F  21       2.622  64.060 -19.480  0.00  0.00           C
ATOM    949  O6  DG  F  21       2.979  64.291 -20.643  0.00  0.00           O
ATOM    950  N1  DG  F  21       1.298  64.266 -19.103  0.00  0.00           N
ATOM    951  C2  DG  F  21       0.795  64.043 -17.843  0.00  0.00           C
ATOM    952  N2  DG  F  21      -0.509  64.298 -17.669  0.00  0.00           N
ATOM    953  N3  DG  F  21       1.518  63.601 -16.824  0.00  0.00           N
ATOM    954  C4  DG  F  21       2.810  63.396 -17.173  0.00  0.00           C
ATOM    955  P   DT  F  22       2.825  59.858 -12.033  0.00  0.00           P
ATOM    956  OP1 DT  F  22       2.238  59.902 -10.677  0.00  0.00           O
ATOM    957  OP2 DT  F  22       3.784  58.787 -12.389  0.00  0.00           O
ATOM    958  O5' DT  F  22       1.638  59.832 -13.107  0.00  0.00           O
ATOM    959  C5' DT  F  22       0.549  60.735 -12.977  0.00  0.00           C
ATOM    960  C4' DT  F  22      -0.446  60.566 -14.113  0.00  0.00           C
ATOM    961  O4' DT  F  22       0.148  61.003 -15.359  0.00  0.00           O
ATOM    962  C3' DT  F  22      -0.936  59.129 -14.351  0.00  0.00           C
ATOM    963  O3' DT  F  22      -2.357  59.088 -14.268  0.00  0.00           O
ATOM    964  C2' DT  F  22      -0.441  58.797 -15.765  0.00  0.00           C
ATOM    965  C1' DT  F  22      -0.321  60.176 -16.390  0.00  0.00           C
ATOM    966  N1  DT  F  22       0.640  60.234 -17.524  0.00  0.00           N
ATOM    967  C2  DT  F  22       0.202  60.672 -18.752  0.00  0.00           C
ATOM    968  O2  DT  F  22      -0.944  61.025 -18.965  0.00  0.00           O
ATOM    969  N3  DT  F  22       1.162  60.687 -19.728  0.00  0.00           N
ATOM    970  C4  DT  F  22       2.487  60.314 -19.601  0.00  0.00           C
ATOM    971  O4  DT  F  22       3.274  60.363 -20.540  0.00  0.00           O
ATOM    972  C5  DT  F  22       2.879  59.862 -18.287  0.00  0.00           C
ATOM    973  C7  DT  F  22       4.291  59.430 -18.028  0.00  0.00           C
ATOM    974  C6  DT  F  22       1.947  59.843 -17.324  0.00  0.00           C
ATOM    975  P   DT  F  23      -3.161  57.725 -14.551  0.00  0.00           P
ATOM    976  OP1 DT  F  23      -4.312  57.700 -13.622  0.00  0.00           O
ATOM    977  OP2 DT  F  23      -2.210  56.591 -14.552  0.00  0.00           O
ATOM    978  O5' DT  F  23      -3.720  57.914 -16.037  0.00  0.00           O
ATOM    979  C5' DT  F  23      -4.546  59.032 -16.342  0.00  0.00           C
ATOM    980  C4' DT  F  23      -4.882  59.079 -17.821  0.00  0.00           C
ATOM    981  O4' DT  F  23      -3.670  59.274 -18.593  0.00  0.00           O
ATOM    982  C3' DT  F  23      -5.550  57.816 -18.378  0.00  0.00           C
ATOM    983  O3' DT  F  23      -6.720  58.174 -19.103  0.00  0.00           O
ATOM    984  C2' DT  F  23      -4.478  57.215 -19.292  0.00  0.00           C
ATOM    985  C1' DT  F  23      -3.720  58.453 -19.731  0.00  0.00           C
ATOM    986  N1  DT  F  23      -2.330  58.172 -20.175  0.00  0.00           N
ATOM    987  C2  DT  F  23      -1.956  58.498 -21.456  0.00  0.00           C
ATOM    988  O2  DT  F  23      -2.710  59.016 -22.260  0.00  0.00           O
ATOM    989  N3  DT  F  23      -0.657  58.197 -21.767  0.00  0.00           N
ATOM    990  C4  DT  F  23       0.285  57.614 -20.941  0.00  0.00           C
ATOM    991  O4  DT  F  23       1.430  57.383 -21.314  0.00  0.00           O
ATOM    992  C5  DT  F  23      -0.174  57.295 -19.609  0.00  0.00           C
ATOM    993  C7  DT  F  23       0.759  56.659 -18.622  0.00  0.00           C
ATOM    994  C6  DT  F  23      -1.444  57.586 -19.295  0.00  0.00           C
ATOM    995  P   DT  F  24      -7.563  57.059 -19.895  0.00  0.00           P
ATOM    996  OP1 DT  F  24      -8.987  57.452 -19.810  0.00  0.00           O
ATOM    997  OP2 DT  F  24      -7.151  55.725 -19.402  0.00  0.00           O
ATOM    998  O5' DT  F  24      -7.079  57.216 -21.414  0.00  0.00           O
ATOM    999  C5' DT  F  24      -7.232  58.467 -22.080  0.00  0.00           C
ATOM   1000  C4' DT  F  24      -6.640  58.425 -23.482  0.00  0.00           C
ATOM   1001  O4' DT  F  24      -5.234  58.072 -23.414  0.00  0.00           O
ATOM   1002  C3' DT  F  24      -7.287  57.417 -24.439  0.00  0.00           C
ATOM   1003  O3' DT  F  24      -7.505  58.030 -25.706  0.00  0.00           O
ATOM   1004  C2' DT  F  24      -6.244  56.303 -24.529  0.00  0.00           C
ATOM   1005  C1' DT  F  24      -4.961  57.101 -24.395  0.00  0.00           C
ATOM   1006  N1  DT  F  24      -3.786  56.296 -23.957  0.00  0.00           N
ATOM   1007  C2  DT  F  24      -2.690  56.210 -24.781  0.00  0.00           C
ATOM   1008  O2  DT  F  24      -2.629  56.759 -25.866  0.00  0.00           O
ATOM   1009  N3  DT  F  24      -1.660  55.454 -24.288  0.00  0.00           N
ATOM   1010  C4  DT  F  24      -1.618  54.791 -23.076  0.00  0.00           C
ATOM   1011  O4  DT  F  24      -0.644  54.134 -22.721  0.00  0.00           O
ATOM   1012  C5  DT  F  24      -2.800  54.922 -22.259  0.00  0.00           C
ATOM   1013  C7  DT  F  24      -2.872  54.244 -20.922  0.00  0.00           C
ATOM   1014  C6  DT  F  24      -3.815  55.661 -22.732  0.00  0.00           C
ATOM   1015  P   DA  F  25      -8.718  57.548 -26.643  0.00  0.00           P
ATOM   1016  OP1 DA  F  25      -9.226  58.735 -27.366  0.00  0.00           O
ATOM   1017  OP2 DA  F  25      -9.635  56.743 -25.807  0.00  0.00           O
ATOM   1018  O5' DA  F  25      -8.027  56.563 -27.695  0.00  0.00           O
ATOM   1019  C5' DA  F  25      -7.046  57.060 -28.595  0.00  0.00           C
ATOM   1020  C4' DA  F  25      -6.377  55.923 -29.350  0.00  0.00           C
ATOM   1021  O4' DA  F  25      -5.294  55.374 -28.552  0.00  0.00           O
ATOM   1022  C3' DA  F  25      -7.290  54.741 -29.693  0.00  0.00           C
ATOM   1023  O3' DA  F  25      -7.020  54.285 -31.014  0.00  0.00           O
ATOM   1024  C2' DA  F  25      -6.892  53.694 -28.658  0.00  0.00           C
ATOM   1025  C1' DA  F  25      -5.405  53.971 -28.538  0.00  0.00           C
ATOM   1026  N9  DA  F  25      -4.801  53.456 -27.311  0.00  0.00           N
ATOM   1027  C8  DA  F  25      -5.439  53.134 -26.145  0.00  0.00           C
ATOM   1028  N7  DA  F  25      -4.634  52.684 -25.208  0.00  0.00           N
ATOM   1029  C5  DA  F  25      -3.384  52.710 -25.803  0.00  0.00           C
ATOM   1030  C6  DA  F  25      -2.101  52.356 -25.336  0.00  0.00           C
ATOM   1031  N6  DA  F  25      -1.868  51.885 -24.107  0.00  0.00           N
ATOM   1032  N1  DA  F  25      -1.064  52.504 -26.185  0.00  0.00           N
ATOM   1033  C2  DA  F  25      -1.300  52.975 -27.414  0.00  0.00           C
ATOM   1034  N3  DA  F  25      -2.456  53.339 -27.965  0.00  0.00           N
ATOM   1035  C4  DA  F  25      -3.468  53.181 -27.099  0.00  0.00           C
ATOM   1036  P   DT  F  26      -8.223  53.927 -32.020  0.00  0.00           P
ATOM   1037  OP1 DT  F  26      -7.636  53.205 -33.172  0.00  0.00           O
ATOM   1038  OP2 DT  F  26      -8.999  55.165 -32.250  0.00  0.00           O
ATOM   1039  O5' DT  F  26      -9.142  52.911 -31.191  0.00  0.00           O
ATOM   1040  C5' DT  F  26     -10.407  53.340 -30.686  0.00  0.00           C
ATOM   1041  C4' DT  F  26     -11.274  52.154 -30.299  0.00  0.00           C
ATOM   1042  O4' DT  F  26     -11.603  51.386 -31.486  0.00  0.00           O
ATOM   1043  C3' DT  F  26     -10.629  51.167 -29.322  0.00  0.00           C
ATOM   1044  O3' DT  F  26     -11.602  50.690 -28.397  0.00  0.00           O
ATOM   1045  C2' DT  F  26     -10.142  50.051 -30.239  0.00  0.00           C
ATOM   1046  C1' DT  F  26     -11.234  50.039 -31.297  0.00  0.00           C
ATOM   1047  N1  DT  F  26     -10.789  49.482 -32.602  0.00  0.00           N
ATOM   1048  C2  DT  F  26     -11.531  48.489 -33.196  0.00  0.00           C
ATOM   1049  O2  DT  F  26     -12.552  48.036 -32.708  0.00  0.00           O
ATOM   1050  N3  DT  F  26     -11.037  48.042 -34.393  0.00  0.00           N
ATOM   1051  C4  DT  F  26      -9.896  48.479 -35.040  0.00  0.00           C
ATOM   1052  O4  DT  F  26      -9.533  48.015 -36.116  0.00  0.00           O
ATOM   1053  C5  DT  F  26      -9.162  49.522 -34.362  0.00  0.00           C
ATOM   1054  C7  DT  F  26      -7.907  50.077 -34.968  0.00  0.00           C
ATOM   1055  C6  DT  F  26      -9.638  49.967 -33.189  0.00  0.00           C
ATOM   1056  P   DC  F  27     -11.550  51.148 -26.857  0.00  0.00           P
ATOM   1057  OP1 DC  F  27     -12.762  50.615 -26.198  0.00  0.00           O
ATOM   1058  OP2 DC  F  27     -11.272  52.601 -26.822  0.00  0.00           O
ATOM   1059  O5' DC  F  27     -10.277  50.387 -26.263  0.00  0.00           O
ATOM   1060  C5' DC  F  27     -10.454  49.172 -25.543  0.00  0.00           C
ATOM   1061  C4' DC  F  27      -9.156  48.728 -24.890  0.00  0.00           C
ATOM   1062  O4' DC  F  27      -8.139  48.534 -25.908  0.00  0.00           O
ATOM   1063  C3' DC  F  27      -8.561  49.713 -23.877  0.00  0.00           C
ATOM   1064  O3' DC  F  27      -8.082  49.006 -22.738  0.00  0.00           O
ATOM   1065  C2' DC  F  27      -7.411  50.350 -24.655  0.00  0.00           C
ATOM   1066  C1' DC  F  27      -6.955  49.176 -25.502  0.00  0.00           C
ATOM   1067  N1  DC  F  27      -6.189  49.570 -26.714  0.00  0.00           N
ATOM   1068  C2  DC  F  27      -4.793  49.647 -26.652  0.00  0.00           C
ATOM   1069  O2  DC  F  27      -4.219  49.391 -25.584  0.00  0.00           O
ATOM   1070  N3  DC  F  27      -4.106  50.004 -27.765  0.00  0.00           N
ATOM   1071  C4  DC  F  27      -4.759  50.274 -28.898  0.00  0.00           C
ATOM   1072  N4  DC  F  27      -4.036  50.621 -29.969  0.00  0.00           N
ATOM   1073  C5  DC  F  27      -6.182  50.198 -28.981  0.00  0.00           C
ATOM   1074  C6  DC  F  27      -6.849  49.845 -27.877  0.00  0.00           C
ATOM   1075  P   DG  F  28      -8.924  49.005 -21.368  0.00  0.00           P
ATOM   1076  OP1 DG  F  28      -9.659  50.287 -21.289  0.00  0.00           O
ATOM   1077  OP2 DG  F  28      -8.001  48.607 -20.282  0.00  0.00           O
ATOM   1078  O5' DG  F  28      -9.982  47.825 -21.567  0.00  0.00           O
ATOM   1079  C5' DG  F  28      -9.542  46.475 -21.611  0.00  0.00           C
ATOM   1080  C4' DG  F  28     -10.700  45.547 -21.926  0.00  0.00           C
ATOM   1081  O4' DG  F  28     -11.400  46.053 -23.078  0.00  0.00           O
ATOM   1082  C3' DG  F  28     -10.295  44.116 -22.251  0.00  0.00           C
ATOM   1083  O3' DG  F  28     -10.450  43.308 -21.094  0.00  0.00           O
ATOM   1084  C2' DG  F  28     -11.261  43.684 -23.358  0.00  0.00           C
ATOM   1085  C1' DG  F  28     -11.795  45.001 -23.929  0.00  0.00           C
ATOM   1086  N9  DG  F  28     -11.335  45.306 -25.285  0.00  0.00           N
ATOM   1087  C8  DG  F  28     -12.127  45.554 -26.377  0.00  0.00           C
ATOM   1088  N7  DG  F  28     -11.454  45.817 -27.461  0.00  0.00           N
ATOM   1089  C5  DG  F  28     -10.126  45.744 -27.066  0.00  0.00           C
ATOM   1090  C6  DG  F  28      -8.944  45.937 -27.817  0.00  0.00           C
ATOM   1091  O6  DG  F  28      -8.836  46.216 -29.019  0.00  0.00           O
ATOM   1092  N1  DG  F  28      -7.802  45.771 -27.035  0.00  0.00           N
ATOM   1093  C2  DG  F  28      -7.805  45.460 -25.698  0.00  0.00           C
ATOM   1094  N2  DG  F  28      -6.604  45.340 -25.114  0.00  0.00           N
ATOM   1095  N3  DG  F  28      -8.907  45.278 -24.980  0.00  0.00           N
ATOM   1096  C4  DG  F  28     -10.030  45.434 -25.727  0.00  0.00           C
ATOM   1097  P   DC  F  29      -9.241  42.386 -20.577  0.00  0.00           P
ATOM   1098  OP1 DC  F  29      -9.734  41.638 -19.397  0.00  0.00           O
ATOM   1099  OP2 DC  F  29      -8.037  43.239 -20.461  0.00  0.00           O
ATOM   1100  O5' DC  F  29      -8.999  41.360 -21.779  0.00  0.00           O
ATOM   1101  C5' DC  F  29      -8.519  40.051 -21.505  0.00  0.00           C
ATOM   1102  C4' DC  F  29      -7.227  39.770 -22.254  0.00  0.00           C
ATOM   1103  O4' DC  F  29      -7.478  39.800 -23.682  0.00  0.00           O
ATOM   1104  C3' DC  F  29      -6.093  40.766 -22.004  0.00  0.00           C
ATOM   1105  O3' DC  F  29      -4.852  40.079 -21.974  0.00  0.00           O
ATOM   1106  C2' DC  F  29      -6.180  41.685 -23.218  0.00  0.00           C
ATOM   1107  C1' DC  F  29      -6.580  40.694 -24.299  0.00  0.00           C
ATOM   1108  N1  DC  F  29      -7.267  41.315 -25.463  0.00  0.00           N
ATOM   1109  C2  DC  F  29      -6.522  41.694 -26.585  0.00  0.00           C
ATOM   1110  O2  DC  F  29      -5.297  41.511 -26.588  0.00  0.00           O
ATOM   1111  N3  DC  F  29      -7.164  42.254 -27.639  0.00  0.00           N
ATOM   1112  C4  DC  F  29      -8.486  42.434 -27.596  0.00  0.00           C
ATOM   1113  N4  DC  F  29      -9.075  42.988 -28.659  0.00  0.00           N
ATOM   1114  C5  DC  F  29      -9.261  42.051 -26.463  0.00  0.00           C
ATOM   1115  C6  DC  F  29      -8.617  41.499 -25.431  0.00  0.00           C
ATOM   1116  P   DG  F  30      -4.241  39.565 -20.581  0.00  0.00           P
ATOM   1117  OP1 DG  F  30      -4.584  40.550 -19.531  0.00  0.00           O
ATOM   1118  OP2 DG  F  30      -2.825  39.227 -20.843  0.00  0.00           O
ATOM   1119  O5' DG  F  30      -5.036  38.207 -20.291  0.00  0.00           O
ATOM   1120  C5' DG  F  30      -4.952  37.124 -21.208  0.00  0.00           C
ATOM   1121  C4' DG  F  30      -5.945  36.035 -20.847  0.00  0.00           C
ATOM   1122  O4' DG  F  30      -7.279  36.581 -20.887  0.00  0.00           O
ATOM   1123  C3' DG  F  30      -5.972  34.857 -21.804  0.00  0.00           C
ATOM   1124  O3' DG  F  30      -5.010  33.887 -21.402  0.00  0.00           O
ATOM   1125  C2' DG  F  30      -7.400  34.328 -21.655  0.00  0.00           C
ATOM   1126  C1' DG  F  30      -8.201  35.577 -21.260  0.00  0.00           C
ATOM   1127  N9  DG  F  30      -9.056  36.102 -22.326  0.00  0.00           N
ATOM   1128  C8  DG  F  30     -10.426  36.198 -22.309  0.00  0.00           C
ATOM   1129  N7  DG  F  30     -10.926  36.713 -23.397  0.00  0.00           N
ATOM   1130  C5  DG  F  30      -9.819  36.978 -24.190  0.00  0.00           C
ATOM   1131  C6  DG  F  30      -9.740  37.540 -25.488  0.00  0.00           C
ATOM   1132  O6  DG  F  30     -10.666  37.927 -26.216  0.00  0.00           O
ATOM   1133  N1  DG  F  30      -8.424  37.635 -25.929  0.00  0.00           N
ATOM   1134  C2  DG  F  30      -7.323  37.238 -25.212  0.00  0.00           C
ATOM   1135  N2  DG  F  30      -6.133  37.411 -25.806  0.00  0.00           N
ATOM   1136  N3  DG  F  30      -7.381  36.713 -23.994  0.00  0.00           N
ATOM   1137  C4  DG  F  30      -8.657  36.610 -23.548  0.00  0.00           C
ATOM   1138  P   DC  F  31      -3.688  33.643 -22.282  0.00  0.00           P
ATOM   1139  OP1 DC  F  31      -2.731  32.872 -21.457  0.00  0.00           O
ATOM   1140  OP2 DC  F  31      -3.277  34.942 -22.858  0.00  0.00           O
ATOM   1141  O5' DC  F  31      -4.192  32.729 -23.494  0.00  0.00           O
ATOM   1142  C5' DC  F  31      -3.260  31.943 -24.228  0.00  0.00           C
ATOM   1143  C4' DC  F  31      -3.368  32.220 -25.719  0.00  0.00           C
ATOM   1144  O4' DC  F  31      -4.762  32.152 -26.127  0.00  0.00           O
ATOM   1145  C3' DC  F  31      -2.861  33.594 -26.165  0.00  0.00           C
ATOM   1146  O3' DC  F  31      -2.150  33.471 -27.392  0.00  0.00           O
ATOM   1147  C2' DC  F  31      -4.151  34.389 -26.350  0.00  0.00           C
ATOM   1148  C1' DC  F  31      -5.087  33.309 -26.863  0.00  0.00           C
ATOM   1149  N1  DC  F  31      -6.537  33.617 -26.665  0.00  0.00           N
ATOM   1150  C2  DC  F  31      -7.234  34.326 -27.650  0.00  0.00           C
ATOM   1151  O2  DC  F  31      -6.635  34.689 -28.669  0.00  0.00           O
ATOM   1152  N3  DC  F  31      -8.548  34.594 -27.457  0.00  0.00           N
ATOM   1153  C4  DC  F  31      -9.156  34.185 -26.342  0.00  0.00           C
ATOM   1154  N4  DC  F  31     -10.452  34.472 -26.195  0.00  0.00           N
ATOM   1155  C5  DC  F  31      -8.462  33.462 -25.330  0.00  0.00           C
ATOM   1156  C6  DC  F  31      -7.168  33.201 -25.531  0.00  0.00           C
ATOM   1157  P   DG  F  32      -0.547  33.367 -27.395  0.00  0.00           P
ATOM   1158  OP1 DG  F  32      -0.041  34.176 -26.264  0.00  0.00           O
ATOM   1159  OP2 DG  F  32      -0.082  33.661 -28.769  0.00  0.00           O
ATOM   1160  O5' DG  F  32      -0.258  31.819 -27.102  0.00  0.00           O
ATOM   1161  C5' DG  F  32      -0.552  30.837 -28.093  0.00  0.00           C
ATOM   1162  C4' DG  F  32      -0.487  29.440 -27.500  0.00  0.00           C
ATOM   1163  O4' DG  F  32      -1.254  29.413 -26.279  0.00  0.00           O
ATOM   1164  C3' DG  F  32      -1.073  28.346 -28.381  0.00  0.00           C
ATOM   1165  O3' DG  F  32      -0.046  27.779 -29.188  0.00  0.00           O
ATOM   1166  C2' DG  F  32      -1.617  27.325 -27.376  0.00  0.00           C
ATOM   1167  C1' DG  F  32      -1.854  28.148 -26.103  0.00  0.00           C
ATOM   1168  N9  DG  F  32      -3.266  28.347 -25.769  0.00  0.00           N
ATOM   1169  C8  DG  F  32      -3.893  27.979 -24.603  0.00  0.00           C
ATOM   1170  N7  DG  F  32      -5.158  28.292 -24.573  0.00  0.00           N
ATOM   1171  C5  DG  F  32      -5.388  28.908 -25.796  0.00  0.00           C
ATOM   1172  C6  DG  F  32      -6.578  29.458 -26.330  0.00  0.00           C
ATOM   1173  O6  DG  F  32      -7.703  29.508 -25.811  0.00  0.00           O
ATOM   1174  N1  DG  F  32      -6.377  29.986 -27.602  0.00  0.00           N
ATOM   1175  C2  DG  F  32      -5.178  29.984 -28.273  0.00  0.00           C
ATOM   1176  N2  DG  F  32      -5.178  30.541 -29.492  0.00  0.00           N
ATOM   1177  N3  DG  F  32      -4.055  29.474 -27.783  0.00  0.00           N
ATOM   1178  C4  DG  F  32      -4.234  28.952 -26.544  0.00  0.00           C
ATOM   1179  P   DC  F  33      -0.134  27.854 -30.793  0.00  0.00           P
ATOM   1180  OP1 DC  F  33       1.121  27.290 -31.340  0.00  0.00           O
ATOM   1181  OP2 DC  F  33      -0.546  29.224 -31.165  0.00  0.00           O
ATOM   1182  O5' DC  F  33      -1.343  26.873 -31.159  0.00  0.00           O
ATOM   1183  C5' DC  F  33      -1.319  26.141 -32.379  0.00  0.00           C
ATOM   1184  C4' DC  F  33      -2.685  26.148 -33.045  0.00  0.00           C
ATOM   1185  O4' DC  F  33      -3.687  25.672 -32.107  0.00  0.00           O
ATOM   1186  C3' DC  F  33      -3.167  27.519 -33.523  0.00  0.00           C
ATOM   1187  O3' DC  F  33      -3.801  27.394 -34.791  0.00  0.00           O
ATOM   1188  C2' DC  F  33      -4.164  27.930 -32.441  0.00  0.00           C
ATOM   1189  C1' DC  F  33      -4.761  26.583 -32.069  0.00  0.00           C
ATOM   1190  N1  DC  F  33      -5.364  26.548 -30.705  0.00  0.00           N
ATOM   1191  C2  DC  F  33      -6.625  27.116 -30.490  0.00  0.00           C
ATOM   1192  O2  DC  F  33      -7.219  27.644 -31.436  0.00  0.00           O
ATOM   1193  N3  DC  F  33      -7.158  27.073 -29.244  0.00  0.00           N
ATOM   1194  C4  DC  F  33      -6.486  26.495 -28.250  0.00  0.00           C
ATOM   1195  N4  DC  F  33      -7.053  26.475 -27.039  0.00  0.00           N
ATOM   1196  C5  DC  F  33      -5.201  25.910 -28.450  0.00  0.00           C
ATOM   1197  C6  DC  F  33      -4.685  25.957 -29.681  0.00  0.00           C
ATOM   1198  P   DG  F  34      -2.982  27.691 -36.141  0.00  0.00           P
ATOM   1199  OP1 DG  F  34      -2.090  28.843 -35.890  0.00  0.00           O
ATOM   1200  OP2 DG  F  34      -3.955  27.741 -37.255  0.00  0.00           O
ATOM   1201  O5' DG  F  34      -2.082  26.387 -36.344  0.00  0.00           O
ATOM   1202  C5' DG  F  34      -2.626  25.237 -36.978  0.00  0.00           C
ATOM   1203  C4' DG  F  34      -1.553  24.184 -37.179  0.00  0.00           C
ATOM   1204  O4' DG  F  34      -0.999  23.820 -35.889  0.00  0.00           O
ATOM   1205  C3' DG  F  34      -2.033  22.883 -37.813  0.00  0.00           C
ATOM   1206  O3' DG  F  34      -1.002  22.322 -38.617  0.00  0.00           O
ATOM   1207  C2' DG  F  34      -2.334  22.009 -36.602  0.00  0.00           C
ATOM   1208  C1' DG  F  34      -1.259  22.459 -35.617  0.00  0.00           C
ATOM   1209  N9  DG  F  34      -1.634  22.327 -34.203  0.00  0.00           N
ATOM   1210  C8  DG  F  34      -0.814  21.921 -33.178  0.00  0.00           C
ATOM   1211  N7  DG  F  34      -1.402  21.894 -32.016  0.00  0.00           N
ATOM   1212  C5  DG  F  34      -2.699  22.311 -32.279  0.00  0.00           C
ATOM   1213  C6  DG  F  34      -3.794  22.476 -31.397  0.00  0.00           C
ATOM   1214  O6  DG  F  34      -3.831  22.281 -30.174  0.00  0.00           O
ATOM   1215  N1  DG  F  34      -4.934  22.914 -32.066  0.00  0.00           N
ATOM   1216  C2  DG  F  34      -5.007  23.162 -33.414  0.00  0.00           C
ATOM   1217  N2  DG  F  34      -6.194  23.580 -33.878  0.00  0.00           N
ATOM   1218  N3  DG  F  34      -3.988  23.014 -34.254  0.00  0.00           N
ATOM   1219  C4  DG  F  34      -2.867  22.583 -33.620  0.00  0.00           C
CONECT  864  863  860  865
CONECT  866  865  867  868
CONECT  863  864  861
CONECT  861  859  862  863
CONECT  869  868  870  871
CONECT  859  860  858  861
CONECT  871  869  872
CONECT  858  859  857
CONECT  872  865  871
CONECT  865  864  866  872
CONECT  868  866  869
CONECT  870  869
CONECT  867  866
CONECT  862  861
CONECT  860  859  864
CONECT  857  854  858
CONECT  855  854
CONECT  856  854
CONECT  854  856  843  855  857
CONECT 1208 1209 1204 1207
CONECT 1216 1215 1217 1218
CONECT 1207 1208 1205
CONECT 1205 1203 1206 1207
CONECT 1219 1209 1218 1212
CONECT 1203 1202 1205 1204
CONECT 1212 1211 1219 1213
CONECT 1202 1203 1201
CONECT 1213 1215 1212 1214
CONECT 1210 1211 1209
CONECT 1215 1216 1213
CONECT 1217 1216
CONECT 1218 1219 1216
CONECT 1211 1212 1210
CONECT 1209 1219 1208 1210
CONECT 1206 1205
CONECT 1204 1208 1203
CONECT 1201 1202 1198
CONECT 1214 1213
CONECT 1199 1198
CONECT 1200 1198
CONECT 1198 1187 1200 1199 1201
END
