# Supplementary material for: Extensive Bioinformatics Analyses Reveal a Phylogenetically Conserved Winged Helix (WH) Domain (Zτ) of Topoisomerase IIα, Elucidating Its Very High Affinity for Left-Handed Z-DNA and Suggesting Novel Putative Functions
Source: Int J Mol Sci. 2023 Jun 27;24(13):10740. doi: 10.3390/ijms241310740 (PMC10341724; doi:10.3390/ijms241310740)
Supplement: Supplementary file 1 [file ijms-24-10740-s001.zip › Supplementary Material S5 - Molecular docking of Ztau and Zalpha to various nucleic acid structures/Zalpha_ZDNA.pdb]

REMARK Number:     1
REMARK Ligand:     lig_64121475eebb5.pdb
REMARK Contact:     8     0     0
REMARK Score:  -178.99
REMARK RMSD:     87.02
HELIX    1   1 SER A  134  GLU A  149  1                                  16
HELIX    2   2 ASP A  160  LEU A  165  1                                   6
HELIX    3   3 LYS A  169  LYS A  181  1                                  13
SHEET    1   1 1 LEU A 185  LYS A 187  0
SHEET    2   2 1 TRP A 195  ILE A 197  0
ATOM      1  N   LEU A 133     -28.660  19.541 -19.358  0.00  0.00           N
ATOM      2  CA  LEU A 133     -29.009  19.991 -20.714  0.00  0.00           C
ATOM      3  C   LEU A 133     -29.548  21.433 -20.726  0.00  0.00           C
ATOM      4  CB  LEU A 133     -30.013  19.007 -21.346  0.00  0.00           C
ATOM      5  O   LEU A 133     -29.322  22.163 -21.689  0.00  0.00           O
ATOM      6  CG  LEU A 133     -29.374  17.684 -21.811  0.00  0.00           C
ATOM      7  CD1 LEU A 133     -30.458  16.653 -22.123  0.00  0.00           C
ATOM      8  CD2 LEU A 133     -28.533  17.872 -23.080  0.00  0.00           C
ATOM      9  N   SER A 134     -30.200  21.876 -19.644  0.00  0.00           N
ATOM     10  CA  SER A 134     -30.769  23.228 -19.556  0.00  0.00           C
ATOM     11  C   SER A 134     -29.740  24.329 -19.270  0.00  0.00           C
ATOM     12  CB  SER A 134     -31.954  23.279 -18.582  0.00  0.00           C
ATOM     13  O   SER A 134     -29.990  25.469 -19.636  0.00  0.00           O
ATOM     14  OG  SER A 134     -31.575  23.145 -17.225  0.00  0.00           O
ATOM     15  N   ILE A 135     -28.551  24.027 -18.722  0.00  0.00           N
ATOM     16  CA  ILE A 135     -27.511  25.052 -18.459  0.00  0.00           C
ATOM     17  C   ILE A 135     -27.023  25.713 -19.762  0.00  0.00           C
ATOM     18  CB  ILE A 135     -26.331  24.456 -17.646  0.00  0.00           C
ATOM     19  O   ILE A 135     -26.817  26.926 -19.812  0.00  0.00           O
ATOM     20  CG1 ILE A 135     -26.818  23.970 -16.260  0.00  0.00           C
ATOM     21  CG2 ILE A 135     -25.198  25.490 -17.468  0.00  0.00           C
ATOM     22  CD1 ILE A 135     -25.761  23.231 -15.426  0.00  0.00           C
ATOM     23  N   TYR A 136     -26.880  24.940 -20.844  0.00  0.00           N
ATOM     24  CA  TYR A 136     -26.503  25.488 -22.156  0.00  0.00           C
ATOM     25  C   TYR A 136     -27.640  26.297 -22.804  0.00  0.00           C
ATOM     26  CB  TYR A 136     -26.038  24.348 -23.079  0.00  0.00           C
ATOM     27  O   TYR A 136     -27.393  27.169 -23.635  0.00  0.00           O
ATOM     28  CG  TYR A 136     -24.715  24.639 -23.759  0.00  0.00           C
ATOM     29  CD1 TYR A 136     -24.670  25.351 -24.974  0.00  0.00           C
ATOM     30  CD2 TYR A 136     -23.521  24.228 -23.139  0.00  0.00           C
ATOM     31  CE1 TYR A 136     -23.428  25.634 -25.580  0.00  0.00           C
ATOM     32  CE2 TYR A 136     -22.280  24.515 -23.734  0.00  0.00           C
ATOM     33  OH  TYR A 136     -21.023  25.487 -25.518  0.00  0.00           O
ATOM     34  CZ  TYR A 136     -22.233  25.217 -24.958  0.00  0.00           C
ATOM     35  N   GLN A 137     -28.884  26.003 -22.420  0.00  0.00           N
ATOM     36  CA  GLN A 137     -30.098  26.636 -22.932  0.00  0.00           C
ATOM     37  C   GLN A 137     -30.407  27.946 -22.180  0.00  0.00           C
ATOM     38  CB  GLN A 137     -31.223  25.584 -22.869  0.00  0.00           C
ATOM     39  O   GLN A 137     -30.750  28.936 -22.822  0.00  0.00           O
ATOM     40  CG  GLN A 137     -32.241  25.705 -24.014  0.00  0.00           C
ATOM     41  CD  GLN A 137     -33.151  24.478 -24.129  0.00  0.00           C
ATOM     42  NE2 GLN A 137     -33.975  24.398 -25.151  0.00  0.00           N
ATOM     43  OE1 GLN A 137     -33.140  23.558 -23.330  0.00  0.00           O
ATOM     44  N   ASP A 138     -30.164  27.988 -20.862  0.00  0.00           N
ATOM     45  CA  ASP A 138     -30.170  29.192 -20.012  0.00  0.00           C
ATOM     46  C   ASP A 138     -29.199  30.252 -20.543  0.00  0.00           C
ATOM     47  CB  ASP A 138     -29.782  28.805 -18.568  0.00  0.00           C
ATOM     48  O   ASP A 138     -29.581  31.400 -20.749  0.00  0.00           O
ATOM     49  CG  ASP A 138     -29.586  30.027 -17.651  0.00  0.00           C
ATOM     50  OD1 ASP A 138     -30.598  30.684 -17.336  0.00  0.00           O
ATOM     51  OD2 ASP A 138     -28.422  30.329 -17.276  0.00  0.00           O
ATOM     52  N   GLN A 139     -27.956  29.871 -20.852  0.00  0.00           N
ATOM     53  CA  GLN A 139     -26.968  30.809 -21.397  0.00  0.00           C
ATOM     54  C   GLN A 139     -27.339  31.318 -22.803  0.00  0.00           C
ATOM     55  CB  GLN A 139     -25.577  30.161 -21.367  0.00  0.00           C
ATOM     56  O   GLN A 139     -27.070  32.477 -23.118  0.00  0.00           O
ATOM     57  CG  GLN A 139     -25.014  30.045 -19.936  0.00  0.00           C
ATOM     58  CD  GLN A 139     -24.541  31.372 -19.330  0.00  0.00           C
ATOM     59  NE2 GLN A 139     -24.033  31.366 -18.116  0.00  0.00           N
ATOM     60  OE1 GLN A 139     -24.551  32.430 -19.937  0.00  0.00           O
ATOM     61  N   GLU A 140     -28.004  30.507 -23.640  0.00  0.00           N
ATOM     62  CA  GLU A 140     -28.553  30.987 -24.919  0.00  0.00           C
ATOM     63  C   GLU A 140     -29.676  32.014 -24.695  0.00  0.00           C
ATOM     64  CB  GLU A 140     -29.007  29.807 -25.811  0.00  0.00           C
ATOM     65  O   GLU A 140     -29.656  33.084 -25.303  0.00  0.00           O
ATOM     66  CG  GLU A 140     -29.322  30.302 -27.234  0.00  0.00           C
ATOM     67  CD  GLU A 140     -29.617  29.205 -28.273  0.00  0.00           C
ATOM     68  OE1 GLU A 140     -30.593  29.325 -29.063  0.00  0.00           O
ATOM     69  OE2 GLU A 140     -28.811  28.255 -28.394  0.00  0.00           O
ATOM     70  N   GLN A 141     -30.614  31.730 -23.786  0.00  0.00           N
ATOM     71  CA  GLN A 141     -31.718  32.634 -23.449  0.00  0.00           C
ATOM     72  C   GLN A 141     -31.240  33.929 -22.783  0.00  0.00           C
ATOM     73  CB  GLN A 141     -32.725  31.908 -22.545  0.00  0.00           C
ATOM     74  O   GLN A 141     -31.717  35.001 -23.137  0.00  0.00           O
ATOM     75  CG  GLN A 141     -33.555  30.877 -23.325  0.00  0.00           C
ATOM     76  CD  GLN A 141     -34.539  30.110 -22.444  0.00  0.00           C
ATOM     77  NE2 GLN A 141     -35.492  29.415 -23.024  0.00  0.00           N
ATOM     78  OE1 GLN A 141     -34.485  30.105 -21.229  0.00  0.00           O
ATOM     79  N   ARG A 142     -30.269  33.870 -21.866  0.00  0.00           N
ATOM     80  CA  ARG A 142     -29.730  35.049 -21.166  0.00  0.00           C
ATOM     81  C   ARG A 142     -28.945  35.981 -22.086  0.00  0.00           C
ATOM     82  CB  ARG A 142     -28.876  34.593 -19.977  0.00  0.00           C
ATOM     83  O   ARG A 142     -29.014  37.192 -21.902  0.00  0.00           O
ATOM     84  CG  ARG A 142     -29.757  34.070 -18.829  0.00  0.00           C
ATOM     85  CD  ARG A 142     -28.913  33.435 -17.726  0.00  0.00           C
ATOM     86  NE  ARG A 142     -27.985  34.401 -17.106  0.00  0.00           N
ATOM     87  NH1 ARG A 142     -26.526  32.832 -16.320  0.00  0.00           N
ATOM     88  NH2 ARG A 142     -26.026  35.024 -16.141  0.00  0.00           N
ATOM     89  CZ  ARG A 142     -26.850  34.080 -16.519  0.00  0.00           C
ATOM     90  N   ILE A 143     -28.236  35.443 -23.082  0.00  0.00           N
ATOM     91  CA  ILE A 143     -27.569  36.261 -24.107  0.00  0.00           C
ATOM     92  C   ILE A 143     -28.596  36.890 -25.055  0.00  0.00           C
ATOM     93  CB  ILE A 143     -26.470  35.443 -24.824  0.00  0.00           C
ATOM     94  O   ILE A 143     -28.473  38.076 -25.346  0.00  0.00           O
ATOM     95  CG1 ILE A 143     -25.274  35.296 -23.854  0.00  0.00           C
ATOM     96  CG2 ILE A 143     -26.004  36.106 -26.135  0.00  0.00           C
ATOM     97  CD1 ILE A 143     -24.205  34.290 -24.285  0.00  0.00           C
ATOM     98  N   LEU A 144     -29.622  36.147 -25.491  0.00  0.00           N
ATOM     99  CA  LEU A 144     -30.701  36.703 -26.320  0.00  0.00           C
ATOM    100  C   LEU A 144     -31.472  37.801 -25.577  0.00  0.00           C
ATOM    101  CB  LEU A 144     -31.636  35.582 -26.806  0.00  0.00           C
ATOM    102  O   LEU A 144     -31.484  38.932 -26.046  0.00  0.00           O
ATOM    103  CG  LEU A 144     -31.015  34.677 -27.886  0.00  0.00           C
ATOM    104  CD1 LEU A 144     -31.902  33.449 -28.106  0.00  0.00           C
ATOM    105  CD2 LEU A 144     -30.856  35.394 -29.230  0.00  0.00           C
ATOM    106  N   LYS A 145     -31.991  37.520 -24.376  0.00  0.00           N
ATOM    107  CA  LYS A 145     -32.740  38.480 -23.549  0.00  0.00           C
ATOM    108  C   LYS A 145     -31.954  39.763 -23.274  0.00  0.00           C
ATOM    109  CB  LYS A 145     -33.164  37.787 -22.245  0.00  0.00           C
ATOM    110  O   LYS A 145     -32.516  40.848 -23.329  0.00  0.00           O
ATOM    111  CG  LYS A 145     -34.088  38.670 -21.392  0.00  0.00           C
ATOM    112  CD  LYS A 145     -34.617  37.891 -20.179  0.00  0.00           C
ATOM    113  CE  LYS A 145     -35.722  38.666 -19.449  0.00  0.00           C
ATOM    114  NZ  LYS A 145     -35.197  39.835 -18.708  0.00  0.00           N
ATOM    115  N   PHE A 146     -30.647  39.667 -23.027  0.00  0.00           N
ATOM    116  CA  PHE A 146     -29.821  40.860 -22.839  0.00  0.00           C
ATOM    117  C   PHE A 146     -29.621  41.671 -24.139  0.00  0.00           C
ATOM    118  CB  PHE A 146     -28.484  40.453 -22.214  0.00  0.00           C
ATOM    119  O   PHE A 146     -29.508  42.896 -24.101  0.00  0.00           O
ATOM    120  CG  PHE A 146     -27.609  41.667 -22.016  0.00  0.00           C
ATOM    121  CD1 PHE A 146     -26.643  41.987 -22.983  0.00  0.00           C
ATOM    122  CD2 PHE A 146     -27.921  42.589 -21.002  0.00  0.00           C
ATOM    123  CE1 PHE A 146     -25.975  43.219 -22.939  0.00  0.00           C
ATOM    124  CE2 PHE A 146     -27.292  43.844 -20.984  0.00  0.00           C
ATOM    125  CZ  PHE A 146     -26.331  44.161 -21.963  0.00  0.00           C
ATOM    126  N   LEU A 147     -29.578  41.009 -25.299  0.00  0.00           N
ATOM    127  CA  LEU A 147     -29.516  41.678 -26.602  0.00  0.00           C
ATOM    128  C   LEU A 147     -30.885  42.258 -27.018  0.00  0.00           C
ATOM    129  CB  LEU A 147     -28.922  40.707 -27.641  0.00  0.00           C
ATOM    130  O   LEU A 147     -30.911  43.273 -27.706  0.00  0.00           O
ATOM    131  CG  LEU A 147     -27.435  40.372 -27.397  0.00  0.00           C
ATOM    132  CD1 LEU A 147     -27.005  39.130 -28.173  0.00  0.00           C
ATOM    133  CD2 LEU A 147     -26.507  41.491 -27.865  0.00  0.00           C
ATOM    134  N   GLU A 148     -31.998  41.685 -26.548  0.00  0.00           N
ATOM    135  CA  GLU A 148     -33.351  42.264 -26.639  0.00  0.00           C
ATOM    136  C   GLU A 148     -33.464  43.517 -25.749  0.00  0.00           C
ATOM    137  CB  GLU A 148     -34.416  41.213 -26.239  0.00  0.00           C
ATOM    138  O   GLU A 148     -33.895  44.572 -26.210  0.00  0.00           O
ATOM    139  CG  GLU A 148     -34.516  40.029 -27.222  0.00  0.00           C
ATOM    140  CD  GLU A 148     -35.273  38.791 -26.706  0.00  0.00           C
ATOM    141  OE1 GLU A 148     -35.316  37.798 -27.471  0.00  0.00           O
ATOM    142  OE2 GLU A 148     -35.719  38.786 -25.534  0.00  0.00           O
ATOM    143  N   GLU A 149     -32.988  43.447 -24.499  0.00  0.00           N
ATOM    144  CA  GLU A 149     -32.955  44.564 -23.533  0.00  0.00           C
ATOM    145  C   GLU A 149     -32.079  45.749 -23.973  0.00  0.00           C
ATOM    146  CB  GLU A 149     -32.439  44.051 -22.176  0.00  0.00           C
ATOM    147  O   GLU A 149     -32.285  46.876 -23.519  0.00  0.00           O
ATOM    148  CG  GLU A 149     -33.496  43.267 -21.385  0.00  0.00           C
ATOM    149  CD  GLU A 149     -32.926  42.537 -20.156  0.00  0.00           C
ATOM    150  OE1 GLU A 149     -33.721  41.819 -19.502  0.00  0.00           O
ATOM    151  OE2 GLU A 149     -31.720  42.655 -19.840  0.00  0.00           O
ATOM    152  N   LEU A 150     -31.112  45.534 -24.872  0.00  0.00           N
ATOM    153  CA  LEU A 150     -30.366  46.624 -25.505  0.00  0.00           C
ATOM    154  C   LEU A 150     -31.220  47.426 -26.503  0.00  0.00           C
ATOM    155  CB  LEU A 150     -29.095  46.058 -26.164  0.00  0.00           C
ATOM    156  O   LEU A 150     -30.899  48.590 -26.763  0.00  0.00           O
ATOM    157  CG  LEU A 150     -27.921  45.889 -25.185  0.00  0.00           C
ATOM    158  CD1 LEU A 150     -26.824  45.054 -25.840  0.00  0.00           C
ATOM    159  CD2 LEU A 150     -27.292  47.234 -24.800  0.00  0.00           C
ATOM    160  N   GLY A 151     -32.315  46.859 -27.011  0.00  0.00           N
ATOM    161  CA  GLY A 151     -33.190  47.443 -28.025  0.00  0.00           C
ATOM    162  C   GLY A 151     -32.659  47.283 -29.452  0.00  0.00           C
ATOM    163  O   GLY A 151     -31.452  47.179 -29.682  0.00  0.00           O
ATOM    164  N   GLU A 152     -33.578  47.286 -30.419  0.00  0.00           N
ATOM    165  CA  GLU A 152     -33.276  47.031 -31.831  0.00  0.00           C
ATOM    166  C   GLU A 152     -32.174  47.943 -32.392  0.00  0.00           C
ATOM    167  CB  GLU A 152     -34.541  47.140 -32.693  0.00  0.00           C
ATOM    168  O   GLU A 152     -32.003  49.098 -31.993  0.00  0.00           O
ATOM    169  CG  GLU A 152     -35.607  46.106 -32.298  0.00  0.00           C
ATOM    170  CD  GLU A 152     -36.746  46.027 -33.324  0.00  0.00           C
ATOM    171  OE1 GLU A 152     -37.301  44.916 -33.467  0.00  0.00           O
ATOM    172  OE2 GLU A 152     -37.022  47.062 -33.970  0.00  0.00           O
ATOM    173  N   GLY A 153     -31.380  47.391 -33.311  0.00  0.00           N
ATOM    174  CA  GLY A 153     -30.249  48.075 -33.938  0.00  0.00           C
ATOM    175  C   GLY A 153     -29.000  48.235 -33.061  0.00  0.00           C
ATOM    176  O   GLY A 153     -27.913  48.383 -33.620  0.00  0.00           O
ATOM    177  N   LYS A 154     -29.092  48.157 -31.724  0.00  0.00           N
ATOM    178  CA  LYS A 154     -27.909  48.267 -30.854  0.00  0.00           C
ATOM    179  C   LYS A 154     -27.071  46.989 -30.876  0.00  0.00           C
ATOM    180  CB  LYS A 154     -28.277  48.663 -29.418  0.00  0.00           C
ATOM    181  O   LYS A 154     -27.596  45.877 -30.851  0.00  0.00           O
ATOM    182  CG  LYS A 154     -29.035  49.997 -29.346  0.00  0.00           C
ATOM    183  CD  LYS A 154     -28.802  50.693 -27.994  0.00  0.00           C
ATOM    184  CE  LYS A 154     -29.844  51.780 -27.700  0.00  0.00           C
ATOM    185  NZ  LYS A 154     -31.181  51.184 -27.464  0.00  0.00           N
ATOM    186  N   ALA A 155     -25.753  47.164 -30.865  0.00  0.00           N
ATOM    187  CA  ALA A 155     -24.780  46.081 -30.833  0.00  0.00           C
ATOM    188  C   ALA A 155     -23.829  46.220 -29.632  0.00  0.00           C
ATOM    189  CB  ALA A 155     -24.049  46.040 -32.179  0.00  0.00           C
ATOM    190  O   ALA A 155     -23.624  47.312 -29.104  0.00  0.00           O
ATOM    191  N   THR A 156     -23.249  45.109 -29.179  0.00  0.00           N
ATOM    192  CA  THR A 156     -22.357  45.069 -28.004  0.00  0.00           C
ATOM    193  C   THR A 156     -21.204  44.085 -28.207  0.00  0.00           C
ATOM    194  CB  THR A 156     -23.179  44.743 -26.747  0.00  0.00           C
ATOM    195  O   THR A 156     -21.278  43.207 -29.070  0.00  0.00           O
ATOM    196  CG2 THR A 156     -23.677  43.300 -26.722  0.00  0.00           C
ATOM    197  OG1 THR A 156     -22.432  44.951 -25.572  0.00  0.00           O
ATOM    198  N   THR A 157     -20.118  44.206 -27.438  0.00  0.00           N
ATOM    199  CA  THR A 157     -18.989  43.276 -27.555  0.00  0.00           C
ATOM    200  C   THR A 157     -19.175  42.044 -26.662  0.00  0.00           C
ATOM    201  CB  THR A 157     -17.629  43.934 -27.269  0.00  0.00           C
ATOM    202  O   THR A 157     -19.816  42.072 -25.609  0.00  0.00           O
ATOM    203  CG2 THR A 157     -17.402  45.300 -27.909  0.00  0.00           C
ATOM    204  OG1 THR A 157     -17.417  44.042 -25.889  0.00  0.00           O
ATOM    205  N   ALA A 158     -18.491  40.952 -27.013  0.00  0.00           N
ATOM    206  CA  ALA A 158     -18.381  39.772 -26.150  0.00  0.00           C
ATOM    207  C   ALA A 158     -17.643  40.032 -24.812  0.00  0.00           C
ATOM    208  CB  ALA A 158     -17.692  38.667 -26.955  0.00  0.00           C
ATOM    209  O   ALA A 158     -17.599  39.150 -23.956  0.00  0.00           O
ATOM    210  N   HIS A 159     -17.026  41.207 -24.631  0.00  0.00           N
ATOM    211  CA  HIS A 159     -16.439  41.632 -23.359  0.00  0.00           C
ATOM    212  C   HIS A 159     -17.505  42.236 -22.432  0.00  0.00           C
ATOM    213  CB  HIS A 159     -15.294  42.610 -23.649  0.00  0.00           C
ATOM    214  O   HIS A 159     -17.588  41.849 -21.269  0.00  0.00           O
ATOM    215  CG  HIS A 159     -14.670  43.187 -22.412  0.00  0.00           C
ATOM    216  CD2 HIS A 159     -13.665  42.634 -21.668  0.00  0.00           C
ATOM    217  ND1 HIS A 159     -15.015  44.380 -21.819  0.00  0.00           N
ATOM    218  CE1 HIS A 159     -14.224  44.541 -20.743  0.00  0.00           C
ATOM    219  NE2 HIS A 159     -13.383  43.499 -20.615  0.00  0.00           N
ATOM    220  N   ASP A 160     -18.380  43.092 -22.955  0.00  0.00           N
ATOM    221  CA  ASP A 160     -19.411  43.779 -22.162  0.00  0.00           C
ATOM    222  C   ASP A 160     -20.497  42.798 -21.706  0.00  0.00           C
ATOM    223  CB  ASP A 160     -20.024  44.929 -22.973  0.00  0.00           C
ATOM    224  O   ASP A 160     -20.912  42.810 -20.546  0.00  0.00           O
ATOM    225  CG  ASP A 160     -18.965  45.701 -23.758  0.00  0.00           C
ATOM    226  OD1 ASP A 160     -17.920  46.029 -23.154  0.00  0.00           O
ATOM    227  OD2 ASP A 160     -19.133  45.793 -24.997  0.00  0.00           O
ATOM    228  N   LEU A 161     -20.862  41.860 -22.588  0.00  0.00           N
ATOM    229  CA  LEU A 161     -21.646  40.670 -22.249  0.00  0.00           C
ATOM    230  C   LEU A 161     -21.000  39.854 -21.115  0.00  0.00           C
ATOM    231  CB  LEU A 161     -21.775  39.803 -23.515  0.00  0.00           C
ATOM    232  O   LEU A 161     -21.706  39.349 -20.245  0.00  0.00           O
ATOM    233  CG  LEU A 161     -22.863  40.274 -24.493  0.00  0.00           C
ATOM    234  CD1 LEU A 161     -22.631  39.663 -25.872  0.00  0.00           C
ATOM    235  CD2 LEU A 161     -24.237  39.798 -24.028  0.00  0.00           C
ATOM    236  N   SER A 162     -19.666  39.739 -21.089  0.00  0.00           N
ATOM    237  CA  SER A 162     -18.942  38.992 -20.048  0.00  0.00           C
ATOM    238  C   SER A 162     -18.988  39.696 -18.696  0.00  0.00           C
ATOM    239  CB  SER A 162     -17.505  38.703 -20.499  0.00  0.00           C
ATOM    240  O   SER A 162     -19.245  39.041 -17.686  0.00  0.00           O
ATOM    241  OG  SER A 162     -16.881  37.756 -19.654  0.00  0.00           O
ATOM    242  N   GLY A 163     -18.841  41.024 -18.688  0.00  0.00           N
ATOM    243  CA  GLY A 163     -19.033  41.843 -17.492  0.00  0.00           C
ATOM    244  C   GLY A 163     -20.468  41.782 -16.960  0.00  0.00           C
ATOM    245  O   GLY A 163     -20.668  41.554 -15.770  0.00  0.00           O
ATOM    246  N   LYS A 164     -21.476  41.929 -17.832  0.00  0.00           N
ATOM    247  CA  LYS A 164     -22.891  42.001 -17.425  0.00  0.00           C
ATOM    248  C   LYS A 164     -23.520  40.653 -17.059  0.00  0.00           C
ATOM    249  CB  LYS A 164     -23.708  42.727 -18.505  0.00  0.00           C
ATOM    250  O   LYS A 164     -24.340  40.606 -16.149  0.00  0.00           O
ATOM    251  CG  LYS A 164     -23.388  44.232 -18.534  0.00  0.00           C
ATOM    252  CD  LYS A 164     -24.284  44.948 -19.548  0.00  0.00           C
ATOM    253  CE  LYS A 164     -24.100  46.469 -19.499  0.00  0.00           C
ATOM    254  NZ  LYS A 164     -25.063  47.170 -20.389  0.00  0.00           N
ATOM    255  N   LEU A 165     -23.138  39.552 -17.714  0.00  0.00           N
ATOM    256  CA  LEU A 165     -23.675  38.211 -17.421  0.00  0.00           C
ATOM    257  C   LEU A 165     -22.834  37.415 -16.405  0.00  0.00           C
ATOM    258  CB  LEU A 165     -23.886  37.426 -18.733  0.00  0.00           C
ATOM    259  O   LEU A 165     -23.167  36.260 -16.117  0.00  0.00           O
ATOM    260  CG  LEU A 165     -24.898  38.058 -19.709  0.00  0.00           C
ATOM    261  CD1 LEU A 165     -24.944  37.237 -20.995  0.00  0.00           C
ATOM    262  CD2 LEU A 165     -26.314  38.090 -19.127  0.00  0.00           C
ATOM    263  N   GLY A 166     -21.729  37.983 -15.903  0.00  0.00           N
ATOM    264  CA  GLY A 166     -20.805  37.327 -14.964  0.00  0.00           C
ATOM    265  C   GLY A 166     -20.171  36.036 -15.501  0.00  0.00           C
ATOM    266  O   GLY A 166     -19.677  35.218 -14.729  0.00  0.00           O
ATOM    267  N   THR A 167     -20.230  35.821 -16.817  0.00  0.00           N
ATOM    268  CA  THR A 167     -19.887  34.560 -17.490  0.00  0.00           C
ATOM    269  C   THR A 167     -18.647  34.785 -18.367  0.00  0.00           C
ATOM    270  CB  THR A 167     -21.092  34.043 -18.297  0.00  0.00           C
ATOM    271  O   THR A 167     -18.594  35.801 -19.066  0.00  0.00           O
ATOM    272  CG2 THR A 167     -20.814  32.720 -19.008  0.00  0.00           C
ATOM    273  OG1 THR A 167     -22.192  33.828 -17.431  0.00  0.00           O
ATOM    274  N   PRO A 168     -17.621  33.909 -18.364  0.00  0.00           N
ATOM    275  CA  PRO A 168     -16.353  34.198 -19.039  0.00  0.00           C
ATOM    276  C   PRO A 168     -16.489  34.432 -20.552  0.00  0.00           C
ATOM    277  CB  PRO A 168     -15.442  33.000 -18.737  0.00  0.00           C
ATOM    278  O   PRO A 168     -17.114  33.643 -21.259  0.00  0.00           O
ATOM    279  CG  PRO A 168     -15.995  32.455 -17.422  0.00  0.00           C
ATOM    280  CD  PRO A 168     -17.495  32.696 -17.563  0.00  0.00           C
ATOM    281  N   LYS A 169     -15.796  35.448 -21.088  0.00  0.00           N
ATOM    282  CA  LYS A 169     -15.758  35.812 -22.524  0.00  0.00           C
ATOM    283  C   LYS A 169     -15.522  34.623 -23.472  0.00  0.00           C
ATOM    284  CB  LYS A 169     -14.686  36.911 -22.695  0.00  0.00           C
ATOM    285  O   LYS A 169     -16.033  34.615 -24.587  0.00  0.00           O
ATOM    286  CG  LYS A 169     -14.470  37.409 -24.138  0.00  0.00           C
ATOM    287  CD  LYS A 169     -13.463  38.574 -24.160  0.00  0.00           C
ATOM    288  CE  LYS A 169     -13.149  39.038 -25.590  0.00  0.00           C
ATOM    289  NZ  LYS A 169     -12.158  40.150 -25.607  0.00  0.00           N
ATOM    290  N   LYS A 170     -14.777  33.595 -23.042  0.00  0.00           N
ATOM    291  CA  LYS A 170     -14.535  32.349 -23.803  0.00  0.00           C
ATOM    292  C   LYS A 170     -15.798  31.493 -23.987  0.00  0.00           C
ATOM    293  CB  LYS A 170     -13.420  31.555 -23.097  0.00  0.00           C
ATOM    294  O   LYS A 170     -15.945  30.845 -25.018  0.00  0.00           O
ATOM    295  CG  LYS A 170     -12.972  30.297 -23.866  0.00  0.00           C
ATOM    296  CD  LYS A 170     -11.775  29.631 -23.168  0.00  0.00           C
ATOM    297  CE  LYS A 170     -11.275  28.408 -23.950  0.00  0.00           C
ATOM    298  NZ  LYS A 170     -10.045  27.835 -23.340  0.00  0.00           N
ATOM    299  N   GLU A 171     -16.683  31.481 -22.998  0.00  0.00           N
ATOM    300  CA  GLU A 171     -17.957  30.760 -23.013  0.00  0.00           C
ATOM    301  C   GLU A 171     -19.028  31.564 -23.752  0.00  0.00           C
ATOM    302  CB  GLU A 171     -18.327  30.442 -21.562  0.00  0.00           C
ATOM    303  O   GLU A 171     -19.646  31.043 -24.677  0.00  0.00           O
ATOM    304  CG  GLU A 171     -19.607  29.614 -21.419  0.00  0.00           C
ATOM    305  CD  GLU A 171     -19.639  28.916 -20.052  0.00  0.00           C
ATOM    306  OE1 GLU A 171     -20.047  27.734 -20.035  0.00  0.00           O
ATOM    307  OE2 GLU A 171     -19.155  29.526 -19.071  0.00  0.00           O
ATOM    308  N   ILE A 172     -19.127  32.867 -23.474  0.00  0.00           N
ATOM    309  CA  ILE A 172     -20.005  33.778 -24.221  0.00  0.00           C
ATOM    310  C   ILE A 172     -19.671  33.769 -25.717  0.00  0.00           C
ATOM    311  CB  ILE A 172     -19.955  35.189 -23.604  0.00  0.00           C
ATOM    312  O   ILE A 172     -20.576  33.620 -26.530  0.00  0.00           O
ATOM    313  CG1 ILE A 172     -20.555  35.105 -22.181  0.00  0.00           C
ATOM    314  CG2 ILE A 172     -20.668  36.228 -24.488  0.00  0.00           C
ATOM    315  CD1 ILE A 172     -20.799  36.469 -21.550  0.00  0.00           C
ATOM    316  N   ASN A 173     -18.390  33.812 -26.108  0.00  0.00           N
ATOM    317  CA  ASN A 173     -17.995  33.657 -27.513  0.00  0.00           C
ATOM    318  C   ASN A 173     -18.529  32.353 -28.137  0.00  0.00           C
ATOM    319  CB  ASN A 173     -16.459  33.706 -27.641  0.00  0.00           C
ATOM    320  O   ASN A 173     -18.968  32.374 -29.283  0.00  0.00           O
ATOM    321  CG  ASN A 173     -15.880  35.104 -27.789  0.00  0.00           C
ATOM    322  ND2 ASN A 173     -14.598  35.264 -27.562  0.00  0.00           N
ATOM    323  OD1 ASN A 173     -16.516  36.055 -28.199  0.00  0.00           O
ATOM    324  N   ARG A 174     -18.519  31.220 -27.416  0.00  0.00           N
ATOM    325  CA  ARG A 174     -19.065  29.951 -27.940  0.00  0.00           C
ATOM    326  C   ARG A 174     -20.565  30.055 -28.204  0.00  0.00           C
ATOM    327  CB  ARG A 174     -18.787  28.781 -26.984  0.00  0.00           C
ATOM    328  O   ARG A 174     -21.014  29.607 -29.256  0.00  0.00           O
ATOM    329  CG  ARG A 174     -17.328  28.316 -27.002  0.00  0.00           C
ATOM    330  CD  ARG A 174     -17.117  27.305 -25.869  0.00  0.00           C
ATOM    331  NE  ARG A 174     -15.873  26.532 -26.042  0.00  0.00           N
ATOM    332  NH1 ARG A 174     -16.105  25.215 -24.174  0.00  0.00           N
ATOM    333  NH2 ARG A 174     -14.441  24.814 -25.608  0.00  0.00           N
ATOM    334  CZ  ARG A 174     -15.479  25.530 -25.275  0.00  0.00           C
ATOM    335  N   VAL A 175     -21.322  30.663 -27.289  0.00  0.00           N
ATOM    336  CA  VAL A 175     -22.772  30.844 -27.454  0.00  0.00           C
ATOM    337  C   VAL A 175     -23.081  31.867 -28.551  0.00  0.00           C
ATOM    338  CB  VAL A 175     -23.459  31.196 -26.122  0.00  0.00           C
ATOM    339  O   VAL A 175     -23.915  31.583 -29.400  0.00  0.00           O
ATOM    340  CG1 VAL A 175     -24.981  31.271 -26.298  0.00  0.00           C
ATOM    341  CG2 VAL A 175     -23.178  30.138 -25.046  0.00  0.00           C
ATOM    342  N   LEU A 176     -22.354  32.986 -28.630  0.00  0.00           N
ATOM    343  CA  LEU A 176     -22.490  33.992 -29.693  0.00  0.00           C
ATOM    344  C   LEU A 176     -22.224  33.412 -31.093  0.00  0.00           C
ATOM    345  CB  LEU A 176     -21.530  35.162 -29.412  0.00  0.00           C
ATOM    346  O   LEU A 176     -23.060  33.551 -31.985  0.00  0.00           O
ATOM    347  CG  LEU A 176     -21.930  36.101 -28.261  0.00  0.00           C
ATOM    348  CD1 LEU A 176     -20.791  37.096 -28.039  0.00  0.00           C
ATOM    349  CD2 LEU A 176     -23.204  36.884 -28.570  0.00  0.00           C
ATOM    350  N   TYR A 177     -21.108  32.699 -31.292  0.00  0.00           N
ATOM    351  CA  TYR A 177     -20.819  32.043 -32.576  0.00  0.00           C
ATOM    352  C   TYR A 177     -21.809  30.906 -32.895  0.00  0.00           C
ATOM    353  CB  TYR A 177     -19.356  31.563 -32.628  0.00  0.00           C
ATOM    354  O   TYR A 177     -22.124  30.691 -34.065  0.00  0.00           O
ATOM    355  CG  TYR A 177     -18.351  32.648 -32.996  0.00  0.00           C
ATOM    356  CD1 TYR A 177     -18.317  33.136 -34.317  0.00  0.00           C
ATOM    357  CD2 TYR A 177     -17.457  33.175 -32.043  0.00  0.00           C
ATOM    358  CE1 TYR A 177     -17.430  34.173 -34.670  0.00  0.00           C
ATOM    359  CE2 TYR A 177     -16.573  34.218 -32.385  0.00  0.00           C
ATOM    360  OH  TYR A 177     -15.736  35.753 -34.039  0.00  0.00           O
ATOM    361  CZ  TYR A 177     -16.568  34.728 -33.702  0.00  0.00           C
ATOM    362  N   SER A 178     -22.348  30.212 -31.884  0.00  0.00           N
ATOM    363  CA  SER A 178     -23.440  29.240 -32.058  0.00  0.00           C
ATOM    364  C   SER A 178     -24.738  29.923 -32.511  0.00  0.00           C
ATOM    365  CB  SER A 178     -23.659  28.472 -30.748  0.00  0.00           C
ATOM    366  O   SER A 178     -25.342  29.510 -33.497  0.00  0.00           O
ATOM    367  OG  SER A 178     -24.640  27.462 -30.887  0.00  0.00           O
ATOM    368  N   LEU A 179     -25.129  31.015 -31.853  0.00  0.00           N
ATOM    369  CA  LEU A 179     -26.317  31.812 -32.161  0.00  0.00           C
ATOM    370  C   LEU A 179     -26.264  32.450 -33.555  0.00  0.00           C
ATOM    371  CB  LEU A 179     -26.465  32.898 -31.082  0.00  0.00           C
ATOM    372  O   LEU A 179     -27.262  32.412 -34.274  0.00  0.00           O
ATOM    373  CG  LEU A 179     -27.170  32.447 -29.792  0.00  0.00           C
ATOM    374  CD1 LEU A 179     -27.122  33.554 -28.739  0.00  0.00           C
ATOM    375  CD2 LEU A 179     -28.638  32.149 -30.088  0.00  0.00           C
ATOM    376  N   ALA A 180     -25.108  32.969 -33.973  0.00  0.00           N
ATOM    377  CA  ALA A 180     -24.918  33.462 -35.337  0.00  0.00           C
ATOM    378  C   ALA A 180     -24.942  32.326 -36.373  0.00  0.00           C
ATOM    379  CB  ALA A 180     -23.630  34.284 -35.399  0.00  0.00           C
ATOM    380  O   ALA A 180     -25.559  32.474 -37.425  0.00  0.00           O
ATOM    381  N   LYS A 181     -24.381  31.146 -36.065  0.00  0.00           N
ATOM    382  CA  LYS A 181     -24.523  29.957 -36.928  0.00  0.00           C
ATOM    383  C   LYS A 181     -25.972  29.437 -37.001  0.00  0.00           C
ATOM    384  CB  LYS A 181     -23.515  28.876 -36.498  0.00  0.00           C
ATOM    385  O   LYS A 181     -26.332  28.794 -37.981  0.00  0.00           O
ATOM    386  CG  LYS A 181     -23.505  27.710 -37.498  0.00  0.00           C
ATOM    387  CD  LYS A 181     -22.377  26.704 -37.260  0.00  0.00           C
ATOM    388  CE  LYS A 181     -22.505  25.623 -38.341  0.00  0.00           C
ATOM    389  NZ  LYS A 181     -21.433  24.603 -38.254  0.00  0.00           N
ATOM    390  N   LYS A 182     -26.806  29.737 -35.999  0.00  0.00           N
ATOM    391  CA  LYS A 182     -28.266  29.520 -35.996  0.00  0.00           C
ATOM    392  C   LYS A 182     -29.064  30.662 -36.652  0.00  0.00           C
ATOM    393  CB  LYS A 182     -28.756  29.295 -34.552  0.00  0.00           C
ATOM    394  O   LYS A 182     -30.288  30.612 -36.621  0.00  0.00           O
ATOM    395  CG  LYS A 182     -28.290  27.981 -33.909  0.00  0.00           C
ATOM    396  CD  LYS A 182     -28.759  27.954 -32.447  0.00  0.00           C
ATOM    397  CE  LYS A 182     -28.317  26.672 -31.742  0.00  0.00           C
ATOM    398  NZ  LYS A 182     -28.945  26.570 -30.402  0.00  0.00           N
ATOM    399  N   GLY A 183     -28.413  31.703 -37.179  0.00  0.00           N
ATOM    400  CA  GLY A 183     -29.073  32.863 -37.793  0.00  0.00           C
ATOM    401  C   GLY A 183     -29.789  33.815 -36.824  0.00  0.00           C
ATOM    402  O   GLY A 183     -30.415  34.762 -37.277  0.00  0.00           O
ATOM    403  N   LYS A 184     -29.699  33.603 -35.501  0.00  0.00           N
ATOM    404  CA  LYS A 184     -30.391  34.428 -34.489  0.00  0.00           C
ATOM    405  C   LYS A 184     -29.685  35.753 -34.181  0.00  0.00           C
ATOM    406  CB  LYS A 184     -30.547  33.633 -33.187  0.00  0.00           C
ATOM    407  O   LYS A 184     -30.328  36.704 -33.750  0.00  0.00           O
ATOM    408  CG  LYS A 184     -31.600  32.514 -33.231  0.00  0.00           C
ATOM    409  CD  LYS A 184     -31.677  31.894 -31.828  0.00  0.00           C
ATOM    410  CE  LYS A 184     -32.809  30.888 -31.629  0.00  0.00           C
ATOM    411  NZ  LYS A 184     -32.843  30.439 -30.211  0.00  0.00           N
ATOM    412  N   LEU A 185     -28.363  35.807 -34.356  0.00  0.00           N
ATOM    413  CA  LEU A 185     -27.548  37.000 -34.114  0.00  0.00           C
ATOM    414  C   LEU A 185     -26.745  37.370 -35.358  0.00  0.00           C
ATOM    415  CB  LEU A 185     -26.590  36.794 -32.928  0.00  0.00           C
ATOM    416  O   LEU A 185     -26.166  36.501 -36.010  0.00  0.00           O
ATOM    417  CG  LEU A 185     -27.239  36.600 -31.547  0.00  0.00           C
ATOM    418  CD1 LEU A 185     -26.121  36.538 -30.506  0.00  0.00           C
ATOM    419  CD2 LEU A 185     -28.200  37.710 -31.154  0.00  0.00           C
ATOM    420  N   GLN A 186     -26.637  38.667 -35.624  0.00  0.00           N
ATOM    421  CA  GLN A 186     -25.736  39.212 -36.628  0.00  0.00           C
ATOM    422  C   GLN A 186     -24.417  39.623 -35.959  0.00  0.00           C
ATOM    423  CB  GLN A 186     -26.433  40.359 -37.373  0.00  0.00           C
ATOM    424  O   GLN A 186     -24.404  40.366 -34.974  0.00  0.00           O
ATOM    425  CG  GLN A 186     -25.713  40.723 -38.681  0.00  0.00           C
ATOM    426  CD  GLN A 186     -26.466  41.772 -39.499  0.00  0.00           C
ATOM    427  NE2 GLN A 186     -26.191  41.893 -40.778  0.00  0.00           N
ATOM    428  OE1 GLN A 186     -27.295  42.519 -39.008  0.00  0.00           O
ATOM    429  N   LYS A 187     -23.302  39.130 -36.506  0.00  0.00           N
ATOM    430  CA  LYS A 187     -21.947  39.577 -36.171  0.00  0.00           C
ATOM    431  C   LYS A 187     -21.543  40.669 -37.157  0.00  0.00           C
ATOM    432  CB  LYS A 187     -20.979  38.382 -36.214  0.00  0.00           C
ATOM    433  O   LYS A 187     -21.509  40.415 -38.359  0.00  0.00           O
ATOM    434  CG  LYS A 187     -19.531  38.817 -35.939  0.00  0.00           C
ATOM    435  CD  LYS A 187     -18.522  37.692 -36.188  0.00  0.00           C
ATOM    436  CE  LYS A 187     -17.125  38.320 -36.207  0.00  0.00           C
ATOM    437  NZ  LYS A 187     -16.066  37.342 -36.546  0.00  0.00           N
ATOM    438  N   GLU A 188     -21.182  41.838 -36.653  0.00  0.00           N
ATOM    439  CA  GLU A 188     -20.637  42.926 -37.466  0.00  0.00           C
ATOM    440  C   GLU A 188     -19.108  42.809 -37.592  0.00  0.00           C
ATOM    441  CB  GLU A 188     -21.094  44.281 -36.910  0.00  0.00           C
ATOM    442  O   GLU A 188     -18.432  42.175 -36.769  0.00  0.00           O
ATOM    443  CG  GLU A 188     -22.627  44.405 -36.976  0.00  0.00           C
ATOM    444  CD  GLU A 188     -23.154  45.736 -36.434  0.00  0.00           C
ATOM    445  OE1 GLU A 188     -24.166  46.207 -37.005  0.00  0.00           O
ATOM    446  OE2 GLU A 188     -22.616  46.216 -35.415  0.00  0.00           O
ATOM    447  N   ALA A 189     -18.553  43.385 -38.659  0.00  0.00           N
ATOM    448  CA  ALA A 189     -17.115  43.388 -38.899  0.00  0.00           C
ATOM    449  C   ALA A 189     -16.419  44.383 -37.956  0.00  0.00           C
ATOM    450  CB  ALA A 189     -16.853  43.695 -40.378  0.00  0.00           C
ATOM    451  O   ALA A 189     -16.776  45.555 -37.909  0.00  0.00           O
ATOM    452  N   GLY A 190     -15.422  43.914 -37.205  0.00  0.00           N
ATOM    453  CA  GLY A 190     -14.677  44.734 -36.254  0.00  0.00           C
ATOM    454  C   GLY A 190     -13.803  43.903 -35.316  0.00  0.00           C
ATOM    455  O   GLY A 190     -13.963  42.681 -35.211  0.00  0.00           O
ATOM    456  N   THR A 191     -12.893  44.581 -34.616  0.00  0.00           N
ATOM    457  CA  THR A 191     -11.963  43.987 -33.646  0.00  0.00           C
ATOM    458  C   THR A 191     -11.963  44.837 -32.367  0.00  0.00           C
ATOM    459  CB  THR A 191     -10.545  43.887 -34.238  0.00  0.00           C
ATOM    460  O   THR A 191     -11.301  45.870 -32.345  0.00  0.00           O
ATOM    461  CG2 THR A 191      -9.573  43.170 -33.300  0.00  0.00           C
ATOM    462  OG1 THR A 191     -10.574  43.113 -35.415  0.00  0.00           O
ATOM    463  N   PRO A 192     -12.675  44.437 -31.292  0.00  0.00           N
ATOM    464  CA  PRO A 192     -13.520  43.246 -31.177  0.00  0.00           C
ATOM    465  C   PRO A 192     -14.790  43.328 -32.048  0.00  0.00           C
ATOM    466  CB  PRO A 192     -13.893  43.173 -29.691  0.00  0.00           C
ATOM    467  O   PRO A 192     -15.290  44.421 -32.297  0.00  0.00           O
ATOM    468  CG  PRO A 192     -13.930  44.644 -29.276  0.00  0.00           C
ATOM    469  CD  PRO A 192     -12.784  45.246 -30.085  0.00  0.00           C
ATOM    470  N   PRO A 193     -15.353  42.185 -32.479  0.00  0.00           N
ATOM    471  CA  PRO A 193     -16.599  42.180 -33.233  0.00  0.00           C
ATOM    472  C   PRO A 193     -17.791  42.542 -32.344  0.00  0.00           C
ATOM    473  CB  PRO A 193     -16.724  40.774 -33.811  0.00  0.00           C
ATOM    474  O   PRO A 193     -17.884  42.086 -31.195  0.00  0.00           O
ATOM    475  CG  PRO A 193     -15.975  39.912 -32.794  0.00  0.00           C
ATOM    476  CD  PRO A 193     -14.846  40.831 -32.328  0.00  0.00           C
ATOM    477  N   LEU A 194     -18.706  43.318 -32.920  0.00  0.00           N
ATOM    478  CA  LEU A 194     -19.987  43.689 -32.331  0.00  0.00           C
ATOM    479  C   LEU A 194     -21.066  42.656 -32.689  0.00  0.00           C
ATOM    480  CB  LEU A 194     -20.363  45.108 -32.795  0.00  0.00           C
ATOM    481  O   LEU A 194     -21.025  42.024 -33.748  0.00  0.00           O
ATOM    482  CG  LEU A 194     -19.454  46.237 -32.276  0.00  0.00           C
ATOM    483  CD1 LEU A 194     -19.793  47.542 -32.992  0.00  0.00           C
ATOM    484  CD2 LEU A 194     -19.635  46.456 -30.772  0.00  0.00           C
ATOM    485  N   TRP A 195     -22.016  42.472 -31.775  0.00  0.00           N
ATOM    486  CA  TRP A 195     -23.090  41.485 -31.871  0.00  0.00           C
ATOM    487  C   TRP A 195     -24.434  42.146 -31.592  0.00  0.00           C
ATOM    488  CB  TRP A 195     -22.847  40.345 -30.872  0.00  0.00           C
ATOM    489  O   TRP A 195     -24.581  42.824 -30.574  0.00  0.00           O
ATOM    490  CG  TRP A 195     -21.536  39.641 -31.022  0.00  0.00           C
ATOM    491  CD1 TRP A 195     -20.355  40.099 -30.554  0.00  0.00           C
ATOM    492  CD2 TRP A 195     -21.235  38.396 -31.718  0.00  0.00           C
ATOM    493  CE2 TRP A 195     -19.832  38.149 -31.608  0.00  0.00           C
ATOM    494  CE3 TRP A 195     -22.003  37.447 -32.425  0.00  0.00           C
ATOM    495  NE1 TRP A 195     -19.343  39.239 -30.918  0.00  0.00           N
ATOM    496  CH2 TRP A 195     -20.027  36.063 -32.812  0.00  0.00           C
ATOM    497  CZ2 TRP A 195     -19.226  37.002 -32.142  0.00  0.00           C
ATOM    498  CZ3 TRP A 195     -21.405  36.291 -32.961  0.00  0.00           C
ATOM    499  N   LYS A 196     -25.405  41.906 -32.474  0.00  0.00           N
ATOM    500  CA  LYS A 196     -26.800  42.351 -32.355  0.00  0.00           C
ATOM    501  C   LYS A 196     -27.758  41.236 -32.763  0.00  0.00           C
ATOM    502  CB  LYS A 196     -27.015  43.632 -33.180  0.00  0.00           C
ATOM    503  O   LYS A 196     -27.341  40.255 -33.383  0.00  0.00           O
ATOM    504  CG  LYS A 196     -26.887  43.437 -34.700  0.00  0.00           C
ATOM    505  CD  LYS A 196     -26.946  44.795 -35.408  0.00  0.00           C
ATOM    506  CE  LYS A 196     -26.963  44.603 -36.924  0.00  0.00           C
ATOM    507  NZ  LYS A 196     -26.737  45.887 -37.622  0.00  0.00           N
ATOM    508  N   ILE A 197     -29.037  41.374 -32.429  0.00  0.00           N
ATOM    509  CA  ILE A 197     -30.075  40.441 -32.887  0.00  0.00           C
ATOM    510  C   ILE A 197     -30.283  40.562 -34.397  0.00  0.00           C
ATOM    511  CB  ILE A 197     -31.354  40.608 -32.040  0.00  0.00           C
ATOM    512  O   ILE A 197     -30.222  41.654 -34.963  0.00  0.00           O
ATOM    513  CG1 ILE A 197     -31.085  39.870 -30.714  0.00  0.00           C
ATOM    514  CG2 ILE A 197     -32.627  40.062 -32.712  0.00  0.00           C
ATOM    515  CD1 ILE A 197     -32.091  40.190 -29.618  0.00  0.00           C
ATOM    516  N   ALA A 198     -30.497  39.421 -35.051  0.00  0.00           N
ATOM    517  CA  ALA A 198     -30.908  39.388 -36.445  0.00  0.00           C
ATOM    518  C   ALA A 198     -32.396  39.764 -36.535  0.00  0.00           C
ATOM    519  CB  ALA A 198     -30.611  37.997 -37.013  0.00  0.00           C
ATOM    520  O   ALA A 198     -33.256  39.028 -36.054  0.00  0.00           O
ATOM    521  N   VAL A 199     -32.694  40.917 -37.138  0.00  0.00           N
ATOM    522  CA  VAL A 199     -34.073  41.371 -37.366  0.00  0.00           C
ATOM    523  C   VAL A 199     -34.750  40.437 -38.372  0.00  0.00           C
ATOM    524  CB  VAL A 199     -34.109  42.834 -37.855  0.00  0.00           C
ATOM    525  O   VAL A 199     -34.257  40.260 -39.488  0.00  0.00           O
ATOM    526  CG1 VAL A 199     -35.543  43.317 -38.109  0.00  0.00           C
ATOM    527  CG2 VAL A 199     -33.472  43.777 -36.823  0.00  0.00           C
TER     528      VAL A 199
ATOM    529  O5' CYT     1      18.184  54.794 -50.791  0.00  0.00           O
ATOM    530  N1  CYT     1      15.484  57.306 -48.872  0.00  0.00           N
ATOM    531  C6  CYT     1      16.359  56.616 -48.080  0.00  0.00           C
ATOM    532  C2  CYT     1      14.825  58.429 -48.378  0.00  0.00           C
ATOM    533  O2  CYT     1      14.046  59.037 -49.125  0.00  0.00           O
ATOM    534  N3  CYT     1      15.053  58.826 -47.099  0.00  0.00           N
ATOM    535  C4  CYT     1      15.909  58.142 -46.336  0.00  0.00           C
ATOM    536  N4  CYT     1      16.107  58.555 -45.084  0.00  0.00           N
ATOM    537  C5  CYT     1      16.603  56.996 -46.822  0.00  0.00           C
ATOM    538  C2' CYT     1      16.312  57.331 -51.227  0.00  0.00           C
ATOM    539  C5' CYT     1      17.015  54.064 -51.186  0.00  0.00           C
ATOM    540  C4' CYT     1      15.869  54.996 -51.513  0.00  0.00           C
ATOM    541  O4' CYT     1      15.278  55.464 -50.277  0.00  0.00           O
ATOM    542  C1' CYT     1      15.237  56.878 -50.258  0.00  0.00           C
ATOM    543  C3' CYT     1      16.282  56.246 -52.289  0.00  0.00           C
ATOM    544  O3' CYT     1      15.373  56.538 -53.365  0.00  0.00           O
ATOM    545  P   GUA     2      15.468  55.663 -54.715  0.00  0.00           P
ATOM    546  O1P GUA     2      16.791  54.984 -54.711  0.00  0.00           O
ATOM    547  O2P GUA     2      15.113  56.557 -55.846  0.00  0.00           O
ATOM    548  O5' GUA     2      14.345  54.533 -54.603  0.00  0.00           O
ATOM    549  N9  GUA     2      13.494  51.361 -52.897  0.00  0.00           N
ATOM    550  C4  GUA     2      13.462  52.210 -51.821  0.00  0.00           C
ATOM    551  N3  GUA     2      12.609  53.236 -51.654  0.00  0.00           N
ATOM    552  C2  GUA     2      12.811  53.867 -50.519  0.00  0.00           C
ATOM    553  N2  GUA     2      12.059  54.919 -50.223  0.00  0.00           N
ATOM    554  N1  GUA     2      13.767  53.517 -49.603  0.00  0.00           N
ATOM    555  C6  GUA     2      14.660  52.459 -49.748  0.00  0.00           C
ATOM    556  O6  GUA     2      15.486  52.224 -48.860  0.00  0.00           O
ATOM    557  C5  GUA     2      14.460  51.773 -50.978  0.00  0.00           C
ATOM    558  N7  GUA     2      15.120  50.678 -51.524  0.00  0.00           N
ATOM    559  C8  GUA     2      14.516  50.475 -52.662  0.00  0.00           C
ATOM    560  C2' GUA     2      11.204  51.904 -53.697  0.00  0.00           C
ATOM    561  C5' GUA     2      13.128  54.658 -55.357  0.00  0.00           C
ATOM    562  C4' GUA     2      12.246  53.441 -55.178  0.00  0.00           C
ATOM    563  O4' GUA     2      13.122  52.296 -55.016  0.00  0.00           O
ATOM    564  C1' GUA     2      12.592  51.397 -54.045  0.00  0.00           C
ATOM    565  C3' GUA     2      11.335  53.395 -53.951  0.00  0.00           C
ATOM    566  O3' GUA     2      10.048  53.906 -54.320  0.00  0.00           O
ATOM    567  P   CYT     3       9.494  55.291 -53.713  0.00  0.00           P
ATOM    568  O1P CYT     3      10.655  56.206 -53.575  0.00  0.00           O
ATOM    569  O2P CYT     3       8.328  55.708 -54.534  0.00  0.00           O
ATOM    570  O5' CYT     3       8.972  54.955 -52.242  0.00  0.00           O
ATOM    571  N1  CYT     3       9.768  53.520 -48.491  0.00  0.00           N
ATOM    572  C6  CYT     3      10.015  52.584 -49.455  0.00  0.00           C
ATOM    573  C2  CYT     3      10.533  53.551 -47.327  0.00  0.00           C
ATOM    574  O2  CYT     3      10.276  54.402 -46.473  0.00  0.00           O
ATOM    575  N3  CYT     3      11.530  52.653 -47.163  0.00  0.00           N
ATOM    576  C4  CYT     3      11.769  51.746 -48.113  0.00  0.00           C
ATOM    577  N4  CYT     3      12.764  50.883 -47.914  0.00  0.00           N
ATOM    578  C5  CYT     3      10.998  51.686 -49.310  0.00  0.00           C
ATOM    579  C2' CYT     3       9.212  55.893 -49.033  0.00  0.00           C
ATOM    580  C5' CYT     3       7.586  55.151 -51.924  0.00  0.00           C
ATOM    581  C4' CYT     3       7.368  55.272 -50.434  0.00  0.00           C
ATOM    582  O4' CYT     3       7.878  54.109 -49.735  0.00  0.00           O
ATOM    583  C1' CYT     3       8.704  54.521 -48.660  0.00  0.00           C
ATOM    584  C3' CYT     3       8.035  56.484 -49.782  0.00  0.00           C
ATOM    585  O3' CYT     3       7.099  57.191 -48.949  0.00  0.00           O
ATOM    586  P   GUA     4       6.014  58.138 -49.664  0.00  0.00           P
ATOM    587  O1P GUA     4       6.560  58.529 -50.989  0.00  0.00           O
ATOM    588  O2P GUA     4       5.634  59.197 -48.692  0.00  0.00           O
ATOM    589  O5' GUA     4       4.739  57.211 -49.915  0.00  0.00           O
ATOM    590  N9  GUA     4       3.753  53.333 -50.570  0.00  0.00           N
ATOM    591  C4  GUA     4       4.749  53.014 -49.677  0.00  0.00           C
ATOM    592  N3  GUA     4       4.835  53.436 -48.399  0.00  0.00           N
ATOM    593  C2  GUA     4       5.888  52.936 -47.782  0.00  0.00           C
ATOM    594  N2  GUA     4       6.124  53.270 -46.516  0.00  0.00           N
ATOM    595  N1  GUA     4       6.786  52.078 -48.363  0.00  0.00           N
ATOM    596  C6  GUA     4       6.718  51.624 -49.677  0.00  0.00           C
ATOM    597  O6  GUA     4       7.575  50.842 -50.102  0.00  0.00           O
ATOM    598  C5  GUA     4       5.593  52.164 -50.359  0.00  0.00           C
ATOM    599  N7  GUA     4       5.160  51.983 -51.667  0.00  0.00           N
ATOM    600  C8  GUA     4       4.076  52.706 -51.748  0.00  0.00           C
ATOM    601  C2' GUA     4       2.091  53.976 -48.854  0.00  0.00           C
ATOM    602  C5' GUA     4       3.516  57.443 -49.204  0.00  0.00           C
ATOM    603  C4' GUA     4       2.597  56.241 -49.257  0.00  0.00           C
ATOM    604  O4' GUA     4       2.842  55.518 -50.490  0.00  0.00           O
ATOM    605  C1' GUA     4       2.560  54.130 -50.291  0.00  0.00           C
ATOM    606  C3' GUA     4       2.754  55.166 -48.186  0.00  0.00           C
ATOM    607  O3' GUA     4       1.985  55.554 -47.041  0.00  0.00           O
ATOM    608  P   CYT     5       2.696  55.918 -45.646  0.00  0.00           P
ATOM    609  O1P CYT     5       3.994  56.568 -45.964  0.00  0.00           O
ATOM    610  O2P CYT     5       1.698  56.646 -44.819  0.00  0.00           O
ATOM    611  O5' CYT     5       3.023  54.529 -44.932  0.00  0.00           O
ATOM    612  N1  CYT     5       4.805  50.655 -44.817  0.00  0.00           N
ATOM    613  C6  CYT     5       3.965  50.776 -45.890  0.00  0.00           C
ATOM    614  C2  CYT     5       5.900  49.789 -44.873  0.00  0.00           C
ATOM    615  O2  CYT     5       6.649  49.708 -43.893  0.00  0.00           O
ATOM    616  N3  CYT     5       6.117  49.065 -45.995  0.00  0.00           N
ATOM    617  C4  CYT     5       5.290  49.188 -47.035  0.00  0.00           C
ATOM    618  N4  CYT     5       5.539  48.452 -48.118  0.00  0.00           N
ATOM    619  C5  CYT     5       4.168  50.070 -47.009  0.00  0.00           C
ATOM    620  C2' CYT     5       5.458  52.638 -43.420  0.00  0.00           C
ATOM    621  C5' CYT     5       2.421  54.245 -43.663  0.00  0.00           C
ATOM    622  C4' CYT     5       3.178  53.182 -42.899  0.00  0.00           C
ATOM    623  O4' CYT     5       3.244  51.921 -43.612  0.00  0.00           O
ATOM    624  C1' CYT     5       4.573  51.425 -43.583  0.00  0.00           C
ATOM    625  C3' CYT     5       4.618  53.538 -42.534  0.00  0.00           C
ATOM    626  O3' CYT     5       4.825  53.379 -41.121  0.00  0.00           O
ATOM    627  P   GUA     6       4.302  54.549 -40.150  0.00  0.00           P
ATOM    628  O1P GUA     6       4.272  55.811 -40.934  0.00  0.00           O
ATOM    629  O2P GUA     6       5.104  54.487 -38.901  0.00  0.00           O
ATOM    630  O5' GUA     6       2.792  54.171 -39.791  0.00  0.00           O
ATOM    631  N9  GUA     6      -0.375  52.184 -41.318  0.00  0.00           N
ATOM    632  C4  GUA     6       0.541  51.273 -41.791  0.00  0.00           C
ATOM    633  N3  GUA     6       1.434  50.586 -41.048  0.00  0.00           N
ATOM    634  C2  GUA     6       2.159  49.763 -41.783  0.00  0.00           C
ATOM    635  N2  GUA     6       3.098  49.015 -41.200  0.00  0.00           N
ATOM    636  N1  GUA     6       2.020  49.616 -43.140  0.00  0.00           N
ATOM    637  C6  GUA     6       1.104  50.310 -43.925  0.00  0.00           C
ATOM    638  O6  GUA     6       1.053  50.097 -45.142  0.00  0.00           O
ATOM    639  C5  GUA     6       0.321  51.206 -43.149  0.00  0.00           C
ATOM    640  N7  GUA     6      -0.687  52.083 -43.530  0.00  0.00           N
ATOM    641  C8  GUA     6      -1.059  52.648 -42.414  0.00  0.00           C
ATOM    642  C2' GUA     6      -0.375  51.361 -38.982  0.00  0.00           C
ATOM    643  C5' GUA     6       2.418  53.831 -38.449  0.00  0.00           C
ATOM    644  C4' GUA     6       1.080  53.125 -38.396  0.00  0.00           C
ATOM    645  O4' GUA     6       0.275  53.576 -39.516  0.00  0.00           O
ATOM    646  C1' GUA     6      -0.614  52.531 -39.920  0.00  0.00           C
ATOM    647  C3' GUA     6       1.053  51.604 -38.534  0.00  0.00           C
ATOM    648  O3' GUA     6       1.225  51.039 -37.229  0.00  0.00           O
ATOM    649  P   CYT     7       2.594  50.308 -36.812  0.00  0.00           P
ATOM    650  O1P CYT     7       3.698  50.979 -37.545  0.00  0.00           O
ATOM    651  O2P CYT     7       2.632  50.256 -35.328  0.00  0.00           O
ATOM    652  O5' CYT     7       2.503  48.815 -37.370  0.00  0.00           O
ATOM    653  N1  CYT     7       1.577  45.620 -40.274  0.00  0.00           N
ATOM    654  C6  CYT     7       0.475  46.412 -40.112  0.00  0.00           C
ATOM    655  C2  CYT     7       1.779  44.925 -41.472  0.00  0.00           C
ATOM    656  O2  CYT     7       2.795  44.231 -41.600  0.00  0.00           O
ATOM    657  N3  CYT     7       0.862  45.032 -42.461  0.00  0.00           N
ATOM    658  C4  CYT     7      -0.216  45.798 -42.288  0.00  0.00           C
ATOM    659  N4  CYT     7      -1.098  45.864 -43.284  0.00  0.00           N
ATOM    660  C5  CYT     7      -0.438  46.530 -41.084  0.00  0.00           C
ATOM    661  C2' CYT     7       3.808  46.320 -39.339  0.00  0.00           C
ATOM    662  C5' CYT     7       2.550  47.730 -36.437  0.00  0.00           C
ATOM    663  C4' CYT     7       2.968  46.433 -37.092  0.00  0.00           C
ATOM    664  O4' CYT     7       1.960  45.889 -37.981  0.00  0.00           O
ATOM    665  C1' CYT     7       2.567  45.473 -39.193  0.00  0.00           C
ATOM    666  C3' CYT     7       4.264  46.481 -37.900  0.00  0.00           C
ATOM    667  O3' CYT     7       5.166  45.481 -37.405  0.00  0.00           O
ATOM    668  P   GUA     8       5.996  45.818 -36.072  0.00  0.00           P
ATOM    669  O1P GUA     8       6.189  47.291 -36.019  0.00  0.00           O
ATOM    670  O2P GUA     8       7.184  44.925 -36.042  0.00  0.00           O
ATOM    671  O5' GUA     8       5.036  45.413 -34.861  0.00  0.00           O
ATOM    672  N9  GUA     8       1.074  45.017 -33.954  0.00  0.00           N
ATOM    673  C4  GUA     8       0.911  44.536 -35.234  0.00  0.00           C
ATOM    674  N3  GUA     8       1.564  43.488 -35.777  0.00  0.00           N
ATOM    675  C2  GUA     8       1.170  43.247 -37.013  0.00  0.00           C
ATOM    676  N2  GUA     8       1.727  42.246 -37.699  0.00  0.00           N
ATOM    677  N1  GUA     8       0.205  43.969 -37.670  0.00  0.00           N
ATOM    678  C6  GUA     8      -0.485  45.050 -37.130  0.00  0.00           C
ATOM    679  O6  GUA     8      -1.346  45.628 -37.803  0.00  0.00           O
ATOM    680  C5  GUA     8      -0.065  45.328 -35.800  0.00  0.00           C
ATOM    681  N7  GUA     8      -0.479  46.312 -34.911  0.00  0.00           N
ATOM    682  C8  GUA     8       0.232  46.096 -33.838  0.00  0.00           C
ATOM    683  C2' GUA     8       2.018  42.933 -33.011  0.00  0.00           C
ATOM    684  C5' GUA     8       5.376  44.339 -33.975  0.00  0.00           C
ATOM    685  C4' GUA     8       4.179  43.856 -33.184  0.00  0.00           C
ATOM    686  O4' GUA     8       3.250  44.958 -33.015  0.00  0.00           O
ATOM    687  C1' GUA     8       1.918  44.444 -32.910  0.00  0.00           C
ATOM    688  C3' GUA     8       3.307  42.757 -33.788  0.00  0.00           C
ATOM    689  O3' GUA     8       3.883  41.494 -33.446  0.00  0.00           O
ATOM    690  P   CYT     9       4.558  40.557 -34.563  0.00  0.00           P
ATOM    691  O1P CYT     9       5.172  41.449 -35.578  0.00  0.00           O
ATOM    692  O2P CYT     9       5.408  39.568 -33.852  0.00  0.00           O
ATOM    693  O5' CYT     9       3.363  39.776 -35.279  0.00  0.00           O
ATOM    694  N1  CYT     9      -0.541  39.322 -37.256  0.00  0.00           N
ATOM    695  C6  CYT     9      -0.697  39.975 -36.065  0.00  0.00           C
ATOM    696  C2  CYT     9      -1.454  39.525 -38.298  0.00  0.00           C
ATOM    697  O2  CYT     9      -1.277  38.936 -39.373  0.00  0.00           O
ATOM    698  N3  CYT     9      -2.500  40.360 -38.108  0.00  0.00           N
ATOM    699  C4  CYT     9      -2.648  40.984 -36.937  0.00  0.00           C
ATOM    700  N4  CYT     9      -3.700  41.788 -36.791  0.00  0.00           N
ATOM    701  C5  CYT     9      -1.727  40.808 -35.864  0.00  0.00           C
ATOM    702  C2' CYT     9       1.753  38.955 -38.223  0.00  0.00           C
ATOM    703  C5' CYT     9       3.332  38.347 -35.196  0.00  0.00           C
ATOM    704  C4' CYT     9       2.504  37.729 -36.300  0.00  0.00           C
ATOM    705  O4' CYT     9       1.088  38.019 -36.192  0.00  0.00           O
ATOM    706  C1' CYT     9       0.580  38.388 -37.464  0.00  0.00           C
ATOM    707  C3' CYT     9       2.907  38.104 -37.724  0.00  0.00           C
ATOM    708  O3' CYT     9       3.186  36.909 -38.466  0.00  0.00           O
ATOM    709  P   GUA    10       4.622  36.218 -38.254  0.00  0.00           P
ATOM    710  O1P GUA    10       5.591  37.290 -37.907  0.00  0.00           O
ATOM    711  O2P GUA    10       4.884  35.352 -39.433  0.00  0.00           O
ATOM    712  O5' GUA    10       4.455  35.281 -36.972  0.00  0.00           O
ATOM    713  N9  GUA    10       2.229  34.955 -33.566  0.00  0.00           N
ATOM    714  C4  GUA    10       1.167  35.410 -34.314  0.00  0.00           C
ATOM    715  N3  GUA    10       0.706  34.857 -35.455  0.00  0.00           N
ATOM    716  C2  GUA    10      -0.348  35.500 -35.925  0.00  0.00           C
ATOM    717  N2  GUA    10      -0.918  35.087 -37.059  0.00  0.00           N
ATOM    718  N1  GUA    10      -0.916  36.593 -35.321  0.00  0.00           N
ATOM    719  C6  GUA    10      -0.462  37.177 -34.144  0.00  0.00           C
ATOM    720  O6  GUA    10      -1.053  38.157 -33.675  0.00  0.00           O
ATOM    721  C5  GUA    10       0.679  36.502 -33.630  0.00  0.00           C
ATOM    722  N7  GUA    10       1.442  36.756 -32.498  0.00  0.00           N
ATOM    723  C8  GUA    10       2.355  35.823 -32.510  0.00  0.00           C
ATOM    724  C2' GUA    10       2.186  32.634 -34.422  0.00  0.00           C
ATOM    725  C5' GUA    10       4.562  33.856 -37.079  0.00  0.00           C
ATOM    726  C4' GUA    10       3.969  33.153 -35.875  0.00  0.00           C
ATOM    727  O4' GUA    10       4.082  34.025 -34.720  0.00  0.00           O
ATOM    728  C1' GUA    10       3.013  33.747 -33.809  0.00  0.00           C
ATOM    729  C3' GUA    10       2.484  32.798 -35.899  0.00  0.00           C
ATOM    730  O3' GUA    10       2.340  31.524 -36.535  0.00  0.00           O
ATOM    731  P   CYT    11       1.706  31.393 -38.007  0.00  0.00           P
ATOM    732  O1P CYT    11       2.089  32.612 -38.765  0.00  0.00           O
ATOM    733  O2P CYT    11       2.088  30.058 -38.533  0.00  0.00           O
ATOM    734  O5' CYT    11       0.121  31.431 -37.822  0.00  0.00           O
ATOM    735  N1  CYT    11      -3.803  32.739 -36.180  0.00  0.00           N
ATOM    736  C6  CYT    11      -2.942  32.482 -35.150  0.00  0.00           C
ATOM    737  C2  CYT    11      -4.864  33.636 -36.005  0.00  0.00           C
ATOM    738  O2  CYT    11      -5.621  33.864 -36.957  0.00  0.00           O
ATOM    739  N3  CYT    11      -5.036  34.232 -34.803  0.00  0.00           N
ATOM    740  C4  CYT    11      -4.194  33.965 -33.802  0.00  0.00           C
ATOM    741  N4  CYT    11      -4.406  34.566 -32.633  0.00  0.00           N
ATOM    742  C5  CYT    11      -3.097  33.067 -33.957  0.00  0.00           C
ATOM    743  C2' CYT    11      -2.919  32.887 -38.530  0.00  0.00           C
ATOM    744  C5' CYT    11      -0.643  30.287 -38.218  0.00  0.00           C
ATOM    745  C4' CYT    11      -2.089  30.634 -38.490  0.00  0.00           C
ATOM    746  O4' CYT    11      -2.850  30.912 -37.288  0.00  0.00           O
ATOM    747  C1' CYT    11      -3.640  32.074 -37.484  0.00  0.00           C
ATOM    748  C3' CYT    11      -2.329  31.815 -39.428  0.00  0.00           C
ATOM    749  O3' CYT    11      -3.143  31.381 -40.526  0.00  0.00           O
ATOM    750  P   GUA    12      -2.419  30.590 -41.723  0.00  0.00           P
ATOM    751  O1P GUA    12      -1.022  31.088 -41.814  0.00  0.00           O
ATOM    752  O2P GUA    12      -3.302  30.671 -42.916  0.00  0.00           O
ATOM    753  O5' GUA    12      -2.363  29.066 -41.248  0.00  0.00           O
ATOM    754  N9  GUA    12      -2.291  26.794 -37.835  0.00  0.00           N
ATOM    755  C4  GUA    12      -3.160  27.713 -37.290  0.00  0.00           C
ATOM    756  N3  GUA    12      -4.357  28.072 -37.798  0.00  0.00           N
ATOM    757  C2  GUA    12      -4.974  28.953 -37.032  0.00  0.00           C
ATOM    758  N2  GUA    12      -6.168  29.420 -37.401  0.00  0.00           N
ATOM    759  N1  GUA    12      -4.468  29.440 -35.854  0.00  0.00           N
ATOM    760  C6  GUA    12      -3.239  29.082 -35.308  0.00  0.00           C
ATOM    761  O6  GUA    12      -2.879  29.573 -34.232  0.00  0.00           O
ATOM    762  C5  GUA    12      -2.556  28.140 -36.126  0.00  0.00           C
ATOM    763  N7  GUA    12      -1.318  27.533 -35.961  0.00  0.00           N
ATOM    764  C8  GUA    12      -1.199  26.756 -37.003  0.00  0.00           C
ATOM    765  C2' GUA    12      -3.987  25.618 -39.203  0.00  0.00           C
ATOM    766  C5' GUA    12      -3.095  28.048 -41.939  0.00  0.00           C
ATOM    767  C4' GUA    12      -3.248  26.794 -41.104  0.00  0.00           C
ATOM    768  O4' GUA    12      -2.119  26.684 -40.199  0.00  0.00           O
ATOM    769  C1' GUA    12      -2.522  25.974 -39.022  0.00  0.00           C
ATOM    770  C3' GUA    12      -4.450  26.690 -40.169  0.00  0.00           C
ATOM    771  O3' GUA    12      -5.557  26.193 -40.927  0.00  0.00           O
ATOM    772  P   CYT    13      -6.825  27.125 -41.257  0.00  0.00           P
ATOM    773  O1P CYT    13      -6.326  28.516 -41.402  0.00  0.00           O
ATOM    774  O2P CYT    13      -7.558  26.492 -42.383  0.00  0.00           O
ATOM    775  O5' CYT    13      -7.760  27.088 -39.962  0.00  0.00           O
ATOM    776  N1  CYT    13      -8.688  27.369 -35.688  0.00  0.00           N
ATOM    777  C6  CYT    13      -7.657  26.497 -35.897  0.00  0.00           C
ATOM    778  C2  CYT    13      -8.816  28.029 -34.460  0.00  0.00           C
ATOM    779  O2  CYT    13      -9.747  28.828 -34.304  0.00  0.00           O
ATOM    780  N3  CYT    13      -7.919  27.781 -33.478  0.00  0.00           N
ATOM    781  C4  CYT    13      -6.923  26.918 -33.691  0.00  0.00           C
ATOM    782  N4  CYT    13      -6.070  26.695 -32.694  0.00  0.00           N
ATOM    783  C5  CYT    13      -6.760  26.244 -34.937  0.00  0.00           C
ATOM    784  C2' CYT    13      -9.465  28.882 -37.544  0.00  0.00           C
ATOM    785  C5' CYT    13      -9.083  26.561 -40.092  0.00  0.00           C
ATOM    786  C4' CYT    13     -10.000  27.039 -38.989  0.00  0.00           C
ATOM    787  O4' CYT    13      -9.624  26.557 -37.675  0.00  0.00           O
ATOM    788  C1' CYT    13      -9.686  27.624 -36.741  0.00  0.00           C
ATOM    789  C3' CYT    13     -10.150  28.553 -38.858  0.00  0.00           C
ATOM    790  O3' CYT    13     -11.540  28.901 -38.957  0.00  0.00           O
ATOM    791  P   GUA    14     -12.188  28.977 -40.425  0.00  0.00           P
ATOM    792  O1P GUA    14     -11.109  29.355 -41.375  0.00  0.00           O
ATOM    793  O2P GUA    14     -13.408  29.821 -40.337  0.00  0.00           O
ATOM    794  O5' GUA    14     -12.638  27.483 -40.771  0.00  0.00           O
ATOM    795  N9  GUA    14     -11.686  23.622 -39.890  0.00  0.00           N
ATOM    796  C4  GUA    14     -11.449  24.054 -38.605  0.00  0.00           C
ATOM    797  N3  GUA    14     -12.325  24.702 -37.812  0.00  0.00           N
ATOM    798  C2  GUA    14     -11.818  24.959 -36.620  0.00  0.00           C
ATOM    799  N2  GUA    14     -12.553  25.607 -35.719  0.00  0.00           N
ATOM    800  N1  GUA    14     -10.553  24.599 -36.227  0.00  0.00           N
ATOM    801  C6  GUA    14      -9.634  23.927 -37.025  0.00  0.00           C
ATOM    802  O6  GUA    14      -8.520  23.640 -36.571  0.00  0.00           O
ATOM    803  C5  GUA    14     -10.162  23.652 -38.316  0.00  0.00           C
ATOM    804  N7  GUA    14      -9.587  23.017 -39.408  0.00  0.00           N
ATOM    805  C8  GUA    14     -10.520  23.036 -40.319  0.00  0.00           C
ATOM    806  C2' GUA    14     -14.156  23.582 -39.711  0.00  0.00           C
ATOM    807  C5' GUA    14     -14.021  27.146 -40.934  0.00  0.00           C
ATOM    808  C4' GUA    14     -14.254  25.652 -40.843  0.00  0.00           C
ATOM    809  O4' GUA    14     -13.052  24.967 -41.287  0.00  0.00           O
ATOM    810  C1' GUA    14     -12.948  23.704 -40.621  0.00  0.00           C
ATOM    811  C3' GUA    14     -14.521  25.035 -39.472  0.00  0.00           C
ATOM    812  O3' GUA    14     -15.930  25.108 -39.217  0.00  0.00           O
ATOM    813  P   CYT    15     -16.535  26.166 -38.169  0.00  0.00           P
ATOM    814  O1P CYT    15     -15.674  27.374 -38.208  0.00  0.00           O
ATOM    815  O2P CYT    15     -17.987  26.295 -38.461  0.00  0.00           O
ATOM    816  O5' CYT    15     -16.368  25.514 -36.721  0.00  0.00           O
ATOM    817  N1  CYT    15     -14.434  23.148 -33.525  0.00  0.00           N
ATOM    818  C6  CYT    15     -14.415  22.449 -34.699  0.00  0.00           C
ATOM    819  C2  CYT    15     -13.469  22.901 -32.542  0.00  0.00           C
ATOM    820  O2  CYT    15     -13.503  23.556 -31.493  0.00  0.00           O
ATOM    821  N3  CYT    15     -12.525  21.958 -32.763  0.00  0.00           N
ATOM    822  C4  CYT    15     -12.520  21.279 -33.912  0.00  0.00           C
ATOM    823  N4  CYT    15     -11.575  20.357 -34.086  0.00  0.00           N
ATOM    824  C5  CYT    15     -13.486  21.515 -34.933  0.00  0.00           C
ATOM    825  C2' CYT    15     -15.049  25.584 -33.576  0.00  0.00           C
ATOM    826  C5' CYT    15     -17.543  25.253 -35.944  0.00  0.00           C
ATOM    827  C4' CYT    15     -17.233  25.139 -34.470  0.00  0.00           C
ATOM    828  O4' CYT    15     -16.566  23.898 -34.128  0.00  0.00           O
ATOM    829  C1' CYT    15     -15.468  24.166 -33.271  0.00  0.00           C
ATOM    830  C3' CYT    15     -16.374  26.257 -33.883  0.00  0.00           C
ATOM    831  O3' CYT    15     -17.055  26.847 -32.766  0.00  0.00           O
ATOM    832  P   GUA    16     -18.216  27.913 -33.076  0.00  0.00           P
ATOM    833  O1P GUA    16     -17.896  28.564 -34.373  0.00  0.00           O
ATOM    834  O2P GUA    16     -18.396  28.754 -31.864  0.00  0.00           O
ATOM    835  O5' GUA    16     -19.543  27.048 -33.286  0.00  0.00           O
ATOM    836  N9  GUA    16     -20.763  23.357 -34.516  0.00  0.00           N
ATOM    837  C4  GUA    16     -19.647  22.851 -33.886  0.00  0.00           C
ATOM    838  N3  GUA    16     -19.335  23.004 -32.583  0.00  0.00           N
ATOM    839  C2  GUA    16     -18.218  22.376 -32.266  0.00  0.00           C
ATOM    840  N2  GUA    16     -17.765  22.436 -31.015  0.00  0.00           N
ATOM    841  N1  GUA    16     -17.463  21.647 -33.151  0.00  0.00           N
ATOM    842  C6  GUA    16     -17.767  21.471 -34.497  0.00  0.00           C
ATOM    843  O6  GUA    16     -17.027  20.784 -35.209  0.00  0.00           O
ATOM    844  C5  GUA    16     -18.965  22.149 -34.856  0.00  0.00           C
ATOM    845  N7  GUA    16     -19.615  22.243 -36.080  0.00  0.00           N
ATOM    846  C8  GUA    16     -20.665  22.976 -35.831  0.00  0.00           C
ATOM    847  C2' GUA    16     -22.100  23.672 -32.452  0.00  0.00           C
ATOM    848  C5' GUA    16     -20.636  27.141 -32.363  0.00  0.00           C
ATOM    849  C4' GUA    16     -21.589  25.972 -32.497  0.00  0.00           C
ATOM    850  O4' GUA    16     -21.557  25.494 -33.868  0.00  0.00           O
ATOM    851  C1' GUA    16     -21.858  24.094 -33.892  0.00  0.00           C
ATOM    852  C3' GUA    16     -21.307  24.711 -31.684  0.00  0.00           C
ATOM    853  O3' GUA    16     -21.888  24.881 -30.386  0.00  0.00           O
ATOM    854  P   CYT    17     -20.968  25.034 -29.076  0.00  0.00           P
ATOM    855  O1P CYT    17     -19.737  25.759 -29.484  0.00  0.00           O
ATOM    856  O2P CYT    17     -21.819  25.594 -27.995  0.00  0.00           O
ATOM    857  O5' CYT    17     -20.533  23.555 -28.662  0.00  0.00           O
ATOM    858  N1  CYT    17     -18.801  19.816 -29.540  0.00  0.00           N
ATOM    859  C6  CYT    17     -19.737  20.233 -30.444  0.00  0.00           C
ATOM    860  C2  CYT    17     -17.824  18.887 -29.913  0.00  0.00           C
ATOM    861  O2  CYT    17     -16.981  18.537 -29.077  0.00  0.00           O
ATOM    862  N3  CYT    17     -17.823  18.397 -31.175  0.00  0.00           N
ATOM    863  C4  CYT    17     -18.745  18.808 -32.047  0.00  0.00           C
ATOM    864  N4  CYT    17     -18.711  18.298 -33.278  0.00  0.00           N
ATOM    865  C5  CYT    17     -19.746  19.761 -31.696  0.00  0.00           C
ATOM    866  C2' CYT    17     -17.908  21.519 -27.921  0.00  0.00           C
ATOM    867  C5' CYT    17     -20.928  23.049 -27.380  0.00  0.00           C
ATOM    868  C4' CYT    17     -20.067  21.889 -26.940  0.00  0.00           C
ATOM    869  O4' CYT    17     -20.121  20.781 -27.871  0.00  0.00           O
ATOM    870  C1' CYT    17     -18.808  20.330 -28.160  0.00  0.00           C
ATOM    871  C3' CYT    17     -18.585  22.210 -26.751  0.00  0.00           C
ATOM    872  O3' CYT    17     -18.148  21.783 -25.450  0.00  0.00           O
ATOM    873  P   GUA    18     -18.502  22.718 -24.190  0.00  0.00           P
ATOM    874  O1P GUA    18     -18.685  24.103 -24.697  0.00  0.00           O
ATOM    875  O2P GUA    18     -17.484  22.456 -23.140  0.00  0.00           O
ATOM    876  O5' GUA    18     -19.916  22.214 -23.647  0.00  0.00           O
ATOM    877  N9  GUA    18     -23.346  20.541 -24.928  0.00  0.00           N
ATOM    878  C4  GUA    18     -22.547  19.806 -25.770  0.00  0.00           C
ATOM    879  N3  GUA    18     -21.531  19.008 -25.395  0.00  0.00           N
ATOM    880  C2  GUA    18     -20.964  18.413 -26.424  0.00  0.00           C
ATOM    881  N2  GUA    18     -19.928  17.610 -26.214  0.00  0.00           N
ATOM    882  N1  GUA    18     -21.370  18.569 -27.727  0.00  0.00           N
ATOM    883  C6  GUA    18     -22.421  19.381 -28.139  0.00  0.00           C
ATOM    884  O6  GUA    18     -22.714  19.445 -29.340  0.00  0.00           O
ATOM    885  C5  GUA    18     -23.032  20.045 -27.038  0.00  0.00           C
ATOM    886  N7  GUA    18     -24.090  20.945 -26.999  0.00  0.00           N
ATOM    887  C8  GUA    18     -24.230  21.220 -25.730  0.00  0.00           C
ATOM    888  C2' GUA    18     -22.880  19.194 -22.894  0.00  0.00           C
ATOM    889  C5' GUA    18     -20.027  21.591 -22.360  0.00  0.00           C
ATOM    890  C4' GUA    18     -21.331  20.837 -22.206  0.00  0.00           C
ATOM    891  O4' GUA    18     -22.342  21.498 -23.011  0.00  0.00           O
ATOM    892  C1' GUA    18     -23.298  20.538 -23.468  0.00  0.00           C
ATOM    893  C3' GUA    18     -21.391  19.386 -22.677  0.00  0.00           C
ATOM    894  O3' GUA    18     -20.972  18.547 -21.591  0.00  0.00           O
ATOM    895  P   CYT    19     -19.524  17.843 -21.594  0.00  0.00           P
ATOM    896  O1P CYT    19     -18.588  18.749 -22.306  0.00  0.00           O
ATOM    897  O2P CYT    19     -19.224  17.432 -20.198  0.00  0.00           O
ATOM    898  O5' CYT    19     -19.672  16.526 -22.484  0.00  0.00           O
ATOM    899  N1  CYT    19     -21.006  14.772 -25.917  0.00  0.00           N
ATOM    900  C6  CYT    19     -21.824  15.682 -25.309  0.00  0.00           C
ATOM    901  C2  CYT    19     -21.196  14.437 -27.254  0.00  0.00           C
ATOM    902  O2  CYT    19     -20.449  13.596 -27.764  0.00  0.00           O
ATOM    903  N3  CYT    19     -22.187  15.036 -27.955  0.00  0.00           N
ATOM    904  C4  CYT    19     -22.972  15.933 -27.356  0.00  0.00           C
ATOM    905  N4  CYT    19     -23.928  16.507 -28.084  0.00  0.00           N
ATOM    906  C5  CYT    19     -22.811  16.283 -25.984  0.00  0.00           C
ATOM    907  C2' CYT    19     -18.622  14.951 -25.206  0.00  0.00           C
ATOM    908  C5' CYT    19     -19.344  15.252 -21.911  0.00  0.00           C
ATOM    909  C4' CYT    19     -19.100  14.212 -22.980  0.00  0.00           C
ATOM    910  O4' CYT    19     -20.270  14.049 -23.820  0.00  0.00           O
ATOM    911  C1' CYT    19     -19.898  14.142 -25.181  0.00  0.00           C
ATOM    912  C3' CYT    19     -17.938  14.530 -23.921  0.00  0.00           C
ATOM    913  O3' CYT    19     -17.052  13.410 -24.089  0.00  0.00           O
ATOM    914  P   GUA    20     -15.921  13.144 -22.975  0.00  0.00           P
ATOM    915  O1P GUA    20     -15.719  14.417 -22.233  0.00  0.00           O
ATOM    916  O2P GUA    20     -14.764  12.505 -23.652  0.00  0.00           O
ATOM    917  O5' GUA    20     -16.538  12.088 -21.950  0.00  0.00           O
ATOM    918  N9  GUA    20     -19.707  11.262 -19.708  0.00  0.00           N
ATOM    919  C4  GUA    20     -20.436  11.612 -20.819  0.00  0.00           C
ATOM    920  N3  GUA    20     -20.415  10.979 -22.009  0.00  0.00           N
ATOM    921  C2  GUA    20     -21.230  11.530 -22.882  0.00  0.00           C
ATOM    922  N2  GUA    20     -21.314  11.024 -24.110  0.00  0.00           N
ATOM    923  N1  GUA    20     -22.018  12.619 -22.616  0.00  0.00           N
ATOM    924  C6  GUA    20     -22.064  13.292 -21.394  0.00  0.00           C
ATOM    925  O6  GUA    20     -22.815  14.263 -21.255  0.00  0.00           O
ATOM    926  C5  GUA    20     -21.180  12.706 -20.442  0.00  0.00           C
ATOM    927  N7  GUA    20     -20.913  13.054 -19.122  0.00  0.00           N
ATOM    928  C8  GUA    20     -20.032  12.171 -18.731  0.00  0.00           C
ATOM    929  C2' GUA    20     -19.172   9.015 -20.580  0.00  0.00           C
ATOM    930  C5' GUA    20     -16.148  10.708 -22.013  0.00  0.00           C
ATOM    931  C4' GUA    20     -17.067   9.833 -21.189  0.00  0.00           C
ATOM    932  O4' GUA    20     -17.476  10.558 -20.002  0.00  0.00           O
ATOM    933  C1' GUA    20     -18.787  10.130 -19.615  0.00  0.00           C
ATOM    934  C3' GUA    20     -18.393   9.428 -21.813  0.00  0.00           C
ATOM    935  O3' GUA    20     -18.241   8.329 -22.718  0.00  0.00           O
ATOM    936  O5' CYT    21     -27.423  13.255 -30.080  0.00  0.00           O
ATOM    937  N1  CYT    21     -24.309  12.650 -27.369  0.00  0.00           N
ATOM    938  C6  CYT    21     -25.094  13.748 -27.156  0.00  0.00           C
ATOM    939  C2  CYT    21     -23.517  12.139 -26.337  0.00  0.00           C
ATOM    940  O2  CYT    21     -22.823  11.138 -26.558  0.00  0.00           O
ATOM    941  N3  CYT    21     -23.530  12.752 -25.126  0.00  0.00           N
ATOM    942  C4  CYT    21     -24.301  13.826 -24.933  0.00  0.00           C
ATOM    943  N4  CYT    21     -24.285  14.403 -23.733  0.00  0.00           N
ATOM    944  C5  CYT    21     -25.125  14.358 -25.967  0.00  0.00           C
ATOM    945  C2' CYT    21     -25.480  11.060 -28.904  0.00  0.00           C
ATOM    946  C5' CYT    21     -26.368  13.472 -31.025  0.00  0.00           C
ATOM    947  C4' CYT    21     -25.221  12.518 -30.782  0.00  0.00           C
ATOM    948  O4' CYT    21     -24.430  12.999 -29.668  0.00  0.00           O
ATOM    949  C1' CYT    21     -24.301  11.988 -28.686  0.00  0.00           C
ATOM    950  C3' CYT    21     -25.664  11.103 -30.411  0.00  0.00           C
ATOM    951  O3' CYT    21     -24.905  10.095 -31.102  0.00  0.00           O
ATOM    952  P   GUA    22     -25.250   9.787 -32.645  0.00  0.00           P
ATOM    953  O1P GUA    22     -26.601  10.341 -32.916  0.00  0.00           O
ATOM    954  O2P GUA    22     -24.998   8.341 -32.874  0.00  0.00           O
ATOM    955  O5' GUA    22     -24.199  10.615 -33.517  0.00  0.00           O
ATOM    956  N9  GUA    22     -23.293  14.034 -34.628  0.00  0.00           N
ATOM    957  C4  GUA    22     -23.053  14.165 -33.283  0.00  0.00           C
ATOM    958  N3  GUA    22     -22.126  13.489 -32.580  0.00  0.00           N
ATOM    959  C2  GUA    22     -22.120  13.832 -31.311  0.00  0.00           C
ATOM    960  N2  GUA    22     -21.274  13.233 -30.485  0.00  0.00           N
ATOM    961  N1  GUA    22     -22.948  14.780 -30.765  0.00  0.00           N
ATOM    962  C6  GUA    22     -23.911  15.495 -31.470  0.00  0.00           C
ATOM    963  O6  GUA    22     -24.607  16.333 -30.884  0.00  0.00           O
ATOM    964  C5  GUA    22     -23.938  15.124 -32.842  0.00  0.00           C
ATOM    965  N7  GUA    22     -24.735  15.576 -33.888  0.00  0.00           N
ATOM    966  C8  GUA    22     -24.318  14.898 -34.924  0.00  0.00           C
ATOM    967  C2' GUA    22     -21.117  12.953 -35.151  0.00  0.00           C
ATOM    968  C5' GUA    22     -23.098   9.935 -34.141  0.00  0.00           C
ATOM    969  C4' GUA    22     -22.271  10.886 -34.982  0.00  0.00           C
ATOM    970  O4' GUA    22     -23.183  11.873 -35.530  0.00  0.00           O
ATOM    971  C1' GUA    22     -22.569  13.160 -35.545  0.00  0.00           C
ATOM    972  C3' GUA    22     -21.195  11.713 -34.280  0.00  0.00           C
ATOM    973  O3' GUA    22     -19.949  11.010 -34.371  0.00  0.00           O
ATOM    974  P   CYT    23     -19.232  10.403 -33.063  0.00  0.00           P
ATOM    975  O1P CYT    23     -20.307   9.916 -32.160  0.00  0.00           O
ATOM    976  O2P CYT    23     -18.183   9.458 -33.521  0.00  0.00           O
ATOM    977  O5' CYT    23     -18.517  11.630 -32.334  0.00  0.00           O
ATOM    978  N1  CYT    23     -18.837  15.303 -30.567  0.00  0.00           N
ATOM    979  C6  CYT    23     -19.279  15.323 -31.860  0.00  0.00           C
ATOM    980  C2  CYT    23     -19.419  16.131 -29.612  0.00  0.00           C
ATOM    981  O2  CYT    23     -18.990  16.093 -28.456  0.00  0.00           O
ATOM    982  N3  CYT    23     -20.434  16.950 -29.971  0.00  0.00           N
ATOM    983  C4  CYT    23     -20.865  16.958 -31.232  0.00  0.00           C
ATOM    984  N4  CYT    23     -21.869  17.775 -31.544  0.00  0.00           N
ATOM    985  C5  CYT    23     -20.282  16.126 -32.235  0.00  0.00           C
ATOM    986  C2' CYT    23     -18.224  13.189 -29.386  0.00  0.00           C
ATOM    987  C5' CYT    23     -17.090  11.624 -32.180  0.00  0.00           C
ATOM    988  C4' CYT    23     -16.646  12.556 -31.075  0.00  0.00           C
ATOM    989  O4' CYT    23     -17.116  13.907 -31.314  0.00  0.00           O
ATOM    990  C1' CYT    23     -17.750  14.404 -30.149  0.00  0.00           C
ATOM    991  C3' CYT    23     -17.136  12.177 -29.676  0.00  0.00           C
ATOM    992  O3' CYT    23     -16.047  12.189 -28.739  0.00  0.00           O
ATOM    993  P   GUA    24     -15.023  10.950 -28.751  0.00  0.00           P
ATOM    994  O1P GUA    24     -15.733   9.782 -29.336  0.00  0.00           O
ATOM    995  O2P GUA    24     -14.434  10.837 -27.391  0.00  0.00           O
ATOM    996  O5' GUA    24     -13.862  11.370 -29.763  0.00  0.00           O
ATOM    997  N9  GUA    24     -13.223  13.651 -33.054  0.00  0.00           N
ATOM    998  C4  GUA    24     -14.095  14.557 -32.496  0.00  0.00           C
ATOM    999  N3  GUA    24     -13.966  15.140 -31.287  0.00  0.00           N
ATOM   1000  C2  GUA    24     -14.946  15.988 -31.039  0.00  0.00           C
ATOM   1001  N2  GUA    24     -14.971  16.637 -29.877  0.00  0.00           N
ATOM   1002  N1  GUA    24     -15.971  16.258 -31.909  0.00  0.00           N
ATOM   1003  C6  GUA    24     -16.124  15.673 -33.163  0.00  0.00           C
ATOM   1004  O6  GUA    24     -17.080  15.993 -33.878  0.00  0.00           O
ATOM   1005  C5  GUA    24     -15.081  14.747 -33.440  0.00  0.00           C
ATOM   1006  N7  GUA    24     -14.856  13.950 -34.555  0.00  0.00           N
ATOM   1007  C8  GUA    24     -13.753  13.310 -34.275  0.00  0.00           C
ATOM   1008  C2' GUA    24     -11.289  14.276 -31.643  0.00  0.00           C
ATOM   1009  C5' GUA    24     -12.534  11.621 -29.284  0.00  0.00           C
ATOM   1010  C4' GUA    24     -11.708  12.397 -30.289  0.00  0.00           C
ATOM   1011  O4' GUA    24     -12.177  12.080 -31.624  0.00  0.00           O
ATOM   1012  C1' GUA    24     -11.955  13.202 -32.485  0.00  0.00           C
ATOM   1013  C3' GUA    24     -11.770  13.921 -30.250  0.00  0.00           C
ATOM   1014  O3' GUA    24     -10.819  14.386 -29.286  0.00  0.00           O
ATOM   1015  P   CYT    25     -11.293  15.130 -27.940  0.00  0.00           P
ATOM   1016  O1P CYT    25     -12.580  14.516 -27.524  0.00  0.00           O
ATOM   1017  O2P CYT    25     -10.141  15.119 -27.002  0.00  0.00           O
ATOM   1018  O5' CYT    25     -11.595  16.644 -28.346  0.00  0.00           O
ATOM   1019  N1  CYT    25     -13.576  19.622 -30.672  0.00  0.00           N
ATOM   1020  C6  CYT    25     -12.899  18.744 -31.472  0.00  0.00           C
ATOM   1021  C2  CYT    25     -14.718  20.273 -31.149  0.00  0.00           C
ATOM   1022  O2  CYT    25     -15.315  21.055 -30.400  0.00  0.00           O
ATOM   1023  N3  CYT    25     -15.141  20.033 -32.411  0.00  0.00           N
ATOM   1024  C4  CYT    25     -14.469  19.178 -33.185  0.00  0.00           C
ATOM   1025  N4  CYT    25     -14.917  18.974 -34.424  0.00  0.00           N
ATOM   1026  C5  CYT    25     -13.306  18.494 -32.722  0.00  0.00           C
ATOM   1027  C2' CYT    25     -13.893  19.190 -28.218  0.00  0.00           C
ATOM   1028  C5' CYT    25     -10.832  17.689 -27.733  0.00  0.00           C
ATOM   1029  C4' CYT    25     -11.533  19.028 -27.812  0.00  0.00           C
ATOM   1030  O4' CYT    25     -11.781  19.450 -29.177  0.00  0.00           O
ATOM   1031  C1' CYT    25     -13.120  19.903 -29.300  0.00  0.00           C
ATOM   1032  C3' CYT    25     -12.880  19.104 -27.094  0.00  0.00           C
ATOM   1033  O3' CYT    25     -12.887  20.206 -26.172  0.00  0.00           O
ATOM   1034  P   GUA    26     -12.157  20.005 -24.754  0.00  0.00           P
ATOM   1035  O1P GUA    26     -12.168  18.552 -24.441  0.00  0.00           O
ATOM   1036  O2P GUA    26     -12.771  20.962 -23.795  0.00  0.00           O
ATOM   1037  O5' GUA    26     -10.637  20.438 -24.982  0.00  0.00           O
ATOM   1038  N9  GUA    26      -7.851  20.629 -27.902  0.00  0.00           N
ATOM   1039  C4  GUA    26      -8.880  21.012 -28.733  0.00  0.00           C
ATOM   1040  N3  GUA    26      -9.693  22.073 -28.552  0.00  0.00           N
ATOM   1041  C2  GUA    26     -10.566  22.200 -29.534  0.00  0.00           C
ATOM   1042  N2  GUA    26     -11.451  23.197 -29.501  0.00  0.00           N
ATOM   1043  N1  GUA    26     -10.634  21.361 -30.616  0.00  0.00           N
ATOM   1044  C6  GUA    26      -9.805  20.263 -30.826  0.00  0.00           C
ATOM   1045  O6  GUA    26      -9.946  19.572 -31.841  0.00  0.00           O
ATOM   1046  C5  GUA    26      -8.866  20.108 -29.773  0.00  0.00           C
ATOM   1047  N7  GUA    26      -7.874  19.154 -29.583  0.00  0.00           N
ATOM   1048  C8  GUA    26      -7.309  19.497 -28.458  0.00  0.00           C
ATOM   1049  C2' GUA    26      -7.558  22.833 -26.817  0.00  0.00           C
ATOM   1050  C5' GUA    26     -10.094  21.589 -24.324  0.00  0.00           C
ATOM   1051  C4' GUA    26      -8.805  22.055 -24.971  0.00  0.00           C
ATOM   1052  O4' GUA    26      -8.147  20.908 -25.570  0.00  0.00           O
ATOM   1053  C1' GUA    26      -7.390  21.330 -26.708  0.00  0.00           C
ATOM   1054  C3' GUA    26      -8.888  23.054 -26.124  0.00  0.00           C
ATOM   1055  O3' GUA    26      -8.902  24.373 -25.567  0.00  0.00           O
ATOM   1056  P   CYT    27     -10.237  25.268 -25.576  0.00  0.00           P
ATOM   1057  O1P CYT    27     -11.391  24.341 -25.466  0.00  0.00           O
ATOM   1058  O2P CYT    27     -10.061  26.338 -24.561  0.00  0.00           O
ATOM   1059  O5' CYT    27     -10.319  25.949 -27.017  0.00  0.00           O
ATOM   1060  N1  CYT    27     -10.026  26.189 -31.420  0.00  0.00           N
ATOM   1061  C6  CYT    27      -8.867  25.665 -30.920  0.00  0.00           C
ATOM   1062  C2  CYT    27     -10.440  25.875 -32.719  0.00  0.00           C
ATOM   1063  O2  CYT    27     -11.505  26.347 -33.138  0.00  0.00           O
ATOM   1064  N3  CYT    27      -9.673  25.063 -33.482  0.00  0.00           N
ATOM   1065  C4  CYT    27      -8.537  24.566 -32.987  0.00  0.00           C
ATOM   1066  N4  CYT    27      -7.807  23.781 -33.777  0.00  0.00           N
ATOM   1067  C5  CYT    27      -8.098  24.857 -31.662  0.00  0.00           C
ATOM   1068  C2' CYT    27     -12.048  26.460 -29.943  0.00  0.00           C
ATOM   1069  C5' CYT    27     -10.294  27.379 -27.102  0.00  0.00           C
ATOM   1070  C4' CYT    27     -10.882  27.883 -28.400  0.00  0.00           C
ATOM   1071  O4' CYT    27     -10.050  27.601 -29.554  0.00  0.00           O
ATOM   1072  C1' CYT    27     -10.854  27.098 -30.609  0.00  0.00           C
ATOM   1073  C3' CYT    27     -12.277  27.365 -28.747  0.00  0.00           C
ATOM   1074  O3' CYT    27     -13.157  28.478 -28.954  0.00  0.00           O
ATOM   1075  P   GUA    28     -13.761  29.206 -27.654  0.00  0.00           P
ATOM   1076  O1P GUA    28     -13.853  28.193 -26.572  0.00  0.00           O
ATOM   1077  O2P GUA    28     -14.985  29.938 -28.075  0.00  0.00           O
ATOM   1078  O5' GUA    28     -12.660  30.279 -27.220  0.00  0.00           O
ATOM   1079  N9  GUA    28      -8.640  30.961 -27.431  0.00  0.00           N
ATOM   1080  C4  GUA    28      -8.693  30.414 -28.694  0.00  0.00           C
ATOM   1081  N3  GUA    28      -9.478  30.831 -29.707  0.00  0.00           N
ATOM   1082  C2  GUA    28      -9.284  30.127 -30.807  0.00  0.00           C
ATOM   1083  N2  GUA    28      -9.994  30.406 -31.901  0.00  0.00           N
ATOM   1084  N1  GUA    28      -8.383  29.098 -30.913  0.00  0.00           N
ATOM   1085  C6  GUA    28      -7.559  28.652 -29.885  0.00  0.00           C
ATOM   1086  O6  GUA    28      -6.773  27.721 -30.089  0.00  0.00           O
ATOM   1087  C5  GUA    28      -7.765  29.395 -28.690  0.00  0.00           C
ATOM   1088  N7  GUA    28      -7.168  29.276 -27.441  0.00  0.00           N
ATOM   1089  C8  GUA    28      -7.728  30.214 -26.726  0.00  0.00           C
ATOM   1090  C2' GUA    28      -9.558  33.167 -28.067  0.00  0.00           C
ATOM   1091  C5' GUA    28     -12.932  31.685 -27.285  0.00  0.00           C
ATOM   1092  C4' GUA    28     -11.663  32.510 -27.237  0.00  0.00           C
ATOM   1093  O4' GUA    28     -10.655  31.780 -26.488  0.00  0.00           O
ATOM   1094  C1' GUA    28      -9.354  32.145 -26.964  0.00  0.00           C
ATOM   1095  C3' GUA    28     -10.955  32.832 -28.550  0.00  0.00           C
ATOM   1096  O3' GUA    28     -11.548  34.013 -29.097  0.00  0.00           O
ATOM   1097  P   CYT    29     -12.433  33.954 -30.438  0.00  0.00           P
ATOM   1098  O1P CYT    29     -13.133  32.645 -30.451  0.00  0.00           O
ATOM   1099  O2P CYT    29     -13.229  35.208 -30.497  0.00  0.00           O
ATOM   1100  O5' CYT    29     -11.403  33.951 -31.658  0.00  0.00           O
ATOM   1101  N1  CYT    29      -7.861  32.681 -33.942  0.00  0.00           N
ATOM   1102  C6  CYT    29      -7.493  33.025 -32.672  0.00  0.00           C
ATOM   1103  C2  CYT    29      -7.100  31.760 -34.672  0.00  0.00           C
ATOM   1104  O2  CYT    29      -7.467  31.449 -35.814  0.00  0.00           O
ATOM   1105  N3  CYT    29      -5.988  31.227 -34.114  0.00  0.00           N
ATOM   1106  C4  CYT    29      -5.633  31.581 -32.877  0.00  0.00           C
ATOM   1107  N4  CYT    29      -4.525  31.042 -32.371  0.00  0.00           N
ATOM   1108  C5  CYT    29      -6.397  32.504 -32.104  0.00  0.00           C
ATOM   1109  C2' CYT    29     -10.290  32.411 -34.545  0.00  0.00           C
ATOM   1110  C5' CYT    29     -11.444  35.036 -32.591  0.00  0.00           C
ATOM   1111  C4' CYT    29     -10.824  34.668 -33.920  0.00  0.00           C
ATOM   1112  O4' CYT    29      -9.391  34.450 -33.850  0.00  0.00           O
ATOM   1113  C1' CYT    29      -9.054  33.276 -34.570  0.00  0.00           C
ATOM   1114  C3' CYT    29     -11.407  33.437 -34.610  0.00  0.00           C
ATOM   1115  O3' CYT    29     -11.863  33.801 -35.922  0.00  0.00           O
ATOM   1116  P   GUA    30     -13.291  34.527 -36.039  0.00  0.00           P
ATOM   1117  O1P GUA    30     -14.133  34.053 -34.910  0.00  0.00           O
ATOM   1118  O2P GUA    30     -13.775  34.350 -37.433  0.00  0.00           O
ATOM   1119  O5' GUA    30     -12.997  36.080 -35.803  0.00  0.00           O
ATOM   1120  N9  GUA    30     -10.323  38.539 -33.942  0.00  0.00           N
ATOM   1121  C4  GUA    30      -9.354  37.632 -34.313  0.00  0.00           C
ATOM   1122  N3  GUA    30      -9.099  37.213 -35.569  0.00  0.00           N
ATOM   1123  C2  GUA    30      -8.087  36.365 -35.612  0.00  0.00           C
ATOM   1124  N2  GUA    30      -7.712  35.844 -36.781  0.00  0.00           N
ATOM   1125  N1  GUA    30      -7.372  35.963 -34.512  0.00  0.00           N
ATOM   1126  C6  GUA    30      -7.614  36.385 -33.208  0.00  0.00           C
ATOM   1127  O6  GUA    30      -6.903  35.969 -32.286  0.00  0.00           O
ATOM   1128  C5  GUA    30      -8.708  37.291 -33.145  0.00  0.00           C
ATOM   1129  N7  GUA    30      -9.281  37.935 -32.057  0.00  0.00           N
ATOM   1130  C8  GUA    30     -10.242  38.650 -32.576  0.00  0.00           C
ATOM   1131  C2' GUA    30     -10.541  39.616 -36.158  0.00  0.00           C
ATOM   1132  C5' GUA    30     -13.202  37.039 -36.849  0.00  0.00           C
ATOM   1133  C4' GUA    30     -12.483  38.342 -36.569  0.00  0.00           C
ATOM   1134  O4' GUA    30     -12.374  38.519 -35.132  0.00  0.00           O
ATOM   1135  C1' GUA    30     -11.204  39.287 -34.834  0.00  0.00           C
ATOM   1136  C3' GUA    30     -11.040  38.494 -37.047  0.00  0.00           C
ATOM   1137  O3' GUA    30     -11.066  38.965 -38.398  0.00  0.00           O
ATOM   1138  P   CYT    31     -10.661  38.006 -39.623  0.00  0.00           P
ATOM   1139  O1P CYT    31     -11.075  36.626 -39.262  0.00  0.00           O
ATOM   1140  O2P CYT    31     -11.198  38.627 -40.862  0.00  0.00           O
ATOM   1141  O5' CYT    31      -9.067  38.015 -39.698  0.00  0.00           O
ATOM   1142  N1  CYT    31      -4.874  37.981 -38.202  0.00  0.00           N
ATOM   1143  C6  CYT    31      -5.590  38.929 -37.526  0.00  0.00           C
ATOM   1144  C2  CYT    31      -3.749  37.392 -37.612  0.00  0.00           C
ATOM   1145  O2  CYT    31      -3.128  36.522 -38.237  0.00  0.00           O
ATOM   1146  N3  CYT    31      -3.369  37.784 -36.374  0.00  0.00           N
ATOM   1147  C4  CYT    31      -4.071  38.717 -35.729  0.00  0.00           C
ATOM   1148  N4  CYT    31      -3.655  39.080 -34.516  0.00  0.00           N
ATOM   1149  C5  CYT    31      -5.228  39.324 -36.299  0.00  0.00           C
ATOM   1150  C2' CYT    31      -6.080  36.301 -39.636  0.00  0.00           C
ATOM   1151  C5' CYT    31      -8.439  38.521 -40.880  0.00  0.00           C
ATOM   1152  C4' CYT    31      -7.030  37.999 -41.044  0.00  0.00           C
ATOM   1153  O4' CYT    31      -6.087  38.586 -40.111  0.00  0.00           O
ATOM   1154  C1' CYT    31      -5.265  37.568 -39.562  0.00  0.00           C
ATOM   1155  C3' CYT    31      -6.857  36.487 -40.926  0.00  0.00           C
ATOM   1156  O3' CYT    31      -6.239  35.992 -42.122  0.00  0.00           O
ATOM   1157  P   GUA    32      -7.176  35.775 -43.409  0.00  0.00           P
ATOM   1158  O1P GUA    32      -8.539  35.435 -42.923  0.00  0.00           O
ATOM   1159  O2P GUA    32      -6.474  34.838 -44.325  0.00  0.00           O
ATOM   1160  O5' GUA    32      -7.256  37.204 -44.117  0.00  0.00           O
ATOM   1161  N9  GUA    32      -6.964  41.204 -43.262  0.00  0.00           N
ATOM   1162  C4  GUA    32      -5.972  40.868 -42.368  0.00  0.00           C
ATOM   1163  N3  GUA    32      -4.843  40.185 -42.653  0.00  0.00           N
ATOM   1164  C2  GUA    32      -4.067  40.044 -41.595  0.00  0.00           C
ATOM   1165  N2  GUA    32      -2.915  39.382 -41.707  0.00  0.00           N
ATOM   1166  N1  GUA    32      -4.366  40.538 -40.350  0.00  0.00           N
ATOM   1167  C6  GUA    32      -5.520  41.248 -40.032  0.00  0.00           C
ATOM   1168  O6  GUA    32      -5.689  41.660 -38.879  0.00  0.00           O
ATOM   1169  C5  GUA    32      -6.370  41.401 -41.162  0.00  0.00           C
ATOM   1170  N7  GUA    32      -7.606  42.026 -41.284  0.00  0.00           N
ATOM   1171  C8  GUA    32      -7.921  41.871 -42.540  0.00  0.00           C
ATOM   1172  C2' GUA    32      -5.558  41.006 -45.291  0.00  0.00           C
ATOM   1173  C5' GUA    32      -6.693  37.416 -45.418  0.00  0.00           C
ATOM   1174  C4' GUA    32      -6.496  38.888 -45.716  0.00  0.00           C
ATOM   1175  O4' GUA    32      -7.485  39.658 -44.984  0.00  0.00           O
ATOM   1176  C1' GUA    32      -6.957  40.959 -44.702  0.00  0.00           C
ATOM   1177  C3' GUA    32      -5.178  39.538 -45.303  0.00  0.00           C
ATOM   1178  O3' GUA    32      -4.227  39.307 -46.347  0.00  0.00           O
ATOM   1179  P   CYT    33      -2.967  38.336 -46.122  0.00  0.00           P
ATOM   1180  O1P CYT    33      -3.395  37.262 -45.190  0.00  0.00           O
ATOM   1181  O2P CYT    33      -2.450  37.968 -47.466  0.00  0.00           O
ATOM   1182  O5' CYT    33      -1.857  39.202 -45.371  0.00  0.00           O
ATOM   1183  N1  CYT    33      -0.298  41.901 -42.290  0.00  0.00           N
ATOM   1184  C6  CYT    33      -1.398  42.448 -42.891  0.00  0.00           C
ATOM   1185  C2  CYT    33       0.046  42.265 -40.983  0.00  0.00           C
ATOM   1186  O2  CYT    33       1.036  41.742 -40.455  0.00  0.00           O
ATOM   1187  N3  CYT    33      -0.711  43.176 -40.328  0.00  0.00           N
ATOM   1188  C4  CYT    33      -1.776  43.709 -40.929  0.00  0.00           C
ATOM   1189  N4  CYT    33      -2.486  44.609 -40.252  0.00  0.00           N
ATOM   1190  C5  CYT    33      -2.159  43.346 -42.254  0.00  0.00           C
ATOM   1191  C2' CYT    33       0.290  39.483 -42.671  0.00  0.00           C
ATOM   1192  C5' CYT    33      -0.601  39.415 -46.022  0.00  0.00           C
ATOM   1193  C4' CYT    33       0.496  39.778 -45.046  0.00  0.00           C
ATOM   1194  O4' CYT    33       0.289  41.057 -44.394  0.00  0.00           O
ATOM   1195  C1' CYT    33       0.550  40.931 -43.004  0.00  0.00           C
ATOM   1196  C3' CYT    33       0.754  38.770 -43.928  0.00  0.00           C
ATOM   1197  O3' CYT    33       2.132  38.371 -43.960  0.00  0.00           O
ATOM   1198  P   GUA    34       2.561  37.263 -45.042  0.00  0.00           P
ATOM   1199  O1P GUA    34       1.380  36.397 -45.293  0.00  0.00           O
ATOM   1200  O2P GUA    34       3.830  36.645 -44.574  0.00  0.00           O
ATOM   1201  O5' GUA    34       2.864  38.072 -46.386  0.00  0.00           O
ATOM   1202  N9  GUA    34       1.826  41.520 -48.289  0.00  0.00           N
ATOM   1203  C4  GUA    34       1.805  42.109 -47.045  0.00  0.00           C
ATOM   1204  N3  GUA    34       2.826  42.137 -46.163  0.00  0.00           N
ATOM   1205  C2  GUA    34       2.515  42.805 -45.068  0.00  0.00           C
ATOM   1206  N2  GUA    34       3.414  42.915 -44.089  0.00  0.00           N
ATOM   1207  N1  GUA    34       1.303  43.411 -44.852  0.00  0.00           N
ATOM   1208  C6  GUA    34       0.237  43.400 -45.748  0.00  0.00           C
ATOM   1209  O6  GUA    34      -0.812  43.988 -45.461  0.00  0.00           O
ATOM   1210  C5  GUA    34       0.554  42.675 -46.929  0.00  0.00           C
ATOM   1211  N7  GUA    34      -0.212  42.414 -48.058  0.00  0.00           N
ATOM   1212  C8  GUA    34       0.578  41.717 -48.828  0.00  0.00           C
ATOM   1213  C2' GUA    34       4.291  41.524 -48.550  0.00  0.00           C
ATOM   1214  C5' GUA    34       4.186  38.120 -46.937  0.00  0.00           C
ATOM   1215  C4' GUA    34       4.341  39.245 -47.939  0.00  0.00           C
ATOM   1216  O4' GUA    34       3.049  39.505 -48.549  0.00  0.00           O
ATOM   1217  C1' GUA    34       2.971  40.881 -48.933  0.00  0.00           C
ATOM   1218  C3' GUA    34       4.772  40.619 -47.432  0.00  0.00           C
ATOM   1219  O3' GUA    34       6.203  40.658 -47.409  0.00  0.00           O
ATOM   1220  P   CYT    35       7.018  40.584 -46.024  0.00  0.00           P
ATOM   1221  O1P CYT    35       6.234  39.737 -45.089  0.00  0.00           O
ATOM   1222  O2P CYT    35       8.414  40.201 -46.358  0.00  0.00           O
ATOM   1223  O5' CYT    35       7.029  42.063 -45.426  0.00  0.00           O
ATOM   1224  N1  CYT    35       5.451  46.091 -44.519  0.00  0.00           N
ATOM   1225  C6  CYT    35       5.218  45.784 -45.830  0.00  0.00           C
ATOM   1226  C2  CYT    35       4.628  47.005 -43.852  0.00  0.00           C
ATOM   1227  O2  CYT    35       4.854  47.257 -42.662  0.00  0.00           O
ATOM   1228  N3  CYT    35       3.607  47.588 -44.521  0.00  0.00           N
ATOM   1229  C4  CYT    35       3.393  47.283 -45.803  0.00  0.00           C
ATOM   1230  N4  CYT    35       2.379  47.881 -46.425  0.00  0.00           N
ATOM   1231  C5  CYT    35       4.210  46.349 -46.505  0.00  0.00           C
ATOM   1232  C2' CYT    35       6.194  44.265 -42.961  0.00  0.00           C
ATOM   1233  C5' CYT    35       8.288  42.718 -45.230  0.00  0.00           C
ATOM   1234  C4' CYT    35       8.192  43.839 -44.220  0.00  0.00           C
ATOM   1235  O4' CYT    35       7.512  45.008 -44.738  0.00  0.00           O
ATOM   1236  C1' CYT    35       6.569  45.472 -43.786  0.00  0.00           C
ATOM   1237  C3' CYT    35       7.497  43.490 -42.906  0.00  0.00           C
ATOM   1238  O3' CYT    35       8.369  43.798 -41.809  0.00  0.00           O
ATOM   1239  P   GUA    36       9.536  42.749 -41.463  0.00  0.00           P
ATOM   1240  O1P GUA    36       9.069  41.402 -41.883  0.00  0.00           O
ATOM   1241  O2P GUA    36       9.942  42.972 -40.050  0.00  0.00           O
ATOM   1242  O5' GUA    36      10.763  43.150 -42.403  0.00  0.00           O
ATOM   1243  N9  GUA    36      11.562  44.891 -46.004  0.00  0.00           N
ATOM   1244  C4  GUA    36      10.522  45.754 -45.741  0.00  0.00           C
ATOM   1245  N3  GUA    36      10.414  46.562 -44.667  0.00  0.00           N
ATOM   1246  C2  GUA    36       9.319  47.298 -44.710  0.00  0.00           C
ATOM   1247  N2  GUA    36       9.060  48.145 -43.716  0.00  0.00           N
ATOM   1248  N1  GUA    36       8.400  47.256 -45.729  0.00  0.00           N
ATOM   1249  C6  GUA    36       8.492  46.436 -46.849  0.00  0.00           C
ATOM   1250  O6  GUA    36       7.613  46.482 -47.719  0.00  0.00           O
ATOM   1251  C5  GUA    36       9.663  45.629 -46.812  0.00  0.00           C
ATOM   1252  N7  GUA    36      10.132  44.680 -47.712  0.00  0.00           N
ATOM   1253  C8  GUA    36      11.251  44.263 -47.184  0.00  0.00           C
ATOM   1254  C2' GUA    36      13.203  46.012 -44.519  0.00  0.00           C
ATOM   1255  C5' GUA    36      11.981  43.657 -41.848  0.00  0.00           C
ATOM   1256  C4' GUA    36      12.832  44.352 -42.890  0.00  0.00           C
ATOM   1257  O4' GUA    36      12.570  43.752 -44.185  0.00  0.00           O
ATOM   1258  C1' GUA    36      12.779  44.727 -45.211  0.00  0.00           C
ATOM   1259  C3' GUA    36      12.596  45.838 -43.141  0.00  0.00           C
ATOM   1260  O3' GUA    36      13.370  46.578 -42.189  0.00  0.00           O
ATOM   1261  P   CYT    37      12.662  47.428 -41.021  0.00  0.00           P
ATOM   1262  O1P CYT    37      11.433  46.695 -40.625  0.00  0.00           O
ATOM   1263  O2P CYT    37      13.699  47.724 -39.998  0.00  0.00           O
ATOM   1264  O5' CYT    37      12.206  48.805 -41.687  0.00  0.00           O
ATOM   1265  N1  CYT    37      10.142  50.995 -44.637  0.00  0.00           N
ATOM   1266  C6  CYT    37      10.955  50.011 -45.126  0.00  0.00           C
ATOM   1267  C2  CYT    37       9.068  51.466 -45.398  0.00  0.00           C
ATOM   1268  O2  CYT    37       8.341  52.348 -44.926  0.00  0.00           O
ATOM   1269  N3  CYT    37       8.849  50.946 -46.629  0.00  0.00           N
ATOM   1270  C4  CYT    37       9.654  49.990 -47.098  0.00  0.00           C
ATOM   1271  N4  CYT    37       9.406  49.510 -48.316  0.00  0.00           N
ATOM   1272  C5  CYT    37      10.751  49.485 -46.339  0.00  0.00           C
ATOM   1273  C2' CYT    37       9.599  50.939 -42.183  0.00  0.00           C
ATOM   1274  C5' CYT    37      12.754  50.032 -41.189  0.00  0.00           C
ATOM   1275  C4' CYT    37      11.897  51.224 -41.551  0.00  0.00           C
ATOM   1276  O4' CYT    37      11.747  51.373 -42.985  0.00  0.00           O
ATOM   1277  C1' CYT    37      10.381  51.576 -43.306  0.00  0.00           C
ATOM   1278  C3' CYT    37      10.481  51.210 -40.979  0.00  0.00           C
ATOM   1279  O3' CYT    37      10.215  52.442 -40.287  0.00  0.00           O
ATOM   1280  P   GUA    38      10.806  52.618 -38.801  0.00  0.00           P
ATOM   1281  O1P GUA    38      10.990  51.259 -38.228  0.00  0.00           O
ATOM   1282  O2P GUA    38       9.941  53.596 -38.091  0.00  0.00           O
ATOM   1283  O5' GUA    38      12.253  53.270 -38.971  0.00  0.00           O
ATOM   1284  N9  GUA    38      15.353  53.385 -41.540  0.00  0.00           N
ATOM   1285  C4  GUA    38      14.398  53.383 -42.528  0.00  0.00           C
ATOM   1286  N3  GUA    38      13.404  54.280 -42.666  0.00  0.00           N
ATOM   1287  C2  GUA    38      12.660  54.032 -43.723  0.00  0.00           C
ATOM   1288  N2  GUA    38      11.620  54.817 -43.977  0.00  0.00           N
ATOM   1289  N1  GUA    38      12.878  52.996 -44.595  0.00  0.00           N
ATOM   1290  C6  GUA    38      13.900  52.059 -44.478  0.00  0.00           C
ATOM   1291  O6  GUA    38      14.016  51.167 -45.326  0.00  0.00           O
ATOM   1292  C5  GUA    38      14.702  52.304 -43.330  0.00  0.00           C
ATOM   1293  N7  GUA    38      15.803  51.616 -42.836  0.00  0.00           N
ATOM   1294  C8  GUA    38      16.145  52.287 -41.768  0.00  0.00           C
ATOM   1295  C2' GUA    38      15.113  55.788 -40.962  0.00  0.00           C
ATOM   1296  C5' GUA    38      12.518  54.601 -38.506  0.00  0.00           C
ATOM   1297  C4' GUA    38      13.783  55.172 -39.111  0.00  0.00           C
ATOM   1298  O4' GUA    38      14.701  54.078 -39.374  0.00  0.00           O
ATOM   1299  C1' GUA    38      15.521  54.397 -40.501  0.00  0.00           C
ATOM   1300  C3' GUA    38      13.686  55.888 -40.457  0.00  0.00           C
ATOM   1301  O3' GUA    38      13.379  57.267 -40.212  0.00  0.00           O
ATOM   1302  P   CYT    39      11.906  57.854 -40.491  0.00  0.00           P
ATOM   1303  O1P CYT    39      10.932  56.766 -40.230  0.00  0.00           O
ATOM   1304  O2P CYT    39      11.785  59.136 -39.747  0.00  0.00           O
ATOM   1305  O5' CYT    39      11.843  58.180 -42.052  0.00  0.00           O
ATOM   1306  N1  CYT    39      12.544  56.992 -45.893  0.00  0.00           N
ATOM   1307  C6  CYT    39      13.497  56.708 -44.956  0.00  0.00           C
ATOM   1308  C2  CYT    39      12.512  56.296 -47.099  0.00  0.00           C
ATOM   1309  O2  CYT    39      11.648  56.592 -47.930  0.00  0.00           O
ATOM   1310  N3  CYT    39      13.423  55.319 -47.327  0.00  0.00           N
ATOM   1311  C4  CYT    39      14.343  55.041 -46.400  0.00  0.00           C
ATOM   1312  N4  CYT    39      15.216  54.070 -46.657  0.00  0.00           N
ATOM   1313  C5  CYT    39      14.407  55.749 -45.165  0.00  0.00           C
ATOM   1314  C2' CYT    39      10.306  57.501 -44.917  0.00  0.00           C
ATOM   1315  C5' CYT    39      11.527  59.513 -42.478  0.00  0.00           C
ATOM   1316  C4' CYT    39      11.068  59.540 -43.917  0.00  0.00           C
ATOM   1317  O4' CYT    39      12.090  59.006 -44.797  0.00  0.00           O
ATOM   1318  C1' CYT    39      11.524  58.023 -45.645  0.00  0.00           C
ATOM   1319  C3' CYT    39       9.800  58.734 -44.196  0.00  0.00           C
ATOM   1320  O3' CYT    39       8.837  59.476 -44.965  0.00  0.00           O
ATOM   1321  P   GUA    40       7.859  60.503 -44.201  0.00  0.00           P
ATOM   1322  O1P GUA    40       7.830  60.115 -42.766  0.00  0.00           O
ATOM   1323  O2P GUA    40       6.587  60.559 -44.966  0.00  0.00           O
ATOM   1324  O5' GUA    40       8.555  61.937 -44.292  0.00  0.00           O
ATOM   1325  N9  GUA    40      11.989  63.874 -43.745  0.00  0.00           N
ATOM   1326  C4  GUA    40      12.572  62.808 -44.391  0.00  0.00           C
ATOM   1327  N3  GUA    40      12.342  62.438 -45.665  0.00  0.00           N
ATOM   1328  C2  GUA    40      13.061  61.393 -46.015  0.00  0.00           C
ATOM   1329  N2  GUA    40      12.938  60.905 -47.244  0.00  0.00           N
ATOM   1330  N1  GUA    40      13.945  60.754 -45.188  0.00  0.00           N
ATOM   1331  C6  GUA    40      14.204  61.114 -43.867  0.00  0.00           C
ATOM   1332  O6  GUA    40      15.026  60.468 -43.204  0.00  0.00           O
ATOM   1333  C5  GUA    40      13.429  62.245 -43.473  0.00  0.00           C
ATOM   1334  N7  GUA    40      13.372  62.929 -42.264  0.00  0.00           N
ATOM   1335  C8  GUA    40      12.502  63.881 -42.473  0.00  0.00           C
ATOM   1336  C2' GUA    40      11.203  64.912 -45.841  0.00  0.00           C
ATOM   1337  C5' GUA    40       8.088  62.912 -45.237  0.00  0.00           C
ATOM   1338  C4' GUA    40       9.074  64.049 -45.394  0.00  0.00           C
ATOM   1339  O4' GUA    40       9.702  64.312 -44.116  0.00  0.00           O
ATOM   1340  C1' GUA    40      11.029  64.806 -44.332  0.00  0.00           C
ATOM   1341  C3' GUA    40      10.263  63.822 -46.313  0.00  0.00           C
ATOM   1342  O3' GUA    40       9.913  64.003 -47.690  0.00  0.00           O
CONECT  544  545  543
CONECT  566  565  567
CONECT  545  544  547  548  546
CONECT  585  586  584
CONECT  567  568  570  569  566
CONECT  607  606  608
CONECT  586  585  589  588  587
CONECT  626  627  625
CONECT  608  607  611  609  610
CONECT  648  649  647
CONECT  627  628  630  626  629
CONECT  667  666  668
CONECT  649  651  650  648  652
CONECT  689  688  690
CONECT  668  667  669  670  671
CONECT  708  709  707
CONECT  690  693  689  691  692
CONECT  730  731  729
CONECT  709  708  710  711  712
CONECT  749  748  750
CONECT  731  730  732  733  734
CONECT  771  770  772
CONECT  750  752  749  751  753
CONECT  790  789  791
CONECT  772  771  774  773  775
CONECT  812  811  813
CONECT  791  790  793  794  792
CONECT  831  832  830
CONECT  813  814  812  815  816
CONECT  853  854  852
CONECT  832  831  835  833  834
CONECT  872  873  871
CONECT  854  853  855  856  857
CONECT  894  895  893
CONECT  873  872  874  876  875
CONECT  913  914  912
CONECT  895  896  897  894  898
CONECT  922  940  921
CONECT  914  916  913  917  915
CONECT  940  939  922
CONECT  951  950  952
CONECT  973  974  972
CONECT  952  955  951  953  954
CONECT  992  993  991
CONECT  974  977  973  975  976
CONECT 1014 1013 1015
CONECT  993  995  996  994  992
CONECT 1033 1034 1032
CONECT 1015 1016 1018 1014 1017
CONECT 1055 1054 1056
CONECT 1034 1035 1033 1037 1036
CONECT 1074 1073 1075
CONECT 1056 1059 1058 1055 1057
CONECT 1096 1097 1095
CONECT 1075 1076 1077 1078 1074
CONECT 1115 1116 1114
CONECT 1097 1099 1098 1100 1096
CONECT 1137 1138 1136
CONECT 1116 1119 1118 1115 1117
CONECT 1156 1155 1157
CONECT 1138 1139 1137 1140 1141
CONECT 1178 1179 1177
CONECT 1157 1158 1159 1160 1156
CONECT 1197 1198 1196
CONECT 1179 1180 1182 1181 1178
CONECT 1219 1218 1220
CONECT 1198 1197 1199 1201 1200
CONECT 1238 1239 1237
CONECT 1220 1223 1221 1222 1219
CONECT 1260 1259 1261
CONECT 1239 1242 1241 1238 1240
CONECT 1279 1278 1280
CONECT 1261 1260 1264 1263 1262
CONECT 1301 1300 1302
CONECT 1280 1282 1283 1281 1279
CONECT 1320 1319 1321
CONECT 1302 1304 1305 1303 1301
CONECT 1321 1323 1320 1322 1324
END
