# Supplementary material for: Extensive Bioinformatics Analyses Reveal a Phylogenetically Conserved Winged Helix (WH) Domain (Zτ) of Topoisomerase IIα, Elucidating Its Very High Affinity for Left-Handed Z-DNA and Suggesting Novel Putative Functions
Source: Int J Mol Sci. 2023 Jun 27;24(13):10740. doi: 10.3390/ijms241310740 (PMC10341724; doi:10.3390/ijms241310740)
Supplement: Supplementary file 1 [file ijms-24-10740-s001.zip › Supplementary Material S5 - Molecular docking of Ztau and Zalpha to various nucleic acid structures/Zalpha_ZRNA.pdb]

REMARK Number:     1
REMARK Ligand:     lig_64123b9948e65.pdb
REMARK Contact:     8     0     0
REMARK Score:  -192.83
REMARK RMSD:     84.05
HELIX    1   1 SER A  134  GLU A  149  1                                  16
HELIX    2   2 ASP A  160  LEU A  165  1                                   6
HELIX    3   3 LYS A  169  LYS A  181  1                                  13
SHEET    1   1 1 LEU A 185  LYS A 187  0
SHEET    2   2 1 TRP A 195  ILE A 197  0
ATOM      1  N   LEU A 133     -28.660  19.541 -19.358  0.00  0.00           N
ATOM      2  CA  LEU A 133     -29.009  19.991 -20.714  0.00  0.00           C
ATOM      3  C   LEU A 133     -29.548  21.433 -20.726  0.00  0.00           C
ATOM      4  CB  LEU A 133     -30.013  19.007 -21.346  0.00  0.00           C
ATOM      5  O   LEU A 133     -29.322  22.163 -21.689  0.00  0.00           O
ATOM      6  CG  LEU A 133     -29.374  17.684 -21.811  0.00  0.00           C
ATOM      7  CD1 LEU A 133     -30.458  16.653 -22.123  0.00  0.00           C
ATOM      8  CD2 LEU A 133     -28.533  17.872 -23.080  0.00  0.00           C
ATOM      9  N   SER A 134     -30.200  21.876 -19.644  0.00  0.00           N
ATOM     10  CA  SER A 134     -30.769  23.228 -19.556  0.00  0.00           C
ATOM     11  C   SER A 134     -29.740  24.329 -19.270  0.00  0.00           C
ATOM     12  CB  SER A 134     -31.954  23.279 -18.582  0.00  0.00           C
ATOM     13  O   SER A 134     -29.990  25.469 -19.636  0.00  0.00           O
ATOM     14  OG  SER A 134     -31.575  23.145 -17.225  0.00  0.00           O
ATOM     15  N   ILE A 135     -28.551  24.027 -18.722  0.00  0.00           N
ATOM     16  CA  ILE A 135     -27.511  25.052 -18.459  0.00  0.00           C
ATOM     17  C   ILE A 135     -27.023  25.713 -19.762  0.00  0.00           C
ATOM     18  CB  ILE A 135     -26.331  24.456 -17.646  0.00  0.00           C
ATOM     19  O   ILE A 135     -26.817  26.926 -19.812  0.00  0.00           O
ATOM     20  CG1 ILE A 135     -26.818  23.970 -16.260  0.00  0.00           C
ATOM     21  CG2 ILE A 135     -25.198  25.490 -17.468  0.00  0.00           C
ATOM     22  CD1 ILE A 135     -25.761  23.231 -15.426  0.00  0.00           C
ATOM     23  N   TYR A 136     -26.880  24.940 -20.844  0.00  0.00           N
ATOM     24  CA  TYR A 136     -26.503  25.488 -22.156  0.00  0.00           C
ATOM     25  C   TYR A 136     -27.640  26.297 -22.804  0.00  0.00           C
ATOM     26  CB  TYR A 136     -26.038  24.348 -23.079  0.00  0.00           C
ATOM     27  O   TYR A 136     -27.393  27.169 -23.635  0.00  0.00           O
ATOM     28  CG  TYR A 136     -24.715  24.639 -23.759  0.00  0.00           C
ATOM     29  CD1 TYR A 136     -24.670  25.351 -24.974  0.00  0.00           C
ATOM     30  CD2 TYR A 136     -23.521  24.228 -23.139  0.00  0.00           C
ATOM     31  CE1 TYR A 136     -23.428  25.634 -25.580  0.00  0.00           C
ATOM     32  CE2 TYR A 136     -22.280  24.515 -23.734  0.00  0.00           C
ATOM     33  OH  TYR A 136     -21.023  25.487 -25.518  0.00  0.00           O
ATOM     34  CZ  TYR A 136     -22.233  25.217 -24.958  0.00  0.00           C
ATOM     35  N   GLN A 137     -28.884  26.003 -22.420  0.00  0.00           N
ATOM     36  CA  GLN A 137     -30.098  26.636 -22.932  0.00  0.00           C
ATOM     37  C   GLN A 137     -30.407  27.946 -22.180  0.00  0.00           C
ATOM     38  CB  GLN A 137     -31.223  25.584 -22.869  0.00  0.00           C
ATOM     39  O   GLN A 137     -30.750  28.936 -22.822  0.00  0.00           O
ATOM     40  CG  GLN A 137     -32.241  25.705 -24.014  0.00  0.00           C
ATOM     41  CD  GLN A 137     -33.151  24.478 -24.129  0.00  0.00           C
ATOM     42  NE2 GLN A 137     -33.975  24.398 -25.151  0.00  0.00           N
ATOM     43  OE1 GLN A 137     -33.140  23.558 -23.330  0.00  0.00           O
ATOM     44  N   ASP A 138     -30.164  27.988 -20.862  0.00  0.00           N
ATOM     45  CA  ASP A 138     -30.170  29.192 -20.012  0.00  0.00           C
ATOM     46  C   ASP A 138     -29.199  30.252 -20.543  0.00  0.00           C
ATOM     47  CB  ASP A 138     -29.782  28.805 -18.568  0.00  0.00           C
ATOM     48  O   ASP A 138     -29.581  31.400 -20.749  0.00  0.00           O
ATOM     49  CG  ASP A 138     -29.586  30.027 -17.651  0.00  0.00           C
ATOM     50  OD1 ASP A 138     -30.598  30.684 -17.336  0.00  0.00           O
ATOM     51  OD2 ASP A 138     -28.422  30.329 -17.276  0.00  0.00           O
ATOM     52  N   GLN A 139     -27.956  29.871 -20.852  0.00  0.00           N
ATOM     53  CA  GLN A 139     -26.968  30.809 -21.397  0.00  0.00           C
ATOM     54  C   GLN A 139     -27.339  31.318 -22.803  0.00  0.00           C
ATOM     55  CB  GLN A 139     -25.577  30.161 -21.367  0.00  0.00           C
ATOM     56  O   GLN A 139     -27.070  32.477 -23.118  0.00  0.00           O
ATOM     57  CG  GLN A 139     -25.014  30.045 -19.936  0.00  0.00           C
ATOM     58  CD  GLN A 139     -24.541  31.372 -19.330  0.00  0.00           C
ATOM     59  NE2 GLN A 139     -24.033  31.366 -18.116  0.00  0.00           N
ATOM     60  OE1 GLN A 139     -24.551  32.430 -19.937  0.00  0.00           O
ATOM     61  N   GLU A 140     -28.004  30.507 -23.640  0.00  0.00           N
ATOM     62  CA  GLU A 140     -28.553  30.987 -24.919  0.00  0.00           C
ATOM     63  C   GLU A 140     -29.676  32.014 -24.695  0.00  0.00           C
ATOM     64  CB  GLU A 140     -29.007  29.807 -25.811  0.00  0.00           C
ATOM     65  O   GLU A 140     -29.656  33.084 -25.303  0.00  0.00           O
ATOM     66  CG  GLU A 140     -29.322  30.302 -27.234  0.00  0.00           C
ATOM     67  CD  GLU A 140     -29.617  29.205 -28.273  0.00  0.00           C
ATOM     68  OE1 GLU A 140     -30.593  29.325 -29.063  0.00  0.00           O
ATOM     69  OE2 GLU A 140     -28.811  28.255 -28.394  0.00  0.00           O
ATOM     70  N   GLN A 141     -30.614  31.730 -23.786  0.00  0.00           N
ATOM     71  CA  GLN A 141     -31.718  32.634 -23.449  0.00  0.00           C
ATOM     72  C   GLN A 141     -31.240  33.929 -22.783  0.00  0.00           C
ATOM     73  CB  GLN A 141     -32.725  31.908 -22.545  0.00  0.00           C
ATOM     74  O   GLN A 141     -31.717  35.001 -23.137  0.00  0.00           O
ATOM     75  CG  GLN A 141     -33.555  30.877 -23.325  0.00  0.00           C
ATOM     76  CD  GLN A 141     -34.539  30.110 -22.444  0.00  0.00           C
ATOM     77  NE2 GLN A 141     -35.492  29.415 -23.024  0.00  0.00           N
ATOM     78  OE1 GLN A 141     -34.485  30.105 -21.229  0.00  0.00           O
ATOM     79  N   ARG A 142     -30.269  33.870 -21.866  0.00  0.00           N
ATOM     80  CA  ARG A 142     -29.730  35.049 -21.166  0.00  0.00           C
ATOM     81  C   ARG A 142     -28.945  35.981 -22.086  0.00  0.00           C
ATOM     82  CB  ARG A 142     -28.876  34.593 -19.977  0.00  0.00           C
ATOM     83  O   ARG A 142     -29.014  37.192 -21.902  0.00  0.00           O
ATOM     84  CG  ARG A 142     -29.757  34.070 -18.829  0.00  0.00           C
ATOM     85  CD  ARG A 142     -28.913  33.435 -17.726  0.00  0.00           C
ATOM     86  NE  ARG A 142     -27.985  34.401 -17.106  0.00  0.00           N
ATOM     87  NH1 ARG A 142     -26.526  32.832 -16.320  0.00  0.00           N
ATOM     88  NH2 ARG A 142     -26.026  35.024 -16.141  0.00  0.00           N
ATOM     89  CZ  ARG A 142     -26.850  34.080 -16.519  0.00  0.00           C
ATOM     90  N   ILE A 143     -28.236  35.443 -23.082  0.00  0.00           N
ATOM     91  CA  ILE A 143     -27.569  36.261 -24.107  0.00  0.00           C
ATOM     92  C   ILE A 143     -28.596  36.890 -25.055  0.00  0.00           C
ATOM     93  CB  ILE A 143     -26.470  35.443 -24.824  0.00  0.00           C
ATOM     94  O   ILE A 143     -28.473  38.076 -25.346  0.00  0.00           O
ATOM     95  CG1 ILE A 143     -25.274  35.296 -23.854  0.00  0.00           C
ATOM     96  CG2 ILE A 143     -26.004  36.106 -26.135  0.00  0.00           C
ATOM     97  CD1 ILE A 143     -24.205  34.290 -24.285  0.00  0.00           C
ATOM     98  N   LEU A 144     -29.622  36.147 -25.491  0.00  0.00           N
ATOM     99  CA  LEU A 144     -30.701  36.703 -26.320  0.00  0.00           C
ATOM    100  C   LEU A 144     -31.472  37.801 -25.577  0.00  0.00           C
ATOM    101  CB  LEU A 144     -31.636  35.582 -26.806  0.00  0.00           C
ATOM    102  O   LEU A 144     -31.484  38.932 -26.046  0.00  0.00           O
ATOM    103  CG  LEU A 144     -31.015  34.677 -27.886  0.00  0.00           C
ATOM    104  CD1 LEU A 144     -31.902  33.449 -28.106  0.00  0.00           C
ATOM    105  CD2 LEU A 144     -30.856  35.394 -29.230  0.00  0.00           C
ATOM    106  N   LYS A 145     -31.991  37.520 -24.376  0.00  0.00           N
ATOM    107  CA  LYS A 145     -32.740  38.480 -23.549  0.00  0.00           C
ATOM    108  C   LYS A 145     -31.954  39.763 -23.274  0.00  0.00           C
ATOM    109  CB  LYS A 145     -33.164  37.787 -22.245  0.00  0.00           C
ATOM    110  O   LYS A 145     -32.516  40.848 -23.329  0.00  0.00           O
ATOM    111  CG  LYS A 145     -34.088  38.670 -21.392  0.00  0.00           C
ATOM    112  CD  LYS A 145     -34.617  37.891 -20.179  0.00  0.00           C
ATOM    113  CE  LYS A 145     -35.722  38.666 -19.449  0.00  0.00           C
ATOM    114  NZ  LYS A 145     -35.197  39.835 -18.708  0.00  0.00           N
ATOM    115  N   PHE A 146     -30.647  39.667 -23.027  0.00  0.00           N
ATOM    116  CA  PHE A 146     -29.821  40.860 -22.839  0.00  0.00           C
ATOM    117  C   PHE A 146     -29.621  41.671 -24.139  0.00  0.00           C
ATOM    118  CB  PHE A 146     -28.484  40.453 -22.214  0.00  0.00           C
ATOM    119  O   PHE A 146     -29.508  42.896 -24.101  0.00  0.00           O
ATOM    120  CG  PHE A 146     -27.609  41.667 -22.016  0.00  0.00           C
ATOM    121  CD1 PHE A 146     -26.643  41.987 -22.983  0.00  0.00           C
ATOM    122  CD2 PHE A 146     -27.921  42.589 -21.002  0.00  0.00           C
ATOM    123  CE1 PHE A 146     -25.975  43.219 -22.939  0.00  0.00           C
ATOM    124  CE2 PHE A 146     -27.292  43.844 -20.984  0.00  0.00           C
ATOM    125  CZ  PHE A 146     -26.331  44.161 -21.963  0.00  0.00           C
ATOM    126  N   LEU A 147     -29.578  41.009 -25.299  0.00  0.00           N
ATOM    127  CA  LEU A 147     -29.516  41.678 -26.602  0.00  0.00           C
ATOM    128  C   LEU A 147     -30.885  42.258 -27.018  0.00  0.00           C
ATOM    129  CB  LEU A 147     -28.922  40.707 -27.641  0.00  0.00           C
ATOM    130  O   LEU A 147     -30.911  43.273 -27.706  0.00  0.00           O
ATOM    131  CG  LEU A 147     -27.435  40.372 -27.397  0.00  0.00           C
ATOM    132  CD1 LEU A 147     -27.005  39.130 -28.173  0.00  0.00           C
ATOM    133  CD2 LEU A 147     -26.507  41.491 -27.865  0.00  0.00           C
ATOM    134  N   GLU A 148     -31.998  41.685 -26.548  0.00  0.00           N
ATOM    135  CA  GLU A 148     -33.351  42.264 -26.639  0.00  0.00           C
ATOM    136  C   GLU A 148     -33.464  43.517 -25.749  0.00  0.00           C
ATOM    137  CB  GLU A 148     -34.416  41.213 -26.239  0.00  0.00           C
ATOM    138  O   GLU A 148     -33.895  44.572 -26.210  0.00  0.00           O
ATOM    139  CG  GLU A 148     -34.516  40.029 -27.222  0.00  0.00           C
ATOM    140  CD  GLU A 148     -35.273  38.791 -26.706  0.00  0.00           C
ATOM    141  OE1 GLU A 148     -35.316  37.798 -27.471  0.00  0.00           O
ATOM    142  OE2 GLU A 148     -35.719  38.786 -25.534  0.00  0.00           O
ATOM    143  N   GLU A 149     -32.988  43.447 -24.499  0.00  0.00           N
ATOM    144  CA  GLU A 149     -32.955  44.564 -23.533  0.00  0.00           C
ATOM    145  C   GLU A 149     -32.079  45.749 -23.973  0.00  0.00           C
ATOM    146  CB  GLU A 149     -32.439  44.051 -22.176  0.00  0.00           C
ATOM    147  O   GLU A 149     -32.285  46.876 -23.519  0.00  0.00           O
ATOM    148  CG  GLU A 149     -33.496  43.267 -21.385  0.00  0.00           C
ATOM    149  CD  GLU A 149     -32.926  42.537 -20.156  0.00  0.00           C
ATOM    150  OE1 GLU A 149     -33.721  41.819 -19.502  0.00  0.00           O
ATOM    151  OE2 GLU A 149     -31.720  42.655 -19.840  0.00  0.00           O
ATOM    152  N   LEU A 150     -31.112  45.534 -24.872  0.00  0.00           N
ATOM    153  CA  LEU A 150     -30.366  46.624 -25.505  0.00  0.00           C
ATOM    154  C   LEU A 150     -31.220  47.426 -26.503  0.00  0.00           C
ATOM    155  CB  LEU A 150     -29.095  46.058 -26.164  0.00  0.00           C
ATOM    156  O   LEU A 150     -30.899  48.590 -26.763  0.00  0.00           O
ATOM    157  CG  LEU A 150     -27.921  45.889 -25.185  0.00  0.00           C
ATOM    158  CD1 LEU A 150     -26.824  45.054 -25.840  0.00  0.00           C
ATOM    159  CD2 LEU A 150     -27.292  47.234 -24.800  0.00  0.00           C
ATOM    160  N   GLY A 151     -32.315  46.859 -27.011  0.00  0.00           N
ATOM    161  CA  GLY A 151     -33.190  47.443 -28.025  0.00  0.00           C
ATOM    162  C   GLY A 151     -32.659  47.283 -29.452  0.00  0.00           C
ATOM    163  O   GLY A 151     -31.452  47.179 -29.682  0.00  0.00           O
ATOM    164  N   GLU A 152     -33.578  47.286 -30.419  0.00  0.00           N
ATOM    165  CA  GLU A 152     -33.276  47.031 -31.831  0.00  0.00           C
ATOM    166  C   GLU A 152     -32.174  47.943 -32.392  0.00  0.00           C
ATOM    167  CB  GLU A 152     -34.541  47.140 -32.693  0.00  0.00           C
ATOM    168  O   GLU A 152     -32.003  49.098 -31.993  0.00  0.00           O
ATOM    169  CG  GLU A 152     -35.607  46.106 -32.298  0.00  0.00           C
ATOM    170  CD  GLU A 152     -36.746  46.027 -33.324  0.00  0.00           C
ATOM    171  OE1 GLU A 152     -37.301  44.916 -33.467  0.00  0.00           O
ATOM    172  OE2 GLU A 152     -37.022  47.062 -33.970  0.00  0.00           O
ATOM    173  N   GLY A 153     -31.380  47.391 -33.311  0.00  0.00           N
ATOM    174  CA  GLY A 153     -30.249  48.075 -33.938  0.00  0.00           C
ATOM    175  C   GLY A 153     -29.000  48.235 -33.061  0.00  0.00           C
ATOM    176  O   GLY A 153     -27.913  48.383 -33.620  0.00  0.00           O
ATOM    177  N   LYS A 154     -29.092  48.157 -31.724  0.00  0.00           N
ATOM    178  CA  LYS A 154     -27.909  48.267 -30.854  0.00  0.00           C
ATOM    179  C   LYS A 154     -27.071  46.989 -30.876  0.00  0.00           C
ATOM    180  CB  LYS A 154     -28.277  48.663 -29.418  0.00  0.00           C
ATOM    181  O   LYS A 154     -27.596  45.877 -30.851  0.00  0.00           O
ATOM    182  CG  LYS A 154     -29.035  49.997 -29.346  0.00  0.00           C
ATOM    183  CD  LYS A 154     -28.802  50.693 -27.994  0.00  0.00           C
ATOM    184  CE  LYS A 154     -29.844  51.780 -27.700  0.00  0.00           C
ATOM    185  NZ  LYS A 154     -31.181  51.184 -27.464  0.00  0.00           N
ATOM    186  N   ALA A 155     -25.753  47.164 -30.865  0.00  0.00           N
ATOM    187  CA  ALA A 155     -24.780  46.081 -30.833  0.00  0.00           C
ATOM    188  C   ALA A 155     -23.829  46.220 -29.632  0.00  0.00           C
ATOM    189  CB  ALA A 155     -24.049  46.040 -32.179  0.00  0.00           C
ATOM    190  O   ALA A 155     -23.624  47.312 -29.104  0.00  0.00           O
ATOM    191  N   THR A 156     -23.249  45.109 -29.179  0.00  0.00           N
ATOM    192  CA  THR A 156     -22.357  45.069 -28.004  0.00  0.00           C
ATOM    193  C   THR A 156     -21.204  44.085 -28.207  0.00  0.00           C
ATOM    194  CB  THR A 156     -23.179  44.743 -26.747  0.00  0.00           C
ATOM    195  O   THR A 156     -21.278  43.207 -29.070  0.00  0.00           O
ATOM    196  CG2 THR A 156     -23.677  43.300 -26.722  0.00  0.00           C
ATOM    197  OG1 THR A 156     -22.432  44.951 -25.572  0.00  0.00           O
ATOM    198  N   THR A 157     -20.118  44.206 -27.438  0.00  0.00           N
ATOM    199  CA  THR A 157     -18.989  43.276 -27.555  0.00  0.00           C
ATOM    200  C   THR A 157     -19.175  42.044 -26.662  0.00  0.00           C
ATOM    201  CB  THR A 157     -17.629  43.934 -27.269  0.00  0.00           C
ATOM    202  O   THR A 157     -19.816  42.072 -25.609  0.00  0.00           O
ATOM    203  CG2 THR A 157     -17.402  45.300 -27.909  0.00  0.00           C
ATOM    204  OG1 THR A 157     -17.417  44.042 -25.889  0.00  0.00           O
ATOM    205  N   ALA A 158     -18.491  40.952 -27.013  0.00  0.00           N
ATOM    206  CA  ALA A 158     -18.381  39.772 -26.150  0.00  0.00           C
ATOM    207  C   ALA A 158     -17.643  40.032 -24.812  0.00  0.00           C
ATOM    208  CB  ALA A 158     -17.692  38.667 -26.955  0.00  0.00           C
ATOM    209  O   ALA A 158     -17.599  39.150 -23.956  0.00  0.00           O
ATOM    210  N   HIS A 159     -17.026  41.207 -24.631  0.00  0.00           N
ATOM    211  CA  HIS A 159     -16.439  41.632 -23.359  0.00  0.00           C
ATOM    212  C   HIS A 159     -17.505  42.236 -22.432  0.00  0.00           C
ATOM    213  CB  HIS A 159     -15.294  42.610 -23.649  0.00  0.00           C
ATOM    214  O   HIS A 159     -17.588  41.849 -21.269  0.00  0.00           O
ATOM    215  CG  HIS A 159     -14.670  43.187 -22.412  0.00  0.00           C
ATOM    216  CD2 HIS A 159     -13.665  42.634 -21.668  0.00  0.00           C
ATOM    217  ND1 HIS A 159     -15.015  44.380 -21.819  0.00  0.00           N
ATOM    218  CE1 HIS A 159     -14.224  44.541 -20.743  0.00  0.00           C
ATOM    219  NE2 HIS A 159     -13.383  43.499 -20.615  0.00  0.00           N
ATOM    220  N   ASP A 160     -18.380  43.092 -22.955  0.00  0.00           N
ATOM    221  CA  ASP A 160     -19.411  43.779 -22.162  0.00  0.00           C
ATOM    222  C   ASP A 160     -20.497  42.798 -21.706  0.00  0.00           C
ATOM    223  CB  ASP A 160     -20.024  44.929 -22.973  0.00  0.00           C
ATOM    224  O   ASP A 160     -20.912  42.810 -20.546  0.00  0.00           O
ATOM    225  CG  ASP A 160     -18.965  45.701 -23.758  0.00  0.00           C
ATOM    226  OD1 ASP A 160     -17.920  46.029 -23.154  0.00  0.00           O
ATOM    227  OD2 ASP A 160     -19.133  45.793 -24.997  0.00  0.00           O
ATOM    228  N   LEU A 161     -20.862  41.860 -22.588  0.00  0.00           N
ATOM    229  CA  LEU A 161     -21.646  40.670 -22.249  0.00  0.00           C
ATOM    230  C   LEU A 161     -21.000  39.854 -21.115  0.00  0.00           C
ATOM    231  CB  LEU A 161     -21.775  39.803 -23.515  0.00  0.00           C
ATOM    232  O   LEU A 161     -21.706  39.349 -20.245  0.00  0.00           O
ATOM    233  CG  LEU A 161     -22.863  40.274 -24.493  0.00  0.00           C
ATOM    234  CD1 LEU A 161     -22.631  39.663 -25.872  0.00  0.00           C
ATOM    235  CD2 LEU A 161     -24.237  39.798 -24.028  0.00  0.00           C
ATOM    236  N   SER A 162     -19.666  39.739 -21.089  0.00  0.00           N
ATOM    237  CA  SER A 162     -18.942  38.992 -20.048  0.00  0.00           C
ATOM    238  C   SER A 162     -18.988  39.696 -18.696  0.00  0.00           C
ATOM    239  CB  SER A 162     -17.505  38.703 -20.499  0.00  0.00           C
ATOM    240  O   SER A 162     -19.245  39.041 -17.686  0.00  0.00           O
ATOM    241  OG  SER A 162     -16.881  37.756 -19.654  0.00  0.00           O
ATOM    242  N   GLY A 163     -18.841  41.024 -18.688  0.00  0.00           N
ATOM    243  CA  GLY A 163     -19.033  41.843 -17.492  0.00  0.00           C
ATOM    244  C   GLY A 163     -20.468  41.782 -16.960  0.00  0.00           C
ATOM    245  O   GLY A 163     -20.668  41.554 -15.770  0.00  0.00           O
ATOM    246  N   LYS A 164     -21.476  41.929 -17.832  0.00  0.00           N
ATOM    247  CA  LYS A 164     -22.891  42.001 -17.425  0.00  0.00           C
ATOM    248  C   LYS A 164     -23.520  40.653 -17.059  0.00  0.00           C
ATOM    249  CB  LYS A 164     -23.708  42.727 -18.505  0.00  0.00           C
ATOM    250  O   LYS A 164     -24.340  40.606 -16.149  0.00  0.00           O
ATOM    251  CG  LYS A 164     -23.388  44.232 -18.534  0.00  0.00           C
ATOM    252  CD  LYS A 164     -24.284  44.948 -19.548  0.00  0.00           C
ATOM    253  CE  LYS A 164     -24.100  46.469 -19.499  0.00  0.00           C
ATOM    254  NZ  LYS A 164     -25.063  47.170 -20.389  0.00  0.00           N
ATOM    255  N   LEU A 165     -23.138  39.552 -17.714  0.00  0.00           N
ATOM    256  CA  LEU A 165     -23.675  38.211 -17.421  0.00  0.00           C
ATOM    257  C   LEU A 165     -22.834  37.415 -16.405  0.00  0.00           C
ATOM    258  CB  LEU A 165     -23.886  37.426 -18.733  0.00  0.00           C
ATOM    259  O   LEU A 165     -23.167  36.260 -16.117  0.00  0.00           O
ATOM    260  CG  LEU A 165     -24.898  38.058 -19.709  0.00  0.00           C
ATOM    261  CD1 LEU A 165     -24.944  37.237 -20.995  0.00  0.00           C
ATOM    262  CD2 LEU A 165     -26.314  38.090 -19.127  0.00  0.00           C
ATOM    263  N   GLY A 166     -21.729  37.983 -15.903  0.00  0.00           N
ATOM    264  CA  GLY A 166     -20.805  37.327 -14.964  0.00  0.00           C
ATOM    265  C   GLY A 166     -20.171  36.036 -15.501  0.00  0.00           C
ATOM    266  O   GLY A 166     -19.677  35.218 -14.729  0.00  0.00           O
ATOM    267  N   THR A 167     -20.230  35.821 -16.817  0.00  0.00           N
ATOM    268  CA  THR A 167     -19.887  34.560 -17.490  0.00  0.00           C
ATOM    269  C   THR A 167     -18.647  34.785 -18.367  0.00  0.00           C
ATOM    270  CB  THR A 167     -21.092  34.043 -18.297  0.00  0.00           C
ATOM    271  O   THR A 167     -18.594  35.801 -19.066  0.00  0.00           O
ATOM    272  CG2 THR A 167     -20.814  32.720 -19.008  0.00  0.00           C
ATOM    273  OG1 THR A 167     -22.192  33.828 -17.431  0.00  0.00           O
ATOM    274  N   PRO A 168     -17.621  33.909 -18.364  0.00  0.00           N
ATOM    275  CA  PRO A 168     -16.353  34.198 -19.039  0.00  0.00           C
ATOM    276  C   PRO A 168     -16.489  34.432 -20.552  0.00  0.00           C
ATOM    277  CB  PRO A 168     -15.442  33.000 -18.737  0.00  0.00           C
ATOM    278  O   PRO A 168     -17.114  33.643 -21.259  0.00  0.00           O
ATOM    279  CG  PRO A 168     -15.995  32.455 -17.422  0.00  0.00           C
ATOM    280  CD  PRO A 168     -17.495  32.696 -17.563  0.00  0.00           C
ATOM    281  N   LYS A 169     -15.796  35.448 -21.088  0.00  0.00           N
ATOM    282  CA  LYS A 169     -15.758  35.812 -22.524  0.00  0.00           C
ATOM    283  C   LYS A 169     -15.522  34.623 -23.472  0.00  0.00           C
ATOM    284  CB  LYS A 169     -14.686  36.911 -22.695  0.00  0.00           C
ATOM    285  O   LYS A 169     -16.033  34.615 -24.587  0.00  0.00           O
ATOM    286  CG  LYS A 169     -14.470  37.409 -24.138  0.00  0.00           C
ATOM    287  CD  LYS A 169     -13.463  38.574 -24.160  0.00  0.00           C
ATOM    288  CE  LYS A 169     -13.149  39.038 -25.590  0.00  0.00           C
ATOM    289  NZ  LYS A 169     -12.158  40.150 -25.607  0.00  0.00           N
ATOM    290  N   LYS A 170     -14.777  33.595 -23.042  0.00  0.00           N
ATOM    291  CA  LYS A 170     -14.535  32.349 -23.803  0.00  0.00           C
ATOM    292  C   LYS A 170     -15.798  31.493 -23.987  0.00  0.00           C
ATOM    293  CB  LYS A 170     -13.420  31.555 -23.097  0.00  0.00           C
ATOM    294  O   LYS A 170     -15.945  30.845 -25.018  0.00  0.00           O
ATOM    295  CG  LYS A 170     -12.972  30.297 -23.866  0.00  0.00           C
ATOM    296  CD  LYS A 170     -11.775  29.631 -23.168  0.00  0.00           C
ATOM    297  CE  LYS A 170     -11.275  28.408 -23.950  0.00  0.00           C
ATOM    298  NZ  LYS A 170     -10.045  27.835 -23.340  0.00  0.00           N
ATOM    299  N   GLU A 171     -16.683  31.481 -22.998  0.00  0.00           N
ATOM    300  CA  GLU A 171     -17.957  30.760 -23.013  0.00  0.00           C
ATOM    301  C   GLU A 171     -19.028  31.564 -23.752  0.00  0.00           C
ATOM    302  CB  GLU A 171     -18.327  30.442 -21.562  0.00  0.00           C
ATOM    303  O   GLU A 171     -19.646  31.043 -24.677  0.00  0.00           O
ATOM    304  CG  GLU A 171     -19.607  29.614 -21.419  0.00  0.00           C
ATOM    305  CD  GLU A 171     -19.639  28.916 -20.052  0.00  0.00           C
ATOM    306  OE1 GLU A 171     -20.047  27.734 -20.035  0.00  0.00           O
ATOM    307  OE2 GLU A 171     -19.155  29.526 -19.071  0.00  0.00           O
ATOM    308  N   ILE A 172     -19.127  32.867 -23.474  0.00  0.00           N
ATOM    309  CA  ILE A 172     -20.005  33.778 -24.221  0.00  0.00           C
ATOM    310  C   ILE A 172     -19.671  33.769 -25.717  0.00  0.00           C
ATOM    311  CB  ILE A 172     -19.955  35.189 -23.604  0.00  0.00           C
ATOM    312  O   ILE A 172     -20.576  33.620 -26.530  0.00  0.00           O
ATOM    313  CG1 ILE A 172     -20.555  35.105 -22.181  0.00  0.00           C
ATOM    314  CG2 ILE A 172     -20.668  36.228 -24.488  0.00  0.00           C
ATOM    315  CD1 ILE A 172     -20.799  36.469 -21.550  0.00  0.00           C
ATOM    316  N   ASN A 173     -18.390  33.812 -26.108  0.00  0.00           N
ATOM    317  CA  ASN A 173     -17.995  33.657 -27.513  0.00  0.00           C
ATOM    318  C   ASN A 173     -18.529  32.353 -28.137  0.00  0.00           C
ATOM    319  CB  ASN A 173     -16.459  33.706 -27.641  0.00  0.00           C
ATOM    320  O   ASN A 173     -18.968  32.374 -29.283  0.00  0.00           O
ATOM    321  CG  ASN A 173     -15.880  35.104 -27.789  0.00  0.00           C
ATOM    322  ND2 ASN A 173     -14.598  35.264 -27.562  0.00  0.00           N
ATOM    323  OD1 ASN A 173     -16.516  36.055 -28.199  0.00  0.00           O
ATOM    324  N   ARG A 174     -18.519  31.220 -27.416  0.00  0.00           N
ATOM    325  CA  ARG A 174     -19.065  29.951 -27.940  0.00  0.00           C
ATOM    326  C   ARG A 174     -20.565  30.055 -28.204  0.00  0.00           C
ATOM    327  CB  ARG A 174     -18.787  28.781 -26.984  0.00  0.00           C
ATOM    328  O   ARG A 174     -21.014  29.607 -29.256  0.00  0.00           O
ATOM    329  CG  ARG A 174     -17.328  28.316 -27.002  0.00  0.00           C
ATOM    330  CD  ARG A 174     -17.117  27.305 -25.869  0.00  0.00           C
ATOM    331  NE  ARG A 174     -15.873  26.532 -26.042  0.00  0.00           N
ATOM    332  NH1 ARG A 174     -16.105  25.215 -24.174  0.00  0.00           N
ATOM    333  NH2 ARG A 174     -14.441  24.814 -25.608  0.00  0.00           N
ATOM    334  CZ  ARG A 174     -15.479  25.530 -25.275  0.00  0.00           C
ATOM    335  N   VAL A 175     -21.322  30.663 -27.289  0.00  0.00           N
ATOM    336  CA  VAL A 175     -22.772  30.844 -27.454  0.00  0.00           C
ATOM    337  C   VAL A 175     -23.081  31.867 -28.551  0.00  0.00           C
ATOM    338  CB  VAL A 175     -23.459  31.196 -26.122  0.00  0.00           C
ATOM    339  O   VAL A 175     -23.915  31.583 -29.400  0.00  0.00           O
ATOM    340  CG1 VAL A 175     -24.981  31.271 -26.298  0.00  0.00           C
ATOM    341  CG2 VAL A 175     -23.178  30.138 -25.046  0.00  0.00           C
ATOM    342  N   LEU A 176     -22.354  32.986 -28.630  0.00  0.00           N
ATOM    343  CA  LEU A 176     -22.490  33.992 -29.693  0.00  0.00           C
ATOM    344  C   LEU A 176     -22.224  33.412 -31.093  0.00  0.00           C
ATOM    345  CB  LEU A 176     -21.530  35.162 -29.412  0.00  0.00           C
ATOM    346  O   LEU A 176     -23.060  33.551 -31.985  0.00  0.00           O
ATOM    347  CG  LEU A 176     -21.930  36.101 -28.261  0.00  0.00           C
ATOM    348  CD1 LEU A 176     -20.791  37.096 -28.039  0.00  0.00           C
ATOM    349  CD2 LEU A 176     -23.204  36.884 -28.570  0.00  0.00           C
ATOM    350  N   TYR A 177     -21.108  32.699 -31.292  0.00  0.00           N
ATOM    351  CA  TYR A 177     -20.819  32.043 -32.576  0.00  0.00           C
ATOM    352  C   TYR A 177     -21.809  30.906 -32.895  0.00  0.00           C
ATOM    353  CB  TYR A 177     -19.356  31.563 -32.628  0.00  0.00           C
ATOM    354  O   TYR A 177     -22.124  30.691 -34.065  0.00  0.00           O
ATOM    355  CG  TYR A 177     -18.351  32.648 -32.996  0.00  0.00           C
ATOM    356  CD1 TYR A 177     -18.317  33.136 -34.317  0.00  0.00           C
ATOM    357  CD2 TYR A 177     -17.457  33.175 -32.043  0.00  0.00           C
ATOM    358  CE1 TYR A 177     -17.430  34.173 -34.670  0.00  0.00           C
ATOM    359  CE2 TYR A 177     -16.573  34.218 -32.385  0.00  0.00           C
ATOM    360  OH  TYR A 177     -15.736  35.753 -34.039  0.00  0.00           O
ATOM    361  CZ  TYR A 177     -16.568  34.728 -33.702  0.00  0.00           C
ATOM    362  N   SER A 178     -22.348  30.212 -31.884  0.00  0.00           N
ATOM    363  CA  SER A 178     -23.440  29.240 -32.058  0.00  0.00           C
ATOM    364  C   SER A 178     -24.738  29.923 -32.511  0.00  0.00           C
ATOM    365  CB  SER A 178     -23.659  28.472 -30.748  0.00  0.00           C
ATOM    366  O   SER A 178     -25.342  29.510 -33.497  0.00  0.00           O
ATOM    367  OG  SER A 178     -24.640  27.462 -30.887  0.00  0.00           O
ATOM    368  N   LEU A 179     -25.129  31.015 -31.853  0.00  0.00           N
ATOM    369  CA  LEU A 179     -26.317  31.812 -32.161  0.00  0.00           C
ATOM    370  C   LEU A 179     -26.264  32.450 -33.555  0.00  0.00           C
ATOM    371  CB  LEU A 179     -26.465  32.898 -31.082  0.00  0.00           C
ATOM    372  O   LEU A 179     -27.262  32.412 -34.274  0.00  0.00           O
ATOM    373  CG  LEU A 179     -27.170  32.447 -29.792  0.00  0.00           C
ATOM    374  CD1 LEU A 179     -27.122  33.554 -28.739  0.00  0.00           C
ATOM    375  CD2 LEU A 179     -28.638  32.149 -30.088  0.00  0.00           C
ATOM    376  N   ALA A 180     -25.108  32.969 -33.973  0.00  0.00           N
ATOM    377  CA  ALA A 180     -24.918  33.462 -35.337  0.00  0.00           C
ATOM    378  C   ALA A 180     -24.942  32.326 -36.373  0.00  0.00           C
ATOM    379  CB  ALA A 180     -23.630  34.284 -35.399  0.00  0.00           C
ATOM    380  O   ALA A 180     -25.559  32.474 -37.425  0.00  0.00           O
ATOM    381  N   LYS A 181     -24.381  31.146 -36.065  0.00  0.00           N
ATOM    382  CA  LYS A 181     -24.523  29.957 -36.928  0.00  0.00           C
ATOM    383  C   LYS A 181     -25.972  29.437 -37.001  0.00  0.00           C
ATOM    384  CB  LYS A 181     -23.515  28.876 -36.498  0.00  0.00           C
ATOM    385  O   LYS A 181     -26.332  28.794 -37.981  0.00  0.00           O
ATOM    386  CG  LYS A 181     -23.505  27.710 -37.498  0.00  0.00           C
ATOM    387  CD  LYS A 181     -22.377  26.704 -37.260  0.00  0.00           C
ATOM    388  CE  LYS A 181     -22.505  25.623 -38.341  0.00  0.00           C
ATOM    389  NZ  LYS A 181     -21.433  24.603 -38.254  0.00  0.00           N
ATOM    390  N   LYS A 182     -26.806  29.737 -35.999  0.00  0.00           N
ATOM    391  CA  LYS A 182     -28.266  29.520 -35.996  0.00  0.00           C
ATOM    392  C   LYS A 182     -29.064  30.662 -36.652  0.00  0.00           C
ATOM    393  CB  LYS A 182     -28.756  29.295 -34.552  0.00  0.00           C
ATOM    394  O   LYS A 182     -30.288  30.612 -36.621  0.00  0.00           O
ATOM    395  CG  LYS A 182     -28.290  27.981 -33.909  0.00  0.00           C
ATOM    396  CD  LYS A 182     -28.759  27.954 -32.447  0.00  0.00           C
ATOM    397  CE  LYS A 182     -28.317  26.672 -31.742  0.00  0.00           C
ATOM    398  NZ  LYS A 182     -28.945  26.570 -30.402  0.00  0.00           N
ATOM    399  N   GLY A 183     -28.413  31.703 -37.179  0.00  0.00           N
ATOM    400  CA  GLY A 183     -29.073  32.863 -37.793  0.00  0.00           C
ATOM    401  C   GLY A 183     -29.789  33.815 -36.824  0.00  0.00           C
ATOM    402  O   GLY A 183     -30.415  34.762 -37.277  0.00  0.00           O
ATOM    403  N   LYS A 184     -29.699  33.603 -35.501  0.00  0.00           N
ATOM    404  CA  LYS A 184     -30.391  34.428 -34.489  0.00  0.00           C
ATOM    405  C   LYS A 184     -29.685  35.753 -34.181  0.00  0.00           C
ATOM    406  CB  LYS A 184     -30.547  33.633 -33.187  0.00  0.00           C
ATOM    407  O   LYS A 184     -30.328  36.704 -33.750  0.00  0.00           O
ATOM    408  CG  LYS A 184     -31.600  32.514 -33.231  0.00  0.00           C
ATOM    409  CD  LYS A 184     -31.677  31.894 -31.828  0.00  0.00           C
ATOM    410  CE  LYS A 184     -32.809  30.888 -31.629  0.00  0.00           C
ATOM    411  NZ  LYS A 184     -32.843  30.439 -30.211  0.00  0.00           N
ATOM    412  N   LEU A 185     -28.363  35.807 -34.356  0.00  0.00           N
ATOM    413  CA  LEU A 185     -27.548  37.000 -34.114  0.00  0.00           C
ATOM    414  C   LEU A 185     -26.745  37.370 -35.358  0.00  0.00           C
ATOM    415  CB  LEU A 185     -26.590  36.794 -32.928  0.00  0.00           C
ATOM    416  O   LEU A 185     -26.166  36.501 -36.010  0.00  0.00           O
ATOM    417  CG  LEU A 185     -27.239  36.600 -31.547  0.00  0.00           C
ATOM    418  CD1 LEU A 185     -26.121  36.538 -30.506  0.00  0.00           C
ATOM    419  CD2 LEU A 185     -28.200  37.710 -31.154  0.00  0.00           C
ATOM    420  N   GLN A 186     -26.637  38.667 -35.624  0.00  0.00           N
ATOM    421  CA  GLN A 186     -25.736  39.212 -36.628  0.00  0.00           C
ATOM    422  C   GLN A 186     -24.417  39.623 -35.959  0.00  0.00           C
ATOM    423  CB  GLN A 186     -26.433  40.359 -37.373  0.00  0.00           C
ATOM    424  O   GLN A 186     -24.404  40.366 -34.974  0.00  0.00           O
ATOM    425  CG  GLN A 186     -25.713  40.723 -38.681  0.00  0.00           C
ATOM    426  CD  GLN A 186     -26.466  41.772 -39.499  0.00  0.00           C
ATOM    427  NE2 GLN A 186     -26.191  41.893 -40.778  0.00  0.00           N
ATOM    428  OE1 GLN A 186     -27.295  42.519 -39.008  0.00  0.00           O
ATOM    429  N   LYS A 187     -23.302  39.130 -36.506  0.00  0.00           N
ATOM    430  CA  LYS A 187     -21.947  39.577 -36.171  0.00  0.00           C
ATOM    431  C   LYS A 187     -21.543  40.669 -37.157  0.00  0.00           C
ATOM    432  CB  LYS A 187     -20.979  38.382 -36.214  0.00  0.00           C
ATOM    433  O   LYS A 187     -21.509  40.415 -38.359  0.00  0.00           O
ATOM    434  CG  LYS A 187     -19.531  38.817 -35.939  0.00  0.00           C
ATOM    435  CD  LYS A 187     -18.522  37.692 -36.188  0.00  0.00           C
ATOM    436  CE  LYS A 187     -17.125  38.320 -36.207  0.00  0.00           C
ATOM    437  NZ  LYS A 187     -16.066  37.342 -36.546  0.00  0.00           N
ATOM    438  N   GLU A 188     -21.182  41.838 -36.653  0.00  0.00           N
ATOM    439  CA  GLU A 188     -20.637  42.926 -37.466  0.00  0.00           C
ATOM    440  C   GLU A 188     -19.108  42.809 -37.592  0.00  0.00           C
ATOM    441  CB  GLU A 188     -21.094  44.281 -36.910  0.00  0.00           C
ATOM    442  O   GLU A 188     -18.432  42.175 -36.769  0.00  0.00           O
ATOM    443  CG  GLU A 188     -22.627  44.405 -36.976  0.00  0.00           C
ATOM    444  CD  GLU A 188     -23.154  45.736 -36.434  0.00  0.00           C
ATOM    445  OE1 GLU A 188     -24.166  46.207 -37.005  0.00  0.00           O
ATOM    446  OE2 GLU A 188     -22.616  46.216 -35.415  0.00  0.00           O
ATOM    447  N   ALA A 189     -18.553  43.385 -38.659  0.00  0.00           N
ATOM    448  CA  ALA A 189     -17.115  43.388 -38.899  0.00  0.00           C
ATOM    449  C   ALA A 189     -16.419  44.383 -37.956  0.00  0.00           C
ATOM    450  CB  ALA A 189     -16.853  43.695 -40.378  0.00  0.00           C
ATOM    451  O   ALA A 189     -16.776  45.555 -37.909  0.00  0.00           O
ATOM    452  N   GLY A 190     -15.422  43.914 -37.205  0.00  0.00           N
ATOM    453  CA  GLY A 190     -14.677  44.734 -36.254  0.00  0.00           C
ATOM    454  C   GLY A 190     -13.803  43.903 -35.316  0.00  0.00           C
ATOM    455  O   GLY A 190     -13.963  42.681 -35.211  0.00  0.00           O
ATOM    456  N   THR A 191     -12.893  44.581 -34.616  0.00  0.00           N
ATOM    457  CA  THR A 191     -11.963  43.987 -33.646  0.00  0.00           C
ATOM    458  C   THR A 191     -11.963  44.837 -32.367  0.00  0.00           C
ATOM    459  CB  THR A 191     -10.545  43.887 -34.238  0.00  0.00           C
ATOM    460  O   THR A 191     -11.301  45.870 -32.345  0.00  0.00           O
ATOM    461  CG2 THR A 191      -9.573  43.170 -33.300  0.00  0.00           C
ATOM    462  OG1 THR A 191     -10.574  43.113 -35.415  0.00  0.00           O
ATOM    463  N   PRO A 192     -12.675  44.437 -31.292  0.00  0.00           N
ATOM    464  CA  PRO A 192     -13.520  43.246 -31.177  0.00  0.00           C
ATOM    465  C   PRO A 192     -14.790  43.328 -32.048  0.00  0.00           C
ATOM    466  CB  PRO A 192     -13.893  43.173 -29.691  0.00  0.00           C
ATOM    467  O   PRO A 192     -15.290  44.421 -32.297  0.00  0.00           O
ATOM    468  CG  PRO A 192     -13.930  44.644 -29.276  0.00  0.00           C
ATOM    469  CD  PRO A 192     -12.784  45.246 -30.085  0.00  0.00           C
ATOM    470  N   PRO A 193     -15.353  42.185 -32.479  0.00  0.00           N
ATOM    471  CA  PRO A 193     -16.599  42.180 -33.233  0.00  0.00           C
ATOM    472  C   PRO A 193     -17.791  42.542 -32.344  0.00  0.00           C
ATOM    473  CB  PRO A 193     -16.724  40.774 -33.811  0.00  0.00           C
ATOM    474  O   PRO A 193     -17.884  42.086 -31.195  0.00  0.00           O
ATOM    475  CG  PRO A 193     -15.975  39.912 -32.794  0.00  0.00           C
ATOM    476  CD  PRO A 193     -14.846  40.831 -32.328  0.00  0.00           C
ATOM    477  N   LEU A 194     -18.706  43.318 -32.920  0.00  0.00           N
ATOM    478  CA  LEU A 194     -19.987  43.689 -32.331  0.00  0.00           C
ATOM    479  C   LEU A 194     -21.066  42.656 -32.689  0.00  0.00           C
ATOM    480  CB  LEU A 194     -20.363  45.108 -32.795  0.00  0.00           C
ATOM    481  O   LEU A 194     -21.025  42.024 -33.748  0.00  0.00           O
ATOM    482  CG  LEU A 194     -19.454  46.237 -32.276  0.00  0.00           C
ATOM    483  CD1 LEU A 194     -19.793  47.542 -32.992  0.00  0.00           C
ATOM    484  CD2 LEU A 194     -19.635  46.456 -30.772  0.00  0.00           C
ATOM    485  N   TRP A 195     -22.016  42.472 -31.775  0.00  0.00           N
ATOM    486  CA  TRP A 195     -23.090  41.485 -31.871  0.00  0.00           C
ATOM    487  C   TRP A 195     -24.434  42.146 -31.592  0.00  0.00           C
ATOM    488  CB  TRP A 195     -22.847  40.345 -30.872  0.00  0.00           C
ATOM    489  O   TRP A 195     -24.581  42.824 -30.574  0.00  0.00           O
ATOM    490  CG  TRP A 195     -21.536  39.641 -31.022  0.00  0.00           C
ATOM    491  CD1 TRP A 195     -20.355  40.099 -30.554  0.00  0.00           C
ATOM    492  CD2 TRP A 195     -21.235  38.396 -31.718  0.00  0.00           C
ATOM    493  CE2 TRP A 195     -19.832  38.149 -31.608  0.00  0.00           C
ATOM    494  CE3 TRP A 195     -22.003  37.447 -32.425  0.00  0.00           C
ATOM    495  NE1 TRP A 195     -19.343  39.239 -30.918  0.00  0.00           N
ATOM    496  CH2 TRP A 195     -20.027  36.063 -32.812  0.00  0.00           C
ATOM    497  CZ2 TRP A 195     -19.226  37.002 -32.142  0.00  0.00           C
ATOM    498  CZ3 TRP A 195     -21.405  36.291 -32.961  0.00  0.00           C
ATOM    499  N   LYS A 196     -25.405  41.906 -32.474  0.00  0.00           N
ATOM    500  CA  LYS A 196     -26.800  42.351 -32.355  0.00  0.00           C
ATOM    501  C   LYS A 196     -27.758  41.236 -32.763  0.00  0.00           C
ATOM    502  CB  LYS A 196     -27.015  43.632 -33.180  0.00  0.00           C
ATOM    503  O   LYS A 196     -27.341  40.255 -33.383  0.00  0.00           O
ATOM    504  CG  LYS A 196     -26.887  43.437 -34.700  0.00  0.00           C
ATOM    505  CD  LYS A 196     -26.946  44.795 -35.408  0.00  0.00           C
ATOM    506  CE  LYS A 196     -26.963  44.603 -36.924  0.00  0.00           C
ATOM    507  NZ  LYS A 196     -26.737  45.887 -37.622  0.00  0.00           N
ATOM    508  N   ILE A 197     -29.037  41.374 -32.429  0.00  0.00           N
ATOM    509  CA  ILE A 197     -30.075  40.441 -32.887  0.00  0.00           C
ATOM    510  C   ILE A 197     -30.283  40.562 -34.397  0.00  0.00           C
ATOM    511  CB  ILE A 197     -31.354  40.608 -32.040  0.00  0.00           C
ATOM    512  O   ILE A 197     -30.222  41.654 -34.963  0.00  0.00           O
ATOM    513  CG1 ILE A 197     -31.085  39.870 -30.714  0.00  0.00           C
ATOM    514  CG2 ILE A 197     -32.627  40.062 -32.712  0.00  0.00           C
ATOM    515  CD1 ILE A 197     -32.091  40.190 -29.618  0.00  0.00           C
ATOM    516  N   ALA A 198     -30.497  39.421 -35.051  0.00  0.00           N
ATOM    517  CA  ALA A 198     -30.908  39.388 -36.445  0.00  0.00           C
ATOM    518  C   ALA A 198     -32.396  39.764 -36.535  0.00  0.00           C
ATOM    519  CB  ALA A 198     -30.611  37.997 -37.013  0.00  0.00           C
ATOM    520  O   ALA A 198     -33.256  39.028 -36.054  0.00  0.00           O
ATOM    521  N   VAL A 199     -32.694  40.917 -37.138  0.00  0.00           N
ATOM    522  CA  VAL A 199     -34.073  41.371 -37.366  0.00  0.00           C
ATOM    523  C   VAL A 199     -34.750  40.437 -38.372  0.00  0.00           C
ATOM    524  CB  VAL A 199     -34.109  42.834 -37.855  0.00  0.00           C
ATOM    525  O   VAL A 199     -34.257  40.260 -39.488  0.00  0.00           O
ATOM    526  CG1 VAL A 199     -35.543  43.317 -38.109  0.00  0.00           C
ATOM    527  CG2 VAL A 199     -33.472  43.777 -36.823  0.00  0.00           C
TER     528      VAL A 199
ATOM    529  O5' CYT     1       5.400  56.105 -53.138  0.00  0.00           O
ATOM    530  C5' CYT     1       4.221  56.108 -52.325  0.00  0.00           C
ATOM    531  C4' CYT     1       4.566  56.351 -50.876  0.00  0.00           C
ATOM    532  O4' CYT     1       5.285  55.192 -50.372  0.00  0.00           O
ATOM    533  C1' CYT     1       6.558  55.582 -49.903  0.00  0.00           C
ATOM    534  N1  CYT     1       7.524  54.525 -50.248  0.00  0.00           N
ATOM    535  C6  CYT     1       7.351  53.760 -51.367  0.00  0.00           C
ATOM    536  C2  CYT     1       8.623  54.316 -49.413  0.00  0.00           C
ATOM    537  O2  CYT     1       8.752  55.022 -48.403  0.00  0.00           O
ATOM    538  N3  CYT     1       9.520  53.352 -49.725  0.00  0.00           N
ATOM    539  C4  CYT     1       9.343  52.612 -50.823  0.00  0.00           C
ATOM    540  N4  CYT     1      10.247  51.674 -51.098  0.00  0.00           N
ATOM    541  C5  CYT     1       8.228  52.802 -51.691  0.00  0.00           C
ATOM    542  C2' CYT     1       6.867  56.931 -50.545  0.00  0.00           C
ATOM    543  O2' CYT     1       7.707  57.666 -49.675  0.00  0.00           O
ATOM    544  C3' CYT     1       5.475  57.551 -50.618  0.00  0.00           C
ATOM    545  O3' CYT     1       5.124  58.224 -49.412  0.00  0.00           O
ATOM    546  P   GUA     2       3.936  59.309 -49.416  0.00  0.00           P
ATOM    547  O1P GUA     2       3.999  60.039 -50.708  0.00  0.00           O
ATOM    548  O2P GUA     2       4.000  60.069 -48.141  0.00  0.00           O
ATOM    549  O5' GUA     2       2.608  58.428 -49.409  0.00  0.00           O
ATOM    550  C5' GUA     2       2.343  57.509 -48.351  0.00  0.00           C
ATOM    551  C4' GUA     2       1.121  56.680 -48.673  0.00  0.00           C
ATOM    552  O4' GUA     2       1.292  56.088 -49.990  0.00  0.00           O
ATOM    553  C1' GUA     2       0.725  54.790 -50.008  0.00  0.00           C
ATOM    554  N9  GUA     2       1.771  53.829 -50.345  0.00  0.00           N
ATOM    555  C4  GUA     2       2.910  53.554 -49.625  0.00  0.00           C
ATOM    556  N3  GUA     2       3.274  54.128 -48.460  0.00  0.00           N
ATOM    557  C2  GUA     2       4.424  53.653 -48.014  0.00  0.00           C
ATOM    558  N2  GUA     2       4.933  54.121 -46.873  0.00  0.00           N
ATOM    559  N1  GUA     2       5.161  52.690 -48.656  0.00  0.00           N
ATOM    560  C6  GUA     2       4.805  52.085 -49.856  0.00  0.00           C
ATOM    561  O6  GUA     2       5.541  51.226 -50.354  0.00  0.00           O
ATOM    562  C5  GUA     2       3.574  52.584 -50.349  0.00  0.00           C
ATOM    563  N7  GUA     2       2.866  52.257 -51.498  0.00  0.00           N
ATOM    564  C8  GUA     2       1.809  53.019 -51.453  0.00  0.00           C
ATOM    565  C2' GUA     2       0.059  54.558 -48.651  0.00  0.00           C
ATOM    566  O2' GUA     2      -1.293  54.969 -48.733  0.00  0.00           O
ATOM    567  C3' GUA     2       0.866  55.490 -47.755  0.00  0.00           C
ATOM    568  O3' GUA     2       0.122  55.856 -46.594  0.00  0.00           O
ATOM    569  P   CYT     3       0.885  56.229 -45.227  0.00  0.00           P
ATOM    570  O1P CYT     3       2.103  57.006 -45.564  0.00  0.00           O
ATOM    571  O2P CYT     3      -0.115  56.808 -44.293  0.00  0.00           O
ATOM    572  O5' CYT     3       1.369  54.828 -44.642  0.00  0.00           O
ATOM    573  C5' CYT     3       0.920  54.367 -43.368  0.00  0.00           C
ATOM    574  C4' CYT     3       1.819  53.261 -42.869  0.00  0.00           C
ATOM    575  O4' CYT     3       1.727  52.132 -43.785  0.00  0.00           O
ATOM    576  C1' CYT     3       3.021  51.768 -44.211  0.00  0.00           C
ATOM    577  N1  CYT     3       2.935  51.232 -45.579  0.00  0.00           N
ATOM    578  C6  CYT     3       1.910  51.589 -46.410  0.00  0.00           C
ATOM    579  C2  CYT     3       3.923  50.349 -46.018  0.00  0.00           C
ATOM    580  O2  CYT     3       4.837  50.038 -45.243  0.00  0.00           O
ATOM    581  N3  CYT     3       3.861  49.856 -47.275  0.00  0.00           N
ATOM    582  C4  CYT     3       2.859  50.213 -48.079  0.00  0.00           C
ATOM    583  N4  CYT     3       2.837  49.707 -49.312  0.00  0.00           N
ATOM    584  C5  CYT     3       1.832  51.108 -47.657  0.00  0.00           C
ATOM    585  C2' CYT     3       3.868  53.029 -44.085  0.00  0.00           C
ATOM    586  O2' CYT     3       5.224  52.658 -43.923  0.00  0.00           O
ATOM    587  C3' CYT     3       3.300  53.631 -42.805  0.00  0.00           C
ATOM    588  O3' CYT     3       3.927  53.100 -41.640  0.00  0.00           O
ATOM    589  P   GUA     4       3.965  53.969 -40.285  0.00  0.00           P
ATOM    590  O1P GUA     4       4.073  55.402 -40.664  0.00  0.00           O
ATOM    591  O2P GUA     4       4.986  53.372 -39.387  0.00  0.00           O
ATOM    592  O5' GUA     4       2.530  53.735 -39.636  0.00  0.00           O
ATOM    593  C5' GUA     4       2.146  52.451 -39.148  0.00  0.00           C
ATOM    594  C4' GUA     4       0.676  52.446 -38.796  0.00  0.00           C
ATOM    595  O4' GUA     4      -0.068  52.941 -39.942  0.00  0.00           O
ATOM    596  C1' GUA     4      -1.294  52.243 -40.055  0.00  0.00           C
ATOM    597  N9  GUA     4      -1.352  51.609 -41.368  0.00  0.00           N
ATOM    598  C4  GUA     4      -0.417  50.775 -41.942  0.00  0.00           C
ATOM    599  N3  GUA     4       0.744  50.374 -41.383  0.00  0.00           N
ATOM    600  C2  GUA     4       1.429  49.579 -42.188  0.00  0.00           C
ATOM    601  N2  GUA     4       2.609  49.096 -41.796  0.00  0.00           N
ATOM    602  N1  GUA     4       1.008  49.201 -43.439  0.00  0.00           N
ATOM    603  C6  GUA     4      -0.182  49.601 -44.032  0.00  0.00           C
ATOM    604  O6  GUA     4      -0.468  49.206 -45.165  0.00  0.00           O
ATOM    605  C5  GUA     4      -0.927  50.458 -43.184  0.00  0.00           C
ATOM    606  N7  GUA     4      -2.155  51.072 -43.386  0.00  0.00           N
ATOM    607  C8  GUA     4      -2.364  51.741 -42.286  0.00  0.00           C
ATOM    608  C2' GUA     4      -1.401  51.291 -38.863  0.00  0.00           C
ATOM    609  O2' GUA     4      -2.095  51.950 -37.820  0.00  0.00           O
ATOM    610  C3' GUA     4       0.066  51.079 -38.501  0.00  0.00           C
ATOM    611  O3' GUA     4       0.177  50.720 -37.123  0.00  0.00           O
ATOM    612  P   CYT     5       1.454  49.892 -36.591  0.00  0.00           P
ATOM    613  O1P CYT     5       2.690  50.606 -36.992  0.00  0.00           O
ATOM    614  O2P CYT     5       1.216  49.600 -35.155  0.00  0.00           O
ATOM    615  O5' CYT     5       1.412  48.514 -37.389  0.00  0.00           O
ATOM    616  C5' CYT     5       1.444  47.268 -36.693  0.00  0.00           C
ATOM    617  C4' CYT     5       1.802  46.148 -37.641  0.00  0.00           C
ATOM    618  O4' CYT     5       0.698  45.952 -38.567  0.00  0.00           O
ATOM    619  C1' CYT     5       1.197  45.905 -39.883  0.00  0.00           C
ATOM    620  N1  CYT     5       0.155  46.399 -40.797  0.00  0.00           N
ATOM    621  C6  CYT     5      -0.747  47.340 -40.388  0.00  0.00           C
ATOM    622  C2  CYT     5       0.105  45.891 -42.097  0.00  0.00           C
ATOM    623  O2  CYT     5       0.929  45.032 -42.439  0.00  0.00           O
ATOM    624  N3  CYT     5      -0.839  46.347 -42.950  0.00  0.00           N
ATOM    625  C4  CYT     5      -1.712  47.272 -42.542  0.00  0.00           C
ATOM    626  N4  CYT     5      -2.622  47.700 -43.416  0.00  0.00           N
ATOM    627  C5  CYT     5      -1.688  47.802 -41.219  0.00  0.00           C
ATOM    628  C2' CYT     5       2.466  46.750 -39.873  0.00  0.00           C
ATOM    629  O2' CYT     5       3.318  46.303 -40.911  0.00  0.00           O
ATOM    630  C3' CYT     5       3.041  46.409 -38.501  0.00  0.00           C
ATOM    631  O3' CYT     5       3.899  45.272 -38.547  0.00  0.00           O
ATOM    632  P   GUA     6       5.080  45.116 -37.466  0.00  0.00           P
ATOM    633  O1P GUA     6       5.701  46.454 -37.279  0.00  0.00           O
ATOM    634  O2P GUA     6       5.928  43.967 -37.874  0.00  0.00           O
ATOM    635  O5' GUA     6       4.325  44.727 -36.117  0.00  0.00           O
ATOM    636  C5' GUA     6       3.694  43.457 -35.970  0.00  0.00           C
ATOM    637  C4' GUA     6       2.964  43.387 -34.649  0.00  0.00           C
ATOM    638  O4' GUA     6       2.099  44.549 -34.548  0.00  0.00           O
ATOM    639  C1' GUA     6       0.884  44.193 -33.919  0.00  0.00           C
ATOM    640  N9  GUA     6      -0.215  44.491 -34.832  0.00  0.00           N
ATOM    641  C4  GUA     6      -0.344  44.097 -36.144  0.00  0.00           C
ATOM    642  N3  GUA     6       0.530  43.339 -36.837  0.00  0.00           N
ATOM    643  C2  GUA     6       0.128  43.139 -38.082  0.00  0.00           C
ATOM    644  N2  GUA     6       0.880  42.412 -38.911  0.00  0.00           N
ATOM    645  N1  GUA     6      -1.037  43.638 -38.605  0.00  0.00           N
ATOM    646  C6  GUA     6      -1.951  44.420 -37.909  0.00  0.00           C
ATOM    647  O6  GUA     6      -2.972  44.822 -38.473  0.00  0.00           O
ATOM    648  C5  GUA     6      -1.535  44.647 -36.573  0.00  0.00           C
ATOM    649  N7  GUA     6      -2.145  45.362 -35.553  0.00  0.00           N
ATOM    650  C8  GUA     6      -1.330  45.241 -34.544  0.00  0.00           C
ATOM    651  C2' GUA     6       0.996  42.732 -33.482  0.00  0.00           C
ATOM    652  O2' GUA     6       1.484  42.695 -32.154  0.00  0.00           O
ATOM    653  C3' GUA     6       2.031  42.192 -34.466  0.00  0.00           C
ATOM    654  O3' GUA     6       2.698  41.064 -33.895  0.00  0.00           O
ATOM    655  P   CYT     7       3.400  39.962 -34.839  0.00  0.00           P
ATOM    656  O1P CYT     7       4.355  40.644 -35.745  0.00  0.00           O
ATOM    657  O2P CYT     7       3.889  38.878 -33.949  0.00  0.00           O
ATOM    658  O5' CYT     7       2.220  39.372 -35.732  0.00  0.00           O
ATOM    659  C5' CYT     7       1.982  37.964 -35.788  0.00  0.00           C
ATOM    660  C4' CYT     7       1.115  37.628 -36.977  0.00  0.00           C
ATOM    661  O4' CYT     7      -0.219  38.155 -36.742  0.00  0.00           O
ATOM    662  C1' CYT     7      -0.642  38.873 -37.876  0.00  0.00           C
ATOM    663  N1  CYT     7      -1.577  39.924 -37.446  0.00  0.00           N
ATOM    664  C6  CYT     7      -1.461  40.503 -36.214  0.00  0.00           C
ATOM    665  C2  CYT     7      -2.585  40.328 -38.322  0.00  0.00           C
ATOM    666  O2  CYT     7      -2.672  39.781 -39.430  0.00  0.00           O
ATOM    667  N3  CYT     7      -3.441  41.302 -37.944  0.00  0.00           N
ATOM    668  C4  CYT     7      -3.316  41.866 -36.739  0.00  0.00           C
ATOM    669  N4  CYT     7      -4.176  42.827 -36.407  0.00  0.00           N
ATOM    670  C5  CYT     7      -2.300  41.468 -35.822  0.00  0.00           C
ATOM    671  C2' CYT     7       0.631  39.398 -38.529  0.00  0.00           C
ATOM    672  O2' CYT     7       0.385  39.601 -39.909  0.00  0.00           O
ATOM    673  C3' CYT     7       1.585  38.229 -38.303  0.00  0.00           C
ATOM    674  O3' CYT     7       1.525  37.278 -39.364  0.00  0.00           O
ATOM    675  P   GUA     8       2.808  36.364 -39.692  0.00  0.00           P
ATOM    676  O1P GUA     8       4.014  37.227 -39.594  0.00  0.00           O
ATOM    677  O2P GUA     8       2.537  35.627 -40.953  0.00  0.00           O
ATOM    678  O5' GUA     8       2.854  35.312 -38.496  0.00  0.00           O
ATOM    679  C5' GUA     8       1.857  34.300 -38.370  0.00  0.00           C
ATOM    680  C4' GUA     8       2.069  33.516 -37.094  0.00  0.00           C
ATOM    681  O4' GUA     8       2.166  34.461 -35.994  0.00  0.00           O
ATOM    682  C1' GUA     8       1.533  33.930 -34.846  0.00  0.00           C
ATOM    683  N9  GUA     8       0.470  34.844 -34.437  0.00  0.00           N
ATOM    684  C4  GUA     8      -0.539  35.355 -35.220  0.00  0.00           C
ATOM    685  N3  GUA     8      -0.746  35.091 -36.526  0.00  0.00           N
ATOM    686  C2  GUA     8      -1.794  35.742 -37.001  0.00  0.00           C
ATOM    687  N2  GUA     8      -2.137  35.598 -38.282  0.00  0.00           N
ATOM    688  N1  GUA     8      -2.580  36.583 -36.255  0.00  0.00           N
ATOM    689  C6  GUA     8      -2.386  36.869 -34.909  0.00  0.00           C
ATOM    690  O6  GUA     8      -3.153  37.644 -34.329  0.00  0.00           O
ATOM    691  C5  GUA     8      -1.264  36.180 -34.385  0.00  0.00           C
ATOM    692  N7  GUA     8      -0.729  36.181 -33.104  0.00  0.00           N
ATOM    693  C8  GUA     8       0.293  35.376 -33.183  0.00  0.00           C
ATOM    694  C2' GUA     8       1.082  32.506 -35.179  0.00  0.00           C
ATOM    695  O2' GUA     8       2.109  31.609 -34.802  0.00  0.00           O
ATOM    696  C3' GUA     8       0.937  32.572 -36.696  0.00  0.00           C
ATOM    697  O3' GUA     8       1.099  31.266 -37.253  0.00  0.00           O
ATOM    698  P   CYT     9       0.463  30.902 -38.688  0.00  0.00           P
ATOM    699  O1P CYT     9       0.946  31.883 -39.687  0.00  0.00           O
ATOM    700  O2P CYT     9       0.703  29.454 -38.914  0.00  0.00           O
ATOM    701  O5' CYT     9      -1.106  31.119 -38.511  0.00  0.00           O
ATOM    702  C5' CYT     9      -2.028  30.079 -38.838  0.00  0.00           C
ATOM    703  C4' CYT     9      -3.421  30.641 -38.979  0.00  0.00           C
ATOM    704  O4' CYT     9      -3.890  31.057 -37.667  0.00  0.00           O
ATOM    705  C1' CYT     9      -4.410  32.362 -37.752  0.00  0.00           C
ATOM    706  N1  CYT     9      -4.233  33.024 -36.450  0.00  0.00           N
ATOM    707  C6  CYT     9      -3.179  32.705 -35.640  0.00  0.00           C
ATOM    708  C2  CYT     9      -5.157  33.992 -36.057  0.00  0.00           C
ATOM    709  O2  CYT     9      -6.107  34.255 -36.807  0.00  0.00           O
ATOM    710  N3  CYT     9      -4.998  34.617 -34.870  0.00  0.00           N
ATOM    711  C4  CYT     9      -3.962  34.303 -34.088  0.00  0.00           C
ATOM    712  N4  CYT     9      -3.836  34.949 -32.929  0.00  0.00           N
ATOM    713  C5  CYT     9      -3.006  33.314 -34.460  0.00  0.00           C
ATOM    714  C2' CYT     9      -3.659  33.030 -38.898  0.00  0.00           C
ATOM    715  O2' CYT     9      -4.465  34.066 -39.429  0.00  0.00           O
ATOM    716  C3' CYT     9      -3.528  31.871 -39.882  0.00  0.00           C
ATOM    717  O3' CYT     9      -4.649  31.786 -40.759  0.00  0.00           O
ATOM    718  P   GUA    10      -4.474  31.132 -42.220  0.00  0.00           P
ATOM    719  O1P GUA    10      -3.185  31.615 -42.779  0.00  0.00           O
ATOM    720  O2P GUA    10      -5.731  31.357 -42.979  0.00  0.00           O
ATOM    721  O5' GUA    10      -4.335  29.570 -41.934  0.00  0.00           O
ATOM    722  C5' GUA    10      -5.445  28.809 -41.463  0.00  0.00           C
ATOM    723  C4' GUA    10      -5.012  27.392 -41.160  0.00  0.00           C
ATOM    724  O4' GUA    10      -3.854  27.450 -40.283  0.00  0.00           O
ATOM    725  C1' GUA    10      -3.914  26.401 -39.336  0.00  0.00           C
ATOM    726  N9  GUA    10      -3.908  26.984 -37.998  0.00  0.00           N
ATOM    727  C4  GUA    10      -4.729  27.976 -37.513  0.00  0.00           C
ATOM    728  N3  GUA    10      -5.719  28.594 -38.190  0.00  0.00           N
ATOM    729  C2  GUA    10      -6.323  29.510 -37.454  0.00  0.00           C
ATOM    730  N2  GUA    10      -7.325  30.222 -37.973  0.00  0.00           N
ATOM    731  N1  GUA    10      -5.989  29.797 -36.154  0.00  0.00           N
ATOM    732  C6  GUA    10      -4.975  29.173 -35.437  0.00  0.00           C
ATOM    733  O6  GUA    10      -4.752  29.507 -34.269  0.00  0.00           O
ATOM    734  C5  GUA    10      -4.315  28.189 -36.214  0.00  0.00           C
ATOM    735  N7  GUA    10      -3.262  27.345 -35.887  0.00  0.00           N
ATOM    736  C8  GUA    10      -3.058  26.651 -36.971  0.00  0.00           C
ATOM    737  C2' GUA    10      -5.132  25.539 -39.671  0.00  0.00           C
ATOM    738  O2' GUA    10      -4.721  24.492 -40.529  0.00  0.00           O
ATOM    739  C3' GUA    10      -6.025  26.534 -40.407  0.00  0.00           C
ATOM    740  O3' GUA    10      -6.904  25.831 -41.290  0.00  0.00           O
ATOM    741  P   CYT    11      -8.296  26.493 -41.758  0.00  0.00           P
ATOM    742  O1P CYT    11      -8.018  27.815 -42.365  0.00  0.00           O
ATOM    743  O2P CYT    11      -9.019  25.465 -42.552  0.00  0.00           O
ATOM    744  O5' CYT    11      -9.110  26.736 -40.410  0.00  0.00           O
ATOM    745  C5' CYT    11     -10.440  26.237 -40.260  0.00  0.00           C
ATOM    746  C4' CYT    11     -11.127  26.922 -39.104  0.00  0.00           C
ATOM    747  O4' CYT    11     -10.495  26.493 -37.866  0.00  0.00           O
ATOM    748  C1' CYT    11     -10.197  27.622 -37.081  0.00  0.00           C
ATOM    749  N1  CYT    11      -9.026  27.316 -36.244  0.00  0.00           N
ATOM    750  C6  CYT    11      -8.062  26.449 -36.677  0.00  0.00           C
ATOM    751  C2  CYT    11      -8.911  27.933 -34.998  0.00  0.00           C
ATOM    752  O2  CYT    11      -9.803  28.707 -34.627  0.00  0.00           O
ATOM    753  N3  CYT    11      -7.834  27.671 -34.226  0.00  0.00           N
ATOM    754  C4  CYT    11      -6.894  26.827 -34.659  0.00  0.00           C
ATOM    755  N4  CYT    11      -5.845  26.602 -33.871  0.00  0.00           N
ATOM    756  C5  CYT    11      -6.989  26.178 -35.924  0.00  0.00           C
ATOM    757  C2' CYT    11      -9.980  28.763 -38.068  0.00  0.00           C
ATOM    758  O2' CYT    11     -10.251  29.989 -37.415  0.00  0.00           O
ATOM    759  C3' CYT    11     -11.040  28.450 -39.120  0.00  0.00           C
ATOM    760  O3' CYT    11     -12.296  29.049 -38.813  0.00  0.00           O
ATOM    761  P   GUA    12     -13.326  29.406 -39.998  0.00  0.00           P
ATOM    762  O1P GUA    12     -12.537  29.967 -41.125  0.00  0.00           O
ATOM    763  O2P GUA    12     -14.440  30.197 -39.419  0.00  0.00           O
ATOM    764  O5' GUA    12     -13.900  27.990 -40.453  0.00  0.00           O
ATOM    765  C5' GUA    12     -14.761  27.240 -39.599  0.00  0.00           C
ATOM    766  C4' GUA    12     -15.075  25.899 -40.224  0.00  0.00           C
ATOM    767  O4' GUA    12     -13.822  25.267 -40.593  0.00  0.00           O
ATOM    768  C1' GUA    12     -13.895  23.874 -40.355  0.00  0.00           C
ATOM    769  N9  GUA    12     -12.845  23.511 -39.408  0.00  0.00           N
ATOM    770  C4  GUA    12     -12.592  24.082 -38.181  0.00  0.00           C
ATOM    771  N3  GUA    12     -13.286  25.091 -37.615  0.00  0.00           N
ATOM    772  C2  GUA    12     -12.792  25.425 -36.436  0.00  0.00           C
ATOM    773  N2  GUA    12     -13.355  26.415 -35.739  0.00  0.00           N
ATOM    774  N1  GUA    12     -11.708  24.818 -35.853  0.00  0.00           N
ATOM    775  C6  GUA    12     -10.981  23.777 -36.417  0.00  0.00           C
ATOM    776  O6  GUA    12     -10.017  23.301 -35.810  0.00  0.00           O
ATOM    777  C5  GUA    12     -11.495  23.408 -37.685  0.00  0.00           C
ATOM    778  N7  GUA    12     -11.072  22.430 -38.575  0.00  0.00           N
ATOM    779  C8  GUA    12     -11.902  22.528 -39.577  0.00  0.00           C
ATOM    780  C2' GUA    12     -15.320  23.554 -39.905  0.00  0.00           C
ATOM    781  O2' GUA    12     -16.090  23.218 -41.045  0.00  0.00           O
ATOM    782  C3' GUA    12     -15.768  24.888 -39.315  0.00  0.00           C
ATOM    783  O3' GUA    12     -17.193  24.989 -39.378  0.00  0.00           O
ATOM    784  P   CYT    13     -17.992  25.962 -38.372  0.00  0.00           P
ATOM    785  O1P CYT    13     -17.424  27.328 -38.468  0.00  0.00           O
ATOM    786  O2P CYT    13     -19.441  25.757 -38.630  0.00  0.00           O
ATOM    787  O5' CYT    13     -17.667  25.403 -36.915  0.00  0.00           O
ATOM    788  C5' CYT    13     -18.720  25.060 -36.014  0.00  0.00           C
ATOM    789  C4' CYT    13     -18.187  24.951 -34.606  0.00  0.00           C
ATOM    790  O4' CYT    13     -17.323  23.783 -34.526  0.00  0.00           O
ATOM    791  C1' CYT    13     -16.104  24.146 -33.922  0.00  0.00           C
ATOM    792  N1  CYT    13     -15.043  23.266 -34.434  0.00  0.00           N
ATOM    793  C6  CYT    13     -15.103  22.755 -35.699  0.00  0.00           C
ATOM    794  C2  CYT    13     -13.962  22.966 -33.603  0.00  0.00           C
ATOM    795  O2  CYT    13     -13.936  23.436 -32.458  0.00  0.00           O
ATOM    796  N3  CYT    13     -12.972  22.169 -34.064  0.00  0.00           N
ATOM    797  C4  CYT    13     -13.038  21.678 -35.304  0.00  0.00           C
ATOM    798  N4  CYT    13     -12.039  20.902 -35.721  0.00  0.00           N
ATOM    799  C5  CYT    13     -14.132  21.963 -36.172  0.00  0.00           C
ATOM    800  C2' CYT    13     -15.907  25.619 -34.255  0.00  0.00           C
ATOM    801  O2' CYT    13     -15.072  26.202 -33.271  0.00  0.00           O
ATOM    802  C3' CYT    13     -17.338  26.139 -34.147  0.00  0.00           C
ATOM    803  O3' CYT    13     -17.660  26.539 -32.817  0.00  0.00           O
ATOM    804  P   GUA    14     -18.775  27.673 -32.569  0.00  0.00           P
ATOM    805  O1P GUA    14     -18.569  28.737 -33.587  0.00  0.00           O
ATOM    806  O2P GUA    14     -18.757  28.028 -31.127  0.00  0.00           O
ATOM    807  O5' GUA    14     -20.154  26.942 -32.888  0.00  0.00           O
ATOM    808  C5' GUA    14     -20.661  25.924 -32.027  0.00  0.00           C
ATOM    809  C4' GUA    14     -21.904  25.309 -32.627  0.00  0.00           C
ATOM    810  O4' GUA    14     -21.599  24.906 -33.988  0.00  0.00           O
ATOM    811  C1' GUA    14     -22.257  23.691 -34.291  0.00  0.00           C
ATOM    812  N9  GUA    14     -21.252  22.698 -34.661  0.00  0.00           N
ATOM    813  C4  GUA    14     -20.115  22.357 -33.964  0.00  0.00           C
ATOM    814  N3  GUA    14     -19.721  22.875 -32.781  0.00  0.00           N
ATOM    815  C2  GUA    14     -18.580  22.348 -32.369  0.00  0.00           C
ATOM    816  N2  GUA    14     -18.043  22.752 -31.217  0.00  0.00           N
ATOM    817  N1  GUA    14     -17.882  21.389 -33.058  0.00  0.00           N
ATOM    818  C6  GUA    14     -18.269  20.842 -34.275  0.00  0.00           C
ATOM    819  O6  GUA    14     -17.565  19.983 -34.816  0.00  0.00           O
ATOM    820  C5  GUA    14     -19.490  21.397 -34.732  0.00  0.00           C
ATOM    821  N7  GUA    14     -20.220  21.134 -35.883  0.00  0.00           N
ATOM    822  C8  GUA    14     -21.253  21.925 -35.795  0.00  0.00           C
ATOM    823  C2' GUA    14     -23.130  23.323 -33.092  0.00  0.00           C
ATOM    824  O2' GUA    14     -24.424  23.862 -33.294  0.00  0.00           O
ATOM    825  C3' GUA    14     -22.410  24.036 -31.952  0.00  0.00           C
ATOM    826  O3' GUA    14     -23.333  24.312 -30.896  0.00  0.00           O
ATOM    827  P   CYT    15     -22.813  24.522 -29.385  0.00  0.00           P
ATOM    828  O1P CYT    15     -21.790  25.595 -29.376  0.00  0.00           O
ATOM    829  O2P CYT    15     -24.018  24.657 -28.525  0.00  0.00           O
ATOM    830  O5' CYT    15     -22.088  23.155 -29.006  0.00  0.00           O
ATOM    831  C5' CYT    15     -22.451  22.441 -27.824  0.00  0.00           C
ATOM    832  C4' CYT    15     -21.381  21.436 -27.471  0.00  0.00           C
ATOM    833  O4' CYT    15     -21.380  20.385 -28.477  0.00  0.00           O
ATOM    834  C1' CYT    15     -20.062  20.163 -28.916  0.00  0.00           C
ATOM    835  N1  CYT    15     -20.104  19.677 -30.304  0.00  0.00           N
ATOM    836  C6  CYT    15     -21.104  20.062 -31.151  0.00  0.00           C
ATOM    837  C2  CYT    15     -19.098  18.816 -30.745  0.00  0.00           C
ATOM    838  O2  CYT    15     -18.207  18.477 -29.955  0.00  0.00           O
ATOM    839  N3  CYT    15     -19.119  18.371 -32.021  0.00  0.00           N
ATOM    840  C4  CYT    15     -20.099  18.757 -32.843  0.00  0.00           C
ATOM    841  N4  CYT    15     -20.080  18.301 -34.094  0.00  0.00           N
ATOM    842  C5  CYT    15     -21.141  19.631 -32.418  0.00  0.00           C
ATOM    843  C2' CYT    15     -19.340  21.495 -28.741  0.00  0.00           C
ATOM    844  O2' CYT    15     -17.956  21.248 -28.590  0.00  0.00           O
ATOM    845  C3' CYT    15     -19.958  21.998 -27.440  0.00  0.00           C
ATOM    846  O3' CYT    15     -19.237  21.546 -26.296  0.00  0.00           O
ATOM    847  P   GUA    16     -19.266  22.410 -24.939  0.00  0.00           P
ATOM    848  O1P GUA    16     -19.136  23.842 -25.314  0.00  0.00           O
ATOM    849  O2P GUA    16     -18.290  21.811 -23.992  0.00  0.00           O
ATOM    850  O5' GUA    16     -20.733  22.180 -24.361  0.00  0.00           O
ATOM    851  C5' GUA    16     -21.121  20.917 -23.825  0.00  0.00           C
ATOM    852  C4' GUA    16     -22.585  20.939 -23.445  0.00  0.00           C
ATOM    853  O4' GUA    16     -23.341  21.409 -24.593  0.00  0.00           O
ATOM    854  C1' GUA    16     -24.568  20.711 -24.679  0.00  0.00           C
ATOM    855  N9  GUA    16     -24.628  20.035 -25.971  0.00  0.00           N
ATOM    856  C4  GUA    16     -23.676  19.216 -26.535  0.00  0.00           C
ATOM    857  N3  GUA    16     -22.494  18.870 -25.982  0.00  0.00           N
ATOM    858  C2  GUA    16     -21.794  18.076 -26.775  0.00  0.00           C
ATOM    859  N2  GUA    16     -20.594  17.643 -26.387  0.00  0.00           N
ATOM    860  N1  GUA    16     -22.218  17.652 -28.009  0.00  0.00           N
ATOM    861  C6  GUA    16     -23.429  17.995 -28.597  0.00  0.00           C
ATOM    862  O6  GUA    16     -23.715  17.560 -29.716  0.00  0.00           O
ATOM    863  C5  GUA    16     -24.191  18.848 -27.761  0.00  0.00           C
ATOM    864  N7  GUA    16     -25.443  19.416 -27.961  0.00  0.00           N
ATOM    865  C8  GUA    16     -25.658  20.106 -26.877  0.00  0.00           C
ATOM    866  C2' GUA    16     -24.672  19.797 -23.457  0.00  0.00           C
ATOM    867  O2' GUA    16     -25.354  20.493 -22.431  0.00  0.00           O
ATOM    868  C3' GUA    16     -23.204  19.587 -23.100  0.00  0.00           C
ATOM    869  O3' GUA    16     -23.091  19.274 -21.709  0.00  0.00           O
ATOM    870  P   CYT    17     -21.805  18.483 -21.148  0.00  0.00           P
ATOM    871  O1P CYT    17     -20.581  19.231 -21.518  0.00  0.00           O
ATOM    872  O2P CYT    17     -22.072  18.188 -19.717  0.00  0.00           O
ATOM    873  O5' CYT    17     -21.790  17.100 -21.940  0.00  0.00           O
ATOM    874  C5' CYT    17     -21.701  15.859 -21.238  0.00  0.00           C
ATOM    875  C4' CYT    17     -21.300  14.749 -22.181  0.00  0.00           C
ATOM    876  O4' CYT    17     -22.399  14.499 -23.099  0.00  0.00           O
ATOM    877  C1' CYT    17     -21.905  14.451 -24.415  0.00  0.00           C
ATOM    878  N1  CYT    17     -22.969  14.891 -25.331  0.00  0.00           N
ATOM    879  C6  CYT    17     -23.901  15.807 -24.931  0.00  0.00           C
ATOM    880  C2  CYT    17     -23.009  14.362 -26.623  0.00  0.00           C
ATOM    881  O2  CYT    17     -22.157  13.528 -26.958  0.00  0.00           O
ATOM    882  N3  CYT    17     -23.976  14.769 -27.475  0.00  0.00           N
ATOM    883  C4  CYT    17     -24.878  15.669 -27.076  0.00  0.00           C
ATOM    884  N4  CYT    17     -25.809  16.049 -27.949  0.00  0.00           N
ATOM    885  C5  CYT    17     -24.865  16.221 -25.762  0.00  0.00           C
ATOM    886  C2' CYT    17     -20.667  15.340 -24.426  0.00  0.00           C
ATOM    887  O2' CYT    17     -19.801  14.904 -25.456  0.00  0.00           O
ATOM    888  C3' CYT    17     -20.077  15.052 -23.048  0.00  0.00           C
ATOM    889  O3' CYT    17     -19.167  13.955 -23.073  0.00  0.00           O
ATOM    890  P   GUA    18     -17.983  13.872 -21.985  0.00  0.00           P
ATOM    891  O1P GUA    18     -17.491  15.253 -21.743  0.00  0.00           O
ATOM    892  O2P GUA    18     -17.030  12.821 -22.423  0.00  0.00           O
ATOM    893  O5' GUA    18     -18.709  13.366 -20.660  0.00  0.00           O
ATOM    894  C5' GUA    18     -19.348  12.092 -20.617  0.00  0.00           C
ATOM    895  C4' GUA    18     -20.136  11.946 -19.335  0.00  0.00           C
ATOM    896  O4' GUA    18     -21.005  13.101 -19.191  0.00  0.00           O
ATOM    897  C1' GUA    18     -22.240  12.704 -18.624  0.00  0.00           C
ATOM    898  N9  GUA    18     -23.310  13.049 -19.556  0.00  0.00           N
ATOM    899  C4  GUA    18     -23.445  12.635 -20.862  0.00  0.00           C
ATOM    900  N3  GUA    18     -22.607  11.815 -21.527  0.00  0.00           N
ATOM    901  C2  GUA    18     -23.005  11.608 -22.771  0.00  0.00           C
ATOM    902  N2  GUA    18     -22.284  10.822 -23.574  0.00  0.00           N
ATOM    903  N1  GUA    18     -24.137  12.156 -23.318  0.00  0.00           N
ATOM    904  C6  GUA    18     -25.015  13.002 -22.651  0.00  0.00           C
ATOM    905  O6  GUA    18     -26.008  13.444 -23.237  0.00  0.00           O
ATOM    906  C5  GUA    18     -24.601  13.236 -21.316  0.00  0.00           C
ATOM    907  N7  GUA    18     -25.182  14.007 -20.319  0.00  0.00           N
ATOM    908  C8  GUA    18     -24.383  13.864 -19.297  0.00  0.00           C
ATOM    909  C2' GUA    18     -22.136  11.218 -18.279  0.00  0.00           C
ATOM    910  O2' GUA    18     -21.677  11.092 -16.946  0.00  0.00           O
ATOM    911  C3' GUA    18     -21.078  10.748 -19.271  0.00  0.00           C
ATOM    912  O3' GUA    18     -20.423   9.573 -18.790  0.00  0.00           O
ATOM    913  P   CYT    19     -19.766   8.526 -19.824  0.00  0.00           P
ATOM    914  O1P CYT    19     -18.989   9.278 -20.838  0.00  0.00           O
ATOM    915  O2P CYT    19     -19.092   7.473 -19.021  0.00  0.00           O
ATOM    916  O5' CYT    19     -21.006   7.865 -20.574  0.00  0.00           O
ATOM    917  C5' CYT    19     -21.217   6.455 -20.539  0.00  0.00           C
ATOM    918  C4' CYT    19     -22.179   6.043 -21.627  0.00  0.00           C
ATOM    919  O4' CYT    19     -23.479   6.641 -21.354  0.00  0.00           O
ATOM    920  C1' CYT    19     -23.909   7.363 -22.486  0.00  0.00           C
ATOM    921  N1  CYT    19     -24.751   8.483 -22.037  0.00  0.00           N
ATOM    922  C6  CYT    19     -24.556   9.064 -20.816  0.00  0.00           C
ATOM    923  C2  CYT    19     -25.761   8.944 -22.884  0.00  0.00           C
ATOM    924  O2  CYT    19     -25.915   8.400 -23.985  0.00  0.00           O
ATOM    925  N3  CYT    19     -26.546   9.968 -22.484  0.00  0.00           N
ATOM    926  C4  CYT    19     -26.349  10.527 -21.288  0.00  0.00           C
ATOM    927  N4  CYT    19     -27.146  11.534 -20.933  0.00  0.00           N
ATOM    928  C5  CYT    19     -25.325  10.080 -20.404  0.00  0.00           C
ATOM    929  C2' CYT    19     -22.633   7.770 -23.213  0.00  0.00           C
ATOM    930  O2' CYT    19     -22.932   8.003 -24.577  0.00  0.00           O
ATOM    931  C3' CYT    19     -21.796   6.509 -23.032  0.00  0.00           C
ATOM    932  O3' CYT    19     -22.099   5.518 -24.011  0.00  0.00           O
ATOM    933  P   GUA    20     -20.998   4.409 -24.397  0.00  0.00           P
ATOM    934  O1P GUA    20     -19.674   5.079 -24.434  0.00  0.00           O
ATOM    935  O2P GUA    20     -21.483   3.676 -25.594  0.00  0.00           O
ATOM    936  O5' GUA    20     -21.009   3.404 -23.159  0.00  0.00           O
ATOM    937  C5' GUA    20     -22.185   2.672 -22.815  0.00  0.00           C
ATOM    938  C4' GUA    20     -21.987   1.958 -21.498  0.00  0.00           C
ATOM    939  O4' GUA    20     -21.548   2.921 -20.500  0.00  0.00           O
ATOM    940  C1' GUA    20     -22.158   2.631 -19.254  0.00  0.00           C
ATOM    941  N9  GUA    20     -23.001   3.764 -18.881  0.00  0.00           N
ATOM    942  C4  GUA    20     -24.038   4.296 -19.611  0.00  0.00           C
ATOM    943  N3  GUA    20     -24.471   3.860 -20.811  0.00  0.00           N
ATOM    944  C2  GUA    20     -25.484   4.579 -21.263  0.00  0.00           C
ATOM    945  N2  GUA    20     -26.031   4.278 -22.441  0.00  0.00           N
ATOM    946  N1  GUA    20     -26.032   5.643 -20.591  0.00  0.00           N
ATOM    947  C6  GUA    20     -25.602   6.110 -19.353  0.00  0.00           C
ATOM    948  O6  GUA    20     -26.164   7.078 -18.832  0.00  0.00           O
ATOM    949  C5  GUA    20     -24.514   5.347 -18.855  0.00  0.00           C
ATOM    950  N7  GUA    20     -23.795   5.470 -17.673  0.00  0.00           N
ATOM    951  C8  GUA    20     -22.911   4.511 -17.734  0.00  0.00           C
ATOM    952  C2' GUA    20     -22.911   1.311 -19.413  0.00  0.00           C
ATOM    953  O2' GUA    20     -22.032   0.245 -19.101  0.00  0.00           O
ATOM    954  C3' GUA    20     -23.242   1.337 -20.900  0.00  0.00           C
ATOM    955  O3' GUA    20     -23.509   0.032 -21.423  0.00  0.00           O
ATOM    956  O5' CYT    21     -33.433   8.620 -23.936  0.00  0.00           O
ATOM    957  C5' CYT    21     -33.045   8.951 -25.274  0.00  0.00           C
ATOM    958  C4' CYT    21     -31.888   8.093 -25.727  0.00  0.00           C
ATOM    959  O4' CYT    21     -30.708   8.472 -24.966  0.00  0.00           O
ATOM    960  C1' CYT    21     -30.207   7.352 -24.267  0.00  0.00           C
ATOM    961  N1  CYT    21     -29.715   7.806 -22.956  0.00  0.00           N
ATOM    962  C6  CYT    21     -30.289   8.875 -22.327  0.00  0.00           C
ATOM    963  C2  CYT    21     -28.650   7.125 -22.360  0.00  0.00           C
ATOM    964  O2  CYT    21     -28.148   6.163 -22.954  0.00  0.00           O
ATOM    965  N3  CYT    21     -28.196   7.532 -21.152  0.00  0.00           N
ATOM    966  C4  CYT    21     -28.767   8.577 -20.546  0.00  0.00           C
ATOM    967  N4  CYT    21     -28.292   8.946 -19.357  0.00  0.00           N
ATOM    968  C5  CYT    21     -29.851   9.291 -21.133  0.00  0.00           C
ATOM    969  C2' CYT    21     -31.349   6.342 -24.183  0.00  0.00           C
ATOM    970  O2' CYT    21     -30.798   5.040 -24.143  0.00  0.00           O
ATOM    971  C3' CYT    21     -32.068   6.593 -25.505  0.00  0.00           C
ATOM    972  O3' CYT    21     -31.507   5.837 -26.575  0.00  0.00           O
ATOM    973  P   GUA    22     -32.360   5.596 -27.918  0.00  0.00           P
ATOM    974  O1P GUA    22     -33.782   5.431 -27.523  0.00  0.00           O
ATOM    975  O2P GUA    22     -31.689   4.530 -28.706  0.00  0.00           O
ATOM    976  O5' GUA    22     -32.222   6.969 -28.713  0.00  0.00           O
ATOM    977  C5' GUA    22     -30.943   7.473 -29.093  0.00  0.00           C
ATOM    978  C4' GUA    22     -31.080   8.862 -29.673  0.00  0.00           C
ATOM    979  O4' GUA    22     -31.827   9.688 -28.738  0.00  0.00           O
ATOM    980  C1' GUA    22     -31.316  11.008 -28.751  0.00  0.00           C
ATOM    981  N9  GUA    22     -30.854  11.341 -27.408  0.00  0.00           N
ATOM    982  C4  GUA    22     -29.839  10.735 -26.703  0.00  0.00           C
ATOM    983  N3  GUA    22     -29.077   9.709 -27.131  0.00  0.00           N
ATOM    984  C2  GUA    22     -28.186   9.345 -26.225  0.00  0.00           C
ATOM    985  N2  GUA    22     -27.352   8.337 -26.485  0.00  0.00           N
ATOM    986  N1  GUA    22     -28.050   9.941 -24.997  0.00  0.00           N
ATOM    987  C6  GUA    22     -28.823  11.000 -24.535  0.00  0.00           C
ATOM    988  O6  GUA    22     -28.620  11.466 -23.410  0.00  0.00           O
ATOM    989  C5  GUA    22     -29.786  11.401 -25.496  0.00  0.00           C
ATOM    990  N7  GUA    22     -30.745  12.403 -25.443  0.00  0.00           N
ATOM    991  C8  GUA    22     -31.351  12.330 -26.595  0.00  0.00           C
ATOM    992  C2' GUA    22     -30.236  11.075 -29.833  0.00  0.00           C
ATOM    993  O2' GUA    22     -30.840  11.468 -31.051  0.00  0.00           O
ATOM    994  C3' GUA    22     -29.777   9.623 -29.890  0.00  0.00           C
ATOM    995  O3' GUA    22     -29.181   9.322 -31.152  0.00  0.00           O
ATOM    996  P   CYT    23     -28.063   8.170 -31.265  0.00  0.00           P
ATOM    997  O1P CYT    23     -28.440   7.056 -30.360  0.00  0.00           O
ATOM    998  O2P CYT    23     -27.842   7.896 -32.708  0.00  0.00           O
ATOM    999  O5' CYT    23     -26.742   8.832 -30.668  0.00  0.00           O
ATOM   1000  C5' CYT    23     -25.569   8.985 -31.468  0.00  0.00           C
ATOM   1001  C4' CYT    23     -24.368   9.235 -30.586  0.00  0.00           C
ATOM   1002  O4' CYT    23     -24.568  10.483 -29.863  0.00  0.00           O
ATOM   1003  C1' CYT    23     -24.414  10.252 -28.479  0.00  0.00           C
ATOM   1004  N1  CYT    23     -25.293  11.177 -27.745  0.00  0.00           N
ATOM   1005  C6  CYT    23     -26.410  11.699 -28.335  0.00  0.00           C
ATOM   1006  C2  CYT    23     -24.967  11.512 -26.429  0.00  0.00           C
ATOM   1007  O2  CYT    23     -23.946  11.029 -25.923  0.00  0.00           O
ATOM   1008  N3  CYT    23     -25.771  12.351 -25.741  0.00  0.00           N
ATOM   1009  C4  CYT    23     -26.863  12.854 -26.324  0.00  0.00           C
ATOM   1010  N4  CYT    23     -27.631  13.674 -25.608  0.00  0.00           N
ATOM   1011  C5  CYT    23     -27.217  12.534 -27.667  0.00  0.00           C
ATOM   1012  C2' CYT    23     -24.739   8.779 -28.265  0.00  0.00           C
ATOM   1013  O2' CYT    23     -24.075   8.327 -27.100  0.00  0.00           O
ATOM   1014  C3' CYT    23     -24.133   8.163 -29.522  0.00  0.00           C
ATOM   1015  O3' CYT    23     -22.747   7.873 -29.362  0.00  0.00           O
ATOM   1016  P   GUA    24     -22.065   6.713 -30.244  0.00  0.00           P
ATOM   1017  O1P GUA    24     -23.082   5.652 -30.468  0.00  0.00           O
ATOM   1018  O2P GUA    24     -20.767   6.360 -29.614  0.00  0.00           O
ATOM   1019  O5' GUA    24     -21.767   7.416 -31.642  0.00  0.00           O
ATOM   1020  C5' GUA    24     -20.804   8.462 -31.746  0.00  0.00           C
ATOM   1021  C4' GUA    24     -20.873   9.102 -33.113  0.00  0.00           C
ATOM   1022  O4' GUA    24     -22.253   9.479 -33.369  0.00  0.00           O
ATOM   1023  C1' GUA    24     -22.292  10.694 -34.092  0.00  0.00           C
ATOM   1024  N9  GUA    24     -23.063  11.670 -33.328  0.00  0.00           N
ATOM   1025  C4  GUA    24     -22.883  12.040 -32.013  0.00  0.00           C
ATOM   1026  N3  GUA    24     -21.936  11.569 -31.175  0.00  0.00           N
ATOM   1027  C2  GUA    24     -22.027  12.117 -29.974  0.00  0.00           C
ATOM   1028  N2  GUA    24     -21.170  11.757 -29.015  0.00  0.00           N
ATOM   1029  N1  GUA    24     -22.965  13.053 -29.623  0.00  0.00           N
ATOM   1030  C6  GUA    24     -23.948  13.552 -30.470  0.00  0.00           C
ATOM   1031  O6  GUA    24     -24.748  14.394 -30.054  0.00  0.00           O
ATOM   1032  C5  GUA    24     -23.867  12.974 -31.760  0.00  0.00           C
ATOM   1033  N7  GUA    24     -24.645  13.190 -32.889  0.00  0.00           N
ATOM   1034  C8  GUA    24     -24.132  12.398 -33.789  0.00  0.00           C
ATOM   1035  C2' GUA    24     -20.849  11.099 -34.402  0.00  0.00           C
ATOM   1036  O2' GUA    24     -20.498  10.579 -35.671  0.00  0.00           O
ATOM   1037  C3' GUA    24     -20.083  10.395 -33.287  0.00  0.00           C
ATOM   1038  O3' GUA    24     -18.735  10.155 -33.702  0.00  0.00           O
ATOM   1039  P   CYT    25     -17.562   9.975 -32.613  0.00  0.00           P
ATOM   1040  O1P CYT    25     -17.952   8.912 -31.657  0.00  0.00           O
ATOM   1041  O2P CYT    25     -16.287   9.845 -33.365  0.00  0.00           O
ATOM   1042  O5' CYT    25     -17.526  11.353 -31.815  0.00  0.00           O
ATOM   1043  C5' CYT    25     -16.308  12.085 -31.676  0.00  0.00           C
ATOM   1044  C4' CYT    25     -16.431  13.103 -30.569  0.00  0.00           C
ATOM   1045  O4' CYT    25     -17.365  14.135 -30.991  0.00  0.00           O
ATOM   1046  C1' CYT    25     -18.304  14.360 -29.966  0.00  0.00           C
ATOM   1047  N1  CYT    25     -19.564  14.813 -30.575  0.00  0.00           N
ATOM   1048  C6  CYT    25     -19.930  14.393 -31.823  0.00  0.00           C
ATOM   1049  C2  CYT    25     -20.388  15.678 -29.853  0.00  0.00           C
ATOM   1050  O2  CYT    25     -20.030  16.049 -28.727  0.00  0.00           O
ATOM   1051  N3  CYT    25     -21.554  16.090 -30.396  0.00  0.00           N
ATOM   1052  C4  CYT    25     -21.905  15.670 -31.614  0.00  0.00           C
ATOM   1053  N4  CYT    25     -23.066  16.094 -32.112  0.00  0.00           N
ATOM   1054  C5  CYT    25     -21.081  14.792 -32.376  0.00  0.00           C
ATOM   1055  C2' CYT    25     -18.417  13.041 -29.212  0.00  0.00           C
ATOM   1056  O2' CYT    25     -18.833  13.307 -27.886  0.00  0.00           O
ATOM   1057  C3' CYT    25     -16.971  12.551 -29.248  0.00  0.00           C
ATOM   1058  O3' CYT    25     -16.218  13.023 -28.134  0.00  0.00           O
ATOM   1059  P   GUA    26     -14.958  12.175 -27.601  0.00  0.00           P
ATOM   1060  O1P GUA    26     -15.336  10.738 -27.632  0.00  0.00           O
ATOM   1061  O2P GUA    26     -14.499  12.784 -26.326  0.00  0.00           O
ATOM   1062  O5' GUA    26     -13.834  12.415 -28.703  0.00  0.00           O
ATOM   1063  C5' GUA    26     -13.219  13.692 -28.858  0.00  0.00           C
ATOM   1064  C4' GUA    26     -12.272  13.676 -30.037  0.00  0.00           C
ATOM   1065  O4' GUA    26     -12.995  13.168 -31.190  0.00  0.00           O
ATOM   1066  C1' GUA    26     -12.592  13.860 -32.355  0.00  0.00           C
ATOM   1067  N9  GUA    26     -13.765  14.495 -32.948  0.00  0.00           N
ATOM   1068  C4  GUA    26     -14.678  15.313 -32.323  0.00  0.00           C
ATOM   1069  N3  GUA    26     -14.650  15.699 -31.031  0.00  0.00           N
ATOM   1070  C2  GUA    26     -15.672  16.481 -30.727  0.00  0.00           C
ATOM   1071  N2  GUA    26     -15.802  16.950 -29.485  0.00  0.00           N
ATOM   1072  N1  GUA    26     -16.644  16.859 -31.620  0.00  0.00           N
ATOM   1073  C6  GUA    26     -16.692  16.474 -32.954  0.00  0.00           C
ATOM   1074  O6  GUA    26     -17.613  16.869 -33.676  0.00  0.00           O
ATOM   1075  C5  GUA    26     -15.604  15.633 -33.295  0.00  0.00           C
ATOM   1076  N7  GUA    26     -15.276  15.037 -34.505  0.00  0.00           N
ATOM   1077  C8  GUA    26     -14.182  14.376 -34.250  0.00  0.00           C
ATOM   1078  C2' GUA    26     -11.459  14.811 -31.964  0.00  0.00           C
ATOM   1079  O2' GUA    26     -10.225  14.143 -32.155  0.00  0.00           O
ATOM   1080  C3' GUA    26     -11.740  15.036 -30.481  0.00  0.00           C
ATOM   1081  O3' GUA    26     -10.528  15.390 -29.810  0.00  0.00           O
ATOM   1082  P   CYT    27     -10.566  16.218 -28.428  0.00  0.00           P
ATOM   1083  O1P CYT    27     -11.433  15.501 -27.464  0.00  0.00           O
ATOM   1084  O2P CYT    27      -9.158  16.515 -28.060  0.00  0.00           O
ATOM   1085  O5' CYT    27     -11.282  17.594 -28.793  0.00  0.00           O
ATOM   1086  C5' CYT    27     -10.665  18.843 -28.478  0.00  0.00           C
ATOM   1087  C4' CYT    27     -11.682  19.958 -28.540  0.00  0.00           C
ATOM   1088  O4' CYT    27     -12.083  20.141 -29.926  0.00  0.00           O
ATOM   1089  C1' CYT    27     -13.489  20.177 -30.002  0.00  0.00           C
ATOM   1090  N1  CYT    27     -13.904  19.678 -31.323  0.00  0.00           N
ATOM   1091  C6  CYT    27     -13.159  18.744 -31.985  0.00  0.00           C
ATOM   1092  C2  CYT    27     -15.080  20.174 -31.889  0.00  0.00           C
ATOM   1093  O2  CYT    27     -15.730  21.028 -31.272  0.00  0.00           O
ATOM   1094  N3  CYT    27     -15.480  19.712 -33.094  0.00  0.00           N
ATOM   1095  C4  CYT    27     -14.749  18.794 -33.730  0.00  0.00           C
ATOM   1096  N4  CYT    27     -15.185  18.359 -34.912  0.00  0.00           N
ATOM   1097  C5  CYT    27     -13.541  18.277 -33.181  0.00  0.00           C
ATOM   1098  C2' CYT    27     -13.985  19.334 -28.834  0.00  0.00           C
ATOM   1099  O2' CYT    27     -15.284  19.767 -28.479  0.00  0.00           O
ATOM   1100  C3' CYT    27     -12.968  19.694 -27.755  0.00  0.00           C
ATOM   1101  O3' CYT    27     -13.372  20.836 -27.003  0.00  0.00           O
ATOM   1102  P   GUA    28     -12.866  21.016 -25.485  0.00  0.00           P
ATOM   1103  O1P GUA    28     -12.936  19.687 -24.825  0.00  0.00           O
ATOM   1104  O2P GUA    28     -13.595  22.166 -24.892  0.00  0.00           O
ATOM   1105  O5' GUA    28     -11.332  21.419 -25.632  0.00  0.00           O
ATOM   1106  C5' GUA    28     -10.955  22.685 -26.166  0.00  0.00           C
ATOM   1107  C4' GUA    28      -9.453  22.764 -26.313  0.00  0.00           C
ATOM   1108  O4' GUA    28      -9.006  21.597 -27.054  0.00  0.00           O
ATOM   1109  C1' GUA    28      -7.944  21.952 -27.917  0.00  0.00           C
ATOM   1110  N9  GUA    28      -8.333  21.632 -29.288  0.00  0.00           N
ATOM   1111  C4  GUA    28      -9.487  22.004 -29.938  0.00  0.00           C
ATOM   1112  N3  GUA    28     -10.483  22.756 -29.425  0.00  0.00           N
ATOM   1113  C2  GUA    28     -11.462  22.935 -30.295  0.00  0.00           C
ATOM   1114  N2  GUA    28     -12.532  23.653 -29.947  0.00  0.00           N
ATOM   1115  N1  GUA    28     -11.466  22.422 -31.567  0.00  0.00           N
ATOM   1116  C6  GUA    28     -10.452  21.647 -32.116  0.00  0.00           C
ATOM   1117  O6  GUA    28     -10.553  21.231 -33.274  0.00  0.00           O
ATOM   1118  C5  GUA    28      -9.394  21.443 -31.195  0.00  0.00           C
ATOM   1119  N7  GUA    28      -8.205  20.740 -31.335  0.00  0.00           N
ATOM   1120  C8  GUA    28      -7.611  20.882 -30.183  0.00  0.00           C
ATOM   1121  C2' GUA    28      -7.604  23.420 -27.659  0.00  0.00           C
ATOM   1122  O2' GUA    28      -6.581  23.479 -26.682  0.00  0.00           O
ATOM   1123  C3' GUA    28      -8.925  23.953 -27.111  0.00  0.00           C
ATOM   1124  O3' GUA    28      -8.680  25.096 -26.286  0.00  0.00           O
ATOM   1125  P   CYT    29      -9.838  26.188 -26.032  0.00  0.00           P
ATOM   1126  O1P CYT    29     -11.042  25.504 -25.507  0.00  0.00           O
ATOM   1127  O2P CYT    29      -9.224  27.289 -25.246  0.00  0.00           O
ATOM   1128  O5' CYT    29     -10.195  26.756 -27.478  0.00  0.00           O
ATOM   1129  C5' CYT    29     -10.177  28.162 -27.734  0.00  0.00           C
ATOM   1130  C4' CYT    29     -10.921  28.474 -29.010  0.00  0.00           C
ATOM   1131  O4' CYT    29     -10.162  27.940 -30.130  0.00  0.00           O
ATOM   1132  C1' CYT    29     -11.022  27.204 -30.966  0.00  0.00           C
ATOM   1133  N1  CYT    29     -10.239  26.153 -31.637  0.00  0.00           N
ATOM   1134  C6  CYT    29      -9.154  25.592 -31.026  0.00  0.00           C
ATOM   1135  C2  CYT    29     -10.627  25.734 -32.911  0.00  0.00           C
ATOM   1136  O2  CYT    29     -11.609  26.266 -33.445  0.00  0.00           O
ATOM   1137  N3  CYT    29      -9.924  24.762 -33.531  0.00  0.00           N
ATOM   1138  C4  CYT    29      -8.868  24.214 -32.923  0.00  0.00           C
ATOM   1139  N4  CYT    29      -8.207  23.253 -33.565  0.00  0.00           N
ATOM   1140  C5  CYT    29      -8.447  24.627 -31.626  0.00  0.00           C
ATOM   1141  C2' CYT    29     -12.124  26.676 -30.056  0.00  0.00           C
ATOM   1142  O2' CYT    29     -13.285  26.443 -30.833  0.00  0.00           O
ATOM   1143  C3' CYT    29     -12.319  27.858 -29.112  0.00  0.00           C
ATOM   1144  O3' CYT    29     -13.268  28.794 -29.619  0.00  0.00           O
ATOM   1145  P   GUA    30     -14.098  29.724 -28.603  0.00  0.00           P
ATOM   1146  O1P GUA    30     -14.504  28.885 -27.447  0.00  0.00           O
ATOM   1147  O2P GUA    30     -15.136  30.444 -29.386  0.00  0.00           O
ATOM   1148  O5' GUA    30     -13.030  30.790 -28.089  0.00  0.00           O
ATOM   1149  C5' GUA    30     -12.524  31.800 -28.959  0.00  0.00           C
ATOM   1150  C4' GUA    30     -11.446  32.598 -28.260  0.00  0.00           C
ATOM   1151  O4' GUA    30     -10.471  31.665 -27.721  0.00  0.00           O
ATOM   1152  C1' GUA    30      -9.169  32.207 -27.841  0.00  0.00           C
ATOM   1153  N9  GUA    30      -8.358  31.290 -28.638  0.00  0.00           N
ATOM   1154  C4  GUA    30      -8.663  30.756 -29.869  0.00  0.00           C
ATOM   1155  N3  GUA    30      -9.780  30.994 -30.586  0.00  0.00           N
ATOM   1156  C2  GUA    30      -9.786  30.326 -31.727  0.00  0.00           C
ATOM   1157  N2  GUA    30     -10.823  30.442 -32.557  0.00  0.00           N
ATOM   1158  N1  GUA    30      -8.775  29.491 -32.134  0.00  0.00           N
ATOM   1159  C6  GUA    30      -7.616  29.232 -31.413  0.00  0.00           C
ATOM   1160  O6  GUA    30      -6.767  28.462 -31.870  0.00  0.00           O
ATOM   1161  C5  GUA    30      -7.596  29.940 -30.186  0.00  0.00           C
ATOM   1162  N7  GUA    30      -6.638  29.967 -29.182  0.00  0.00           N
ATOM   1163  C8  GUA    30      -7.131  30.780 -28.290  0.00  0.00           C
ATOM   1164  C2' GUA    30      -9.304  33.623 -28.402  0.00  0.00           C
ATOM   1165  O2' GUA    30      -9.379  34.531 -27.319  0.00  0.00           O
ATOM   1166  C3' GUA    30     -10.633  33.538 -29.146  0.00  0.00           C
ATOM   1167  O3' GUA    30     -11.220  34.840 -29.236  0.00  0.00           O
ATOM   1168  P   CYT    31     -12.281  35.183 -30.398  0.00  0.00           P
ATOM   1169  O1P CYT    31     -13.387  34.198 -30.343  0.00  0.00           O
ATOM   1170  O2P CYT    31     -12.591  36.632 -30.288  0.00  0.00           O
ATOM   1171  O5' CYT    31     -11.490  34.951 -31.762  0.00  0.00           O
ATOM   1172  C5' CYT    31     -11.434  35.973 -32.757  0.00  0.00           C
ATOM   1173  C4' CYT    31     -10.998  35.394 -34.081  0.00  0.00           C
ATOM   1174  O4' CYT    31      -9.604  34.993 -33.974  0.00  0.00           O
ATOM   1175  C1' CYT    31      -9.457  33.683 -34.468  0.00  0.00           C
ATOM   1176  N1  CYT    31      -8.330  33.043 -33.774  0.00  0.00           N
ATOM   1177  C6  CYT    31      -8.016  33.381 -32.488  0.00  0.00           C
ATOM   1178  C2  CYT    31      -7.586  32.075 -34.450  0.00  0.00           C
ATOM   1179  O2  CYT    31      -7.889  31.793 -35.617  0.00  0.00           O
ATOM   1180  N3  CYT    31      -6.556  31.471 -33.820  0.00  0.00           N
ATOM   1181  C4  CYT    31      -6.259  31.805 -32.561  0.00  0.00           C
ATOM   1182  N4  CYT    31      -5.239  31.181 -31.973  0.00  0.00           N
ATOM   1183  C5  CYT    31      -6.998  32.793 -31.848  0.00  0.00           C
ATOM   1184  C2' CYT    31     -10.802  33.003 -34.237  0.00  0.00           C
ATOM   1185  O2' CYT    31     -10.951  31.958 -35.180  0.00  0.00           O
ATOM   1186  C3' CYT    31     -11.768  34.148 -34.523  0.00  0.00           C
ATOM   1187  O3' CYT    31     -12.125  34.214 -35.903  0.00  0.00           O
ATOM   1188  P   GUA    32     -13.537  34.850 -36.336  0.00  0.00           P
ATOM   1189  O1P GUA    32     -14.562  34.376 -35.370  0.00  0.00           O
ATOM   1190  O2P GUA    32     -13.728  34.600 -37.788  0.00  0.00           O
ATOM   1191  O5' GUA    32     -13.341  36.416 -36.120  0.00  0.00           O
ATOM   1192  C5' GUA    32     -12.468  37.169 -36.960  0.00  0.00           C
ATOM   1193  C4' GUA    32     -12.375  38.596 -36.470  0.00  0.00           C
ATOM   1194  O4' GUA    32     -12.040  38.568 -35.057  0.00  0.00           O
ATOM   1195  C1' GUA    32     -11.158  39.630 -34.750  0.00  0.00           C
ATOM   1196  N9  GUA    32      -9.929  39.067 -34.196  0.00  0.00           N
ATOM   1197  C4  GUA    32      -9.148  38.072 -34.736  0.00  0.00           C
ATOM   1198  N3  GUA    32      -9.367  37.432 -35.903  0.00  0.00           N
ATOM   1199  C2  GUA    32      -8.442  36.519 -36.145  0.00  0.00           C
ATOM   1200  N2  GUA    32      -8.511  35.786 -37.258  0.00  0.00           N
ATOM   1201  N1  GUA    32      -7.383  36.256 -35.312  0.00  0.00           N
ATOM   1202  C6  GUA    32      -7.137  36.902 -34.108  0.00  0.00           C
ATOM   1203  O6  GUA    32      -6.154  36.589 -33.430  0.00  0.00           O
ATOM   1204  C5  GUA    32      -8.122  37.883 -33.832  0.00  0.00           C
ATOM   1205  N7  GUA    32      -8.251  38.745 -32.751  0.00  0.00           N
ATOM   1206  C8  GUA    32      -9.333  39.426 -33.012  0.00  0.00           C
ATOM   1207  C2' GUA    32     -10.980  40.468 -36.015  0.00  0.00           C
ATOM   1208  O2' GUA    32     -11.939  41.509 -36.005  0.00  0.00           O
ATOM   1209  C3' GUA    32     -11.283  39.449 -37.110  0.00  0.00           C
ATOM   1210  O3' GUA    32     -11.741  40.124 -38.284  0.00  0.00           O
ATOM   1211  P   CYT    33     -11.601  39.433 -39.734  0.00  0.00           P
ATOM   1212  O1P CYT    33     -12.243  38.100 -39.696  0.00  0.00           O
ATOM   1213  O2P CYT    33     -12.056  40.434 -40.735  0.00  0.00           O
ATOM   1214  O5' CYT    33     -10.035  39.212 -39.936  0.00  0.00           O
ATOM   1215  C5' CYT    33      -9.373  39.708 -41.100  0.00  0.00           C
ATOM   1216  C4' CYT    33      -8.029  39.039 -41.262  0.00  0.00           C
ATOM   1217  O4' CYT    33      -7.154  39.493 -40.193  0.00  0.00           O
ATOM   1218  C1' CYT    33      -6.541  38.378 -39.588  0.00  0.00           C
ATOM   1219  N1  CYT    33      -6.254  38.703 -38.183  0.00  0.00           N
ATOM   1220  C6  CYT    33      -7.049  39.570 -37.488  0.00  0.00           C
ATOM   1221  C2  CYT    33      -5.154  38.104 -37.566  0.00  0.00           C
ATOM   1222  O2  CYT    33      -4.447  37.329 -38.222  0.00  0.00           O
ATOM   1223  N3  CYT    33      -4.889  38.384 -36.271  0.00  0.00           N
ATOM   1224  C4  CYT    33      -5.674  39.228 -35.598  0.00  0.00           C
ATOM   1225  N4  CYT    33      -5.383  39.471 -34.322  0.00  0.00           N
ATOM   1226  C5  CYT    33      -6.799  39.859 -36.205  0.00  0.00           C
ATOM   1227  C2' CYT    33      -7.517  37.222 -39.775  0.00  0.00           C
ATOM   1228  O2' CYT    33      -6.793  36.006 -39.747  0.00  0.00           O
ATOM   1229  C3' CYT    33      -8.057  37.512 -41.172  0.00  0.00           C
ATOM   1230  O3' CYT    33      -7.261  36.909 -42.188  0.00  0.00           O
ATOM   1231  P   GUA    34      -7.926  36.514 -43.600  0.00  0.00           P
ATOM   1232  O1P GUA    34      -9.262  35.927 -43.320  0.00  0.00           O
ATOM   1233  O2P GUA    34      -6.931  35.730 -44.373  0.00  0.00           O
ATOM   1234  O5' GUA    34      -8.143  37.913 -44.332  0.00  0.00           O
ATOM   1235  C5' GUA    34      -7.032  38.677 -44.796  0.00  0.00           C
ATOM   1236  C4' GUA    34      -7.504  40.009 -45.335  0.00  0.00           C
ATOM   1237  O4' GUA    34      -8.339  40.639 -44.325  0.00  0.00           O
ATOM   1238  C1' GUA    34      -8.117  42.036 -44.319  0.00  0.00           C
ATOM   1239  N9  GUA    34      -7.663  42.428 -42.988  0.00  0.00           N
ATOM   1240  C4  GUA    34      -6.634  41.877 -42.259  0.00  0.00           C
ATOM   1241  N3  GUA    34      -5.833  40.866 -42.651  0.00  0.00           N
ATOM   1242  C2  GUA    34      -4.942  40.557 -41.725  0.00  0.00           C
ATOM   1243  N2  GUA    34      -4.072  39.571 -41.946  0.00  0.00           N
ATOM   1244  N1  GUA    34      -4.840  41.190 -40.512  0.00  0.00           N
ATOM   1245  C6  GUA    34      -5.654  42.233 -40.089  0.00  0.00           C
ATOM   1246  O6  GUA    34      -5.481  42.734 -38.975  0.00  0.00           O
ATOM   1247  C5  GUA    34      -6.617  42.576 -41.070  0.00  0.00           C
ATOM   1248  N7  GUA    34      -7.607  43.549 -41.053  0.00  0.00           N
ATOM   1249  C8  GUA    34      -8.198  43.424 -42.209  0.00  0.00           C
ATOM   1250  C2' GUA    34      -7.152  42.359 -45.460  0.00  0.00           C
ATOM   1251  O2' GUA    34      -7.909  42.670 -46.614  0.00  0.00           O
ATOM   1252  C3' GUA    34      -6.411  41.035 -45.625  0.00  0.00           C
ATOM   1253  O3' GUA    34      -5.906  40.927 -46.959  0.00  0.00           O
ATOM   1254  P   CYT    35      -4.646  39.975 -47.282  0.00  0.00           P
ATOM   1255  O1P CYT    35      -4.941  38.606 -46.800  0.00  0.00           O
ATOM   1256  O2P CYT    35      -4.302  40.185 -48.713  0.00  0.00           O
ATOM   1257  O5' CYT    35      -3.452  40.554 -46.399  0.00  0.00           O
ATOM   1258  C5' CYT    35      -2.204  40.903 -47.000  0.00  0.00           C
ATOM   1259  C4' CYT    35      -1.131  41.029 -45.945  0.00  0.00           C
ATOM   1260  O4' CYT    35      -1.416  42.201 -45.131  0.00  0.00           O
ATOM   1261  C1' CYT    35      -1.339  41.851 -43.769  0.00  0.00           C
ATOM   1262  N1  CYT    35      -2.241  42.728 -43.008  0.00  0.00           N
ATOM   1263  C6  CYT    35      -3.379  43.224 -43.577  0.00  0.00           C
ATOM   1264  C2  CYT    35      -1.916  43.045 -41.687  0.00  0.00           C
ATOM   1265  O2  CYT    35      -0.875  42.588 -41.198  0.00  0.00           O
ATOM   1266  N3  CYT    35      -2.743  43.843 -40.976  0.00  0.00           N
ATOM   1267  C4  CYT    35      -3.856  44.318 -41.540  0.00  0.00           C
ATOM   1268  N4  CYT    35      -4.647  45.096 -40.802  0.00  0.00           N
ATOM   1269  C5  CYT    35      -4.209  44.015 -42.886  0.00  0.00           C
ATOM   1270  C2' CYT    35      -1.702  40.373 -43.704  0.00  0.00           C
ATOM   1271  O2' CYT    35      -1.112  39.809 -42.548  0.00  0.00           O
ATOM   1272  C3' CYT    35      -1.042  39.848 -44.975  0.00  0.00           C
ATOM   1273  O3' CYT    35       0.310  39.454 -44.752  0.00  0.00           O
ATOM   1274  P   GUA    36       0.981  38.327 -45.686  0.00  0.00           P
ATOM   1275  O1P GUA    36      -0.029  37.257 -45.896  0.00  0.00           O
ATOM   1276  O2P GUA    36       2.306  37.980 -45.111  0.00  0.00           O
ATOM   1277  O5' GUA    36       1.216  39.065 -47.078  0.00  0.00           O
ATOM   1278  C5' GUA    36       2.210  40.079 -47.214  0.00  0.00           C
ATOM   1279  C4' GUA    36       2.150  40.683 -48.598  0.00  0.00           C
ATOM   1280  O4' GUA    36       0.779  41.087 -48.855  0.00  0.00           O
ATOM   1281  C1' GUA    36       0.762  42.294 -49.591  0.00  0.00           C
ATOM   1282  N9  GUA    36       0.029  43.297 -48.824  0.00  0.00           N
ATOM   1283  C4  GUA    36       0.217  43.646 -47.505  0.00  0.00           C
ATOM   1284  N3  GUA    36       1.137  43.127 -46.667  0.00  0.00           N
ATOM   1285  C2  GUA    36       1.061  43.664 -45.460  0.00  0.00           C
ATOM   1286  N2  GUA    36       1.897  43.259 -44.502  0.00  0.00           N
ATOM   1287  N1  GUA    36       0.159  44.633 -45.105  0.00  0.00           N
ATOM   1288  C6  GUA    36      -0.796  45.182 -45.952  0.00  0.00           C
ATOM   1289  O6  GUA    36      -1.564  46.052 -45.531  0.00  0.00           O
ATOM   1290  C5  GUA    36      -0.730  44.617 -47.248  0.00  0.00           C
ATOM   1291  N7  GUA    36      -1.491  44.877 -48.380  0.00  0.00           N
ATOM   1292  C8  GUA    36      -1.005  44.074 -49.285  0.00  0.00           C
ATOM   1293  C2' GUA    36       2.209  42.656 -49.927  0.00  0.00           C
ATOM   1294  O2' GUA    36       2.529  42.107 -51.192  0.00  0.00           O
ATOM   1295  C3' GUA    36       2.975  41.950 -48.811  0.00  0.00           C
ATOM   1296  O3' GUA    36       4.306  41.668 -49.249  0.00  0.00           O
ATOM   1297  P   CYT    37       5.491  41.440 -48.181  0.00  0.00           P
ATOM   1298  O1P CYT    37       5.104  40.345 -47.262  0.00  0.00           O
ATOM   1299  O2P CYT    37       6.754  41.329 -48.955  0.00  0.00           O
ATOM   1300  O5' CYT    37       5.550  42.790 -47.335  0.00  0.00           O
ATOM   1301  C5' CYT    37       6.786  43.484 -47.159  0.00  0.00           C
ATOM   1302  C4' CYT    37       6.677  44.469 -46.020  0.00  0.00           C
ATOM   1303  O4' CYT    37       5.784  45.544 -46.420  0.00  0.00           O
ATOM   1304  C1' CYT    37       4.843  45.772 -45.397  0.00  0.00           C
ATOM   1305  N1  CYT    37       3.605  46.283 -46.007  0.00  0.00           N
ATOM   1306  C6  CYT    37       3.239  45.905 -47.268  0.00  0.00           C
ATOM   1307  C2  CYT    37       2.802  47.159 -45.272  0.00  0.00           C
ATOM   1308  O2  CYT    37       3.161  47.492 -44.135  0.00  0.00           O
ATOM   1309  N3  CYT    37       1.656  47.622 -45.818  0.00  0.00           N
ATOM   1310  C4  CYT    37       1.305  47.242 -47.049  0.00  0.00           C
ATOM   1311  N4  CYT    37       0.165  47.715 -47.549  0.00  0.00           N
ATOM   1312  C5  CYT    37       2.108  46.355 -47.823  0.00  0.00           C
ATOM   1313  C2' CYT    37       4.679  44.438 -44.679  0.00  0.00           C
ATOM   1314  O2' CYT    37       4.266  44.687 -43.348  0.00  0.00           O
ATOM   1315  C3' CYT    37       6.105  43.894 -44.724  0.00  0.00           C
ATOM   1316  O3' CYT    37       6.870  44.298 -43.590  0.00  0.00           O
ATOM   1317  P   GUA    38       8.097  43.387 -43.086  0.00  0.00           P
ATOM   1318  O1P GUA    38       7.714  41.964 -43.275  0.00  0.00           O
ATOM   1319  O2P GUA    38       8.502  43.864 -41.739  0.00  0.00           O
ATOM   1320  O5' GUA    38       9.274  43.721 -44.107  0.00  0.00           O
ATOM   1321  C5' GUA    38       9.794  45.043 -44.217  0.00  0.00           C
ATOM   1322  C4' GUA    38      10.733  45.139 -45.399  0.00  0.00           C
ATOM   1323  O4' GUA    38      10.055  44.618 -46.574  0.00  0.00           O
ATOM   1324  C1' GUA    38      10.417  45.376 -47.712  0.00  0.00           C
ATOM   1325  N9  GUA    38       9.207  45.955 -48.287  0.00  0.00           N
ATOM   1326  C4  GUA    38       8.310  46.795 -47.667  0.00  0.00           C
ATOM   1327  N3  GUA    38       8.390  47.250 -46.400  0.00  0.00           N
ATOM   1328  C2  GUA    38       7.373  48.039 -46.094  0.00  0.00           C
ATOM   1329  N2  GUA    38       7.295  48.573 -44.874  0.00  0.00           N
ATOM   1330  N1  GUA    38       6.359  48.358 -46.962  0.00  0.00           N
ATOM   1331  C6  GUA    38       6.257  47.902 -48.270  0.00  0.00           C
ATOM   1332  O6  GUA    38       5.301  48.249 -48.970  0.00  0.00           O
ATOM   1333  C5  GUA    38       7.339  47.053 -48.614  0.00  0.00           C
ATOM   1334  N7  GUA    38       7.621  46.394 -49.802  0.00  0.00           N
ATOM   1335  C8  GUA    38       8.734  45.759 -49.560  0.00  0.00           C
ATOM   1336  C2' GUA    38      11.477  46.389 -47.277  0.00  0.00           C
ATOM   1337  O2' GUA    38      12.757  45.814 -47.463  0.00  0.00           O
ATOM   1338  C3' GUA    38      11.155  46.550 -45.795  0.00  0.00           C
ATOM   1339  O3' GUA    38      12.306  46.991 -45.072  0.00  0.00           O
ATOM   1340  P   CYT    39      12.137  47.827 -43.707  0.00  0.00           P
ATOM   1341  O1P CYT    39      11.090  47.184 -42.877  0.00  0.00           O
ATOM   1342  O2P CYT    39      13.495  48.030 -43.139  0.00  0.00           O
ATOM   1343  O5' CYT    39      11.571  49.244 -44.168  0.00  0.00           O
ATOM   1344  C5' CYT    39      12.282  50.448 -43.876  0.00  0.00           C
ATOM   1345  C4' CYT    39      11.373  51.642 -44.040  0.00  0.00           C
ATOM   1346  O4' CYT    39      10.976  51.740 -45.438  0.00  0.00           O
ATOM   1347  C1' CYT    39       9.568  51.779 -45.523  0.00  0.00           C
ATOM   1348  N1  CYT    39       9.155  51.165 -46.795  0.00  0.00           N
ATOM   1349  C6  CYT    39       9.911  50.188 -47.382  0.00  0.00           C
ATOM   1350  C2  CYT    39       7.974  51.599 -47.397  0.00  0.00           C
ATOM   1351  O2  CYT    39       7.310  52.486 -46.844  0.00  0.00           O
ATOM   1352  N3  CYT    39       7.583  51.046 -48.566  0.00  0.00           N
ATOM   1353  C4  CYT    39       8.327  50.094 -49.131  0.00  0.00           C
ATOM   1354  N4  CYT    39       7.904  49.575 -50.284  0.00  0.00           N
ATOM   1355  C5  CYT    39       9.538  49.631 -48.540  0.00  0.00           C
ATOM   1356  C2' CYT    39       9.068  51.064 -44.273  0.00  0.00           C
ATOM   1357  O2' CYT    39       7.756  51.506 -43.981  0.00  0.00           O
ATOM   1358  C3' CYT    39      10.071  51.568 -43.243  0.00  0.00           C
ATOM   1359  O3' CYT    39       9.707  52.844 -42.719  0.00  0.00           O
ATOM   1360  P   GUA    40      10.236  53.295 -41.267  0.00  0.00           P
ATOM   1361  O1P GUA    40      10.178  52.110 -40.373  0.00  0.00           O
ATOM   1362  O2P GUA    40       9.520  54.538 -40.883  0.00  0.00           O
ATOM   1363  O5' GUA    40      11.769  53.660 -41.507  0.00  0.00           O
ATOM   1364  C5' GUA    40      12.145  54.719 -42.387  0.00  0.00           C
ATOM   1365  C4' GUA    40      13.642  54.722 -42.588  0.00  0.00           C
ATOM   1366  O4' GUA    40      14.065  53.394 -43.004  0.00  0.00           O
ATOM   1367  C1' GUA    40      15.090  53.501 -43.976  0.00  0.00           C
ATOM   1368  N9  GUA    40      14.606  52.908 -45.220  0.00  0.00           N
ATOM   1369  C4  GUA    40      13.477  53.265 -45.921  0.00  0.00           C
ATOM   1370  N3  GUA    40      12.609  54.242 -45.585  0.00  0.00           N
ATOM   1371  C2  GUA    40      11.620  54.344 -46.455  0.00  0.00           C
ATOM   1372  N2  GUA    40      10.670  55.264 -46.269  0.00  0.00           N
ATOM   1373  N1  GUA    40      11.489  53.552 -47.570  0.00  0.00           N
ATOM   1374  C6  GUA    40      12.372  52.541 -47.935  0.00  0.00           C
ATOM   1375  O6  GUA    40      12.163  51.883 -48.958  0.00  0.00           O
ATOM   1376  C5  GUA    40      13.439  52.419 -47.008  0.00  0.00           C
ATOM   1377  N7  GUA    40      14.523  51.550 -46.995  0.00  0.00           N
ATOM   1378  C8  GUA    40      15.183  51.878 -45.919  0.00  0.00           C
ATOM   1379  C2' GUA    40      15.460  54.980 -44.089  0.00  0.00           C
ATOM   1380  O2' GUA    40      16.487  55.263 -43.156  0.00  0.00           O
ATOM   1381  C3' GUA    40      14.148  55.643 -43.690  0.00  0.00           C
ATOM   1382  O3' GUA    40      14.333  56.989 -43.233  0.00  0.00           O
CONECT  545  546  544
CONECT  568  567  569
CONECT  546  548  547  545  549
CONECT  588  589  587
CONECT  569  570  572  571  568
CONECT  611  612  610
CONECT  589  590  592  591  588
CONECT  631  632  630
CONECT  612  614  613  615  611
CONECT  654  655  653
CONECT  632  631  635  633  634
CONECT  674  675  673
CONECT  655  654  656  657  658
CONECT  697  698  696
CONECT  675  676  678  677  674
CONECT  717  716  718
CONECT  698  699  700  697  701
CONECT  740  741  739
CONECT  718  721  717  719  720
CONECT  760  761  759
CONECT  741  744  740  742  743
CONECT  783  782  784
CONECT  761  760  764  762  763
CONECT  803  802  804
CONECT  784  783  785  786  787
CONECT  826  827  825
CONECT  804  806  807  803  805
CONECT  846  845  847
CONECT  827  829  826  828  830
CONECT  869  870  868
CONECT  847  849  850  846  848
CONECT  889  888  890
CONECT  870  873  872  871  869
CONECT  912  913  911
CONECT  890  889  891  892  893
CONECT  932  931  933
CONECT  913  916  915  912  914
CONECT  948  967  947
CONECT  933  932  935  936  934
CONECT  967  966  948
CONECT  972  971  973
CONECT  995  994  996
CONECT  973  974  975  976  972
CONECT 1015 1014 1016
CONECT  996  998  997  999  995
CONECT 1038 1037 1039
CONECT 1016 1015 1019 1017 1018
CONECT 1058 1057 1059
CONECT 1039 1042 1040 1041 1038
CONECT 1081 1080 1082
CONECT 1059 1060 1058 1061 1062
CONECT 1101 1100 1102
CONECT 1082 1084 1085 1081 1083
CONECT 1124 1123 1125
CONECT 1102 1105 1101 1104 1103
CONECT 1144 1145 1143
CONECT 1125 1124 1126 1127 1128
CONECT 1167 1166 1168
CONECT 1145 1144 1148 1146 1147
CONECT 1187 1186 1188
CONECT 1168 1167 1170 1171 1169
CONECT 1210 1209 1211
CONECT 1188 1187 1189 1190 1191
CONECT 1230 1229 1231
CONECT 1211 1213 1214 1210 1212
CONECT 1253 1254 1252
CONECT 1231 1232 1230 1234 1233
CONECT 1273 1272 1274
CONECT 1254 1253 1255 1257 1256
CONECT 1296 1295 1297
CONECT 1274 1277 1273 1275 1276
CONECT 1316 1315 1317
CONECT 1297 1298 1299 1296 1300
CONECT 1339 1340 1338
CONECT 1317 1319 1320 1316 1318
CONECT 1359 1358 1360
CONECT 1340 1341 1342 1343 1339
CONECT 1360 1361 1363 1362 1359
END
