# Supplementary material for: Extensive Bioinformatics Analyses Reveal a Phylogenetically Conserved Winged Helix (WH) Domain (Zτ) of Topoisomerase IIα, Elucidating Its Very High Affinity for Left-Handed Z-DNA and Suggesting Novel Putative Functions
Source: Int J Mol Sci. 2023 Jun 27;24(13):10740. doi: 10.3390/ijms241310740 (PMC10341724; doi:10.3390/ijms241310740)
Supplement: Supplementary file 1 [file ijms-24-10740-s001.zip › Supplementary Material S5 - Molecular docking of Ztau and Zalpha to various nucleic acid structures/Ztau_BDNA.pdb]

REMARK Number:     1
REMARK Ligand:     lig_64107dd66f381.pdb
REMARK Contact:     6     0     0
REMARK Score:  -172.23
REMARK RMSD:    234.12
HELIX    1   1 PRO A  724  ARG A  736  1                                  13
HELIX    2   2 VAL A  744  MET A  754  1                                  11
HELIX    3   3 GLU A  761  ALA A  772  1                                  12
SHEET    1   1 1 LEU A 784  ILE A 787  0
SHEET    2   2 1 PHE A 807  LEU A 810  0
ATOM      1  N   LEU A 722      42.911  27.997 238.389  0.00  0.00           N
ATOM      2  CA  LEU A 722      43.618  26.862 238.977  0.00  0.00           C
ATOM      3  C   LEU A 722      42.727  25.628 239.110  0.00  0.00           C
ATOM      4  CB  LEU A 722      44.228  27.239 240.339  0.00  0.00           C
ATOM      5  O   LEU A 722      41.518  25.697 239.354  0.00  0.00           O
ATOM      6  CG  LEU A 722      45.125  28.487 240.332  0.00  0.00           C
ATOM      7  CD1 LEU A 722      45.601  28.769 241.752  0.00  0.00           C
ATOM      8  CD2 LEU A 722      46.354  28.342 239.428  0.00  0.00           C
ATOM      9  N   LYS A 723      43.381  24.473 239.015  0.00  0.00           N
ATOM     10  CA  LYS A 723      42.870  23.166 239.435  0.00  0.00           C
ATOM     11  C   LYS A 723      43.264  22.914 240.903  0.00  0.00           C
ATOM     12  CB  LYS A 723      43.416  22.079 238.495  0.00  0.00           C
ATOM     13  O   LYS A 723      44.297  23.439 241.335  0.00  0.00           O
ATOM     14  CG  LYS A 723      43.200  22.424 237.010  0.00  0.00           C
ATOM     15  CD  LYS A 723      43.691  21.299 236.100  0.00  0.00           C
ATOM     16  CE  LYS A 723      43.789  21.818 234.667  0.00  0.00           C
ATOM     17  NZ  LYS A 723      43.884  20.698 233.709  0.00  0.00           N
ATOM     18  N   PRO A 724      42.542  22.074 241.670  0.00  0.00           N
ATOM     19  CA  PRO A 724      42.808  21.844 243.097  0.00  0.00           C
ATOM     20  C   PRO A 724      44.273  21.508 243.430  0.00  0.00           C
ATOM     21  CB  PRO A 724      41.856  20.714 243.504  0.00  0.00           C
ATOM     22  O   PRO A 724      44.846  22.090 244.346  0.00  0.00           O
ATOM     23  CG  PRO A 724      40.662  20.920 242.573  0.00  0.00           C
ATOM     24  CD  PRO A 724      41.314  21.401 241.277  0.00  0.00           C
ATOM     25  N   GLY A 725      44.936  20.662 242.631  0.00  0.00           N
ATOM     26  CA  GLY A 725      46.359  20.341 242.824  0.00  0.00           C
ATOM     27  C   GLY A 725      47.296  21.553 242.716  0.00  0.00           C
ATOM     28  O   GLY A 725      48.236  21.677 243.497  0.00  0.00           O
ATOM     29  N   GLN A 726      47.022  22.492 241.803  0.00  0.00           N
ATOM     30  CA  GLN A 726      47.789  23.741 241.687  0.00  0.00           C
ATOM     31  C   GLN A 726      47.502  24.675 242.872  0.00  0.00           C
ATOM     32  CB  GLN A 726      47.438  24.454 240.370  0.00  0.00           C
ATOM     33  O   GLN A 726      48.411  25.321 243.395  0.00  0.00           O
ATOM     34  CG  GLN A 726      47.839  23.678 239.105  0.00  0.00           C
ATOM     35  CD  GLN A 726      47.192  24.273 237.860  0.00  0.00           C
ATOM     36  NE2 GLN A 726      47.945  24.641 236.847  0.00  0.00           N
ATOM     37  OE1 GLN A 726      45.983  24.409 237.777  0.00  0.00           O
ATOM     38  N   ARG A 727      46.246  24.711 243.332  0.00  0.00           N
ATOM     39  CA  ARG A 727      45.808  25.518 244.476  0.00  0.00           C
ATOM     40  C   ARG A 727      46.449  25.057 245.788  0.00  0.00           C
ATOM     41  CB  ARG A 727      44.273  25.492 244.521  0.00  0.00           C
ATOM     42  O   ARG A 727      46.967  25.892 246.525  0.00  0.00           O
ATOM     43  CG  ARG A 727      43.725  26.654 245.358  0.00  0.00           C
ATOM     44  CD  ARG A 727      42.198  26.714 245.329  0.00  0.00           C
ATOM     45  NE  ARG A 727      41.715  26.989 243.965  0.00  0.00           N
ATOM     46  NH1 ARG A 727      40.353  25.177 243.629  0.00  0.00           N
ATOM     47  NH2 ARG A 727      40.696  26.652 241.985  0.00  0.00           N
ATOM     48  CZ  ARG A 727      40.919  26.269 243.207  0.00  0.00           C
ATOM     49  N   LYS A 728      46.525  23.741 246.022  0.00  0.00           N
ATOM     50  CA  LYS A 728      47.249  23.107 247.143  0.00  0.00           C
ATOM     51  C   LYS A 728      48.744  23.444 247.159  0.00  0.00           C
ATOM     52  CB  LYS A 728      47.020  21.584 247.083  0.00  0.00           C
ATOM     53  O   LYS A 728      49.303  23.745 248.219  0.00  0.00           O
ATOM     54  CG  LYS A 728      45.625  21.222 247.616  0.00  0.00           C
ATOM     55  CD  LYS A 728      45.353  19.713 247.609  0.00  0.00           C
ATOM     56  CE  LYS A 728      43.920  19.316 248.016  0.00  0.00           C
ATOM     57  NZ  LYS A 728      43.580  19.677 249.410  0.00  0.00           N
ATOM     58  N   VAL A 729      49.388  23.481 245.986  0.00  0.00           N
ATOM     59  CA  VAL A 729      50.786  23.929 245.840  0.00  0.00           C
ATOM     60  C   VAL A 729      50.950  25.393 246.266  0.00  0.00           C
ATOM     61  CB  VAL A 729      51.318  23.676 244.413  0.00  0.00           C
ATOM     62  O   VAL A 729      51.823  25.685 247.086  0.00  0.00           O
ATOM     63  CG1 VAL A 729      52.682  24.331 244.159  0.00  0.00           C
ATOM     64  CG2 VAL A 729      51.489  22.174 244.150  0.00  0.00           C
ATOM     65  N   LEU A 730      50.106  26.310 245.775  0.00  0.00           N
ATOM     66  CA  LEU A 730      50.180  27.728 246.158  0.00  0.00           C
ATOM     67  C   LEU A 730      49.867  27.955 247.638  0.00  0.00           C
ATOM     68  CB  LEU A 730      49.230  28.585 245.312  0.00  0.00           C
ATOM     69  O   LEU A 730      50.624  28.657 248.304  0.00  0.00           O
ATOM     70  CG  LEU A 730      49.581  28.694 243.822  0.00  0.00           C
ATOM     71  CD1 LEU A 730      48.589  29.659 243.184  0.00  0.00           C
ATOM     72  CD2 LEU A 730      50.997  29.216 243.558  0.00  0.00           C
ATOM     73  N   PHE A 731      48.817  27.321 248.166  0.00  0.00           N
ATOM     74  CA  PHE A 731      48.458  27.380 249.583  0.00  0.00           C
ATOM     75  C   PHE A 731      49.642  27.001 250.477  0.00  0.00           C
ATOM     76  CB  PHE A 731      47.261  26.453 249.836  0.00  0.00           C
ATOM     77  O   PHE A 731      50.003  27.751 251.380  0.00  0.00           O
ATOM     78  CG  PHE A 731      46.966  26.235 251.305  0.00  0.00           C
ATOM     79  CD1 PHE A 731      47.297  25.011 251.919  0.00  0.00           C
ATOM     80  CD2 PHE A 731      46.378  27.261 252.065  0.00  0.00           C
ATOM     81  CE1 PHE A 731      47.012  24.812 253.279  0.00  0.00           C
ATOM     82  CE2 PHE A 731      46.103  27.064 253.428  0.00  0.00           C
ATOM     83  CZ  PHE A 731      46.410  25.834 254.031  0.00  0.00           C
ATOM     84  N   THR A 732      50.322  25.897 250.162  0.00  0.00           N
ATOM     85  CA  THR A 732      51.520  25.462 250.892  0.00  0.00           C
ATOM     86  C   THR A 732      52.665  26.472 250.766  0.00  0.00           C
ATOM     87  CB  THR A 732      51.975  24.093 250.383  0.00  0.00           C
ATOM     88  O   THR A 732      53.324  26.785 251.757  0.00  0.00           O
ATOM     89  CG2 THR A 732      53.127  23.516 251.206  0.00  0.00           C
ATOM     90  OG1 THR A 732      50.902  23.183 250.458  0.00  0.00           O
ATOM     91  N   CYS A 733      52.890  27.048 249.579  0.00  0.00           N
ATOM     92  CA  CYS A 733      53.908  28.084 249.382  0.00  0.00           C
ATOM     93  C   CYS A 733      53.605  29.365 250.180  0.00  0.00           C
ATOM     94  CB  CYS A 733      54.052  28.393 247.886  0.00  0.00           C
ATOM     95  O   CYS A 733      54.519  29.959 250.754  0.00  0.00           O
ATOM     96  SG  CYS A 733      54.716  26.957 246.998  0.00  0.00           S
ATOM     97  N   PHE A 734      52.337  29.779 250.260  0.00  0.00           N
ATOM     98  CA  PHE A 734      51.902  30.932 251.051  0.00  0.00           C
ATOM     99  C   PHE A 734      51.980  30.655 252.564  0.00  0.00           C
ATOM    100  CB  PHE A 734      50.482  31.354 250.633  0.00  0.00           C
ATOM    101  O   PHE A 734      52.499  31.496 253.294  0.00  0.00           O
ATOM    102  CG  PHE A 734      50.256  31.769 249.181  0.00  0.00           C
ATOM    103  CD1 PHE A 734      51.270  32.357 248.396  0.00  0.00           C
ATOM    104  CD2 PHE A 734      48.973  31.605 248.622  0.00  0.00           C
ATOM    105  CE1 PHE A 734      50.997  32.773 247.078  0.00  0.00           C
ATOM    106  CE2 PHE A 734      48.702  32.013 247.305  0.00  0.00           C
ATOM    107  CZ  PHE A 734      49.716  32.596 246.531  0.00  0.00           C
ATOM    108  N   LYS A 735      51.545  29.467 253.017  0.00  0.00           N
ATOM    109  CA  LYS A 735      51.591  28.993 254.417  0.00  0.00           C
ATOM    110  C   LYS A 735      53.029  28.876 254.935  0.00  0.00           C
ATOM    111  CB  LYS A 735      50.802  27.664 254.492  0.00  0.00           C
ATOM    112  O   LYS A 735      53.305  29.286 256.057  0.00  0.00           O
ATOM    113  CG  LYS A 735      50.606  27.026 255.887  0.00  0.00           C
ATOM    114  CD  LYS A 735      49.618  25.839 255.778  0.00  0.00           C
ATOM    115  CE  LYS A 735      49.395  25.033 257.074  0.00  0.00           C
ATOM    116  NZ  LYS A 735      48.388  23.935 256.898  0.00  0.00           N
ATOM    117  N   ARG A 736      53.966  28.392 254.106  0.00  0.00           N
ATOM    118  CA  ARG A 736      55.407  28.339 254.431  0.00  0.00           C
ATOM    119  C   ARG A 736      56.102  29.702 254.351  0.00  0.00           C
ATOM    120  CB  ARG A 736      56.125  27.343 253.508  0.00  0.00           C
ATOM    121  O   ARG A 736      57.010  29.961 255.133  0.00  0.00           O
ATOM    122  CG  ARG A 736      55.766  25.875 253.801  0.00  0.00           C
ATOM    123  CD  ARG A 736      56.529  24.916 252.874  0.00  0.00           C
ATOM    124  NE  ARG A 736      57.988  25.019 253.091  0.00  0.00           N
ATOM    125  NH1 ARG A 736      58.444  22.889 253.868  0.00  0.00           N
ATOM    126  NH2 ARG A 736      59.980  24.503 253.997  0.00  0.00           N
ATOM    127  CZ  ARG A 736      58.786  24.128 253.645  0.00  0.00           C
ATOM    128  N   ASN A 737      55.735  30.539 253.376  0.00  0.00           N
ATOM    129  CA  ASN A 737      56.329  31.859 253.107  0.00  0.00           C
ATOM    130  C   ASN A 737      57.878  31.862 252.956  0.00  0.00           C
ATOM    131  CB  ASN A 737      55.782  32.850 254.155  0.00  0.00           C
ATOM    132  O   ASN A 737      58.523  32.902 253.126  0.00  0.00           O
ATOM    133  CG  ASN A 737      55.938  34.324 253.814  0.00  0.00           C
ATOM    134  ND2 ASN A 737      55.802  35.175 254.803  0.00  0.00           N
ATOM    135  OD1 ASN A 737      56.137  34.752 252.683  0.00  0.00           O
ATOM    136  N   ASP A 738      58.486  30.712 252.628  0.00  0.00           N
ATOM    137  CA  ASP A 738      59.941  30.545 252.504  0.00  0.00           C
ATOM    138  C   ASP A 738      60.513  31.496 251.433  0.00  0.00           C
ATOM    139  CB  ASP A 738      60.317  29.077 252.185  0.00  0.00           C
ATOM    140  O   ASP A 738      60.034  31.560 250.301  0.00  0.00           O
ATOM    141  CG  ASP A 738      60.995  28.312 253.338  0.00  0.00           C
ATOM    142  OD1 ASP A 738      62.029  28.805 253.874  0.00  0.00           O
ATOM    143  OD2 ASP A 738      60.517  27.189 253.638  0.00  0.00           O
ATOM    144  N   LYS A 739      61.577  32.226 251.786  0.00  0.00           N
ATOM    145  CA  LYS A 739      62.330  33.116 250.872  0.00  0.00           C
ATOM    146  C   LYS A 739      63.592  32.458 250.308  0.00  0.00           C
ATOM    147  CB  LYS A 739      62.621  34.477 251.540  0.00  0.00           C
ATOM    148  O   LYS A 739      64.519  33.143 249.889  0.00  0.00           O
ATOM    149  CG  LYS A 739      61.387  35.185 252.122  0.00  0.00           C
ATOM    150  CD  LYS A 739      60.278  35.410 251.084  0.00  0.00           C
ATOM    151  CE  LYS A 739      59.028  35.937 251.782  0.00  0.00           C
ATOM    152  NZ  LYS A 739      57.851  35.840 250.892  0.00  0.00           N
ATOM    153  N   ARG A 740      63.648  31.128 250.365  0.00  0.00           N
ATOM    154  CA  ARG A 740      64.760  30.291 249.907  0.00  0.00           C
ATOM    155  C   ARG A 740      64.237  29.282 248.898  0.00  0.00           C
ATOM    156  CB  ARG A 740      65.406  29.560 251.093  0.00  0.00           C
ATOM    157  O   ARG A 740      63.081  28.873 248.972  0.00  0.00           O
ATOM    158  CG  ARG A 740      66.121  30.512 252.066  0.00  0.00           C
ATOM    159  CD  ARG A 740      66.546  29.783 253.346  0.00  0.00           C
ATOM    160  NE  ARG A 740      65.363  29.335 254.107  0.00  0.00           N
ATOM    161  NH1 ARG A 740      66.372  28.709 256.073  0.00  0.00           N
ATOM    162  NH2 ARG A 740      64.141  28.534 255.807  0.00  0.00           N
ATOM    163  CZ  ARG A 740      65.307  28.862 255.332  0.00  0.00           C
ATOM    164  N   GLU A 741      65.116  28.866 248.002  0.00  0.00           N
ATOM    165  CA  GLU A 741      64.866  27.750 247.098  0.00  0.00           C
ATOM    166  C   GLU A 741      64.660  26.432 247.870  0.00  0.00           C
ATOM    167  CB  GLU A 741      66.005  27.688 246.068  0.00  0.00           C
ATOM    168  O   GLU A 741      65.325  26.157 248.871  0.00  0.00           O
ATOM    169  CG  GLU A 741      67.373  27.338 246.684  0.00  0.00           C
ATOM    170  CD  GLU A 741      68.548  27.435 245.699  0.00  0.00           C
ATOM    171  OE1 GLU A 741      69.596  26.825 246.014  0.00  0.00           O
ATOM    172  OE2 GLU A 741      68.419  28.151 244.684  0.00  0.00           O
ATOM    173  N   VAL A 742      63.726  25.608 247.397  0.00  0.00           N
ATOM    174  CA  VAL A 742      63.395  24.285 247.941  0.00  0.00           C
ATOM    175  C   VAL A 742      63.346  23.269 246.803  0.00  0.00           C
ATOM    176  CB  VAL A 742      62.084  24.339 248.759  0.00  0.00           C
ATOM    177  O   VAL A 742      62.912  23.593 245.698  0.00  0.00           O
ATOM    178  CG1 VAL A 742      60.864  24.812 247.957  0.00  0.00           C
ATOM    179  CG2 VAL A 742      61.751  22.986 249.400  0.00  0.00           C
ATOM    180  N   LYS A 743      63.796  22.030 247.029  0.00  0.00           N
ATOM    181  CA  LYS A 743      63.723  20.988 245.993  0.00  0.00           C
ATOM    182  C   LYS A 743      62.275  20.659 245.656  0.00  0.00           C
ATOM    183  CB  LYS A 743      64.448  19.715 246.426  0.00  0.00           C
ATOM    184  O   LYS A 743      61.462  20.524 246.568  0.00  0.00           O
ATOM    185  CG  LYS A 743      65.951  19.957 246.557  0.00  0.00           C
ATOM    186  CD  LYS A 743      66.665  18.635 246.832  0.00  0.00           C
ATOM    187  CE  LYS A 743      68.163  18.831 246.607  0.00  0.00           C
ATOM    188  NZ  LYS A 743      68.817  17.545 246.283  0.00  0.00           N
ATOM    189  N   VAL A 744      61.971  20.416 244.381  0.00  0.00           N
ATOM    190  CA  VAL A 744      60.603  20.074 243.939  0.00  0.00           C
ATOM    191  C   VAL A 744      60.051  18.857 244.692  0.00  0.00           C
ATOM    192  CB  VAL A 744      60.557  19.867 242.414  0.00  0.00           C
ATOM    193  O   VAL A 744      58.918  18.901 245.157  0.00  0.00           O
ATOM    194  CG1 VAL A 744      59.200  19.342 241.926  0.00  0.00           C
ATOM    195  CG2 VAL A 744      60.837  21.196 241.701  0.00  0.00           C
ATOM    196  N   ALA A 745      60.860  17.815 244.913  0.00  0.00           N
ATOM    197  CA  ALA A 745      60.451  16.653 245.708  0.00  0.00           C
ATOM    198  C   ALA A 745      60.164  16.982 247.191  0.00  0.00           C
ATOM    199  CB  ALA A 745      61.536  15.576 245.581  0.00  0.00           C
ATOM    200  O   ALA A 745      59.256  16.408 247.781  0.00  0.00           O
ATOM    201  N   GLN A 746      60.901  17.921 247.798  0.00  0.00           N
ATOM    202  CA  GLN A 746      60.665  18.345 249.189  0.00  0.00           C
ATOM    203  C   GLN A 746      59.423  19.237 249.306  0.00  0.00           C
ATOM    204  CB  GLN A 746      61.896  19.087 249.734  0.00  0.00           C
ATOM    205  O   GLN A 746      58.692  19.153 250.294  0.00  0.00           O
ATOM    206  CG  GLN A 746      63.105  18.164 249.929  0.00  0.00           C
ATOM    207  CD  GLN A 746      64.340  18.932 250.391  0.00  0.00           C
ATOM    208  NE2 GLN A 746      64.993  18.507 251.449  0.00  0.00           N
ATOM    209  OE1 GLN A 746      64.765  19.910 249.795  0.00  0.00           O
ATOM    210  N   LEU A 747      59.166  20.071 248.294  0.00  0.00           N
ATOM    211  CA  LEU A 747      57.937  20.851 248.208  0.00  0.00           C
ATOM    212  C   LEU A 747      56.723  19.940 247.984  0.00  0.00           C
ATOM    213  CB  LEU A 747      58.086  21.931 247.123  0.00  0.00           C
ATOM    214  O   LEU A 747      55.723  20.135 248.658  0.00  0.00           O
ATOM    215  CG  LEU A 747      56.862  22.863 246.992  0.00  0.00           C
ATOM    216  CD1 LEU A 747      56.536  23.608 248.290  0.00  0.00           C
ATOM    217  CD2 LEU A 747      57.134  23.904 245.906  0.00  0.00           C
ATOM    218  N   ALA A 748      56.816  18.918 247.126  0.00  0.00           N
ATOM    219  CA  ALA A 748      55.732  17.958 246.903  0.00  0.00           C
ATOM    220  C   ALA A 748      55.305  17.243 248.198  0.00  0.00           C
ATOM    221  CB  ALA A 748      56.157  16.969 245.812  0.00  0.00           C
ATOM    222  O   ALA A 748      54.123  17.277 248.532  0.00  0.00           O
ATOM    223  N   GLY A 749      56.255  16.706 248.975  0.00  0.00           N
ATOM    224  CA  GLY A 749      55.955  16.121 250.290  0.00  0.00           C
ATOM    225  C   GLY A 749      55.387  17.137 251.290  0.00  0.00           C
ATOM    226  O   GLY A 749      54.424  16.839 251.990  0.00  0.00           O
ATOM    227  N   SER A 750      55.891  18.381 251.287  0.00  0.00           N
ATOM    228  CA  SER A 750      55.322  19.468 252.111  0.00  0.00           C
ATOM    229  C   SER A 750      53.878  19.805 251.722  0.00  0.00           C
ATOM    230  CB  SER A 750      56.113  20.773 251.974  0.00  0.00           C
ATOM    231  O   SER A 750      53.083  20.171 252.579  0.00  0.00           O
ATOM    232  OG  SER A 750      57.490  20.642 252.274  0.00  0.00           O
ATOM    233  N   VAL A 751      53.532  19.723 250.434  0.00  0.00           N
ATOM    234  CA  VAL A 751      52.163  19.951 249.947  0.00  0.00           C
ATOM    235  C   VAL A 751      51.264  18.786 250.349  0.00  0.00           C
ATOM    236  CB  VAL A 751      52.142  20.190 248.422  0.00  0.00           C
ATOM    237  O   VAL A 751      50.138  19.022 250.785  0.00  0.00           O
ATOM    238  CG1 VAL A 751      50.715  20.294 247.867  0.00  0.00           C
ATOM    239  CG2 VAL A 751      52.849  21.492 248.024  0.00  0.00           C
ATOM    240  N   ALA A 752      51.756  17.548 250.264  0.00  0.00           N
ATOM    241  CA  ALA A 752      51.011  16.373 250.702  0.00  0.00           C
ATOM    242  C   ALA A 752      50.662  16.425 252.197  0.00  0.00           C
ATOM    243  CB  ALA A 752      51.784  15.110 250.305  0.00  0.00           C
ATOM    244  O   ALA A 752      49.501  16.234 252.554  0.00  0.00           O
ATOM    245  N   GLU A 753      51.641  16.784 253.033  0.00  0.00           N
ATOM    246  CA  GLU A 753      51.488  17.023 254.470  0.00  0.00           C
ATOM    247  C   GLU A 753      50.544  18.200 254.771  0.00  0.00           C
ATOM    248  CB  GLU A 753      52.898  17.266 255.045  0.00  0.00           C
ATOM    249  O   GLU A 753      49.522  18.027 255.427  0.00  0.00           O
ATOM    250  CG  GLU A 753      52.946  17.610 256.542  0.00  0.00           C
ATOM    251  CD  GLU A 753      54.381  17.919 257.006  0.00  0.00           C
ATOM    252  OE1 GLU A 753      54.772  17.418 258.083  0.00  0.00           O
ATOM    253  OE2 GLU A 753      55.085  18.678 256.292  0.00  0.00           O
ATOM    254  N   MET A 754      50.861  19.409 254.293  0.00  0.00           N
ATOM    255  CA  MET A 754      50.230  20.642 254.786  0.00  0.00           C
ATOM    256  C   MET A 754      48.848  20.943 254.198  0.00  0.00           C
ATOM    257  CB  MET A 754      51.148  21.849 254.542  0.00  0.00           C
ATOM    258  O   MET A 754      48.213  21.893 254.672  0.00  0.00           O
ATOM    259  CG  MET A 754      52.440  21.773 255.353  0.00  0.00           C
ATOM    260  SD  MET A 754      53.476  23.256 255.214  0.00  0.00           S
ATOM    261  CE  MET A 754      54.812  22.699 256.303  0.00  0.00           C
ATOM    262  N   SER A 755      48.426  20.212 253.159  0.00  0.00           N
ATOM    263  CA  SER A 755      47.172  20.438 252.424  0.00  0.00           C
ATOM    264  C   SER A 755      46.312  19.181 252.230  0.00  0.00           C
ATOM    265  CB  SER A 755      47.443  21.143 251.085  0.00  0.00           C
ATOM    266  O   SER A 755      45.394  19.212 251.412  0.00  0.00           O
ATOM    267  OG  SER A 755      47.952  20.272 250.093  0.00  0.00           O
ATOM    268  N   SER A 756      46.594  18.088 252.951  0.00  0.00           N
ATOM    269  CA  SER A 756      45.849  16.820 252.868  0.00  0.00           C
ATOM    270  C   SER A 756      45.690  16.340 251.410  0.00  0.00           C
ATOM    271  CB  SER A 756      44.500  16.927 253.614  0.00  0.00           C
ATOM    272  O   SER A 756      44.594  16.349 250.849  0.00  0.00           O
ATOM    273  OG  SER A 756      44.670  17.421 254.935  0.00  0.00           O
ATOM    274  N   TYR A 757      46.792  15.986 250.733  0.00  0.00           N
ATOM    275  CA  TYR A 757      46.735  15.494 249.343  0.00  0.00           C
ATOM    276  C   TYR A 757      46.773  13.963 249.277  0.00  0.00           C
ATOM    277  CB  TYR A 757      47.837  16.120 248.485  0.00  0.00           C
ATOM    278  O   TYR A 757      47.806  13.346 249.525  0.00  0.00           O
ATOM    279  CG  TYR A 757      47.713  15.838 247.000  0.00  0.00           C
ATOM    280  CD1 TYR A 757      48.524  14.858 246.401  0.00  0.00           C
ATOM    281  CD2 TYR A 757      46.812  16.573 246.211  0.00  0.00           C
ATOM    282  CE1 TYR A 757      48.479  14.658 245.009  0.00  0.00           C
ATOM    283  CE2 TYR A 757      46.760  16.381 244.817  0.00  0.00           C
ATOM    284  OH  TYR A 757      47.586  15.247 242.863  0.00  0.00           O
ATOM    285  CZ  TYR A 757      47.611  15.430 244.212  0.00  0.00           C
ATOM    286  N   HIS A 758      45.654  13.354 248.882  0.00  0.00           N
ATOM    287  CA  HIS A 758      45.442  11.894 248.941  0.00  0.00           C
ATOM    288  C   HIS A 758      45.899  11.120 247.697  0.00  0.00           C
ATOM    289  CB  HIS A 758      43.971  11.602 249.285  0.00  0.00           C
ATOM    290  O   HIS A 758      45.673   9.918 247.611  0.00  0.00           O
ATOM    291  CG  HIS A 758      43.547  12.344 250.523  0.00  0.00           C
ATOM    292  CD2 HIS A 758      42.895  13.537 250.526  0.00  0.00           C
ATOM    293  ND1 HIS A 758      44.021  12.084 251.807  0.00  0.00           N
ATOM    294  CE1 HIS A 758      43.691  13.150 252.551  0.00  0.00           C
ATOM    295  NE2 HIS A 758      43.006  14.032 251.801  0.00  0.00           N
ATOM    296  N   HIS A 759      46.530  11.780 246.723  0.00  0.00           N
ATOM    297  CA  HIS A 759      47.054  11.125 245.518  0.00  0.00           C
ATOM    298  C   HIS A 759      48.591  11.089 245.529  0.00  0.00           C
ATOM    299  CB  HIS A 759      46.490  11.775 244.242  0.00  0.00           C
ATOM    300  O   HIS A 759      49.246  11.805 246.285  0.00  0.00           O
ATOM    301  CG  HIS A 759      45.018  12.111 244.286  0.00  0.00           C
ATOM    302  CD2 HIS A 759      44.469  13.339 244.029  0.00  0.00           C
ATOM    303  ND1 HIS A 759      43.976  11.263 244.592  0.00  0.00           N
ATOM    304  CE1 HIS A 759      42.834  11.965 244.521  0.00  0.00           C
ATOM    305  NE2 HIS A 759      43.084  13.240 244.167  0.00  0.00           N
ATOM    306  N   GLY A 760      49.195  10.262 244.672  0.00  0.00           N
ATOM    307  CA  GLY A 760      50.650  10.081 244.646  0.00  0.00           C
ATOM    308  C   GLY A 760      51.430  11.376 244.380  0.00  0.00           C
ATOM    309  O   GLY A 760      51.128  12.114 243.440  0.00  0.00           O
ATOM    310  N   GLU A 761      52.494  11.611 245.159  0.00  0.00           N
ATOM    311  CA  GLU A 761      53.330  12.823 245.085  0.00  0.00           C
ATOM    312  C   GLU A 761      53.891  13.111 243.683  0.00  0.00           C
ATOM    313  CB  GLU A 761      54.546  12.702 246.010  0.00  0.00           C
ATOM    314  O   GLU A 761      54.152  14.266 243.358  0.00  0.00           O
ATOM    315  CG  GLU A 761      54.262  12.536 247.508  0.00  0.00           C
ATOM    316  CD  GLU A 761      55.574  12.562 248.318  0.00  0.00           C
ATOM    317  OE1 GLU A 761      55.505  12.866 249.526  0.00  0.00           O
ATOM    318  OE2 GLU A 761      56.648  12.304 247.719  0.00  0.00           O
ATOM    319  N   MET A 762      54.051  12.094 242.827  0.00  0.00           N
ATOM    320  CA  MET A 762      54.498  12.254 241.435  0.00  0.00           C
ATOM    321  C   MET A 762      53.632  13.272 240.667  0.00  0.00           C
ATOM    322  CB  MET A 762      54.459  10.881 240.742  0.00  0.00           C
ATOM    323  O   MET A 762      54.155  14.107 239.926  0.00  0.00           O
ATOM    324  CG  MET A 762      55.277  10.863 239.445  0.00  0.00           C
ATOM    325  SD  MET A 762      57.078  10.832 239.684  0.00  0.00           S
ATOM    326  CE  MET A 762      57.311   9.077 240.083  0.00  0.00           C
ATOM    327  N   SER A 763      52.316  13.264 240.905  0.00  0.00           N
ATOM    328  CA  SER A 763      51.367  14.216 240.316  0.00  0.00           C
ATOM    329  C   SER A 763      51.577  15.640 240.843  0.00  0.00           C
ATOM    330  CB  SER A 763      49.933  13.758 240.598  0.00  0.00           C
ATOM    331  O   SER A 763      51.486  16.598 240.074  0.00  0.00           O
ATOM    332  OG  SER A 763      49.718  12.478 240.035  0.00  0.00           O
ATOM    333  N   LEU A 764      51.930  15.801 242.126  0.00  0.00           N
ATOM    334  CA  LEU A 764      52.330  17.097 242.689  0.00  0.00           C
ATOM    335  C   LEU A 764      53.668  17.571 242.123  0.00  0.00           C
ATOM    336  CB  LEU A 764      52.418  17.038 244.225  0.00  0.00           C
ATOM    337  O   LEU A 764      53.784  18.740 241.773  0.00  0.00           O
ATOM    338  CG  LEU A 764      51.065  17.006 244.945  0.00  0.00           C
ATOM    339  CD1 LEU A 764      51.315  16.789 246.436  0.00  0.00           C
ATOM    340  CD2 LEU A 764      50.281  18.308 244.756  0.00  0.00           C
ATOM    341  N   MET A 765      54.658  16.687 241.979  0.00  0.00           N
ATOM    342  CA  MET A 765      55.962  17.037 241.407  0.00  0.00           C
ATOM    343  C   MET A 765      55.817  17.568 239.974  0.00  0.00           C
ATOM    344  CB  MET A 765      56.920  15.837 241.461  0.00  0.00           C
ATOM    345  O   MET A 765      56.362  18.627 239.666  0.00  0.00           O
ATOM    346  CG  MET A 765      57.300  15.447 242.895  0.00  0.00           C
ATOM    347  SD  MET A 765      58.444  14.044 243.028  0.00  0.00           S
ATOM    348  CE  MET A 765      58.078  13.505 244.724  0.00  0.00           C
ATOM    349  N   MET A 766      55.012  16.910 239.130  0.00  0.00           N
ATOM    350  CA  MET A 766      54.696  17.419 237.787  0.00  0.00           C
ATOM    351  C   MET A 766      53.853  18.701 237.820  0.00  0.00           C
ATOM    352  CB  MET A 766      54.003  16.338 236.945  0.00  0.00           C
ATOM    353  O   MET A 766      54.083  19.601 237.017  0.00  0.00           O
ATOM    354  CG  MET A 766      54.936  15.173 236.584  0.00  0.00           C
ATOM    355  SD  MET A 766      56.526  15.609 235.814  0.00  0.00           S
ATOM    356  CE  MET A 766      55.998  16.594 234.382  0.00  0.00           C
ATOM    357  N   THR A 767      52.928  18.845 238.774  0.00  0.00           N
ATOM    358  CA  THR A 767      52.158  20.092 238.953  0.00  0.00           C
ATOM    359  C   THR A 767      53.068  21.274 239.310  0.00  0.00           C
ATOM    360  CB  THR A 767      51.064  19.918 240.018  0.00  0.00           C
ATOM    361  O   THR A 767      52.916  22.358 238.752  0.00  0.00           O
ATOM    362  CG2 THR A 767      50.208  21.169 240.201  0.00  0.00           C
ATOM    363  OG1 THR A 767      50.167  18.904 239.628  0.00  0.00           O
ATOM    364  N   ILE A 768      54.049  21.063 240.193  0.00  0.00           N
ATOM    365  CA  ILE A 768      55.053  22.061 240.587  0.00  0.00           C
ATOM    366  C   ILE A 768      55.955  22.425 239.398  0.00  0.00           C
ATOM    367  CB  ILE A 768      55.863  21.536 241.797  0.00  0.00           C
ATOM    368  O   ILE A 768      56.192  23.608 239.167  0.00  0.00           O
ATOM    369  CG1 ILE A 768      54.984  21.469 243.068  0.00  0.00           C
ATOM    370  CG2 ILE A 768      57.091  22.420 242.080  0.00  0.00           C
ATOM    371  CD1 ILE A 768      55.539  20.535 244.152  0.00  0.00           C
ATOM    372  N   ILE A 769      56.418  21.438 238.619  0.00  0.00           N
ATOM    373  CA  ILE A 769      57.214  21.675 237.402  0.00  0.00           C
ATOM    374  C   ILE A 769      56.426  22.533 236.405  0.00  0.00           C
ATOM    375  CB  ILE A 769      57.691  20.334 236.791  0.00  0.00           C
ATOM    376  O   ILE A 769      56.911  23.580 235.975  0.00  0.00           O
ATOM    377  CG1 ILE A 769      58.805  19.736 237.678  0.00  0.00           C
ATOM    378  CG2 ILE A 769      58.211  20.498 235.350  0.00  0.00           C
ATOM    379  CD1 ILE A 769      59.083  18.254 237.404  0.00  0.00           C
ATOM    380  N   ASN A 770      55.184  22.150 236.105  0.00  0.00           N
ATOM    381  CA  ASN A 770      54.342  22.857 235.139  0.00  0.00           C
ATOM    382  C   ASN A 770      53.974  24.283 235.599  0.00  0.00           C
ATOM    383  CB  ASN A 770      53.090  22.007 234.862  0.00  0.00           C
ATOM    384  O   ASN A 770      53.791  25.155 234.757  0.00  0.00           O
ATOM    385  CG  ASN A 770      53.373  20.684 234.158  0.00  0.00           C
ATOM    386  ND2 ASN A 770      52.352  19.891 233.930  0.00  0.00           N
ATOM    387  OD1 ASN A 770      54.481  20.330 233.798  0.00  0.00           O
ATOM    388  N   LEU A 771      53.907  24.558 236.909  0.00  0.00           N
ATOM    389  CA  LEU A 771      53.715  25.913 237.464  0.00  0.00           C
ATOM    390  C   LEU A 771      54.977  26.800 237.418  0.00  0.00           C
ATOM    391  CB  LEU A 771      53.214  25.793 238.918  0.00  0.00           C
ATOM    392  O   LEU A 771      54.875  28.012 237.633  0.00  0.00           O
ATOM    393  CG  LEU A 771      51.729  25.427 239.075  0.00  0.00           C
ATOM    394  CD1 LEU A 771      51.445  25.146 240.552  0.00  0.00           C
ATOM    395  CD2 LEU A 771      50.801  26.560 238.625  0.00  0.00           C
ATOM    396  N   ALA A 772      56.150  26.208 237.167  0.00  0.00           N
ATOM    397  CA  ALA A 772      57.441  26.895 237.117  0.00  0.00           C
ATOM    398  C   ALA A 772      57.982  27.111 235.690  0.00  0.00           C
ATOM    399  CB  ALA A 772      58.429  26.102 237.978  0.00  0.00           C
ATOM    400  O   ALA A 772      58.779  28.023 235.479  0.00  0.00           O
ATOM    401  N   GLN A 773      57.564  26.301 234.711  0.00  0.00           N
ATOM    402  CA  GLN A 773      58.013  26.399 233.315  0.00  0.00           C
ATOM    403  C   GLN A 773      57.723  27.773 232.685  0.00  0.00           C
ATOM    404  CB  GLN A 773      57.361  25.282 232.486  0.00  0.00           C
ATOM    405  O   GLN A 773      56.649  28.344 232.878  0.00  0.00           O
ATOM    406  CG  GLN A 773      58.050  23.931 232.725  0.00  0.00           C
ATOM    407  CD  GLN A 773      57.300  22.749 232.122  0.00  0.00           C
ATOM    408  NE2 GLN A 773      57.908  21.586 232.106  0.00  0.00           N
ATOM    409  OE1 GLN A 773      56.174  22.842 231.661  0.00  0.00           O
ATOM    410  N   ASN A 774      58.686  28.284 231.913  0.00  0.00           N
ATOM    411  CA  ASN A 774      58.684  29.632 231.331  0.00  0.00           C
ATOM    412  C   ASN A 774      59.070  29.676 229.832  0.00  0.00           C
ATOM    413  CB  ASN A 774      59.607  30.523 232.191  0.00  0.00           C
ATOM    414  O   ASN A 774      59.310  30.756 229.290  0.00  0.00           O
ATOM    415  CG  ASN A 774      61.079  30.136 232.115  0.00  0.00           C
ATOM    416  ND2 ASN A 774      61.969  31.025 232.487  0.00  0.00           N
ATOM    417  OD1 ASN A 774      61.448  29.032 231.744  0.00  0.00           O
ATOM    418  N   PHE A 775      59.148  28.526 229.151  0.00  0.00           N
ATOM    419  CA  PHE A 775      59.439  28.456 227.713  0.00  0.00           C
ATOM    420  C   PHE A 775      58.189  28.718 226.854  0.00  0.00           C
ATOM    421  CB  PHE A 775      60.120  27.120 227.362  0.00  0.00           C
ATOM    422  O   PHE A 775      57.051  28.554 227.300  0.00  0.00           O
ATOM    423  CG  PHE A 775      59.291  25.879 227.638  0.00  0.00           C
ATOM    424  CD1 PHE A 775      59.554  25.099 228.780  0.00  0.00           C
ATOM    425  CD2 PHE A 775      58.253  25.501 226.762  0.00  0.00           C
ATOM    426  CE1 PHE A 775      58.762  23.974 229.062  0.00  0.00           C
ATOM    427  CE2 PHE A 775      57.449  24.385 227.055  0.00  0.00           C
ATOM    428  CZ  PHE A 775      57.693  23.633 228.217  0.00  0.00           C
ATOM    429  N   VAL A 776      58.397  29.080 225.583  0.00  0.00           N
ATOM    430  CA  VAL A 776      57.324  29.438 224.639  0.00  0.00           C
ATOM    431  C   VAL A 776      56.283  28.319 224.501  0.00  0.00           C
ATOM    432  CB  VAL A 776      57.898  29.776 223.250  0.00  0.00           C
ATOM    433  O   VAL A 776      56.592  27.221 224.039  0.00  0.00           O
ATOM    434  CG1 VAL A 776      56.795  30.289 222.321  0.00  0.00           C
ATOM    435  CG2 VAL A 776      59.001  30.841 223.318  0.00  0.00           C
ATOM    436  N   GLY A 777      55.031  28.618 224.861  0.00  0.00           N
ATOM    437  CA  GLY A 777      53.917  27.659 224.852  0.00  0.00           C
ATOM    438  C   GLY A 777      53.642  26.952 226.187  0.00  0.00           C
ATOM    439  O   GLY A 777      52.741  26.113 226.223  0.00  0.00           O
ATOM    440  N   SER A 778      54.385  27.293 227.249  0.00  0.00           N
ATOM    441  CA  SER A 778      54.047  26.990 228.650  0.00  0.00           C
ATOM    442  C   SER A 778      53.292  28.176 229.291  0.00  0.00           C
ATOM    443  CB  SER A 778      55.284  26.495 229.424  0.00  0.00           C
ATOM    444  O   SER A 778      52.299  28.630 228.724  0.00  0.00           O
ATOM    445  OG  SER A 778      56.249  27.510 229.621  0.00  0.00           O
ATOM    446  N   ASN A 779      53.731  28.694 230.443  0.00  0.00           N
ATOM    447  CA  ASN A 779      53.101  29.837 231.114  0.00  0.00           C
ATOM    448  C   ASN A 779      53.540  31.175 230.491  0.00  0.00           C
ATOM    449  CB  ASN A 779      53.446  29.815 232.613  0.00  0.00           C
ATOM    450  O   ASN A 779      54.716  31.355 230.173  0.00  0.00           O
ATOM    451  CG  ASN A 779      53.052  28.523 233.295  0.00  0.00           C
ATOM    452  ND2 ASN A 779      54.017  27.709 233.644  0.00  0.00           N
ATOM    453  OD1 ASN A 779      51.887  28.239 233.516  0.00  0.00           O
ATOM    454  N   ASN A 780      52.631  32.154 230.422  0.00  0.00           N
ATOM    455  CA  ASN A 780      53.026  33.555 230.221  0.00  0.00           C
ATOM    456  C   ASN A 780      53.531  34.175 231.531  0.00  0.00           C
ATOM    457  CB  ASN A 780      51.861  34.372 229.634  0.00  0.00           C
ATOM    458  O   ASN A 780      54.426  35.017 231.511  0.00  0.00           O
ATOM    459  CG  ASN A 780      51.598  34.082 228.168  0.00  0.00           C
ATOM    460  ND2 ASN A 780      50.730  34.831 227.536  0.00  0.00           N
ATOM    461  OD1 ASN A 780      52.186  33.195 227.563  0.00  0.00           O
ATOM    462  N   LEU A 781      52.989  33.726 232.667  0.00  0.00           N
ATOM    463  CA  LEU A 781      53.395  34.137 234.003  0.00  0.00           C
ATOM    464  C   LEU A 781      53.480  32.907 234.916  0.00  0.00           C
ATOM    465  CB  LEU A 781      52.419  35.225 234.479  0.00  0.00           C
ATOM    466  O   LEU A 781      52.482  32.417 235.451  0.00  0.00           O
ATOM    467  CG  LEU A 781      52.954  36.063 235.651  0.00  0.00           C
ATOM    468  CD1 LEU A 781      52.074  37.300 235.795  0.00  0.00           C
ATOM    469  CD2 LEU A 781      52.970  35.310 236.984  0.00  0.00           C
ATOM    470  N   ASN A 782      54.696  32.398 235.091  0.00  0.00           N
ATOM    471  CA  ASN A 782      55.009  31.305 236.003  0.00  0.00           C
ATOM    472  C   ASN A 782      54.900  31.767 237.470  0.00  0.00           C
ATOM    473  CB  ASN A 782      56.386  30.724 235.628  0.00  0.00           C
ATOM    474  O   ASN A 782      55.550  32.724 237.900  0.00  0.00           O
ATOM    475  CG  ASN A 782      57.498  31.760 235.577  0.00  0.00           C
ATOM    476  ND2 ASN A 782      58.438  31.717 236.486  0.00  0.00           N
ATOM    477  OD1 ASN A 782      57.528  32.630 234.718  0.00  0.00           O
ATOM    478  N   LEU A 783      54.061  31.081 238.251  0.00  0.00           N
ATOM    479  CA  LEU A 783      53.815  31.408 239.665  0.00  0.00           C
ATOM    480  C   LEU A 783      54.942  30.910 240.583  0.00  0.00           C
ATOM    481  CB  LEU A 783      52.451  30.835 240.089  0.00  0.00           C
ATOM    482  O   LEU A 783      55.132  31.430 241.684  0.00  0.00           O
ATOM    483  CG  LEU A 783      51.243  31.436 239.342  0.00  0.00           C
ATOM    484  CD1 LEU A 783      49.963  30.743 239.800  0.00  0.00           C
ATOM    485  CD2 LEU A 783      51.082  32.932 239.619  0.00  0.00           C
ATOM    486  N   LEU A 784      55.714  29.935 240.106  0.00  0.00           N
ATOM    487  CA  LEU A 784      56.929  29.424 240.729  0.00  0.00           C
ATOM    488  C   LEU A 784      58.144  29.722 239.836  0.00  0.00           C
ATOM    489  CB  LEU A 784      56.753  27.919 240.980  0.00  0.00           C
ATOM    490  O   LEU A 784      58.004  29.909 238.629  0.00  0.00           O
ATOM    491  CG  LEU A 784      55.594  27.522 241.911  0.00  0.00           C
ATOM    492  CD1 LEU A 784      55.608  26.008 242.098  0.00  0.00           C
ATOM    493  CD2 LEU A 784      55.691  28.166 243.295  0.00  0.00           C
ATOM    494  N   GLN A 785      59.344  29.780 240.410  0.00  0.00           N
ATOM    495  CA  GLN A 785      60.583  30.022 239.656  0.00  0.00           C
ATOM    496  C   GLN A 785      61.281  28.706 239.258  0.00  0.00           C
ATOM    497  CB  GLN A 785      61.524  30.942 240.445  0.00  0.00           C
ATOM    498  O   GLN A 785      61.466  27.845 240.127  0.00  0.00           O
ATOM    499  CG  GLN A 785      60.910  32.346 240.587  0.00  0.00           C
ATOM    500  CD  GLN A 785      61.848  33.379 241.201  0.00  0.00           C
ATOM    501  NE2 GLN A 785      61.508  34.648 241.110  0.00  0.00           N
ATOM    502  OE1 GLN A 785      62.888  33.091 241.765  0.00  0.00           O
ATOM    503  N   PRO A 786      61.703  28.534 237.990  0.00  0.00           N
ATOM    504  CA  PRO A 786      62.393  27.332 237.524  0.00  0.00           C
ATOM    505  C   PRO A 786      63.896  27.395 237.852  0.00  0.00           C
ATOM    506  CB  PRO A 786      62.102  27.277 236.019  0.00  0.00           C
ATOM    507  O   PRO A 786      64.702  27.863 237.050  0.00  0.00           O
ATOM    508  CG  PRO A 786      62.003  28.748 235.616  0.00  0.00           C
ATOM    509  CD  PRO A 786      61.439  29.426 236.864  0.00  0.00           C
ATOM    510  N   ILE A 787      64.299  26.937 239.042  0.00  0.00           N
ATOM    511  CA  ILE A 787      65.708  26.960 239.475  0.00  0.00           C
ATOM    512  C   ILE A 787      66.369  25.615 239.134  0.00  0.00           C
ATOM    513  CB  ILE A 787      65.873  27.422 240.943  0.00  0.00           C
ATOM    514  O   ILE A 787      66.419  24.671 239.930  0.00  0.00           O
ATOM    515  CG1 ILE A 787      65.127  28.756 241.197  0.00  0.00           C
ATOM    516  CG2 ILE A 787      67.375  27.571 241.252  0.00  0.00           C
ATOM    517  CD1 ILE A 787      65.147  29.229 242.654  0.00  0.00           C
ATOM    518  N   GLY A 788      66.844  25.519 237.893  0.00  0.00           N
ATOM    519  CA  GLY A 788      67.443  24.319 237.305  0.00  0.00           C
ATOM    520  C   GLY A 788      66.771  23.937 235.985  0.00  0.00           C
ATOM    521  O   GLY A 788      66.063  24.740 235.385  0.00  0.00           O
ATOM    522  N   GLN A 789      66.980  22.702 235.524  0.00  0.00           N
ATOM    523  CA  GLN A 789      66.397  22.224 234.266  0.00  0.00           C
ATOM    524  C   GLN A 789      64.930  21.794 234.451  0.00  0.00           C
ATOM    525  CB  GLN A 789      67.302  21.125 233.669  0.00  0.00           C
ATOM    526  O   GLN A 789      64.653  20.629 234.727  0.00  0.00           O
ATOM    527  CG  GLN A 789      66.813  20.563 232.320  0.00  0.00           C
ATOM    528  CD  GLN A 789      66.537  21.666 231.307  0.00  0.00           C
ATOM    529  NE2 GLN A 789      67.450  21.972 230.413  0.00  0.00           N
ATOM    530  OE1 GLN A 789      65.510  22.320 231.361  0.00  0.00           O
ATOM    531  N   PHE A 790      63.992  22.732 234.297  0.00  0.00           N
ATOM    532  CA  PHE A 790      62.537  22.486 234.356  0.00  0.00           C
ATOM    533  C   PHE A 790      61.930  21.970 233.040  0.00  0.00           C
ATOM    534  CB  PHE A 790      61.824  23.735 234.893  0.00  0.00           C
ATOM    535  O   PHE A 790      60.712  21.815 232.933  0.00  0.00           O
ATOM    536  CG  PHE A 790      61.810  23.754 236.404  0.00  0.00           C
ATOM    537  CD1 PHE A 790      60.631  23.439 237.101  0.00  0.00           C
ATOM    538  CD2 PHE A 790      62.997  24.004 237.112  0.00  0.00           C
ATOM    539  CE1 PHE A 790      60.636  23.372 238.505  0.00  0.00           C
ATOM    540  CE2 PHE A 790      63.008  23.914 238.509  0.00  0.00           C
ATOM    541  CZ  PHE A 790      61.830  23.597 239.207  0.00  0.00           C
ATOM    542  N   GLY A 791      62.783  21.659 232.066  0.00  0.00           N
ATOM    543  CA  GLY A 791      62.407  21.241 230.727  0.00  0.00           C
ATOM    544  C   GLY A 791      62.363  22.432 229.774  0.00  0.00           C
ATOM    545  O   GLY A 791      62.238  23.587 230.185  0.00  0.00           O
ATOM    546  N   THR A 792      62.517  22.147 228.487  0.00  0.00           N
ATOM    547  CA  THR A 792      62.856  23.132 227.458  0.00  0.00           C
ATOM    548  C   THR A 792      61.858  23.119 226.304  0.00  0.00           C
ATOM    549  CB  THR A 792      64.284  22.917 226.921  0.00  0.00           C
ATOM    550  O   THR A 792      60.964  22.269 226.210  0.00  0.00           O
ATOM    551  CG2 THR A 792      65.340  22.582 227.971  0.00  0.00           C
ATOM    552  OG1 THR A 792      64.316  21.924 225.925  0.00  0.00           O
ATOM    553  N   ARG A 793      62.047  24.041 225.353  0.00  0.00           N
ATOM    554  CA  ARG A 793      61.264  24.071 224.117  0.00  0.00           C
ATOM    555  C   ARG A 793      61.562  22.888 223.178  0.00  0.00           C
ATOM    556  CB  ARG A 793      61.497  25.431 223.447  0.00  0.00           C
ATOM    557  O   ARG A 793      60.759  22.609 222.286  0.00  0.00           O
ATOM    558  CG  ARG A 793      60.456  25.654 222.355  0.00  0.00           C
ATOM    559  CD  ARG A 793      60.481  27.077 221.821  0.00  0.00           C
ATOM    560  NE  ARG A 793      59.384  27.211 220.857  0.00  0.00           N
ATOM    561  NH1 ARG A 793      59.734  29.391 220.235  0.00  0.00           N
ATOM    562  NH2 ARG A 793      58.151  28.175 219.244  0.00  0.00           N
ATOM    563  CZ  ARG A 793      59.097  28.261 220.126  0.00  0.00           C
ATOM    564  N   LEU A 794      62.674  22.173 223.378  0.00  0.00           N
ATOM    565  CA  LEU A 794      63.084  21.045 222.534  0.00  0.00           C
ATOM    566  C   LEU A 794      62.079  19.886 222.592  0.00  0.00           C
ATOM    567  CB  LEU A 794      64.488  20.555 222.942  0.00  0.00           C
ATOM    568  O   LEU A 794      61.761  19.320 221.546  0.00  0.00           O
ATOM    569  CG  LEU A 794      65.605  21.614 222.894  0.00  0.00           C
ATOM    570  CD1 LEU A 794      66.903  21.035 223.453  0.00  0.00           C
ATOM    571  CD2 LEU A 794      65.870  22.114 221.475  0.00  0.00           C
ATOM    572  N   HIS A 795      61.546  19.599 223.789  0.00  0.00           N
ATOM    573  CA  HIS A 795      60.623  18.487 224.065  0.00  0.00           C
ATOM    574  C   HIS A 795      59.304  18.920 224.732  0.00  0.00           C
ATOM    575  CB  HIS A 795      61.337  17.437 224.929  0.00  0.00           C
ATOM    576  O   HIS A 795      58.538  18.073 225.195  0.00  0.00           O
ATOM    577  CG  HIS A 795      62.631  16.950 224.342  0.00  0.00           C
ATOM    578  CD2 HIS A 795      62.780  15.929 223.443  0.00  0.00           C
ATOM    579  ND1 HIS A 795      63.884  17.458 224.601  0.00  0.00           N
ATOM    580  CE1 HIS A 795      64.768  16.755 223.876  0.00  0.00           C
ATOM    581  NE2 HIS A 795      64.141  15.814 223.154  0.00  0.00           N
ATOM    582  N   GLY A 796      59.039  20.226 224.835  0.00  0.00           N
ATOM    583  CA  GLY A 796      57.836  20.747 225.488  0.00  0.00           C
ATOM    584  C   GLY A 796      57.790  20.467 226.988  0.00  0.00           C
ATOM    585  O   GLY A 796      56.733  20.136 227.517  0.00  0.00           O
ATOM    586  N   GLY A 797      58.936  20.545 227.668  0.00  0.00           N
ATOM    587  CA  GLY A 797      59.035  20.332 229.111  0.00  0.00           C
ATOM    588  C   GLY A 797      59.254  18.882 229.561  0.00  0.00           C
ATOM    589  O   GLY A 797      59.619  18.667 230.716  0.00  0.00           O
ATOM    590  N   LYS A 798      59.088  17.881 228.680  0.00  0.00           N
ATOM    591  CA  LYS A 798      59.332  16.457 229.013  0.00  0.00           C
ATOM    592  C   LYS A 798      60.779  16.155 229.424  0.00  0.00           C
ATOM    593  CB  LYS A 798      58.955  15.554 227.829  0.00  0.00           C
ATOM    594  O   LYS A 798      61.028  15.200 230.149  0.00  0.00           O
ATOM    595  CG  LYS A 798      57.441  15.378 227.638  0.00  0.00           C
ATOM    596  CD  LYS A 798      57.197  14.191 226.695  0.00  0.00           C
ATOM    597  CE  LYS A 798      55.722  13.786 226.615  0.00  0.00           C
ATOM    598  NZ  LYS A 798      55.606  12.383 226.152  0.00  0.00           N
ATOM    599  N   ASP A 799      61.717  16.989 228.995  0.00  0.00           N
ATOM    600  CA  ASP A 799      63.147  16.968 229.317  0.00  0.00           C
ATOM    601  C   ASP A 799      63.497  17.657 230.654  0.00  0.00           C
ATOM    602  CB  ASP A 799      63.937  17.520 228.114  0.00  0.00           C
ATOM    603  O   ASP A 799      64.661  17.965 230.921  0.00  0.00           O
ATOM    604  CG  ASP A 799      63.496  18.901 227.604  0.00  0.00           C
ATOM    605  OD1 ASP A 799      62.436  19.423 228.022  0.00  0.00           O
ATOM    606  OD2 ASP A 799      64.173  19.429 226.694  0.00  0.00           O
ATOM    607  N   SER A 800      62.504  17.888 231.523  0.00  0.00           N
ATOM    608  CA  SER A 800      62.738  18.316 232.905  0.00  0.00           C
ATOM    609  C   SER A 800      63.581  17.298 233.684  0.00  0.00           C
ATOM    610  CB  SER A 800      61.413  18.610 233.622  0.00  0.00           C
ATOM    611  O   SER A 800      63.363  16.086 233.613  0.00  0.00           O
ATOM    612  OG  SER A 800      60.697  17.428 233.915  0.00  0.00           O
ATOM    613  N   ALA A 801      64.555  17.780 234.453  0.00  0.00           N
ATOM    614  CA  ALA A 801      65.379  16.924 235.296  0.00  0.00           C
ATOM    615  C   ALA A 801      64.600  16.449 236.537  0.00  0.00           C
ATOM    616  CB  ALA A 801      66.679  17.658 235.639  0.00  0.00           C
ATOM    617  O   ALA A 801      63.726  17.145 237.049  0.00  0.00           O
ATOM    618  N   SER A 802      64.951  15.265 237.056  0.00  0.00           N
ATOM    619  CA  SER A 802      64.231  14.629 238.173  0.00  0.00           C
ATOM    620  C   SER A 802      63.985  15.598 239.354  0.00  0.00           C
ATOM    621  CB  SER A 802      65.008  13.404 238.678  0.00  0.00           C
ATOM    622  O   SER A 802      64.939  16.250 239.792  0.00  0.00           O
ATOM    623  OG  SER A 802      64.308  12.711 239.704  0.00  0.00           O
ATOM    624  N   PRO A 803      62.774  15.620 239.958  0.00  0.00           N
ATOM    625  CA  PRO A 803      62.391  16.467 241.104  0.00  0.00           C
ATOM    626  C   PRO A 803      63.334  16.484 242.321  0.00  0.00           C
ATOM    627  CB  PRO A 803      61.030  15.914 241.535  0.00  0.00           C
ATOM    628  O   PRO A 803      63.213  17.336 243.203  0.00  0.00           O
ATOM    629  CG  PRO A 803      60.398  15.475 240.222  0.00  0.00           C
ATOM    630  CD  PRO A 803      61.590  14.934 239.445  0.00  0.00           C
ATOM    631  N   ARG A 804      64.273  15.532 242.397  0.00  0.00           N
ATOM    632  CA  ARG A 804      65.315  15.423 243.431  0.00  0.00           C
ATOM    633  C   ARG A 804      66.530  16.337 243.185  0.00  0.00           C
ATOM    634  CB  ARG A 804      65.744  13.949 243.533  0.00  0.00           C
ATOM    635  O   ARG A 804      67.318  16.551 244.113  0.00  0.00           O
ATOM    636  CG  ARG A 804      64.585  13.038 243.983  0.00  0.00           C
ATOM    637  CD  ARG A 804      65.005  11.568 244.113  0.00  0.00           C
ATOM    638  NE  ARG A 804      65.239  10.929 242.801  0.00  0.00           N
ATOM    639  NH1 ARG A 804      65.691   8.809 243.578  0.00  0.00           N
ATOM    640  NH2 ARG A 804      65.652   9.194 241.384  0.00  0.00           N
ATOM    641  CZ  ARG A 804      65.528   9.653 242.597  0.00  0.00           C
ATOM    642  N   TYR A 805      66.689  16.855 241.966  0.00  0.00           N
ATOM    643  CA  TYR A 805      67.813  17.698 241.537  0.00  0.00           C
ATOM    644  C   TYR A 805      67.429  19.162 241.309  0.00  0.00           C
ATOM    645  CB  TYR A 805      68.422  17.119 240.251  0.00  0.00           C
ATOM    646  O   TYR A 805      68.260  20.035 241.543  0.00  0.00           O
ATOM    647  CG  TYR A 805      68.914  15.686 240.356  0.00  0.00           C
ATOM    648  CD1 TYR A 805      69.768  15.303 241.410  0.00  0.00           C
ATOM    649  CD2 TYR A 805      68.541  14.742 239.377  0.00  0.00           C
ATOM    650  CE1 TYR A 805      70.228  13.977 241.499  0.00  0.00           C
ATOM    651  CE2 TYR A 805      69.014  13.417 239.455  0.00  0.00           C
ATOM    652  OH  TYR A 805      70.325  11.762 240.608  0.00  0.00           O
ATOM    653  CZ  TYR A 805      69.858  13.034 240.519  0.00  0.00           C
ATOM    654  N   ILE A 806      66.192  19.426 240.882  0.00  0.00           N
ATOM    655  CA  ILE A 806      65.694  20.773 240.584  0.00  0.00           C
ATOM    656  C   ILE A 806      65.060  21.449 241.801  0.00  0.00           C
ATOM    657  CB  ILE A 806      64.751  20.762 239.366  0.00  0.00           C
ATOM    658  O   ILE A 806      64.456  20.798 242.662  0.00  0.00           O
ATOM    659  CG1 ILE A 806      63.581  19.768 239.524  0.00  0.00           C
ATOM    660  CG2 ILE A 806      65.582  20.454 238.113  0.00  0.00           C
ATOM    661  CD1 ILE A 806      62.504  19.901 238.444  0.00  0.00           C
ATOM    662  N   PHE A 807      65.204  22.771 241.856  0.00  0.00           N
ATOM    663  CA  PHE A 807      64.753  23.621 242.948  0.00  0.00           C
ATOM    664  C   PHE A 807      63.734  24.643 242.457  0.00  0.00           C
ATOM    665  CB  PHE A 807      65.948  24.331 243.591  0.00  0.00           C
ATOM    666  O   PHE A 807      63.681  24.992 241.282  0.00  0.00           O
ATOM    667  CG  PHE A 807      66.903  23.455 244.376  0.00  0.00           C
ATOM    668  CD1 PHE A 807      66.930  23.530 245.782  0.00  0.00           C
ATOM    669  CD2 PHE A 807      67.833  22.640 243.705  0.00  0.00           C
ATOM    670  CE1 PHE A 807      67.900  22.817 246.509  0.00  0.00           C
ATOM    671  CE2 PHE A 807      68.794  21.916 244.430  0.00  0.00           C
ATOM    672  CZ  PHE A 807      68.840  22.021 245.832  0.00  0.00           C
ATOM    673  N   THR A 808      62.912  25.146 243.362  0.00  0.00           N
ATOM    674  CA  THR A 808      61.951  26.196 243.053  0.00  0.00           C
ATOM    675  C   THR A 808      61.687  27.089 244.257  0.00  0.00           C
ATOM    676  CB  THR A 808      60.662  25.572 242.505  0.00  0.00           C
ATOM    677  O   THR A 808      62.039  26.752 245.386  0.00  0.00           O
ATOM    678  CG2 THR A 808      59.801  24.859 243.550  0.00  0.00           C
ATOM    679  OG1 THR A 808      59.901  26.585 241.916  0.00  0.00           O
ATOM    680  N   MET A 809      61.056  28.230 244.016  0.00  0.00           N
ATOM    681  CA  MET A 809      60.501  29.107 245.040  0.00  0.00           C
ATOM    682  C   MET A 809      59.316  29.888 244.471  0.00  0.00           C
ATOM    683  CB  MET A 809      61.582  30.043 245.602  0.00  0.00           C
ATOM    684  O   MET A 809      59.126  29.952 243.255  0.00  0.00           O
ATOM    685  CG  MET A 809      62.191  30.996 244.567  0.00  0.00           C
ATOM    686  SD  MET A 809      63.505  32.045 245.247  0.00  0.00           S
ATOM    687  CE  MET A 809      62.506  33.216 246.202  0.00  0.00           C
ATOM    688  N   LEU A 810      58.525  30.496 245.353  0.00  0.00           N
ATOM    689  CA  LEU A 810      57.420  31.367 244.966  0.00  0.00           C
ATOM    690  C   LEU A 810      57.940  32.584 244.179  0.00  0.00           C
ATOM    691  CB  LEU A 810      56.677  31.768 246.252  0.00  0.00           C
ATOM    692  O   LEU A 810      58.871  33.256 244.627  0.00  0.00           O
ATOM    693  CG  LEU A 810      55.360  32.519 246.012  0.00  0.00           C
ATOM    694  CD1 LEU A 810      54.301  31.612 245.378  0.00  0.00           C
ATOM    695  CD2 LEU A 810      54.827  33.040 247.348  0.00  0.00           C
ATOM    696  N   SER A 811      57.332  32.881 243.027  0.00  0.00           N
ATOM    697  CA  SER A 811      57.641  34.084 242.242  0.00  0.00           C
ATOM    698  C   SER A 811      57.275  35.354 243.023  0.00  0.00           C
ATOM    699  CB  SER A 811      56.894  34.019 240.906  0.00  0.00           C
ATOM    700  O   SER A 811      56.262  35.367 243.725  0.00  0.00           O
ATOM    701  OG  SER A 811      57.277  35.089 240.069  0.00  0.00           O
ATOM    702  N   SER A 812      58.052  36.439 242.900  0.00  0.00           N
ATOM    703  CA  SER A 812      57.741  37.717 243.572  0.00  0.00           C
ATOM    704  C   SER A 812      56.367  38.254 243.155  0.00  0.00           C
ATOM    705  CB  SER A 812      58.828  38.765 243.297  0.00  0.00           C
ATOM    706  O   SER A 812      55.577  38.678 243.999  0.00  0.00           O
ATOM    707  OG  SER A 812      59.066  38.919 241.915  0.00  0.00           O
TER     708      SER A 812
ATOM    709  P   DC  A   1      26.445  48.610 214.947  0.00  0.00           P
ATOM    710  O1P DC  A   1      27.086  49.735 214.230  0.00  0.00           O
ATOM    711  O2P DC  A   1      26.636  47.269 214.357  0.00  0.00           O
ATOM    712  O5' DC  A   1      26.931  48.601 216.471  0.00  0.00           O
ATOM    713  C5' DC  A   1      26.240  49.423 217.431  0.00  0.00           C
ATOM    714  C4' DC  A   1      25.783  48.578 218.604  0.00  0.00           C
ATOM    715  O4' DC  A   1      24.605  47.768 218.316  0.00  0.00           O
ATOM    716  C3' DC  A   1      26.826  47.622 219.183  0.00  0.00           C
ATOM    717  O3' DC  A   1      26.669  47.571 220.595  0.00  0.00           O
ATOM    718  C2' DC  A   1      26.437  46.331 218.463  0.00  0.00           C
ATOM    719  C1' DC  A   1      24.949  46.466 218.765  0.00  0.00           C
ATOM    720  N1  DC  A   1      24.118  45.375 218.182  0.00  0.00           N
ATOM    721  C2  DC  A   1      23.041  44.910 218.931  0.00  0.00           C
ATOM    722  O2  DC  A   1      22.821  45.415 220.038  0.00  0.00           O
ATOM    723  N3  DC  A   1      22.271  43.916 218.418  0.00  0.00           N
ATOM    724  C4  DC  A   1      22.543  43.395 217.215  0.00  0.00           C
ATOM    725  N4  DC  A   1      21.763  42.427 216.758  0.00  0.00           N
ATOM    726  C5  DC  A   1      23.654  43.864 216.423  0.00  0.00           C
ATOM    727  C6  DC  A   1      24.411  44.857 216.953  0.00  0.00           C
ATOM    728  P   DG  A   2      27.391  48.679 221.497  0.00  0.00           P
ATOM    729  O1P DG  A   2      26.662  49.963 221.385  0.00  0.00           O
ATOM    730  O2P DG  A   2      28.834  48.721 221.172  0.00  0.00           O
ATOM    731  O5' DG  A   2      27.189  48.074 222.964  0.00  0.00           O
ATOM    732  C5' DG  A   2      25.857  47.979 223.503  0.00  0.00           C
ATOM    733  C4' DG  A   2      25.730  46.729 224.352  0.00  0.00           C
ATOM    734  O4' DG  A   2      25.054  45.635 223.665  0.00  0.00           O
ATOM    735  C3' DG  A   2      27.039  46.159 224.898  0.00  0.00           C
ATOM    736  O3' DG  A   2      26.789  45.565 226.164  0.00  0.00           O
ATOM    737  C2' DG  A   2      27.373  45.158 223.790  0.00  0.00           C
ATOM    738  C1' DG  A   2      25.987  44.574 223.532  0.00  0.00           C
ATOM    739  N9  DG  A   2      25.873  43.855 222.233  0.00  0.00           N
ATOM    740  C8  DG  A   2      26.706  43.901 221.137  0.00  0.00           C
ATOM    741  N7  DG  A   2      26.320  43.141 220.140  0.00  0.00           N
ATOM    742  C5  DG  A   2      25.147  42.550 220.610  0.00  0.00           C
ATOM    743  C6  DG  A   2      24.272  41.627 219.979  0.00  0.00           C
ATOM    744  O6  DG  A   2      24.353  41.134 218.858  0.00  0.00           O
ATOM    745  N1  DG  A   2      23.200  41.287 220.815  0.00  0.00           N
ATOM    746  C2  DG  A   2      22.999  41.774 222.093  0.00  0.00           C
ATOM    747  N2  DG  A   2      21.913  41.325 222.727  0.00  0.00           N
ATOM    748  N3  DG  A   2      23.820  42.639 222.683  0.00  0.00           N
ATOM    749  C4  DG  A   2      24.867  42.981 221.885  0.00  0.00           C
ATOM    750  P   DC  A   3      27.994  45.427 227.206  0.00  0.00           P
ATOM    751  O1P DC  A   3      28.110  46.673 227.998  0.00  0.00           O
ATOM    752  O2P DC  A   3      29.216  44.991 226.498  0.00  0.00           O
ATOM    753  O5' DC  A   3      27.466  44.243 228.145  0.00  0.00           O
ATOM    754  C5' DC  A   3      26.048  44.086 228.340  0.00  0.00           C
ATOM    755  C4' DC  A   3      25.632  42.668 227.995  0.00  0.00           C
ATOM    756  O4' DC  A   3      25.554  42.417 226.563  0.00  0.00           O
ATOM    757  C3' DC  A   3      26.507  41.559 228.579  0.00  0.00           C
ATOM    758  O3' DC  A   3      25.675  40.463 228.943  0.00  0.00           O
ATOM    759  C2' DC  A   3      27.419  41.280 227.383  0.00  0.00           C
ATOM    760  C1' DC  A   3      26.279  41.212 226.373  0.00  0.00           C
ATOM    761  N1  DC  A   3      26.735  40.982 224.973  0.00  0.00           N
ATOM    762  C2  DC  A   3      25.953  40.162 224.163  0.00  0.00           C
ATOM    763  O2  DC  A   3      24.924  39.663 224.634  0.00  0.00           O
ATOM    764  N3  DC  A   3      26.350  39.939 222.884  0.00  0.00           N
ATOM    765  C4  DC  A   3      27.472  40.499 222.411  0.00  0.00           C
ATOM    766  N4  DC  A   3      27.817  40.250 221.157  0.00  0.00           N
ATOM    767  C5  DC  A   3      28.295  41.352 223.234  0.00  0.00           C
ATOM    768  C6  DC  A   3      27.881  41.560 224.508  0.00  0.00           C
ATOM    769  P   DG  A   4      24.972  40.468 230.381  0.00  0.00           P
ATOM    770  O1P DG  A   4      23.842  41.424 230.376  0.00  0.00           O
ATOM    771  O2P DG  A   4      25.993  40.673 231.433  0.00  0.00           O
ATOM    772  O5' DG  A   4      24.409  38.972 230.463  0.00  0.00           O
ATOM    773  C5' DG  A   4      23.372  38.565 229.550  0.00  0.00           C
ATOM    774  C4' DG  A   4      23.566  37.115 229.157  0.00  0.00           C
ATOM    775  O4' DG  A   4      24.174  36.955 227.841  0.00  0.00           O
ATOM    776  C3' DG  A   4      24.393  36.268 230.125  0.00  0.00           C
ATOM    777  O3' DG  A   4      23.904  34.935 230.101  0.00  0.00           O
ATOM    778  C2' DG  A   4      25.782  36.439 229.505  0.00  0.00           C
ATOM    779  C1' DG  A   4      25.428  36.319 228.027  0.00  0.00           C
ATOM    780  N9  DG  A   4      26.487  36.840 227.114  0.00  0.00           N
ATOM    781  C8  DG  A   4      27.555  37.661 227.400  0.00  0.00           C
ATOM    782  N7  DG  A   4      28.308  37.938 226.365  0.00  0.00           N
ATOM    783  C5  DG  A   4      27.693  37.253 225.317  0.00  0.00           C
ATOM    784  C6  DG  A   4      28.050  37.171 223.944  0.00  0.00           C
ATOM    785  O6  DG  A   4      28.995  37.695 223.363  0.00  0.00           O
ATOM    786  N1  DG  A   4      27.150  36.367 223.230  0.00  0.00           N
ATOM    787  C2  DG  A   4      26.051  35.727 223.770  0.00  0.00           C
ATOM    788  N2  DG  A   4      25.317  35.007 222.919  0.00  0.00           N
ATOM    789  N3  DG  A   4      25.719  35.804 225.057  0.00  0.00           N
ATOM    790  C4  DG  A   4      26.581  36.581 225.765  0.00  0.00           C
ATOM    791  P   DC  A   5      24.146  33.998 231.374  0.00  0.00           P
ATOM    792  O1P DC  A   5      23.057  34.204 232.355  0.00  0.00           O
ATOM    793  O2P DC  A   5      25.521  34.192 231.880  0.00  0.00           O
ATOM    794  O5' DC  A   5      24.013  32.541 230.725  0.00  0.00           O
ATOM    795  C5' DC  A   5      23.146  32.359 229.590  0.00  0.00           C
ATOM    796  C4' DC  A   5      23.912  31.716 228.450  0.00  0.00           C
ATOM    797  O4' DC  A   5      24.790  32.639 227.744  0.00  0.00           O
ATOM    798  C3' DC  A   5      24.774  30.509 228.824  0.00  0.00           C
ATOM    799  O3' DC  A   5      24.717  29.559 227.768  0.00  0.00           O
ATOM    800  C2' DC  A   5      26.133  31.189 228.983  0.00  0.00           C
ATOM    801  C1' DC  A   5      26.036  31.964 227.673  0.00  0.00           C
ATOM    802  N1  DC  A   5      27.204  32.852 227.415  0.00  0.00           N
ATOM    803  C2  DC  A   5      27.652  32.968 226.103  0.00  0.00           C
ATOM    804  O2  DC  A   5      27.069  32.336 225.214  0.00  0.00           O
ATOM    805  N3  DC  A   5      28.716  33.774 225.845  0.00  0.00           N
ATOM    806  C4  DC  A   5      29.320  34.443 226.836  0.00  0.00           C
ATOM    807  N4  DC  A   5      30.352  35.214 226.534  0.00  0.00           N
ATOM    808  C5  DC  A   5      28.870  34.335 228.203  0.00  0.00           C
ATOM    809  C6  DC  A   5      27.807  33.526 228.439  0.00  0.00           C
ATOM    810  P   DG  A   6      23.511  28.508 227.733  0.00  0.00           P
ATOM    811  O1P DG  A   6      22.273  29.187 227.293  0.00  0.00           O
ATOM    812  O2P DG  A   6      23.437  27.796 229.029  0.00  0.00           O
ATOM    813  O5' DG  A   6      24.005  27.499 226.594  0.00  0.00           O
ATOM    814  C5' DG  A   6      24.112  27.973 225.240  0.00  0.00           C
ATOM    815  C4' DG  A   6      25.293  27.316 224.552  0.00  0.00           C
ATOM    816  O4' DG  A   6      26.465  28.179 224.481  0.00  0.00           O
ATOM    817  C3' DG  A   6      25.763  25.992 225.156  0.00  0.00           C
ATOM    818  O3' DG  A   6      26.262  25.166 224.114  0.00  0.00           O
ATOM    819  C2' DG  A   6      26.835  26.507 226.118  0.00  0.00           C
ATOM    820  C1' DG  A   6      27.494  27.565 225.240  0.00  0.00           C
ATOM    821  N9  DG  A   6      28.320  28.545 226.003  0.00  0.00           N
ATOM    822  C8  DG  A   6      28.327  28.811 227.354  0.00  0.00           C
ATOM    823  N7  DG  A   6      29.181  29.741 227.709  0.00  0.00           N
ATOM    824  C5  DG  A   6      29.779  30.117 226.508  0.00  0.00           C
ATOM    825  C6  DG  A   6      30.785  31.085 226.253  0.00  0.00           C
ATOM    826  O6  DG  A   6      31.364  31.822 227.047  0.00  0.00           O
ATOM    827  N1  DG  A   6      31.102  31.146 224.889  0.00  0.00           N
ATOM    828  C2  DG  A   6      30.524  30.373 223.902  0.00  0.00           C
ATOM    829  N2  DG  A   6      30.965  30.582 222.658  0.00  0.00           N
ATOM    830  N3  DG  A   6      29.580  29.464 224.141  0.00  0.00           N
ATOM    831  C4  DG  A   6      29.260  29.393 225.461  0.00  0.00           C
ATOM    832  P   DC  A   7      26.266  23.579 224.321  0.00  0.00           P
ATOM    833  O1P DC  A   7      24.958  23.021 223.908  0.00  0.00           O
ATOM    834  O2P DC  A   7      26.707  23.257 225.695  0.00  0.00           O
ATOM    835  O5' DC  A   7      27.391  23.127 223.276  0.00  0.00           O
ATOM    836  C5' DC  A   7      27.592  23.909 222.083  0.00  0.00           C
ATOM    837  C4' DC  A   7      29.049  24.317 221.969  0.00  0.00           C
ATOM    838  O4' DC  A   7      29.418  25.411 222.856  0.00  0.00           O
ATOM    839  C3' DC  A   7      30.071  23.206 222.211  0.00  0.00           C
ATOM    840  O3' DC  A   7      31.167  23.390 221.323  0.00  0.00           O
ATOM    841  C2' DC  A   7      30.406  23.465 223.680  0.00  0.00           C
ATOM    842  C1' DC  A   7      30.604  24.966 223.497  0.00  0.00           C
ATOM    843  N1  DC  A   7      30.926  25.685 224.763  0.00  0.00           N
ATOM    844  C2  DC  A   7      31.839  26.733 224.698  0.00  0.00           C
ATOM    845  O2  DC  A   7      32.342  27.022 223.605  0.00  0.00           O
ATOM    846  N3  DC  A   7      32.147  27.402 225.840  0.00  0.00           N
ATOM    847  C4  DC  A   7      31.582  27.058 227.004  0.00  0.00           C
ATOM    848  N4  DC  A   7      31.915  27.740 228.089  0.00  0.00           N
ATOM    849  C5  DC  A   7      30.633  25.975 227.092  0.00  0.00           C
ATOM    850  C6  DC  A   7      30.339  25.320 225.940  0.00  0.00           C
ATOM    851  P   DG  A   8      31.076  22.789 219.842  0.00  0.00           P
ATOM    852  O1P DG  A   8      30.171  23.624 219.023  0.00  0.00           O
ATOM    853  O2P DG  A   8      30.746  21.348 219.912  0.00  0.00           O
ATOM    854  O5' DG  A   8      32.582  22.970 219.335  0.00  0.00           O
ATOM    855  C5' DG  A   8      33.103  24.300 219.156  0.00  0.00           C
ATOM    856  C4' DG  A   8      34.572  24.336 219.529  0.00  0.00           C
ATOM    857  O4' DG  A   8      34.811  24.897 220.854  0.00  0.00           O
ATOM    858  C3' DG  A   8      35.303  22.994 219.487  0.00  0.00           C
ATOM    859  O3' DG  A   8      36.654  23.220 219.106  0.00  0.00           O
ATOM    860  C2' DG  A   8      35.126  22.550 220.939  0.00  0.00           C
ATOM    861  C1' DG  A   8      35.378  23.873 221.655  0.00  0.00           C
ATOM    862  N9  DG  A   8      34.889  23.894 223.062  0.00  0.00           N
ATOM    863  C8  DG  A   8      34.004  23.044 223.690  0.00  0.00           C
ATOM    864  N7  DG  A   8      33.780  23.340 224.947  0.00  0.00           N
ATOM    865  C5  DG  A   8      34.571  24.466 225.167  0.00  0.00           C
ATOM    866  C6  DG  A   8      34.748  25.242 226.343  0.00  0.00           C
ATOM    867  O6  DG  A   8      34.234  25.094 227.449  0.00  0.00           O
ATOM    868  N1  DG  A   8      35.644  26.299 226.126  0.00  0.00           N
ATOM    869  C2  DG  A   8      36.283  26.571 224.933  0.00  0.00           C
ATOM    870  N2  DG  A   8      37.099  27.627 224.933  0.00  0.00           N
ATOM    871  N3  DG  A   8      36.116  25.841 223.832  0.00  0.00           N
ATOM    872  C4  DG  A   8      35.251  24.813 224.023  0.00  0.00           C
ATOM    873  P   DC  A   9      37.475  22.030 218.420  0.00  0.00           P
ATOM    874  O1P DC  A   9      37.235  22.041 216.959  0.00  0.00           O
ATOM    875  O2P DC  A   9      37.183  20.760 219.117  0.00  0.00           O
ATOM    876  O5' DC  A   9      38.983  22.473 218.719  0.00  0.00           O
ATOM    877  C5' DC  A   9      39.291  23.877 218.821  0.00  0.00           C
ATOM    878  C4' DC  A   9      39.992  24.159 220.137  0.00  0.00           C
ATOM    879  O4' DC  A   9      39.092  24.183 221.281  0.00  0.00           O
ATOM    880  C3' DC  A   9      41.127  23.204 220.504  0.00  0.00           C
ATOM    881  O3' DC  A   9      42.161  23.944 221.142  0.00  0.00           O
ATOM    882  C2' DC  A   9      40.381  22.244 221.432  0.00  0.00           C
ATOM    883  C1' DC  A   9      39.718  23.350 222.245  0.00  0.00           C
ATOM    884  N1  DC  A   9      38.805  22.845 223.309  0.00  0.00           N
ATOM    885  C2  DC  A   9      38.776  23.533 224.518  0.00  0.00           C
ATOM    886  O2  DC  A   9      39.502  24.526 224.659  0.00  0.00           O
ATOM    887  N3  DC  A   9      37.951  23.090 225.502  0.00  0.00           N
ATOM    888  C4  DC  A   9      37.182  22.013 225.311  0.00  0.00           C
ATOM    889  N4  DC  A   9      36.393  21.619 226.300  0.00  0.00           N
ATOM    890  C5  DC  A   9      37.196  21.285 224.065  0.00  0.00           C
ATOM    891  C6  DC  A   9      38.027  21.744 223.095  0.00  0.00           C
ATOM    892  P   DG  A  10      43.261  24.677 220.241  0.00  0.00           P
ATOM    893  O1P DG  A  10      42.671  25.886 219.623  0.00  0.00           O
ATOM    894  O2P DG  A  10      43.869  23.700 219.308  0.00  0.00           O
ATOM    895  O5' DG  A  10      44.337  25.108 221.345  0.00  0.00           O
ATOM    896  C5' DG  A  10      43.969  26.085 222.335  0.00  0.00           C
ATOM    897  C4' DG  A  10      44.629  25.756 223.660  0.00  0.00           C
ATOM    898  O4' DG  A  10      43.727  25.107 224.603  0.00  0.00           O
ATOM    899  C3' DG  A  10      45.879  24.878 223.579  0.00  0.00           C
ATOM    900  O3' DG  A  10      46.767  25.249 224.626  0.00  0.00           O
ATOM    901  C2' DG  A  10      45.244  23.498 223.753  0.00  0.00           C
ATOM    902  C1' DG  A  10      44.233  23.806 224.852  0.00  0.00           C
ATOM    903  N9  DG  A  10      43.164  22.778 224.985  0.00  0.00           N
ATOM    904  C8  DG  A  10      42.789  21.790 224.099  0.00  0.00           C
ATOM    905  N7  DG  A  10      41.799  21.043 224.522  0.00  0.00           N
ATOM    906  C5  DG  A  10      41.496  21.571 225.775  0.00  0.00           C
ATOM    907  C6  DG  A  10      40.510  21.178 226.718  0.00  0.00           C
ATOM    908  O6  DG  A  10      39.688  20.269 226.639  0.00  0.00           O
ATOM    909  N1  DG  A  10      40.546  21.988 227.863  0.00  0.00           N
ATOM    910  C2  DG  A  10      41.420  23.038 228.069  0.00  0.00           C
ATOM    911  N2  DG  A  10      41.292  23.688 229.228  0.00  0.00           N
ATOM    912  N3  DG  A  10      42.344  23.405 227.183  0.00  0.00           N
ATOM    913  C4  DG  A  10      42.323  22.631 226.066  0.00  0.00           C
ATOM    914  P   DC  A  11      48.330  24.955 224.457  0.00  0.00           P
ATOM    915  O1P DC  A  11      48.971  26.079 223.740  0.00  0.00           O
ATOM    916  O2P DC  A  11      48.521  23.614 223.867  0.00  0.00           O
ATOM    917  O5' DC  A  11      48.816  24.945 225.982  0.00  0.00           O
ATOM    918  C5' DC  A  11      48.124  25.767 226.940  0.00  0.00           C
ATOM    919  C4' DC  A  11      47.668  24.922 228.114  0.00  0.00           C
ATOM    920  O4' DC  A  11      46.490  24.113 227.826  0.00  0.00           O
ATOM    921  C3' DC  A  11      48.712  23.967 228.693  0.00  0.00           C
ATOM    922  O3' DC  A  11      48.554  23.916 230.105  0.00  0.00           O
ATOM    923  C2' DC  A  11      48.322  22.676 227.973  0.00  0.00           C
ATOM    924  C1' DC  A  11      46.833  22.812 228.275  0.00  0.00           C
ATOM    925  N1  DC  A  11      46.002  21.720 227.692  0.00  0.00           N
ATOM    926  C2  DC  A  11      44.927  21.255 228.441  0.00  0.00           C
ATOM    927  O2  DC  A  11      44.705  21.760 229.548  0.00  0.00           O
ATOM    928  N3  DC  A  11      44.155  20.260 227.928  0.00  0.00           N
ATOM    929  C4  DC  A  11      44.427  19.740 226.725  0.00  0.00           C
ATOM    930  N4  DC  A  11      43.647  18.772 226.268  0.00  0.00           N
ATOM    931  C5  DC  A  11      45.538  20.209 225.932  0.00  0.00           C
ATOM    932  C6  DC  A  11      46.295  21.201 226.463  0.00  0.00           C
ATOM    933  P   DG  A  12      49.275  25.024 231.007  0.00  0.00           P
ATOM    934  O1P DG  A  12      48.547  26.308 230.895  0.00  0.00           O
ATOM    935  O2P DG  A  12      50.719  25.066 230.680  0.00  0.00           O
ATOM    936  O5' DG  A  12      49.074  24.419 232.474  0.00  0.00           O
ATOM    937  C5' DG  A  12      47.741  24.323 233.012  0.00  0.00           C
ATOM    938  C4' DG  A  12      47.614  23.074 233.861  0.00  0.00           C
ATOM    939  O4' DG  A  12      46.939  21.980 233.174  0.00  0.00           O
ATOM    940  C3' DG  A  12      48.924  22.504 234.407  0.00  0.00           C
ATOM    941  O3' DG  A  12      48.673  21.910 235.674  0.00  0.00           O
ATOM    942  C2' DG  A  12      49.258  21.504 233.299  0.00  0.00           C
ATOM    943  C1' DG  A  12      47.872  20.919 233.042  0.00  0.00           C
ATOM    944  N9  DG  A  12      47.757  20.200 231.743  0.00  0.00           N
ATOM    945  C8  DG  A  12      48.591  20.246 230.646  0.00  0.00           C
ATOM    946  N7  DG  A  12      48.204  19.485 229.650  0.00  0.00           N
ATOM    947  C5  DG  A  12      47.032  18.894 230.120  0.00  0.00           C
ATOM    948  C6  DG  A  12      46.157  17.972 229.490  0.00  0.00           C
ATOM    949  O6  DG  A  12      46.238  17.478 228.368  0.00  0.00           O
ATOM    950  N1  DG  A  12      45.085  17.631 230.325  0.00  0.00           N
ATOM    951  C2  DG  A  12      44.883  18.118 231.603  0.00  0.00           C
ATOM    952  N2  DG  A  12      43.798  17.670 232.237  0.00  0.00           N
ATOM    953  N3  DG  A  12      45.705  18.983 232.194  0.00  0.00           N
ATOM    954  C4  DG  A  12      46.751  19.326 231.395  0.00  0.00           C
ATOM    955  P   DC  A  13      49.879  21.771 236.716  0.00  0.00           P
ATOM    956  O1P DC  A  13      49.995  23.017 237.509  0.00  0.00           O
ATOM    957  O2P DC  A  13      51.100  21.336 236.008  0.00  0.00           O
ATOM    958  O5' DC  A  13      49.351  20.588 237.655  0.00  0.00           O
ATOM    959  C5' DC  A  13      47.932  20.431 237.849  0.00  0.00           C
ATOM    960  C4' DC  A  13      47.517  19.013 237.506  0.00  0.00           C
ATOM    961  O4' DC  A  13      47.438  18.760 236.073  0.00  0.00           O
ATOM    962  C3' DC  A  13      48.391  17.903 238.088  0.00  0.00           C
ATOM    963  O3' DC  A  13      47.560  16.808 238.453  0.00  0.00           O
ATOM    964  C2' DC  A  13      49.304  17.624 236.892  0.00  0.00           C
ATOM    965  C1' DC  A  13      48.164  17.556 235.883  0.00  0.00           C
ATOM    966  N1  DC  A  13      48.620  17.326 234.482  0.00  0.00           N
ATOM    967  C2  DC  A  13      47.839  16.507 233.673  0.00  0.00           C
ATOM    968  O2  DC  A  13      46.808  16.008 234.144  0.00  0.00           O
ATOM    969  N3  DC  A  13      48.235  16.284 232.393  0.00  0.00           N
ATOM    970  C4  DC  A  13      49.356  16.844 231.921  0.00  0.00           C
ATOM    971  N4  DC  A  13      49.701  16.596 230.667  0.00  0.00           N
ATOM    972  C5  DC  A  13      50.180  17.696 232.744  0.00  0.00           C
ATOM    973  C6  DC  A  13      49.766  17.905 234.019  0.00  0.00           C
ATOM    974  P   DG  A  14      46.857  16.813 239.890  0.00  0.00           P
ATOM    975  O1P DG  A  14      45.727  17.769 239.886  0.00  0.00           O
ATOM    976  O2P DG  A  14      47.878  17.018 240.943  0.00  0.00           O
ATOM    977  O5' DG  A  14      46.294  15.316 239.972  0.00  0.00           O
ATOM    978  C5' DG  A  14      45.257  14.910 239.060  0.00  0.00           C
ATOM    979  C4' DG  A  14      45.452  13.460 238.667  0.00  0.00           C
ATOM    980  O4' DG  A  14      46.059  13.300 237.352  0.00  0.00           O
ATOM    981  C3' DG  A  14      46.279  12.613 239.634  0.00  0.00           C
ATOM    982  O3' DG  A  14      45.790  11.280 239.610  0.00  0.00           O
ATOM    983  C2' DG  A  14      47.666  12.783 239.015  0.00  0.00           C
ATOM    984  C1' DG  A  14      47.313  12.664 237.536  0.00  0.00           C
ATOM    985  N9  DG  A  14      48.371  13.185 236.624  0.00  0.00           N
ATOM    986  C8  DG  A  14      49.441  14.005 236.910  0.00  0.00           C
ATOM    987  N7  DG  A  14      50.193  14.282 235.874  0.00  0.00           N
ATOM    988  C5  DG  A  14      49.578  13.598 234.827  0.00  0.00           C
ATOM    989  C6  DG  A  14      49.934  13.516 233.455  0.00  0.00           C
ATOM    990  O6  DG  A  14      50.881  14.039 232.872  0.00  0.00           O
ATOM    991  N1  DG  A  14      49.034  12.712 232.740  0.00  0.00           N
ATOM    992  C2  DG  A  14      47.937  12.072 233.280  0.00  0.00           C
ATOM    993  N2  DG  A  14      47.202  11.351 232.429  0.00  0.00           N
ATOM    994  N3  DG  A  14      47.603  12.149 234.567  0.00  0.00           N
ATOM    995  C4  DG  A  14      48.465  12.926 235.275  0.00  0.00           C
ATOM    996  P   DC  A  15      46.031  10.343 240.885  0.00  0.00           P
ATOM    997  O1P DC  A  15      44.942  10.548 241.865  0.00  0.00           O
ATOM    998  O2P DC  A  15      47.407  10.537 241.390  0.00  0.00           O
ATOM    999  O5' DC  A  15      45.897   8.886 240.235  0.00  0.00           O
ATOM   1000  C5' DC  A  15      45.031   8.703 239.099  0.00  0.00           C
ATOM   1001  C4' DC  A  15      45.797   8.059 237.960  0.00  0.00           C
ATOM   1002  O4' DC  A  15      46.674   8.984 237.254  0.00  0.00           O
ATOM   1003  C3' DC  A  15      46.658   6.854 238.334  0.00  0.00           C
ATOM   1004  O3' DC  A  15      46.602   5.904 237.279  0.00  0.00           O
ATOM   1005  C2' DC  A  15      48.018   7.533 238.493  0.00  0.00           C
ATOM   1006  C1' DC  A  15      47.921   8.308 237.183  0.00  0.00           C
ATOM   1007  N1  DC  A  15      49.088   9.197 236.926  0.00  0.00           N
ATOM   1008  C2  DC  A  15      49.536   9.314 235.613  0.00  0.00           C
ATOM   1009  O2  DC  A  15      48.955   8.680 234.724  0.00  0.00           O
ATOM   1010  N3  DC  A  15      50.601  10.118 235.355  0.00  0.00           N
ATOM   1011  C4  DC  A  15      51.204  10.787 236.346  0.00  0.00           C
ATOM   1012  N4  DC  A  15      52.237  11.558 236.044  0.00  0.00           N
ATOM   1013  C5  DC  A  15      50.754  10.680 237.713  0.00  0.00           C
ATOM   1014  C6  DC  A  15      49.691   9.871 237.949  0.00  0.00           C
ATOM   1015  P   DG  A  16      45.395   4.851 237.243  0.00  0.00           P
ATOM   1016  O1P DG  A  16      44.157   5.532 236.801  0.00  0.00           O
ATOM   1017  O2P DG  A  16      45.321   4.140 238.539  0.00  0.00           O
ATOM   1018  O5' DG  A  16      45.891   3.843 236.104  0.00  0.00           O
ATOM   1019  C5' DG  A  16      45.997   4.317 234.749  0.00  0.00           C
ATOM   1020  C4' DG  A  16      47.177   3.660 234.062  0.00  0.00           C
ATOM   1021  O4' DG  A  16      48.350   4.523 233.990  0.00  0.00           O
ATOM   1022  C3' DG  A  16      47.648   2.337 234.666  0.00  0.00           C
ATOM   1023  O3' DG  A  16      48.147   1.509 233.624  0.00  0.00           O
ATOM   1024  C2' DG  A  16      48.720   2.851 235.628  0.00  0.00           C
ATOM   1025  C1' DG  A  16      49.379   3.910 234.750  0.00  0.00           C
ATOM   1026  N9  DG  A  16      50.205   4.889 235.513  0.00  0.00           N
ATOM   1027  C8  DG  A  16      50.212   5.156 236.864  0.00  0.00           C
ATOM   1028  N7  DG  A  16      51.066   6.085 237.219  0.00  0.00           N
ATOM   1029  C5  DG  A  16      51.665   6.461 236.019  0.00  0.00           C
ATOM   1030  C6  DG  A  16      52.670   7.430 235.763  0.00  0.00           C
ATOM   1031  O6  DG  A  16      53.249   8.167 236.557  0.00  0.00           O
ATOM   1032  N1  DG  A  16      52.987   7.490 234.398  0.00  0.00           N
ATOM   1033  C2  DG  A  16      52.409   6.717 233.411  0.00  0.00           C
ATOM   1034  N2  DG  A  16      52.849   6.927 232.168  0.00  0.00           N
ATOM   1035  N3  DG  A  16      51.465   5.809 233.652  0.00  0.00           N
ATOM   1036  C4  DG  A  16      51.145   5.737 234.971  0.00  0.00           C
ATOM   1037  P   DC  A  17      48.152  -0.077 233.831  0.00  0.00           P
ATOM   1038  O1P DC  A  17      46.843  -0.634 233.418  0.00  0.00           O
ATOM   1039  O2P DC  A  17      48.592  -0.399 235.204  0.00  0.00           O
ATOM   1040  O5' DC  A  17      49.277  -0.528 232.786  0.00  0.00           O
ATOM   1041  C5' DC  A  17      49.477   0.254 231.593  0.00  0.00           C
ATOM   1042  C4' DC  A  17      50.934   0.661 231.478  0.00  0.00           C
ATOM   1043  O4' DC  A  17      51.303   1.756 232.366  0.00  0.00           O
ATOM   1044  C3' DC  A  17      51.956  -0.449 231.720  0.00  0.00           C
ATOM   1045  O3' DC  A  17      53.052  -0.265 230.832  0.00  0.00           O
ATOM   1046  C2' DC  A  17      52.292  -0.190 233.190  0.00  0.00           C
ATOM   1047  C1' DC  A  17      52.488   1.310 233.006  0.00  0.00           C
ATOM   1048  N1  DC  A  17      52.810   2.030 234.272  0.00  0.00           N
ATOM   1049  C2  DC  A  17      53.725   3.077 234.207  0.00  0.00           C
ATOM   1050  O2  DC  A  17      54.226   3.366 233.114  0.00  0.00           O
ATOM   1051  N3  DC  A  17      54.032   3.745 235.350  0.00  0.00           N
ATOM   1052  C4  DC  A  17      53.468   3.402 236.513  0.00  0.00           C
ATOM   1053  N4  DC  A  17      53.800   4.085 237.599  0.00  0.00           N
ATOM   1054  C5  DC  A  17      52.517   2.320 236.602  0.00  0.00           C
ATOM   1055  C6  DC  A  17      52.224   1.665 235.450  0.00  0.00           C
ATOM   1056  P   DG  A  18      52.960  -0.866 229.352  0.00  0.00           P
ATOM   1057  O1P DG  A  18      52.056  -0.031 228.531  0.00  0.00           O
ATOM   1058  O2P DG  A  18      52.630  -2.308 229.421  0.00  0.00           O
ATOM   1059  O5' DG  A  18      54.468  -0.685 228.845  0.00  0.00           O
ATOM   1060  C5' DG  A  18      54.989   0.645 228.666  0.00  0.00           C
ATOM   1061  C4' DG  A  18      56.457   0.681 229.039  0.00  0.00           C
ATOM   1062  O4' DG  A  18      56.697   1.241 230.363  0.00  0.00           O
ATOM   1063  C3' DG  A  18      57.188  -0.661 228.997  0.00  0.00           C
ATOM   1064  O3' DG  A  18      58.539  -0.435 228.617  0.00  0.00           O
ATOM   1065  C2' DG  A  18      57.010  -1.105 230.448  0.00  0.00           C
ATOM   1066  C1' DG  A  18      57.263   0.217 231.164  0.00  0.00           C
ATOM   1067  N9  DG  A  18      56.773   0.239 232.572  0.00  0.00           N
ATOM   1068  C8  DG  A  18      55.888  -0.611 233.199  0.00  0.00           C
ATOM   1069  N7  DG  A  18      55.665  -0.316 234.456  0.00  0.00           N
ATOM   1070  C5  DG  A  18      56.456   0.811 234.677  0.00  0.00           C
ATOM   1071  C6  DG  A  18      56.633   1.587 235.852  0.00  0.00           C
ATOM   1072  O6  DG  A  18      56.119   1.439 236.959  0.00  0.00           O
ATOM   1073  N1  DG  A  18      57.528   2.644 235.636  0.00  0.00           N
ATOM   1074  C2  DG  A  18      58.168   2.915 234.443  0.00  0.00           C
ATOM   1075  N2  DG  A  18      58.985   3.971 234.442  0.00  0.00           N
ATOM   1076  N3  DG  A  18      58.002   2.186 233.341  0.00  0.00           N
ATOM   1077  C4  DG  A  18      57.136   1.156 233.533  0.00  0.00           C
ATOM   1078  P   DC  A  19      59.359  -1.624 227.931  0.00  0.00           P
ATOM   1079  O1P DC  A  19      59.120  -1.614 226.469  0.00  0.00           O
ATOM   1080  O2P DC  A  19      59.067  -2.896 228.627  0.00  0.00           O
ATOM   1081  O5' DC  A  19      60.867  -1.182 228.229  0.00  0.00           O
ATOM   1082  C5' DC  A  19      61.177   0.222 228.331  0.00  0.00           C
ATOM   1083  C4' DC  A  19      61.877   0.504 229.645  0.00  0.00           C
ATOM   1084  O4' DC  A  19      60.977   0.528 230.791  0.00  0.00           O
ATOM   1085  C3' DC  A  19      63.013  -0.451 230.013  0.00  0.00           C
ATOM   1086  O3' DC  A  19      64.046   0.288 230.653  0.00  0.00           O
ATOM   1087  C2' DC  A  19      62.265  -1.412 230.942  0.00  0.00           C
ATOM   1088  C1' DC  A  19      61.604  -0.305 231.756  0.00  0.00           C
ATOM   1089  N1  DC  A  19      60.690  -0.810 232.820  0.00  0.00           N
ATOM   1090  C2  DC  A  19      60.662  -0.122 234.028  0.00  0.00           C
ATOM   1091  O2  DC  A  19      61.387   0.870 234.169  0.00  0.00           O
ATOM   1092  N3  DC  A  19      59.836  -0.565 235.012  0.00  0.00           N
ATOM   1093  C4  DC  A  19      59.066  -1.644 234.820  0.00  0.00           C
ATOM   1094  N4  DC  A  19      58.278  -2.037 235.810  0.00  0.00           N
ATOM   1095  C5  DC  A  19      59.080  -2.371 233.574  0.00  0.00           C
ATOM   1096  C6  DC  A  19      59.913  -1.911 232.605  0.00  0.00           C
ATOM   1097  P   DG  A  20      65.146   1.021 229.751  0.00  0.00           P
ATOM   1098  O1P DG  A  20      64.556   2.230 229.134  0.00  0.00           O
ATOM   1099  O2P DG  A  20      65.753   0.046 228.818  0.00  0.00           O
ATOM   1100  O5' DG  A  20      66.222   1.453 230.855  0.00  0.00           O
ATOM   1101  C5' DG  A  20      65.853   2.430 231.845  0.00  0.00           C
ATOM   1102  C4' DG  A  20      66.513   2.100 233.169  0.00  0.00           C
ATOM   1103  O4' DG  A  20      65.611   1.452 234.113  0.00  0.00           O
ATOM   1104  C3' DG  A  20      67.764   1.223 233.090  0.00  0.00           C
ATOM   1105  O3' DG  A  20      68.651   1.594 234.135  0.00  0.00           O
ATOM   1106  C2' DG  A  20      67.130  -0.157 233.263  0.00  0.00           C
ATOM   1107  C1' DG  A  20      66.118   0.150 234.363  0.00  0.00           C
ATOM   1108  N9  DG  A  20      65.048  -0.878 234.494  0.00  0.00           N
ATOM   1109  C8  DG  A  20      64.673  -1.864 233.609  0.00  0.00           C
ATOM   1110  N7  DG  A  20      63.684  -2.613 234.031  0.00  0.00           N
ATOM   1111  C5  DG  A  20      63.380  -2.085 235.284  0.00  0.00           C
ATOM   1112  C6  DG  A  20      62.394  -2.477 236.228  0.00  0.00           C
ATOM   1113  O6  DG  A  20      61.573  -3.387 236.150  0.00  0.00           O
ATOM   1114  N1  DG  A  20      62.432  -1.667 237.372  0.00  0.00           N
ATOM   1115  C2  DG  A  20      63.305  -0.617 237.579  0.00  0.00           C
ATOM   1116  N2  DG  A  20      63.177   0.032 238.739  0.00  0.00           N
ATOM   1117  N3  DG  A  20      64.229  -0.251 236.693  0.00  0.00           N
ATOM   1118  C4  DG  A  20      64.208  -1.024 235.576  0.00  0.00           C
TER    1119      DG  A  20
ATOM   1120  P   DC  B  21      57.863  -4.435 245.703  0.00  0.00           P
ATOM   1121  O1P DC  B  21      57.545  -5.016 247.027  0.00  0.00           O
ATOM   1122  O2P DC  B  21      56.807  -4.545 244.674  0.00  0.00           O
ATOM   1123  O5' DC  B  21      58.285  -2.902 245.879  0.00  0.00           O
ATOM   1124  C5' DC  B  21      59.655  -2.585 246.190  0.00  0.00           C
ATOM   1125  C4' DC  B  21      60.199  -1.593 245.181  0.00  0.00           C
ATOM   1126  O4' DC  B  21      60.537  -2.193 243.898  0.00  0.00           O
ATOM   1127  C3' DC  B  21      59.299  -0.397 244.872  0.00  0.00           C
ATOM   1128  O3' DC  B  21      60.113   0.755 244.688  0.00  0.00           O
ATOM   1129  C2' DC  B  21      58.623  -0.895 243.593  0.00  0.00           C
ATOM   1130  C1' DC  B  21      59.921  -1.349 242.936  0.00  0.00           C
ATOM   1131  N1  DC  B  21      59.726  -1.978 241.600  0.00  0.00           N
ATOM   1132  C2  DC  B  21      60.678  -1.722 240.618  0.00  0.00           C
ATOM   1133  O2  DC  B  21      61.637  -0.989 240.891  0.00  0.00           O
ATOM   1134  N3  DC  B  21      60.520  -2.285 239.392  0.00  0.00           N
ATOM   1135  C4  DC  B  21      59.467  -3.073 239.135  0.00  0.00           C
ATOM   1136  N4  DC  B  21      59.358  -3.599 237.925  0.00  0.00           N
ATOM   1137  C5  DC  B  21      58.470  -3.353 240.140  0.00  0.00           C
ATOM   1138  C6  DC  B  21      58.647  -2.779 241.357  0.00  0.00           C
ATOM   1139  P   DG  B  22      60.557   1.604 245.970  0.00  0.00           P
ATOM   1140  O1P DG  B  22      61.619   0.877 246.702  0.00  0.00           O
ATOM   1141  O2P DG  B  22      59.361   1.977 246.757  0.00  0.00           O
ATOM   1142  O5' DG  B  22      61.178   2.910 245.284  0.00  0.00           O
ATOM   1143  C5' DG  B  22      62.377   2.783 244.497  0.00  0.00           C
ATOM   1144  C4' DG  B  22      62.331   3.743 243.324  0.00  0.00           C
ATOM   1145  O4' DG  B  22      61.969   3.096 242.070  0.00  0.00           O
ATOM   1146  C3' DG  B  22      61.397   4.943 243.482  0.00  0.00           C
ATOM   1147  O3' DG  B  22      61.955   6.052 242.791  0.00  0.00           O
ATOM   1148  C2' DG  B  22      60.129   4.376 242.841  0.00  0.00           C
ATOM   1149  C1' DG  B  22      60.738   3.656 241.642  0.00  0.00           C
ATOM   1150  N9  DG  B  22      59.826   2.653 241.021  0.00  0.00           N
ATOM   1151  C8  DG  B  22      58.680   2.084 241.533  0.00  0.00           C
ATOM   1152  N7  DG  B  22      58.103   1.227 240.726  0.00  0.00           N
ATOM   1153  C5  DG  B  22      58.925   1.230 239.599  0.00  0.00           C
ATOM   1154  C6  DG  B  22      58.815   0.500 238.386  0.00  0.00           C
ATOM   1155  O6  DG  B  22      57.956  -0.312 238.051  0.00  0.00           O
ATOM   1156  N1  DG  B  22      59.867   0.805 237.510  0.00  0.00           N
ATOM   1157  C2  DG  B  22      60.888   1.696 237.771  0.00  0.00           C
ATOM   1158  N2  DG  B  22      61.796   1.846 236.803  0.00  0.00           N
ATOM   1159  N3  DG  B  22      60.990   2.380 238.908  0.00  0.00           N
ATOM   1160  C4  DG  B  22      59.979   2.097 239.770  0.00  0.00           C
ATOM   1161  P   DC  B  23      61.548   7.531 243.244  0.00  0.00           P
ATOM   1162  O1P DC  B  23      62.440   7.976 244.339  0.00  0.00           O
ATOM   1163  O2P DC  B  23      60.098   7.584 243.526  0.00  0.00           O
ATOM   1164  O5' DC  B  23      61.870   8.368 241.919  0.00  0.00           O
ATOM   1165  C5' DC  B  23      62.927   7.921 241.050  0.00  0.00           C
ATOM   1166  C4' DC  B  23      62.404   7.763 239.635  0.00  0.00           C
ATOM   1167  O4' DC  B  23      61.613   6.555 239.439  0.00  0.00           O
ATOM   1168  C3' DC  B  23      61.558   8.920 239.105  0.00  0.00           C
ATOM   1169  O3' DC  B  23      61.847   9.105 237.725  0.00  0.00           O
ATOM   1170  C2' DC  B  23      60.156   8.377 239.384  0.00  0.00           C
ATOM   1171  C1' DC  B  23      60.436   7.003 238.784  0.00  0.00           C
ATOM   1172  N1  DC  B  23      59.284   6.063 238.880  0.00  0.00           N
ATOM   1173  C2  DC  B  23      59.062   5.200 237.811  0.00  0.00           C
ATOM   1174  O2  DC  B  23      59.823   5.247 236.836  0.00  0.00           O
ATOM   1175  N3  DC  B  23      58.016   4.335 237.877  0.00  0.00           N
ATOM   1176  C4  DC  B  23      57.216   4.314 238.950  0.00  0.00           C
ATOM   1177  N4  DC  B  23      56.210   3.453 238.967  0.00  0.00           N
ATOM   1178  C5  DC  B  23      57.430   5.201 240.069  0.00  0.00           C
ATOM   1179  C6  DC  B  23      58.478   6.057 239.983  0.00  0.00           C
ATOM   1180  P   DG  B  24      63.096  10.015 237.308  0.00  0.00           P
ATOM   1181  O1P DG  B  24      64.353   9.273 237.552  0.00  0.00           O
ATOM   1182  O2P DG  B  24      62.985  11.339 237.962  0.00  0.00           O
ATOM   1183  O5' DG  B  24      62.860  10.172 235.734  0.00  0.00           O
ATOM   1184  C5' DG  B  24      62.961   9.009 234.893  0.00  0.00           C
ATOM   1185  C4' DG  B  24      61.954   9.095 233.764  0.00  0.00           C
ATOM   1186  O4' DG  B  24      60.767   8.281 233.993  0.00  0.00           O
ATOM   1187  C3' DG  B  24      61.460  10.500 233.419  0.00  0.00           C
ATOM   1188  O3' DG  B  24      61.193  10.563 232.026  0.00  0.00           O
ATOM   1189  C2' DG  B  24      60.211  10.564 234.301  0.00  0.00           C
ATOM   1190  C1' DG  B  24      59.657   9.162 234.080  0.00  0.00           C
ATOM   1191  N9  DG  B  24      58.661   8.744 235.108  0.00  0.00           N
ATOM   1192  C8  DG  B  24      58.407   9.290 236.347  0.00  0.00           C
ATOM   1193  N7  DG  B  24      57.456   8.682 237.013  0.00  0.00           N
ATOM   1194  C5  DG  B  24      57.053   7.659 236.156  0.00  0.00           C
ATOM   1195  C6  DG  B  24      56.056   6.664 236.326  0.00  0.00           C
ATOM   1196  O6  DG  B  24      55.310   6.476 237.284  0.00  0.00           O
ATOM   1197  N1  DG  B  24      55.975   5.824 235.206  0.00  0.00           N
ATOM   1198  C2  DG  B  24      56.756   5.931 234.073  0.00  0.00           C
ATOM   1199  N2  DG  B  24      56.525   5.031 233.113  0.00  0.00           N
ATOM   1200  N3  DG  B  24      57.692   6.865 233.913  0.00  0.00           N
ATOM   1201  C4  DG  B  24      57.784   7.689 234.990  0.00  0.00           C
ATOM   1202  P   DC  B  25      61.238  11.984 231.291  0.00  0.00           P
ATOM   1203  O1P DC  B  25      62.626  12.279 230.869  0.00  0.00           O
ATOM   1204  O2P DC  B  25      60.587  13.003 232.141  0.00  0.00           O
ATOM   1205  O5' DC  B  25      60.335  11.702 230.001  0.00  0.00           O
ATOM   1206  C5' DC  B  25      60.302  10.372 229.448  0.00  0.00           C
ATOM   1207  C4' DC  B  25      58.866   9.893 229.336  0.00  0.00           C
ATOM   1208  O4' DC  B  25      58.291   9.477 230.608  0.00  0.00           O
ATOM   1209  C3' DC  B  25      57.879  10.889 228.726  0.00  0.00           C
ATOM   1210  O3' DC  B  25      56.944  10.175 227.927  0.00  0.00           O
ATOM   1211  C2' DC  B  25      57.282  11.490 229.999  0.00  0.00           C
ATOM   1212  C1' DC  B  25      57.039  10.142 230.668  0.00  0.00           C
ATOM   1213  N1  DC  B  25      56.465  10.252 232.040  0.00  0.00           N
ATOM   1214  C2  DC  B  25      55.522   9.304 232.424  0.00  0.00           C
ATOM   1215  O2  DC  B  25      55.200   8.420 231.621  0.00  0.00           O
ATOM   1216  N3  DC  B  25      54.986   9.385 233.671  0.00  0.00           N
ATOM   1217  C4  DC  B  25      55.360  10.357 234.511  0.00  0.00           C
ATOM   1218  N4  DC  B  25      54.809  10.393 235.715  0.00  0.00           N
ATOM   1219  C5  DC  B  25      56.337  11.349 234.131  0.00  0.00           C
ATOM   1220  C6  DC  B  25      56.859  11.250 232.883  0.00  0.00           C
ATOM   1221  P   DG  B  26      57.321   9.835 226.408  0.00  0.00           P
ATOM   1222  O1P DG  B  26      58.306   8.732 226.377  0.00  0.00           O
ATOM   1223  O2P DG  B  26      57.711  11.077 225.704  0.00  0.00           O
ATOM   1224  O5' DG  B  26      55.916   9.317 225.844  0.00  0.00           O
ATOM   1225  C5' DG  B  26      55.363   8.094 226.363  0.00  0.00           C
ATOM   1226  C4' DG  B  26      53.852   8.197 226.432  0.00  0.00           C
ATOM   1227  O4' DG  B  26      53.358   8.473 227.776  0.00  0.00           O
ATOM   1228  C3' DG  B  26      53.212   9.236 225.511  0.00  0.00           C
ATOM   1229  O3' DG  B  26      51.938   8.762 225.101  0.00  0.00           O
ATOM   1230  C2' DG  B  26      53.161  10.434 226.460  0.00  0.00           C
ATOM   1231  C1' DG  B  26      52.718   9.739 227.742  0.00  0.00           C
ATOM   1232  N9  DG  B  26      52.958  10.545 228.973  0.00  0.00           N
ATOM   1233  C8  DG  B  26      53.765  11.647 229.149  0.00  0.00           C
ATOM   1234  N7  DG  B  26      53.753  12.129 230.369  0.00  0.00           N
ATOM   1235  C5  DG  B  26      52.876  11.286 231.049  0.00  0.00           C
ATOM   1236  C6  DG  B  26      52.458  11.304 232.404  0.00  0.00           C
ATOM   1237  O6  DG  B  26      52.781  12.081 233.299  0.00  0.00           O
ATOM   1238  N1  DG  B  26      51.558  10.264 232.675  0.00  0.00           N
ATOM   1239  C2  DG  B  26      51.119   9.330 231.758  0.00  0.00           C
ATOM   1240  N2  DG  B  26      50.258   8.418 232.216  0.00  0.00           N
ATOM   1241  N3  DG  B  26      51.512   9.315 230.486  0.00  0.00           N
ATOM   1242  C4  DG  B  26      52.386  10.315 230.206  0.00  0.00           C
ATOM   1243  P   DC  B  27      51.313   9.308 223.732  0.00  0.00           P
ATOM   1244  O1P DC  B  27      51.798   8.483 222.602  0.00  0.00           O
ATOM   1245  O2P DC  B  27      51.548  10.762 223.624  0.00  0.00           O
ATOM   1246  O5' DC  B  27      49.754   9.030 223.964  0.00  0.00           O
ATOM   1247  C5' DC  B  27      49.356   7.919 224.789  0.00  0.00           C
ATOM   1248  C4' DC  B  27      48.426   8.394 225.888  0.00  0.00           C
ATOM   1249  O4' DC  B  27      49.112   9.072 226.980  0.00  0.00           O
ATOM   1250  C3' DC  B  27      47.297   9.326 225.447  0.00  0.00           C
ATOM   1251  O3' DC  B  27      46.131   9.025 226.204  0.00  0.00           O
ATOM   1252  C2' DC  B  27      47.925  10.682 225.780  0.00  0.00           C
ATOM   1253  C1' DC  B  27      48.376  10.269 227.176  0.00  0.00           C
ATOM   1254  N1  DC  B  27      49.118  11.337 227.904  0.00  0.00           N
ATOM   1255  C2  DC  B  27      48.902  11.457 229.273  0.00  0.00           C
ATOM   1256  O2  DC  B  27      48.110  10.682 229.823  0.00  0.00           O
ATOM   1257  N3  DC  B  27      49.568  12.424 229.957  0.00  0.00           N
ATOM   1258  C4  DC  B  27      50.417  13.243 229.324  0.00  0.00           C
ATOM   1259  N4  DC  B  27      51.043  14.170 230.033  0.00  0.00           N
ATOM   1260  C5  DC  B  27      50.656  13.134 227.904  0.00  0.00           C
ATOM   1261  C6  DC  B  27      49.980  12.163 227.241  0.00  0.00           C
ATOM   1262  P   DG  B  28      45.164   7.851 225.704  0.00  0.00           P
ATOM   1263  O1P DG  B  28      45.785   6.539 225.994  0.00  0.00           O
ATOM   1264  O2P DG  B  28      44.781   8.092 224.295  0.00  0.00           O
ATOM   1265  O5' DG  B  28      43.893   8.064 226.652  0.00  0.00           O
ATOM   1266  C5' DG  B  28      44.032   7.842 228.067  0.00  0.00           C
ATOM   1267  C4' DG  B  28      43.173   8.828 228.834  0.00  0.00           C
ATOM   1268  O4' DG  B  28      43.934   9.945 229.382  0.00  0.00           O
ATOM   1269  C3' DG  B  28      42.004   9.436 228.058  0.00  0.00           C
ATOM   1270  O3' DG  B  28      40.932   9.676 228.958  0.00  0.00           O
ATOM   1271  C2' DG  B  28      42.673  10.704 227.523  0.00  0.00           C
ATOM   1272  C1' DG  B  28      43.461  11.128 228.758  0.00  0.00           C
ATOM   1273  N9  DG  B  28      44.547  12.106 228.466  0.00  0.00           N
ATOM   1274  C8  DG  B  28      45.122  12.436 227.258  0.00  0.00           C
ATOM   1275  N7  DG  B  28      46.062  13.344 227.344  0.00  0.00           N
ATOM   1276  C5  DG  B  28      46.118  13.637 228.706  0.00  0.00           C
ATOM   1277  C6  DG  B  28      46.945  14.547 229.413  0.00  0.00           C
ATOM   1278  O6  DG  B  28      47.816  15.294 228.976  0.00  0.00           O
ATOM   1279  N1  DG  B  28      46.669  14.528 230.787  0.00  0.00           N
ATOM   1280  C2  DG  B  28      45.718  13.734 231.398  0.00  0.00           C
ATOM   1281  N2  DG  B  28      45.609  13.864 232.723  0.00  0.00           N
ATOM   1282  N3  DG  B  28      44.941  12.880 230.734  0.00  0.00           N
ATOM   1283  C4  DG  B  28      45.196  12.885 229.399  0.00  0.00           C
ATOM   1284  P   DC  B  29      39.439   9.739 228.386  0.00  0.00           P
ATOM   1285  O1P DC  B  29      38.871   8.372 228.335  0.00  0.00           O
ATOM   1286  O2P DC  B  29      39.425  10.496 227.117  0.00  0.00           O
ATOM   1287  O5' DC  B  29      38.699  10.585 229.526  0.00  0.00           O
ATOM   1288  C5' DC  B  29      39.170  10.489 230.883  0.00  0.00           C
ATOM   1289  C4' DC  B  29      39.463  11.874 231.428  0.00  0.00           C
ATOM   1290  O4' DC  B  29      40.714  12.439 230.941  0.00  0.00           O
ATOM   1291  C3' DC  B  29      38.388  12.931 231.174  0.00  0.00           C
ATOM   1292  O3' DC  B  29      38.303  13.782 232.310  0.00  0.00           O
ATOM   1293  C2' DC  B  29      38.965  13.606 229.929  0.00  0.00           C
ATOM   1294  C1' DC  B  29      40.370  13.745 230.505  0.00  0.00           C
ATOM   1295  N1  DC  B  29      41.346  14.357 229.560  0.00  0.00           N
ATOM   1296  C2  DC  B  29      42.302  15.222 230.084  0.00  0.00           C
ATOM   1297  O2  DC  B  29      42.301  15.446 231.301  0.00  0.00           O
ATOM   1298  N3  DC  B  29      43.201  15.791 229.240  0.00  0.00           N
ATOM   1299  C4  DC  B  29      43.169  15.522 227.929  0.00  0.00           C
ATOM   1300  N4  DC  B  29      44.067  16.101 227.146  0.00  0.00           N
ATOM   1301  C5  DC  B  29      42.187  14.627 227.365  0.00  0.00           C
ATOM   1302  C6  DC  B  29      41.297  14.070 228.225  0.00  0.00           C
ATOM   1303  P   DG  B  30      37.379  13.343 233.540  0.00  0.00           P
ATOM   1304  O1P DG  B  30      38.045  12.263 234.302  0.00  0.00           O
ATOM   1305  O2P DG  B  30      36.012  13.046 233.053  0.00  0.00           O
ATOM   1306  O5' DG  B  30      37.357  14.683 234.414  0.00  0.00           O
ATOM   1307  C5' DG  B  30      38.580  15.139 235.022  0.00  0.00           C
ATOM   1308  C4' DG  B  30      38.627  16.654 235.021  0.00  0.00           C
ATOM   1309  O4' DG  B  30      39.468  17.201 233.963  0.00  0.00           O
ATOM   1310  C3' DG  B  30      37.275  17.362 234.912  0.00  0.00           C
ATOM   1311  O3' DG  B  30      37.336  18.581 235.639  0.00  0.00           O
ATOM   1312  C2' DG  B  30      37.192  17.538 233.395  0.00  0.00           C
ATOM   1313  C1' DG  B  30      38.631  17.948 233.096  0.00  0.00           C
ATOM   1314  N9  DG  B  30      39.005  17.809 231.660  0.00  0.00           N
ATOM   1315  C8  DG  B  30      38.371  17.104 230.659  0.00  0.00           C
ATOM   1316  N7  DG  B  30      38.965  17.186 229.493  0.00  0.00           N
ATOM   1317  C5  DG  B  30      40.069  18.000 229.737  0.00  0.00           C
ATOM   1318  C6  DG  B  30      41.087  18.449 228.857  0.00  0.00           C
ATOM   1319  O6  DG  B  30      41.228  18.214 227.659  0.00  0.00           O
ATOM   1320  N1  DG  B  30      42.017  19.260 229.522  0.00  0.00           N
ATOM   1321  C2  DG  B  30      41.968  19.595 230.862  0.00  0.00           C
ATOM   1322  N2  DG  B  30      42.952  20.382 231.305  0.00  0.00           N
ATOM   1323  N3  DG  B  30      41.012  19.174 231.687  0.00  0.00           N
ATOM   1324  C4  DG  B  30      40.102  18.385 231.058  0.00  0.00           C
ATOM   1325  P   DC  B  31      35.978  19.221 236.193  0.00  0.00           P
ATOM   1326  O1P DC  B  31      35.660  18.639 237.517  0.00  0.00           O
ATOM   1327  O2P DC  B  31      34.923  19.111 235.165  0.00  0.00           O
ATOM   1328  O5' DC  B  31      36.400  20.754 236.369  0.00  0.00           O
ATOM   1329  C5' DC  B  31      37.770  21.070 236.680  0.00  0.00           C
ATOM   1330  C4' DC  B  31      38.315  22.063 235.671  0.00  0.00           C
ATOM   1331  O4' DC  B  31      38.652  21.462 234.388  0.00  0.00           O
ATOM   1332  C3' DC  B  31      37.414  23.259 235.361  0.00  0.00           C
ATOM   1333  O3' DC  B  31      38.229  24.410 235.178  0.00  0.00           O
ATOM   1334  C2' DC  B  31      36.737  22.761 234.084  0.00  0.00           C
ATOM   1335  C1' DC  B  31      38.036  22.306 233.427  0.00  0.00           C
ATOM   1336  N1  DC  B  31      37.841  21.676 232.090  0.00  0.00           N
ATOM   1337  C2  DC  B  31      38.793  21.934 231.108  0.00  0.00           C
ATOM   1338  O2  DC  B  31      39.751  22.667 231.382  0.00  0.00           O
ATOM   1339  N3  DC  B  31      38.635  21.370 229.883  0.00  0.00           N
ATOM   1340  C4  DC  B  31      37.583  20.582 229.626  0.00  0.00           C
ATOM   1341  N4  DC  B  31      37.473  20.056 228.415  0.00  0.00           N
ATOM   1342  C5  DC  B  31      36.586  20.303 230.631  0.00  0.00           C
ATOM   1343  C6  DC  B  31      36.762  20.877 231.847  0.00  0.00           C
ATOM   1344  P   DG  B  32      38.673  25.259 236.460  0.00  0.00           P
ATOM   1345  O1P DG  B  32      39.733  24.532 237.192  0.00  0.00           O
ATOM   1346  O2P DG  B  32      37.477  25.632 237.248  0.00  0.00           O
ATOM   1347  O5' DG  B  32      39.293  26.566 235.774  0.00  0.00           O
ATOM   1348  C5' DG  B  32      40.492  26.439 234.988  0.00  0.00           C
ATOM   1349  C4' DG  B  32      40.447  27.398 233.814  0.00  0.00           C
ATOM   1350  O4' DG  B  32      40.084  26.751 232.560  0.00  0.00           O
ATOM   1351  C3' DG  B  32      39.512  28.598 233.972  0.00  0.00           C
ATOM   1352  O3' DG  B  32      40.070  29.707 233.282  0.00  0.00           O
ATOM   1353  C2' DG  B  32      38.245  28.031 233.331  0.00  0.00           C
ATOM   1354  C1' DG  B  32      38.853  27.311 232.132  0.00  0.00           C
ATOM   1355  N9  DG  B  32      37.942  26.309 231.511  0.00  0.00           N
ATOM   1356  C8  DG  B  32      36.796  25.738 232.023  0.00  0.00           C
ATOM   1357  N7  DG  B  32      36.219  24.883 231.216  0.00  0.00           N
ATOM   1358  C5  DG  B  32      37.040  24.885 230.089  0.00  0.00           C
ATOM   1359  C6  DG  B  32      36.931  24.156 228.876  0.00  0.00           C
ATOM   1360  O6  DG  B  32      36.072  23.345 228.541  0.00  0.00           O
ATOM   1361  N1  DG  B  32      37.982  24.461 228.000  0.00  0.00           N
ATOM   1362  C2  DG  B  32      39.004  25.352 228.261  0.00  0.00           C
ATOM   1363  N2  DG  B  32      39.911  25.501 227.293  0.00  0.00           N
ATOM   1364  N3  DG  B  32      39.106  26.036 229.399  0.00  0.00           N
ATOM   1365  C4  DG  B  32      38.095  25.752 230.260  0.00  0.00           C
ATOM   1366  P   DC  B  33      39.663  31.187 233.735  0.00  0.00           P
ATOM   1367  O1P DC  B  33      40.555  31.632 234.829  0.00  0.00           O
ATOM   1368  O2P DC  B  33      38.213  31.239 234.016  0.00  0.00           O
ATOM   1369  O5' DC  B  33      39.985  32.023 232.409  0.00  0.00           O
ATOM   1370  C5' DC  B  33      41.043  31.576 231.540  0.00  0.00           C
ATOM   1371  C4' DC  B  33      40.520  31.418 230.126  0.00  0.00           C
ATOM   1372  O4' DC  B  33      39.728  30.211 229.929  0.00  0.00           O
ATOM   1373  C3' DC  B  33      39.674  32.575 229.595  0.00  0.00           C
ATOM   1374  O3' DC  B  33      39.962  32.761 228.215  0.00  0.00           O
ATOM   1375  C2' DC  B  33      38.272  32.033 229.874  0.00  0.00           C
ATOM   1376  C1' DC  B  33      38.551  30.658 229.275  0.00  0.00           C
ATOM   1377  N1  DC  B  33      37.399  29.719 229.370  0.00  0.00           N
ATOM   1378  C2  DC  B  33      37.177  28.856 228.301  0.00  0.00           C
ATOM   1379  O2  DC  B  33      37.938  28.903 227.327  0.00  0.00           O
ATOM   1380  N3  DC  B  33      36.132  27.990 228.367  0.00  0.00           N
ATOM   1381  C4  DC  B  33      35.331  27.968 229.440  0.00  0.00           C
ATOM   1382  N4  DC  B  33      34.326  27.108 229.457  0.00  0.00           N
ATOM   1383  C5  DC  B  33      35.544  28.856 230.559  0.00  0.00           C
ATOM   1384  C6  DC  B  33      36.593  29.712 230.473  0.00  0.00           C
ATOM   1385  P   DG  B  34      41.211  33.671 227.799  0.00  0.00           P
ATOM   1386  O1P DG  B  34      42.468  32.928 228.042  0.00  0.00           O
ATOM   1387  O2P DG  B  34      41.100  34.993 228.452  0.00  0.00           O
ATOM   1388  O5' DG  B  34      40.975  33.828 226.223  0.00  0.00           O
ATOM   1389  C5' DG  B  34      41.077  32.664 225.383  0.00  0.00           C
ATOM   1390  C4' DG  B  34      40.069  32.751 224.254  0.00  0.00           C
ATOM   1391  O4' DG  B  34      38.882  31.937 224.483  0.00  0.00           O
ATOM   1392  C3' DG  B  34      39.575  34.156 223.910  0.00  0.00           C
ATOM   1393  O3' DG  B  34      39.307  34.219 222.515  0.00  0.00           O
ATOM   1394  C2' DG  B  34      38.327  34.220 224.792  0.00  0.00           C
ATOM   1395  C1' DG  B  34      37.773  32.817 224.571  0.00  0.00           C
ATOM   1396  N9  DG  B  34      36.776  32.399 225.599  0.00  0.00           N
ATOM   1397  C8  DG  B  34      36.522  32.946 226.837  0.00  0.00           C
ATOM   1398  N7  DG  B  34      35.571  32.337 227.503  0.00  0.00           N
ATOM   1399  C5  DG  B  34      35.169  31.314 226.646  0.00  0.00           C
ATOM   1400  C6  DG  B  34      34.171  30.319 226.816  0.00  0.00           C
ATOM   1401  O6  DG  B  34      33.425  30.132 227.773  0.00  0.00           O
ATOM   1402  N1  DG  B  34      34.091  29.479 225.696  0.00  0.00           N
ATOM   1403  C2  DG  B  34      34.871  29.587 224.562  0.00  0.00           C
ATOM   1404  N2  DG  B  34      34.640  28.687 223.603  0.00  0.00           N
ATOM   1405  N3  DG  B  34      35.808  30.521 224.404  0.00  0.00           N
ATOM   1406  C4  DG  B  34      35.899  31.344 225.480  0.00  0.00           C
ATOM   1407  P   DC  B  35      39.354  35.639 221.782  0.00  0.00           P
ATOM   1408  O1P DC  B  35      40.741  35.934 221.359  0.00  0.00           O
ATOM   1409  O2P DC  B  35      38.701  36.659 222.630  0.00  0.00           O
ATOM   1410  O5' DC  B  35      38.451  35.357 220.490  0.00  0.00           O
ATOM   1411  C5' DC  B  35      38.416  34.028 219.938  0.00  0.00           C
ATOM   1412  C4' DC  B  35      36.981  33.550 219.827  0.00  0.00           C
ATOM   1413  O4' DC  B  35      36.406  33.132 221.099  0.00  0.00           O
ATOM   1414  C3' DC  B  35      35.994  34.544 219.216  0.00  0.00           C
ATOM   1415  O3' DC  B  35      35.059  33.831 218.416  0.00  0.00           O
ATOM   1416  C2' DC  B  35      35.397  35.146 220.489  0.00  0.00           C
ATOM   1417  C1' DC  B  35      35.154  33.798 221.159  0.00  0.00           C
ATOM   1418  N1  DC  B  35      34.581  33.907 222.530  0.00  0.00           N
ATOM   1419  C2  DC  B  35      33.637  32.959 222.915  0.00  0.00           C
ATOM   1420  O2  DC  B  35      33.315  32.075 222.111  0.00  0.00           O
ATOM   1421  N3  DC  B  35      33.101  33.041 224.161  0.00  0.00           N
ATOM   1422  C4  DC  B  35      33.475  34.012 225.001  0.00  0.00           C
ATOM   1423  N4  DC  B  35      32.924  34.049 226.205  0.00  0.00           N
ATOM   1424  C5  DC  B  35      34.453  35.004 224.622  0.00  0.00           C
ATOM   1425  C6  DC  B  35      34.975  34.906 223.373  0.00  0.00           C
ATOM   1426  P   DG  B  36      35.436  33.491 216.898  0.00  0.00           P
ATOM   1427  O1P DG  B  36      36.422  32.387 216.867  0.00  0.00           O
ATOM   1428  O2P DG  B  36      35.826  34.732 216.194  0.00  0.00           O
ATOM   1429  O5' DG  B  36      34.031  32.973 216.333  0.00  0.00           O
ATOM   1430  C5' DG  B  36      33.478  31.750 216.854  0.00  0.00           C
ATOM   1431  C4' DG  B  36      31.968  31.852 216.922  0.00  0.00           C
ATOM   1432  O4' DG  B  36      31.473  32.129 218.266  0.00  0.00           O
ATOM   1433  C3' DG  B  36      31.328  32.892 216.001  0.00  0.00           C
ATOM   1434  O3' DG  B  36      30.053  32.418 215.591  0.00  0.00           O
ATOM   1435  C2' DG  B  36      31.276  34.089 216.949  0.00  0.00           C
ATOM   1436  C1' DG  B  36      30.834  33.395 218.233  0.00  0.00           C
ATOM   1437  N9  DG  B  36      31.073  34.201 219.463  0.00  0.00           N
ATOM   1438  C8  DG  B  36      31.881  35.303 219.640  0.00  0.00           C
ATOM   1439  N7  DG  B  36      31.868  35.785 220.858  0.00  0.00           N
ATOM   1440  C5  DG  B  36      30.991  34.942 221.538  0.00  0.00           C
ATOM   1441  C6  DG  B  36      30.574  34.960 222.895  0.00  0.00           C
ATOM   1442  O6  DG  B  36      30.897  35.737 223.790  0.00  0.00           O
ATOM   1443  N1  DG  B  36      29.673  33.920 223.166  0.00  0.00           N
ATOM   1444  C2  DG  B  36      29.234  32.986 222.248  0.00  0.00           C
ATOM   1445  N2  DG  B  36      28.374  32.073 222.706  0.00  0.00           N
ATOM   1446  N3  DG  B  36      29.627  32.970 220.976  0.00  0.00           N
ATOM   1447  C4  DG  B  36      30.500  33.971 220.696  0.00  0.00           C
ATOM   1448  P   DC  B  37      29.427  32.963 214.223  0.00  0.00           P
ATOM   1449  O1P DC  B  37      29.914  32.138 213.092  0.00  0.00           O
ATOM   1450  O2P DC  B  37      29.663  34.418 214.113  0.00  0.00           O
ATOM   1451  O5' DC  B  37      27.869  32.687 214.454  0.00  0.00           O
ATOM   1452  C5' DC  B  37      27.471  31.574 215.280  0.00  0.00           C
ATOM   1453  C4' DC  B  37      26.541  32.050 216.378  0.00  0.00           C
ATOM   1454  O4' DC  B  37      27.228  32.727 217.469  0.00  0.00           O
ATOM   1455  C3' DC  B  37      25.412  32.982 215.938  0.00  0.00           C
ATOM   1456  O3' DC  B  37      24.246  32.679 216.694  0.00  0.00           O
ATOM   1457  C2' DC  B  37      26.039  34.338 216.269  0.00  0.00           C
ATOM   1458  C1' DC  B  37      26.492  33.925 217.667  0.00  0.00           C
ATOM   1459  N1  DC  B  37      27.234  34.992 218.395  0.00  0.00           N
ATOM   1460  C2  DC  B  37      27.017  35.113 219.763  0.00  0.00           C
ATOM   1461  O2  DC  B  37      26.225  34.338 220.314  0.00  0.00           O
ATOM   1462  N3  DC  B  37      27.683  36.081 220.447  0.00  0.00           N
ATOM   1463  C4  DC  B  37      28.532  36.899 219.814  0.00  0.00           C
ATOM   1464  N4  DC  B  37      29.158  37.826 220.524  0.00  0.00           N
ATOM   1465  C5  DC  B  37      28.772  36.790 218.395  0.00  0.00           C
ATOM   1466  C6  DC  B  37      28.095  35.818 217.731  0.00  0.00           C
ATOM   1467  P   DG  B  38      23.280  31.506 216.194  0.00  0.00           P
ATOM   1468  O1P DG  B  38      23.901  30.194 216.484  0.00  0.00           O
ATOM   1469  O2P DG  B  38      22.895  31.748 214.784  0.00  0.00           O
ATOM   1470  O5' DG  B  38      22.008  31.720 217.143  0.00  0.00           O
ATOM   1471  C5' DG  B  38      22.148  31.498 218.558  0.00  0.00           C
ATOM   1472  C4' DG  B  38      21.288  32.484 219.324  0.00  0.00           C
ATOM   1473  O4' DG  B  38      22.049  33.600 219.872  0.00  0.00           O
ATOM   1474  C3' DG  B  38      20.120  33.092 218.548  0.00  0.00           C
ATOM   1475  O3' DG  B  38      19.047  33.332 219.448  0.00  0.00           O
ATOM   1476  C2' DG  B  38      20.788  34.359 218.015  0.00  0.00           C
ATOM   1477  C1' DG  B  38      21.577  34.784 219.249  0.00  0.00           C
ATOM   1478  N9  DG  B  38      22.663  35.762 218.957  0.00  0.00           N
ATOM   1479  C8  DG  B  38      23.237  36.091 217.748  0.00  0.00           C
ATOM   1480  N7  DG  B  38      24.178  36.999 217.834  0.00  0.00           N
ATOM   1481  C5  DG  B  38      24.232  37.292 219.196  0.00  0.00           C
ATOM   1482  C6  DG  B  38      25.061  38.202 219.903  0.00  0.00           C
ATOM   1483  O6  DG  B  38      25.932  38.949 219.465  0.00  0.00           O
ATOM   1484  N1  DG  B  38      24.784  38.183 221.278  0.00  0.00           N
ATOM   1485  C2  DG  B  38      23.833  37.390 221.889  0.00  0.00           C
ATOM   1486  N2  DG  B  38      23.723  37.520 223.213  0.00  0.00           N
ATOM   1487  N3  DG  B  38      23.056  36.536 221.224  0.00  0.00           N
ATOM   1488  C4  DG  B  38      23.311  36.541 219.889  0.00  0.00           C
ATOM   1489  P   DC  B  39      17.554  33.394 218.876  0.00  0.00           P
ATOM   1490  O1P DC  B  39      16.986  32.028 218.826  0.00  0.00           O
ATOM   1491  O2P DC  B  39      17.539  34.151 217.608  0.00  0.00           O
ATOM   1492  O5' DC  B  39      16.814  34.240 220.016  0.00  0.00           O
ATOM   1493  C5' DC  B  39      17.285  34.145 221.373  0.00  0.00           C
ATOM   1494  C4' DC  B  39      17.578  35.529 221.918  0.00  0.00           C
ATOM   1495  O4' DC  B  39      18.829  36.095 221.430  0.00  0.00           O
ATOM   1496  C3' DC  B  39      16.504  36.586 221.664  0.00  0.00           C
ATOM   1497  O3' DC  B  39      16.418  37.438 222.799  0.00  0.00           O
ATOM   1498  C2' DC  B  39      17.080  37.261 220.418  0.00  0.00           C
ATOM   1499  C1' DC  B  39      18.485  37.401 220.995  0.00  0.00           C
ATOM   1500  N1  DC  B  39      19.461  38.012 220.050  0.00  0.00           N
ATOM   1501  C2  DC  B  39      20.416  38.878 220.574  0.00  0.00           C
ATOM   1502  O2  DC  B  39      20.415  39.102 221.791  0.00  0.00           O
ATOM   1503  N3  DC  B  39      21.316  39.446 219.730  0.00  0.00           N
ATOM   1504  C4  DC  B  39      21.283  39.178 218.418  0.00  0.00           C
ATOM   1505  N4  DC  B  39      22.182  39.757 217.636  0.00  0.00           N
ATOM   1506  C5  DC  B  39      20.302  38.282 217.855  0.00  0.00           C
ATOM   1507  C6  DC  B  39      19.412  37.726 218.715  0.00  0.00           C
ATOM   1508  P   DG  B  40      15.493  36.999 224.031  0.00  0.00           P
ATOM   1509  O1P DG  B  40      16.160  35.919 224.793  0.00  0.00           O
ATOM   1510  O2P DG  B  40      14.128  36.702 223.543  0.00  0.00           O
ATOM   1511  O5' DG  B  40      15.473  38.339 224.905  0.00  0.00           O
ATOM   1512  C5' DG  B  40      16.696  38.794 225.512  0.00  0.00           C
ATOM   1513  C4' DG  B  40      16.742  40.309 225.511  0.00  0.00           C
ATOM   1514  O4' DG  B  40      17.583  40.855 224.453  0.00  0.00           O
ATOM   1515  C3' DG  B  40      15.391  41.017 225.402  0.00  0.00           C
ATOM   1516  O3' DG  B  40      15.451  42.236 226.129  0.00  0.00           O
ATOM   1517  C2' DG  B  40      15.307  41.194 223.885  0.00  0.00           C
ATOM   1518  C1' DG  B  40      16.746  41.603 223.585  0.00  0.00           C
ATOM   1519  N9  DG  B  40      17.121  41.463 222.150  0.00  0.00           N
ATOM   1520  C8  DG  B  40      16.487  40.759 221.149  0.00  0.00           C
ATOM   1521  N7  DG  B  40      17.079  40.841 219.982  0.00  0.00           N
ATOM   1522  C5  DG  B  40      18.184  41.656 220.228  0.00  0.00           C
ATOM   1523  C6  DG  B  40      19.203  42.104 219.347  0.00  0.00           C
ATOM   1524  O6  DG  B  40      19.342  41.870 218.150  0.00  0.00           O
ATOM   1525  N1  DG  B  40      20.132  42.916 220.012  0.00  0.00           N
ATOM   1526  C2  DG  B  40      20.083  43.250 221.352  0.00  0.00           C
ATOM   1527  N2  DG  B  40      21.067  44.037 221.795  0.00  0.00           N
ATOM   1528  N3  DG  B  40      19.128  42.830 222.177  0.00  0.00           N
ATOM   1529  C4  DG  B  40      18.218  42.040 221.547  0.00  0.00           C
CONECT  719  720  718  715
CONECT  721  720  723  722
CONECT  718  719  716
CONECT  716  714  718  717
CONECT  724  726  725  723
CONECT  714  713  715  716
CONECT  726  724  727
CONECT  713  714  712
CONECT  727  720  726
CONECT  720  719  721  727
CONECT  723  721  724
CONECT  725  724
CONECT  710  709
CONECT  722  721
CONECT  711  709
CONECT  717  728  716
CONECT  715  719  714
CONECT  712  713  709
CONECT  709  711  710  712
CONECT  738  734  737  739
CONECT  746  748  745  747
CONECT  737  735  738
CONECT  735  733  736  737
CONECT  749  748  739  742
CONECT  733  732  734  735
CONECT  742  743  741  749
CONECT  732  733  731
CONECT  743  744  745  742
CONECT  740  741  739
CONECT  745  743  746
CONECT  747  746
CONECT  748  749  746
CONECT  741  740  742
CONECT  739  738  740  749
CONECT  729  728
CONECT  730  728
CONECT  736  735  750
CONECT  734  733  738
CONECT  731  732  728
CONECT  744  743
CONECT  728  729  717  731  730
CONECT  760  761  756  759
CONECT  762  764  763  761
CONECT  759  760  757
CONECT  757  758  755  759
CONECT  765  764  766  767
CONECT  755  756  757  754
CONECT  767  765  768
CONECT  754  755  753
CONECT  768  767  761
CONECT  761  768  760  762
CONECT  764  765  762
CONECT  766  765
CONECT  751  750
CONECT  763  762
CONECT  752  750
CONECT  758  757  769
CONECT  756  755  760
CONECT  753  750  754
CONECT  750  736  752  751  753
CONECT  779  780  778  775
CONECT  787  788  786  789
CONECT  778  776  779
CONECT  776  778  777  774
CONECT  790  780  789  783
CONECT  774  773  776  775
CONECT  783  784  782  790
CONECT  773  772  774
CONECT  784  786  783  785
CONECT  781  780  782
CONECT  786  784  787
CONECT  788  787
CONECT  789  787  790
CONECT  782  783  781
CONECT  780  790  779  781
CONECT  770  769
CONECT  771  769
CONECT  777  776  791
CONECT  775  779  774
CONECT  772  773  769
CONECT  785  784
CONECT  769  758  771  772  770
CONECT  801  797  802  800
CONECT  803  802  805  804
CONECT  800  798  801
CONECT  798  796  799  800
CONECT  806  808  807  805
CONECT  796  797  798  795
CONECT  808  809  806
CONECT  795  796  794
CONECT  809  808  802
CONECT  802  809  801  803
CONECT  805  806  803
CONECT  807  806
CONECT  792  791
CONECT  804  803
CONECT  793  791
CONECT  799  810  798
CONECT  797  796  801
CONECT  794  795  791
CONECT  791  792  777  793  794
CONECT  820  816  821  819
CONECT  828  830  829  827
CONECT  819  817  820
CONECT  817  818  815  819
CONECT  831  824  830  821
CONECT  815  817  814  816
CONECT  824  825  823  831
CONECT  814  815  813
CONECT  825  824  826  827
CONECT  822  823  821
CONECT  827  825  828
CONECT  829  828
CONECT  830  828  831
CONECT  823  824  822
CONECT  821  820  822  831
CONECT  811  810
CONECT  812  810
CONECT  818  817  832
CONECT  816  820  815
CONECT  813  814  810
CONECT  826  825
CONECT  810  811  812  813  799
CONECT  842  843  838  841
CONECT  844  846  843  845
CONECT  841  842  839
CONECT  839  840  841  837
CONECT  847  846  848  849
CONECT  837  836  838  839
CONECT  849  847  850
CONECT  836  835  837
CONECT  850  843  849
CONECT  843  850  842  844
CONECT  846  847  844
CONECT  848  847
CONECT  833  832
CONECT  845  844
CONECT  834  832
CONECT  840  839  851
CONECT  838  842  837
CONECT  835  836  832
CONECT  832  818  834  833  835
CONECT  861  860  862  857
CONECT  869  868  871  870
CONECT  860  861  858
CONECT  858  859  856  860
CONECT  872  865  862  871
CONECT  856  858  855  857
CONECT  865  864  866  872
CONECT  855  854  856
CONECT  866  865  867  868
CONECT  863  864  862
CONECT  868  866  869
CONECT  870  869
CONECT  871  869  872
CONECT  864  863  865
CONECT  862  861  863  872
CONECT  852  851
CONECT  853  851
CONECT  859  858  873
CONECT  857  861  856
CONECT  854  855  851
CONECT  867  866
CONECT  851  854  853  840  852
CONECT  883  882  884  879
CONECT  885  886  884  887
CONECT  882  883  880
CONECT  880  882  881  878
CONECT  888  890  889  887
CONECT  878  877  880  879
CONECT  890  891  888
CONECT  877  876  878
CONECT  891  890  884
CONECT  884  883  891  885
CONECT  887  888  885
CONECT  889  888
CONECT  874  873
CONECT  886  885
CONECT  875  873
CONECT  881  892  880
CONECT  879  883  878
CONECT  876  877  873
CONECT  873  859  875  874  876
CONECT  902  901  903  898
CONECT  910  911  909  912
CONECT  901  902  899
CONECT  899  901  900  897
CONECT  913  906  903  912
CONECT  897  898  899  896
CONECT  906  907  913  905
CONECT  896  897  895
CONECT  907  906  908  909
CONECT  904  905  903
CONECT  909  907  910
CONECT  911  910
CONECT  912  913  910
CONECT  905  904  906
CONECT  903  904  913  902
CONECT  893  892
CONECT  894  892
CONECT  900  914  899
CONECT  898  897  902
CONECT  895  892  896
CONECT  908  907
CONECT  892  894  881  893  895
CONECT  924  923  925  920
CONECT  926  925  927  928
CONECT  923  921  924
CONECT  921  923  922  919
CONECT  929  931  928  930
CONECT  919  921  918  920
CONECT  931  932  929
CONECT  918  917  919
CONECT  932  931  925
CONECT  925  926  924  932
CONECT  928  926  929
CONECT  930  929
CONECT  915  914
CONECT  927  926
CONECT  916  914
CONECT  922  921  933
CONECT  920  924  919
CONECT  917  918  914
CONECT  914  900  916  915  917
CONECT  943  942  939  944
CONECT  951  952  950  953
CONECT  942  940  943
CONECT  940  942  938  941
CONECT  954  953  944  947
CONECT  938  939  940  937
CONECT  947  946  948  954
CONECT  937  938  936
CONECT  948  950  947  949
CONECT  945  946  944
CONECT  950  948  951
CONECT  952  951
CONECT  953  951  954
CONECT  946  945  947
CONECT  944  945  954  943
CONECT  934  933
CONECT  935  933
CONECT  941  955  940
CONECT  939  938  943
CONECT  936  933  937
CONECT  949  948
CONECT  933  922  934  935  936
CONECT  965  961  966  964
CONECT  967  969  966  968
CONECT  964  962  965
CONECT  962  963  960  964
CONECT  970  969  971  972
CONECT  960  961  959  962
CONECT  972  970  973
CONECT  959  958  960
CONECT  973  966  972
CONECT  966  967  965  973
CONECT  969  970  967
CONECT  971  970
CONECT  956  955
CONECT  968  967
CONECT  957  955
CONECT  963  974  962
CONECT  961  960  965
CONECT  958  955  959
CONECT  955  958  956  957  941
CONECT  984  983  980  985
CONECT  992  994  991  993
CONECT  983  984  981
CONECT  981  983  982  979
CONECT  995  988  994  985
CONECT  979  978  980  981
CONECT  988  987  989  995
CONECT  978  977  979
CONECT  989  988  990  991
CONECT  986  987  985
CONECT  991  989  992
CONECT  993  992
CONECT  994  992  995
CONECT  987  988  986
CONECT  985  986  995  984
CONECT  975  974
CONECT  976  974
CONECT  982  996  981
CONECT  980  979  984
CONECT  977  974  978
CONECT  990  989
CONECT  974  963  976  977  975
CONECT 1006 1005 1007 1002
CONECT 1008 1010 1007 1009
CONECT 1005 1006 1003
CONECT 1003 1005 1004 1001
CONECT 1011 1012 1013 1010
CONECT 1001 1000 1003 1002
CONECT 1013 1011 1014
CONECT 1000  999 1001
CONECT 1014 1013 1007
CONECT 1007 1006 1008 1014
CONECT 1010 1011 1008
CONECT 1012 1011
CONECT  997  996
CONECT 1009 1008
CONECT  998  996
CONECT 1004 1003 1015
CONECT 1002 1006 1001
CONECT  999  996 1000
CONECT  996  982  997  998  999
CONECT 1025 1024 1026 1021
CONECT 1033 1032 1035 1034
CONECT 1024 1022 1025
CONECT 1022 1024 1020 1023
CONECT 1036 1026 1035 1029
CONECT 1020 1022 1019 1021
CONECT 1029 1036 1030 1028
CONECT 1019 1020 1018
CONECT 1030 1031 1032 1029
CONECT 1027 1026 1028
CONECT 1032 1030 1033
CONECT 1034 1033
CONECT 1035 1036 1033
CONECT 1028 1027 1029
CONECT 1026 1036 1027 1025
CONECT 1016 1015
CONECT 1017 1015
CONECT 1023 1037 1022
CONECT 1021 1020 1025
CONECT 1018 1019 1015
CONECT 1031 1030
CONECT 1015 1004 1016 1017 1018
CONECT 1047 1048 1043 1046
CONECT 1049 1048 1051 1050
CONECT 1046 1044 1047
CONECT 1044 1042 1045 1046
CONECT 1052 1051 1053 1054
CONECT 1042 1043 1044 1041
CONECT 1054 1052 1055
CONECT 1041 1040 1042
CONECT 1055 1048 1054
CONECT 1048 1047 1049 1055
CONECT 1051 1049 1052
CONECT 1053 1052
CONECT 1038 1037
CONECT 1050 1049
CONECT 1039 1037
CONECT 1045 1044 1056
CONECT 1043 1042 1047
CONECT 1040 1037 1041
CONECT 1037 1023 1038 1040 1039
CONECT 1066 1062 1067 1065
CONECT 1074 1073 1076 1075
CONECT 1065 1063 1066
CONECT 1063 1064 1061 1065
CONECT 1077 1067 1076 1070
CONECT 1061 1062 1063 1060
CONECT 1070 1069 1071 1077
CONECT 1060 1059 1061
CONECT 1071 1073 1072 1070
CONECT 1068 1067 1069
CONECT 1073 1071 1074
CONECT 1075 1074
CONECT 1076 1077 1074
CONECT 1069 1068 1070
CONECT 1067 1068 1077 1066
CONECT 1057 1056
CONECT 1058 1056
CONECT 1064 1063 1078
CONECT 1062 1061 1066
CONECT 1059 1056 1060
CONECT 1072 1071
CONECT 1056 1057 1059 1045 1058
CONECT 1088 1089 1084 1087
CONECT 1090 1091 1089 1092
CONECT 1087 1085 1088
CONECT 1085 1083 1086 1087
CONECT 1093 1094 1092 1095
CONECT 1083 1085 1084 1082
CONECT 1095 1096 1093
CONECT 1082 1083 1081
CONECT 1096 1089 1095
CONECT 1089 1088 1096 1090
CONECT 1092 1090 1093
CONECT 1094 1093
CONECT 1079 1078
CONECT 1091 1090
CONECT 1080 1078
CONECT 1086 1085 1097
CONECT 1084 1083 1088
CONECT 1081 1082 1078
CONECT 1078 1064 1081 1080 1079
CONECT 1107 1108 1103 1106
CONECT 1115 1116 1117 1114
CONECT 1106 1107 1104
CONECT 1104 1105 1102 1106
CONECT 1118 1111 1117 1108
CONECT 1102 1101 1103 1104
CONECT 1111 1112 1118 1110
CONECT 1101 1100 1102
CONECT 1112 1111 1114 1113
CONECT 1109 1108 1110
CONECT 1114 1112 1115
CONECT 1116 1115
CONECT 1117 1118 1115
CONECT 1110 1111 1109
CONECT 1108 1118 1107 1109
CONECT 1098 1097
CONECT 1099 1097
CONECT 1105 1104
CONECT 1103 1107 1102
CONECT 1100 1101 1097
CONECT 1113 1112
CONECT 1097 1100 1098 1099 1086
CONECT 1130 1126 1129 1131
CONECT 1132 1131 1133 1134
CONECT 1129 1127 1130
CONECT 1127 1125 1129 1128
CONECT 1135 1136 1137 1134
CONECT 1125 1124 1126 1127
CONECT 1137 1135 1138
CONECT 1124 1123 1125
CONECT 1138 1131 1137
CONECT 1131 1132 1130 1138
CONECT 1134 1132 1135
CONECT 1136 1135
CONECT 1121 1120
CONECT 1133 1132
CONECT 1122 1120
CONECT 1128 1127 1139
CONECT 1126 1125 1130
CONECT 1123 1124 1120
CONECT 1120 1121 1123 1122
CONECT 1149 1145 1148 1150
CONECT 1157 1159 1156 1158
CONECT 1148 1146 1149
CONECT 1146 1148 1144 1147
CONECT 1160 1159 1153 1150
CONECT 1144 1145 1143 1146
CONECT 1153 1160 1154 1152
CONECT 1143 1142 1144
CONECT 1154 1156 1153 1155
CONECT 1151 1152 1150
CONECT 1156 1154 1157
CONECT 1158 1157
CONECT 1159 1160 1157
CONECT 1152 1153 1151
CONECT 1150 1160 1151 1149
CONECT 1140 1139
CONECT 1141 1139
CONECT 1147 1161 1146
CONECT 1145 1144 1149
CONECT 1142 1143 1139
CONECT 1155 1154
CONECT 1139 1128 1140 1142 1141
CONECT 1171 1167 1170 1172
CONECT 1173 1175 1174 1172
CONECT 1170 1168 1171
CONECT 1168 1169 1166 1170
CONECT 1176 1175 1177 1178
CONECT 1166 1168 1167 1165
CONECT 1178 1176 1179
CONECT 1165 1166 1164
CONECT 1179 1178 1172
CONECT 1172 1171 1179 1173
CONECT 1175 1176 1173
CONECT 1177 1176
CONECT 1162 1161
CONECT 1174 1173
CONECT 1163 1161
CONECT 1169 1168 1180
CONECT 1167 1171 1166
CONECT 1164 1161 1165
CONECT 1161 1147 1163 1164 1162
CONECT 1190 1186 1189 1191
CONECT 1198 1199 1197 1200
CONECT 1189 1190 1187
CONECT 1187 1188 1185 1189
CONECT 1201 1191 1194 1200
CONECT 1185 1184 1187 1186
CONECT 1194 1193 1195 1201
CONECT 1184 1183 1185
CONECT 1195 1194 1196 1197
CONECT 1192 1191 1193
CONECT 1197 1195 1198
CONECT 1199 1198
CONECT 1200 1198 1201
CONECT 1193 1192 1194
CONECT 1191 1190 1192 1201
CONECT 1181 1180
CONECT 1182 1180
CONECT 1188 1187 1202
CONECT 1186 1190 1185
CONECT 1183 1180 1184
CONECT 1196 1195
CONECT 1180 1169 1181 1183 1182
CONECT 1212 1211 1213 1208
CONECT 1214 1213 1215 1216
CONECT 1211 1209 1212
CONECT 1209 1211 1210 1207
CONECT 1217 1216 1219 1218
CONECT 1207 1209 1208 1206
CONECT 1219 1217 1220
CONECT 1206 1205 1207
CONECT 1220 1213 1219
CONECT 1213 1214 1212 1220
CONECT 1216 1217 1214
CONECT 1218 1217
CONECT 1203 1202
CONECT 1215 1214
CONECT 1204 1202
CONECT 1210 1221 1209
CONECT 1208 1212 1207
CONECT 1205 1202 1206
CONECT 1202 1188 1203 1205 1204
CONECT 1231 1230 1232 1227
CONECT 1239 1238 1240 1241
CONECT 1230 1231 1228
CONECT 1228 1230 1229 1226
CONECT 1242 1232 1235 1241
CONECT 1226 1228 1225 1227
CONECT 1235 1242 1234 1236
CONECT 1225 1226 1224
CONECT 1236 1235 1237 1238
CONECT 1233 1232 1234
CONECT 1238 1239 1236
CONECT 1240 1239
CONECT 1241 1239 1242
CONECT 1234 1233 1235
CONECT 1232 1233 1231 1242
CONECT 1222 1221
CONECT 1223 1221
CONECT 1229 1243 1228
CONECT 1227 1231 1226
CONECT 1224 1221 1225
CONECT 1237 1236
CONECT 1221 1222 1210 1223 1224
CONECT 1253 1254 1252 1249
CONECT 1255 1254 1256 1257
CONECT 1252 1253 1250
CONECT 1250 1248 1252 1251
CONECT 1258 1257 1259 1260
CONECT 1248 1247 1249 1250
CONECT 1260 1258 1261
CONECT 1247 1248 1246
CONECT 1261 1254 1260
CONECT 1254 1255 1253 1261
CONECT 1257 1255 1258
CONECT 1259 1258
CONECT 1244 1243
CONECT 1256 1255
CONECT 1245 1243
CONECT 1251 1250 1262
CONECT 1249 1253 1248
CONECT 1246 1247 1243
CONECT 1243 1229 1246 1244 1245
CONECT 1272 1273 1271 1268
CONECT 1280 1281 1282 1279
CONECT 1271 1272 1269
CONECT 1269 1271 1270 1267
CONECT 1283 1273 1276 1282
CONECT 1267 1266 1268 1269
CONECT 1276 1283 1275 1277
CONECT 1266 1265 1267
CONECT 1277 1276 1278 1279
CONECT 1274 1273 1275
CONECT 1279 1280 1277
CONECT 1281 1280
CONECT 1282 1283 1280
CONECT 1275 1276 1274
CONECT 1273 1272 1283 1274
CONECT 1263 1262
CONECT 1264 1262
CONECT 1270 1284 1269
CONECT 1268 1272 1267
CONECT 1265 1262 1266
CONECT 1278 1277
CONECT 1262 1251 1265 1263 1264
CONECT 1294 1295 1293 1290
CONECT 1296 1295 1297 1298
CONECT 1293 1291 1294
CONECT 1291 1292 1293 1289
CONECT 1299 1300 1301 1298
CONECT 1289 1291 1288 1290
CONECT 1301 1299 1302
CONECT 1288 1287 1289
CONECT 1302 1295 1301
CONECT 1295 1294 1296 1302
CONECT 1298 1296 1299
CONECT 1300 1299
CONECT 1285 1284
CONECT 1297 1296
CONECT 1286 1284
CONECT 1292 1291 1303
CONECT 1290 1294 1289
CONECT 1287 1284 1288
CONECT 1284 1286 1270 1285 1287
CONECT 1313 1309 1314 1312
CONECT 1321 1322 1323 1320
CONECT 1312 1310 1313
CONECT 1310 1308 1311 1312
CONECT 1324 1314 1323 1317
CONECT 1308 1310 1309 1307
CONECT 1317 1316 1318 1324
CONECT 1307 1308 1306
CONECT 1318 1319 1317 1320
CONECT 1315 1316 1314
CONECT 1320 1318 1321
CONECT 1322 1321
CONECT 1323 1324 1321
CONECT 1316 1315 1317
CONECT 1314 1315 1313 1324
CONECT 1304 1303
CONECT 1305 1303
CONECT 1311 1310 1325
CONECT 1309 1313 1308
CONECT 1306 1303 1307
CONECT 1319 1318
CONECT 1303 1304 1306 1292 1305
CONECT 1335 1336 1334 1331
CONECT 1337 1336 1339 1338
CONECT 1334 1332 1335
CONECT 1332 1333 1330 1334
CONECT 1340 1342 1341 1339
CONECT 1330 1332 1329 1331
CONECT 1342 1340 1343
CONECT 1329 1330 1328
CONECT 1343 1336 1342
CONECT 1336 1337 1335 1343
CONECT 1339 1340 1337
CONECT 1341 1340
CONECT 1326 1325
CONECT 1338 1337
CONECT 1327 1325
CONECT 1333 1332 1344
CONECT 1331 1330 1335
CONECT 1328 1329 1325
CONECT 1325 1311 1327 1328 1326
CONECT 1354 1350 1353 1355
CONECT 1362 1364 1363 1361
CONECT 1353 1354 1351
CONECT 1351 1349 1353 1352
CONECT 1365 1364 1358 1355
CONECT 1349 1348 1350 1351
CONECT 1358 1357 1365 1359
CONECT 1348 1349 1347
CONECT 1359 1358 1361 1360
CONECT 1356 1357 1355
CONECT 1361 1362 1359
CONECT 1363 1362
CONECT 1364 1362 1365
CONECT 1357 1358 1356
CONECT 1355 1365 1354 1356
CONECT 1345 1344
CONECT 1346 1344
CONECT 1352 1366 1351
CONECT 1350 1349 1354
CONECT 1347 1348 1344
CONECT 1360 1359
CONECT 1344 1346 1333 1345 1347
CONECT 1376 1375 1372 1377
CONECT 1378 1380 1379 1377
CONECT 1375 1373 1376
CONECT 1373 1375 1371 1374
CONECT 1381 1380 1383 1382
CONECT 1371 1373 1370 1372
CONECT 1383 1384 1381
CONECT 1370 1371 1369
CONECT 1384 1383 1377
CONECT 1377 1384 1376 1378
CONECT 1380 1381 1378
CONECT 1382 1381
CONECT 1367 1366
CONECT 1379 1378
CONECT 1368 1366
CONECT 1374 1385 1373
CONECT 1372 1376 1371
CONECT 1369 1370 1366
CONECT 1366 1367 1368 1352 1369
CONECT 1395 1394 1396 1391
CONECT 1403 1405 1402 1404
CONECT 1394 1395 1392
CONECT 1392 1394 1390 1393
CONECT 1406 1396 1405 1399
CONECT 1390 1389 1391 1392
CONECT 1399 1400 1406 1398
CONECT 1389 1388 1390
CONECT 1400 1402 1401 1399
CONECT 1397 1396 1398
CONECT 1402 1400 1403
CONECT 1404 1403
CONECT 1405 1406 1403
CONECT 1398 1397 1399
CONECT 1396 1395 1397 1406
CONECT 1386 1385
CONECT 1387 1385
CONECT 1393 1392 1407
CONECT 1391 1395 1390
CONECT 1388 1385 1389
CONECT 1401 1400
CONECT 1385 1386 1387 1388 1374
CONECT 1417 1413 1418 1416
CONECT 1419 1421 1418 1420
CONECT 1416 1414 1417
CONECT 1414 1415 1412 1416
CONECT 1422 1421 1423 1424
CONECT 1412 1411 1413 1414
CONECT 1424 1422 1425
CONECT 1411 1410 1412
CONECT 1425 1424 1418
CONECT 1418 1419 1417 1425
CONECT 1421 1419 1422
CONECT 1423 1422
CONECT 1408 1407
CONECT 1420 1419
CONECT 1409 1407
CONECT 1415 1426 1414
CONECT 1413 1412 1417
CONECT 1410 1411 1407
CONECT 1407 1393 1409 1408 1410
CONECT 1436 1435 1432 1437
CONECT 1444 1446 1443 1445
CONECT 1435 1433 1436
CONECT 1433 1435 1431 1434
CONECT 1447 1446 1437 1440
CONECT 1431 1430 1433 1432
CONECT 1440 1439 1441 1447
CONECT 1430 1429 1431
CONECT 1441 1440 1442 1443
CONECT 1438 1439 1437
CONECT 1443 1441 1444
CONECT 1445 1444
CONECT 1446 1447 1444
CONECT 1439 1438 1440
CONECT 1437 1438 1447 1436
CONECT 1427 1426
CONECT 1428 1426
CONECT 1434 1448 1433
CONECT 1432 1431 1436
CONECT 1429 1426 1430
CONECT 1442 1441
CONECT 1426 1429 1415 1427 1428
CONECT 1458 1454 1457 1459
CONECT 1460 1459 1462 1461
CONECT 1457 1455 1458
CONECT 1455 1456 1457 1453
CONECT 1463 1464 1465 1462
CONECT 1453 1454 1455 1452
CONECT 1465 1466 1463
CONECT 1452 1451 1453
CONECT 1466 1459 1465
CONECT 1459 1458 1460 1466
CONECT 1462 1460 1463
CONECT 1464 1463
CONECT 1449 1448
CONECT 1461 1460
CONECT 1450 1448
CONECT 1456 1455 1467
CONECT 1454 1453 1458
CONECT 1451 1448 1452
CONECT 1448 1449 1450 1451 1434
CONECT 1477 1473 1476 1478
CONECT 1485 1484 1486 1487
CONECT 1476 1474 1477
CONECT 1474 1475 1476 1472
CONECT 1488 1487 1478 1481
CONECT 1472 1474 1473 1471
CONECT 1481 1482 1488 1480
CONECT 1471 1472 1470
CONECT 1482 1483 1484 1481
CONECT 1479 1480 1478
CONECT 1484 1482 1485
CONECT 1486 1485
CONECT 1487 1485 1488
CONECT 1480 1481 1479
CONECT 1478 1477 1488 1479
CONECT 1468 1467
CONECT 1469 1467
CONECT 1475 1474 1489
CONECT 1473 1477 1472
CONECT 1470 1467 1471
CONECT 1483 1482
CONECT 1467 1456 1469 1470 1468
CONECT 1499 1495 1498 1500
CONECT 1501 1502 1503 1500
CONECT 1498 1499 1496
CONECT 1496 1497 1498 1494
CONECT 1504 1505 1503 1506
CONECT 1494 1496 1495 1493
CONECT 1506 1504 1507
CONECT 1493 1494 1492
CONECT 1507 1500 1506
CONECT 1500 1499 1501 1507
CONECT 1503 1504 1501
CONECT 1505 1504
CONECT 1490 1489
CONECT 1502 1501
CONECT 1491 1489
CONECT 1497 1496 1508
CONECT 1495 1499 1494
CONECT 1492 1489 1493
CONECT 1489 1475 1491 1492 1490
CONECT 1518 1514 1519 1517
CONECT 1526 1528 1527 1525
CONECT 1517 1518 1515
CONECT 1515 1513 1516 1517
CONECT 1529 1519 1522 1528
CONECT 1513 1514 1512 1515
CONECT 1522 1521 1523 1529
CONECT 1512 1511 1513
CONECT 1523 1522 1524 1525
CONECT 1520 1519 1521
CONECT 1525 1523 1526
CONECT 1527 1526
CONECT 1528 1529 1526
CONECT 1521 1520 1522
CONECT 1519 1520 1518 1529
CONECT 1509 1508
CONECT 1510 1508
CONECT 1516 1515
CONECT 1514 1518 1513
CONECT 1511 1508 1512
CONECT 1524 1523
CONECT 1508 1497 1510 1511 1509
END
