# Supplementary material for: Extensive Bioinformatics Analyses Reveal a Phylogenetically Conserved Winged Helix (WH) Domain (Zτ) of Topoisomerase IIα, Elucidating Its Very High Affinity for Left-Handed Z-DNA and Suggesting Novel Putative Functions
Source: Int J Mol Sci. 2023 Jun 27;24(13):10740. doi: 10.3390/ijms241310740 (PMC10341724; doi:10.3390/ijms241310740)
Supplement: Supplementary file 1 [file ijms-24-10740-s001.zip › Supplementary Material S5 - Molecular docking of Ztau and Zalpha to various nucleic acid structures/Ztau_BZDNA.pdb]

REMARK Number:     2
REMARK Ligand:     lig_6411994ca76c3.pdb
REMARK Contact:     6     0     0
REMARK Score:  -212.95
REMARK RMSD:    232.14
HELIX    1   1 PRO A  724  ARG A  736  1                                  13
HELIX    2   2 VAL A  744  MET A  754  1                                  11
HELIX    3   3 GLU A  761  ALA A  772  1                                  12
SHEET    1   1 1 LEU A 784  ILE A 787  0
SHEET    2   2 1 PHE A 807  LEU A 810  0
ATOM      1  N   LEU A 722      42.911  27.997 238.389  0.00  0.00           N
ATOM      2  CA  LEU A 722      43.618  26.862 238.977  0.00  0.00           C
ATOM      3  C   LEU A 722      42.727  25.628 239.110  0.00  0.00           C
ATOM      4  CB  LEU A 722      44.228  27.239 240.339  0.00  0.00           C
ATOM      5  O   LEU A 722      41.518  25.697 239.354  0.00  0.00           O
ATOM      6  CG  LEU A 722      45.125  28.487 240.332  0.00  0.00           C
ATOM      7  CD1 LEU A 722      45.601  28.769 241.752  0.00  0.00           C
ATOM      8  CD2 LEU A 722      46.354  28.342 239.428  0.00  0.00           C
ATOM      9  N   LYS A 723      43.381  24.473 239.015  0.00  0.00           N
ATOM     10  CA  LYS A 723      42.870  23.166 239.435  0.00  0.00           C
ATOM     11  C   LYS A 723      43.264  22.914 240.903  0.00  0.00           C
ATOM     12  CB  LYS A 723      43.416  22.079 238.495  0.00  0.00           C
ATOM     13  O   LYS A 723      44.297  23.439 241.335  0.00  0.00           O
ATOM     14  CG  LYS A 723      43.200  22.424 237.010  0.00  0.00           C
ATOM     15  CD  LYS A 723      43.691  21.299 236.100  0.00  0.00           C
ATOM     16  CE  LYS A 723      43.789  21.818 234.667  0.00  0.00           C
ATOM     17  NZ  LYS A 723      43.884  20.698 233.709  0.00  0.00           N
ATOM     18  N   PRO A 724      42.542  22.074 241.670  0.00  0.00           N
ATOM     19  CA  PRO A 724      42.808  21.844 243.097  0.00  0.00           C
ATOM     20  C   PRO A 724      44.273  21.508 243.430  0.00  0.00           C
ATOM     21  CB  PRO A 724      41.856  20.714 243.504  0.00  0.00           C
ATOM     22  O   PRO A 724      44.846  22.090 244.346  0.00  0.00           O
ATOM     23  CG  PRO A 724      40.662  20.920 242.573  0.00  0.00           C
ATOM     24  CD  PRO A 724      41.314  21.401 241.277  0.00  0.00           C
ATOM     25  N   GLY A 725      44.936  20.662 242.631  0.00  0.00           N
ATOM     26  CA  GLY A 725      46.359  20.341 242.824  0.00  0.00           C
ATOM     27  C   GLY A 725      47.296  21.553 242.716  0.00  0.00           C
ATOM     28  O   GLY A 725      48.236  21.677 243.497  0.00  0.00           O
ATOM     29  N   GLN A 726      47.022  22.492 241.803  0.00  0.00           N
ATOM     30  CA  GLN A 726      47.789  23.741 241.687  0.00  0.00           C
ATOM     31  C   GLN A 726      47.502  24.675 242.872  0.00  0.00           C
ATOM     32  CB  GLN A 726      47.438  24.454 240.370  0.00  0.00           C
ATOM     33  O   GLN A 726      48.411  25.321 243.395  0.00  0.00           O
ATOM     34  CG  GLN A 726      47.839  23.678 239.105  0.00  0.00           C
ATOM     35  CD  GLN A 726      47.192  24.273 237.860  0.00  0.00           C
ATOM     36  NE2 GLN A 726      47.945  24.641 236.847  0.00  0.00           N
ATOM     37  OE1 GLN A 726      45.983  24.409 237.777  0.00  0.00           O
ATOM     38  N   ARG A 727      46.246  24.711 243.332  0.00  0.00           N
ATOM     39  CA  ARG A 727      45.808  25.518 244.476  0.00  0.00           C
ATOM     40  C   ARG A 727      46.449  25.057 245.788  0.00  0.00           C
ATOM     41  CB  ARG A 727      44.273  25.492 244.521  0.00  0.00           C
ATOM     42  O   ARG A 727      46.967  25.892 246.525  0.00  0.00           O
ATOM     43  CG  ARG A 727      43.725  26.654 245.358  0.00  0.00           C
ATOM     44  CD  ARG A 727      42.198  26.714 245.329  0.00  0.00           C
ATOM     45  NE  ARG A 727      41.715  26.989 243.965  0.00  0.00           N
ATOM     46  NH1 ARG A 727      40.353  25.177 243.629  0.00  0.00           N
ATOM     47  NH2 ARG A 727      40.696  26.652 241.985  0.00  0.00           N
ATOM     48  CZ  ARG A 727      40.919  26.269 243.207  0.00  0.00           C
ATOM     49  N   LYS A 728      46.525  23.741 246.022  0.00  0.00           N
ATOM     50  CA  LYS A 728      47.249  23.107 247.143  0.00  0.00           C
ATOM     51  C   LYS A 728      48.744  23.444 247.159  0.00  0.00           C
ATOM     52  CB  LYS A 728      47.020  21.584 247.083  0.00  0.00           C
ATOM     53  O   LYS A 728      49.303  23.745 248.219  0.00  0.00           O
ATOM     54  CG  LYS A 728      45.625  21.222 247.616  0.00  0.00           C
ATOM     55  CD  LYS A 728      45.353  19.713 247.609  0.00  0.00           C
ATOM     56  CE  LYS A 728      43.920  19.316 248.016  0.00  0.00           C
ATOM     57  NZ  LYS A 728      43.580  19.677 249.410  0.00  0.00           N
ATOM     58  N   VAL A 729      49.388  23.481 245.986  0.00  0.00           N
ATOM     59  CA  VAL A 729      50.786  23.929 245.840  0.00  0.00           C
ATOM     60  C   VAL A 729      50.950  25.393 246.266  0.00  0.00           C
ATOM     61  CB  VAL A 729      51.318  23.676 244.413  0.00  0.00           C
ATOM     62  O   VAL A 729      51.823  25.685 247.086  0.00  0.00           O
ATOM     63  CG1 VAL A 729      52.682  24.331 244.159  0.00  0.00           C
ATOM     64  CG2 VAL A 729      51.489  22.174 244.150  0.00  0.00           C
ATOM     65  N   LEU A 730      50.106  26.310 245.775  0.00  0.00           N
ATOM     66  CA  LEU A 730      50.180  27.728 246.158  0.00  0.00           C
ATOM     67  C   LEU A 730      49.867  27.955 247.638  0.00  0.00           C
ATOM     68  CB  LEU A 730      49.230  28.585 245.312  0.00  0.00           C
ATOM     69  O   LEU A 730      50.624  28.657 248.304  0.00  0.00           O
ATOM     70  CG  LEU A 730      49.581  28.694 243.822  0.00  0.00           C
ATOM     71  CD1 LEU A 730      48.589  29.659 243.184  0.00  0.00           C
ATOM     72  CD2 LEU A 730      50.997  29.216 243.558  0.00  0.00           C
ATOM     73  N   PHE A 731      48.817  27.321 248.166  0.00  0.00           N
ATOM     74  CA  PHE A 731      48.458  27.380 249.583  0.00  0.00           C
ATOM     75  C   PHE A 731      49.642  27.001 250.477  0.00  0.00           C
ATOM     76  CB  PHE A 731      47.261  26.453 249.836  0.00  0.00           C
ATOM     77  O   PHE A 731      50.003  27.751 251.380  0.00  0.00           O
ATOM     78  CG  PHE A 731      46.966  26.235 251.305  0.00  0.00           C
ATOM     79  CD1 PHE A 731      47.297  25.011 251.919  0.00  0.00           C
ATOM     80  CD2 PHE A 731      46.378  27.261 252.065  0.00  0.00           C
ATOM     81  CE1 PHE A 731      47.012  24.812 253.279  0.00  0.00           C
ATOM     82  CE2 PHE A 731      46.103  27.064 253.428  0.00  0.00           C
ATOM     83  CZ  PHE A 731      46.410  25.834 254.031  0.00  0.00           C
ATOM     84  N   THR A 732      50.322  25.897 250.162  0.00  0.00           N
ATOM     85  CA  THR A 732      51.520  25.462 250.892  0.00  0.00           C
ATOM     86  C   THR A 732      52.665  26.472 250.766  0.00  0.00           C
ATOM     87  CB  THR A 732      51.975  24.093 250.383  0.00  0.00           C
ATOM     88  O   THR A 732      53.324  26.785 251.757  0.00  0.00           O
ATOM     89  CG2 THR A 732      53.127  23.516 251.206  0.00  0.00           C
ATOM     90  OG1 THR A 732      50.902  23.183 250.458  0.00  0.00           O
ATOM     91  N   CYS A 733      52.890  27.048 249.579  0.00  0.00           N
ATOM     92  CA  CYS A 733      53.908  28.084 249.382  0.00  0.00           C
ATOM     93  C   CYS A 733      53.605  29.365 250.180  0.00  0.00           C
ATOM     94  CB  CYS A 733      54.052  28.393 247.886  0.00  0.00           C
ATOM     95  O   CYS A 733      54.519  29.959 250.754  0.00  0.00           O
ATOM     96  SG  CYS A 733      54.716  26.957 246.998  0.00  0.00           S
ATOM     97  N   PHE A 734      52.337  29.779 250.260  0.00  0.00           N
ATOM     98  CA  PHE A 734      51.902  30.932 251.051  0.00  0.00           C
ATOM     99  C   PHE A 734      51.980  30.655 252.564  0.00  0.00           C
ATOM    100  CB  PHE A 734      50.482  31.354 250.633  0.00  0.00           C
ATOM    101  O   PHE A 734      52.499  31.496 253.294  0.00  0.00           O
ATOM    102  CG  PHE A 734      50.256  31.769 249.181  0.00  0.00           C
ATOM    103  CD1 PHE A 734      51.270  32.357 248.396  0.00  0.00           C
ATOM    104  CD2 PHE A 734      48.973  31.605 248.622  0.00  0.00           C
ATOM    105  CE1 PHE A 734      50.997  32.773 247.078  0.00  0.00           C
ATOM    106  CE2 PHE A 734      48.702  32.013 247.305  0.00  0.00           C
ATOM    107  CZ  PHE A 734      49.716  32.596 246.531  0.00  0.00           C
ATOM    108  N   LYS A 735      51.545  29.467 253.017  0.00  0.00           N
ATOM    109  CA  LYS A 735      51.591  28.993 254.417  0.00  0.00           C
ATOM    110  C   LYS A 735      53.029  28.876 254.935  0.00  0.00           C
ATOM    111  CB  LYS A 735      50.802  27.664 254.492  0.00  0.00           C
ATOM    112  O   LYS A 735      53.305  29.286 256.057  0.00  0.00           O
ATOM    113  CG  LYS A 735      50.606  27.026 255.887  0.00  0.00           C
ATOM    114  CD  LYS A 735      49.618  25.839 255.778  0.00  0.00           C
ATOM    115  CE  LYS A 735      49.395  25.033 257.074  0.00  0.00           C
ATOM    116  NZ  LYS A 735      48.388  23.935 256.898  0.00  0.00           N
ATOM    117  N   ARG A 736      53.966  28.392 254.106  0.00  0.00           N
ATOM    118  CA  ARG A 736      55.407  28.339 254.431  0.00  0.00           C
ATOM    119  C   ARG A 736      56.102  29.702 254.351  0.00  0.00           C
ATOM    120  CB  ARG A 736      56.125  27.343 253.508  0.00  0.00           C
ATOM    121  O   ARG A 736      57.010  29.961 255.133  0.00  0.00           O
ATOM    122  CG  ARG A 736      55.766  25.875 253.801  0.00  0.00           C
ATOM    123  CD  ARG A 736      56.529  24.916 252.874  0.00  0.00           C
ATOM    124  NE  ARG A 736      57.988  25.019 253.091  0.00  0.00           N
ATOM    125  NH1 ARG A 736      58.444  22.889 253.868  0.00  0.00           N
ATOM    126  NH2 ARG A 736      59.980  24.503 253.997  0.00  0.00           N
ATOM    127  CZ  ARG A 736      58.786  24.128 253.645  0.00  0.00           C
ATOM    128  N   ASN A 737      55.735  30.539 253.376  0.00  0.00           N
ATOM    129  CA  ASN A 737      56.329  31.859 253.107  0.00  0.00           C
ATOM    130  C   ASN A 737      57.878  31.862 252.956  0.00  0.00           C
ATOM    131  CB  ASN A 737      55.782  32.850 254.155  0.00  0.00           C
ATOM    132  O   ASN A 737      58.523  32.902 253.126  0.00  0.00           O
ATOM    133  CG  ASN A 737      55.938  34.324 253.814  0.00  0.00           C
ATOM    134  ND2 ASN A 737      55.802  35.175 254.803  0.00  0.00           N
ATOM    135  OD1 ASN A 737      56.137  34.752 252.683  0.00  0.00           O
ATOM    136  N   ASP A 738      58.486  30.712 252.628  0.00  0.00           N
ATOM    137  CA  ASP A 738      59.941  30.545 252.504  0.00  0.00           C
ATOM    138  C   ASP A 738      60.513  31.496 251.433  0.00  0.00           C
ATOM    139  CB  ASP A 738      60.317  29.077 252.185  0.00  0.00           C
ATOM    140  O   ASP A 738      60.034  31.560 250.301  0.00  0.00           O
ATOM    141  CG  ASP A 738      60.995  28.312 253.338  0.00  0.00           C
ATOM    142  OD1 ASP A 738      62.029  28.805 253.874  0.00  0.00           O
ATOM    143  OD2 ASP A 738      60.517  27.189 253.638  0.00  0.00           O
ATOM    144  N   LYS A 739      61.577  32.226 251.786  0.00  0.00           N
ATOM    145  CA  LYS A 739      62.330  33.116 250.872  0.00  0.00           C
ATOM    146  C   LYS A 739      63.592  32.458 250.308  0.00  0.00           C
ATOM    147  CB  LYS A 739      62.621  34.477 251.540  0.00  0.00           C
ATOM    148  O   LYS A 739      64.519  33.143 249.889  0.00  0.00           O
ATOM    149  CG  LYS A 739      61.387  35.185 252.122  0.00  0.00           C
ATOM    150  CD  LYS A 739      60.278  35.410 251.084  0.00  0.00           C
ATOM    151  CE  LYS A 739      59.028  35.937 251.782  0.00  0.00           C
ATOM    152  NZ  LYS A 739      57.851  35.840 250.892  0.00  0.00           N
ATOM    153  N   ARG A 740      63.648  31.128 250.365  0.00  0.00           N
ATOM    154  CA  ARG A 740      64.760  30.291 249.907  0.00  0.00           C
ATOM    155  C   ARG A 740      64.237  29.282 248.898  0.00  0.00           C
ATOM    156  CB  ARG A 740      65.406  29.560 251.093  0.00  0.00           C
ATOM    157  O   ARG A 740      63.081  28.873 248.972  0.00  0.00           O
ATOM    158  CG  ARG A 740      66.121  30.512 252.066  0.00  0.00           C
ATOM    159  CD  ARG A 740      66.546  29.783 253.346  0.00  0.00           C
ATOM    160  NE  ARG A 740      65.363  29.335 254.107  0.00  0.00           N
ATOM    161  NH1 ARG A 740      66.372  28.709 256.073  0.00  0.00           N
ATOM    162  NH2 ARG A 740      64.141  28.534 255.807  0.00  0.00           N
ATOM    163  CZ  ARG A 740      65.307  28.862 255.332  0.00  0.00           C
ATOM    164  N   GLU A 741      65.116  28.866 248.002  0.00  0.00           N
ATOM    165  CA  GLU A 741      64.866  27.750 247.098  0.00  0.00           C
ATOM    166  C   GLU A 741      64.660  26.432 247.870  0.00  0.00           C
ATOM    167  CB  GLU A 741      66.005  27.688 246.068  0.00  0.00           C
ATOM    168  O   GLU A 741      65.325  26.157 248.871  0.00  0.00           O
ATOM    169  CG  GLU A 741      67.373  27.338 246.684  0.00  0.00           C
ATOM    170  CD  GLU A 741      68.548  27.435 245.699  0.00  0.00           C
ATOM    171  OE1 GLU A 741      69.596  26.825 246.014  0.00  0.00           O
ATOM    172  OE2 GLU A 741      68.419  28.151 244.684  0.00  0.00           O
ATOM    173  N   VAL A 742      63.726  25.608 247.397  0.00  0.00           N
ATOM    174  CA  VAL A 742      63.395  24.285 247.941  0.00  0.00           C
ATOM    175  C   VAL A 742      63.346  23.269 246.803  0.00  0.00           C
ATOM    176  CB  VAL A 742      62.084  24.339 248.759  0.00  0.00           C
ATOM    177  O   VAL A 742      62.912  23.593 245.698  0.00  0.00           O
ATOM    178  CG1 VAL A 742      60.864  24.812 247.957  0.00  0.00           C
ATOM    179  CG2 VAL A 742      61.751  22.986 249.400  0.00  0.00           C
ATOM    180  N   LYS A 743      63.796  22.030 247.029  0.00  0.00           N
ATOM    181  CA  LYS A 743      63.723  20.988 245.993  0.00  0.00           C
ATOM    182  C   LYS A 743      62.275  20.659 245.656  0.00  0.00           C
ATOM    183  CB  LYS A 743      64.448  19.715 246.426  0.00  0.00           C
ATOM    184  O   LYS A 743      61.462  20.524 246.568  0.00  0.00           O
ATOM    185  CG  LYS A 743      65.951  19.957 246.557  0.00  0.00           C
ATOM    186  CD  LYS A 743      66.665  18.635 246.832  0.00  0.00           C
ATOM    187  CE  LYS A 743      68.163  18.831 246.607  0.00  0.00           C
ATOM    188  NZ  LYS A 743      68.817  17.545 246.283  0.00  0.00           N
ATOM    189  N   VAL A 744      61.971  20.416 244.381  0.00  0.00           N
ATOM    190  CA  VAL A 744      60.603  20.074 243.939  0.00  0.00           C
ATOM    191  C   VAL A 744      60.051  18.857 244.692  0.00  0.00           C
ATOM    192  CB  VAL A 744      60.557  19.867 242.414  0.00  0.00           C
ATOM    193  O   VAL A 744      58.918  18.901 245.157  0.00  0.00           O
ATOM    194  CG1 VAL A 744      59.200  19.342 241.926  0.00  0.00           C
ATOM    195  CG2 VAL A 744      60.837  21.196 241.701  0.00  0.00           C
ATOM    196  N   ALA A 745      60.860  17.815 244.913  0.00  0.00           N
ATOM    197  CA  ALA A 745      60.451  16.653 245.708  0.00  0.00           C
ATOM    198  C   ALA A 745      60.164  16.982 247.191  0.00  0.00           C
ATOM    199  CB  ALA A 745      61.536  15.576 245.581  0.00  0.00           C
ATOM    200  O   ALA A 745      59.256  16.408 247.781  0.00  0.00           O
ATOM    201  N   GLN A 746      60.901  17.921 247.798  0.00  0.00           N
ATOM    202  CA  GLN A 746      60.665  18.345 249.189  0.00  0.00           C
ATOM    203  C   GLN A 746      59.423  19.237 249.306  0.00  0.00           C
ATOM    204  CB  GLN A 746      61.896  19.087 249.734  0.00  0.00           C
ATOM    205  O   GLN A 746      58.692  19.153 250.294  0.00  0.00           O
ATOM    206  CG  GLN A 746      63.105  18.164 249.929  0.00  0.00           C
ATOM    207  CD  GLN A 746      64.340  18.932 250.391  0.00  0.00           C
ATOM    208  NE2 GLN A 746      64.993  18.507 251.449  0.00  0.00           N
ATOM    209  OE1 GLN A 746      64.765  19.910 249.795  0.00  0.00           O
ATOM    210  N   LEU A 747      59.166  20.071 248.294  0.00  0.00           N
ATOM    211  CA  LEU A 747      57.937  20.851 248.208  0.00  0.00           C
ATOM    212  C   LEU A 747      56.723  19.940 247.984  0.00  0.00           C
ATOM    213  CB  LEU A 747      58.086  21.931 247.123  0.00  0.00           C
ATOM    214  O   LEU A 747      55.723  20.135 248.658  0.00  0.00           O
ATOM    215  CG  LEU A 747      56.862  22.863 246.992  0.00  0.00           C
ATOM    216  CD1 LEU A 747      56.536  23.608 248.290  0.00  0.00           C
ATOM    217  CD2 LEU A 747      57.134  23.904 245.906  0.00  0.00           C
ATOM    218  N   ALA A 748      56.816  18.918 247.126  0.00  0.00           N
ATOM    219  CA  ALA A 748      55.732  17.958 246.903  0.00  0.00           C
ATOM    220  C   ALA A 748      55.305  17.243 248.198  0.00  0.00           C
ATOM    221  CB  ALA A 748      56.157  16.969 245.812  0.00  0.00           C
ATOM    222  O   ALA A 748      54.123  17.277 248.532  0.00  0.00           O
ATOM    223  N   GLY A 749      56.255  16.706 248.975  0.00  0.00           N
ATOM    224  CA  GLY A 749      55.955  16.121 250.290  0.00  0.00           C
ATOM    225  C   GLY A 749      55.387  17.137 251.290  0.00  0.00           C
ATOM    226  O   GLY A 749      54.424  16.839 251.990  0.00  0.00           O
ATOM    227  N   SER A 750      55.891  18.381 251.287  0.00  0.00           N
ATOM    228  CA  SER A 750      55.322  19.468 252.111  0.00  0.00           C
ATOM    229  C   SER A 750      53.878  19.805 251.722  0.00  0.00           C
ATOM    230  CB  SER A 750      56.113  20.773 251.974  0.00  0.00           C
ATOM    231  O   SER A 750      53.083  20.171 252.579  0.00  0.00           O
ATOM    232  OG  SER A 750      57.490  20.642 252.274  0.00  0.00           O
ATOM    233  N   VAL A 751      53.532  19.723 250.434  0.00  0.00           N
ATOM    234  CA  VAL A 751      52.163  19.951 249.947  0.00  0.00           C
ATOM    235  C   VAL A 751      51.264  18.786 250.349  0.00  0.00           C
ATOM    236  CB  VAL A 751      52.142  20.190 248.422  0.00  0.00           C
ATOM    237  O   VAL A 751      50.138  19.022 250.785  0.00  0.00           O
ATOM    238  CG1 VAL A 751      50.715  20.294 247.867  0.00  0.00           C
ATOM    239  CG2 VAL A 751      52.849  21.492 248.024  0.00  0.00           C
ATOM    240  N   ALA A 752      51.756  17.548 250.264  0.00  0.00           N
ATOM    241  CA  ALA A 752      51.011  16.373 250.702  0.00  0.00           C
ATOM    242  C   ALA A 752      50.662  16.425 252.197  0.00  0.00           C
ATOM    243  CB  ALA A 752      51.784  15.110 250.305  0.00  0.00           C
ATOM    244  O   ALA A 752      49.501  16.234 252.554  0.00  0.00           O
ATOM    245  N   GLU A 753      51.641  16.784 253.033  0.00  0.00           N
ATOM    246  CA  GLU A 753      51.488  17.023 254.470  0.00  0.00           C
ATOM    247  C   GLU A 753      50.544  18.200 254.771  0.00  0.00           C
ATOM    248  CB  GLU A 753      52.898  17.266 255.045  0.00  0.00           C
ATOM    249  O   GLU A 753      49.522  18.027 255.427  0.00  0.00           O
ATOM    250  CG  GLU A 753      52.946  17.610 256.542  0.00  0.00           C
ATOM    251  CD  GLU A 753      54.381  17.919 257.006  0.00  0.00           C
ATOM    252  OE1 GLU A 753      54.772  17.418 258.083  0.00  0.00           O
ATOM    253  OE2 GLU A 753      55.085  18.678 256.292  0.00  0.00           O
ATOM    254  N   MET A 754      50.861  19.409 254.293  0.00  0.00           N
ATOM    255  CA  MET A 754      50.230  20.642 254.786  0.00  0.00           C
ATOM    256  C   MET A 754      48.848  20.943 254.198  0.00  0.00           C
ATOM    257  CB  MET A 754      51.148  21.849 254.542  0.00  0.00           C
ATOM    258  O   MET A 754      48.213  21.893 254.672  0.00  0.00           O
ATOM    259  CG  MET A 754      52.440  21.773 255.353  0.00  0.00           C
ATOM    260  SD  MET A 754      53.476  23.256 255.214  0.00  0.00           S
ATOM    261  CE  MET A 754      54.812  22.699 256.303  0.00  0.00           C
ATOM    262  N   SER A 755      48.426  20.212 253.159  0.00  0.00           N
ATOM    263  CA  SER A 755      47.172  20.438 252.424  0.00  0.00           C
ATOM    264  C   SER A 755      46.312  19.181 252.230  0.00  0.00           C
ATOM    265  CB  SER A 755      47.443  21.143 251.085  0.00  0.00           C
ATOM    266  O   SER A 755      45.394  19.212 251.412  0.00  0.00           O
ATOM    267  OG  SER A 755      47.952  20.272 250.093  0.00  0.00           O
ATOM    268  N   SER A 756      46.594  18.088 252.951  0.00  0.00           N
ATOM    269  CA  SER A 756      45.849  16.820 252.868  0.00  0.00           C
ATOM    270  C   SER A 756      45.690  16.340 251.410  0.00  0.00           C
ATOM    271  CB  SER A 756      44.500  16.927 253.614  0.00  0.00           C
ATOM    272  O   SER A 756      44.594  16.349 250.849  0.00  0.00           O
ATOM    273  OG  SER A 756      44.670  17.421 254.935  0.00  0.00           O
ATOM    274  N   TYR A 757      46.792  15.986 250.733  0.00  0.00           N
ATOM    275  CA  TYR A 757      46.735  15.494 249.343  0.00  0.00           C
ATOM    276  C   TYR A 757      46.773  13.963 249.277  0.00  0.00           C
ATOM    277  CB  TYR A 757      47.837  16.120 248.485  0.00  0.00           C
ATOM    278  O   TYR A 757      47.806  13.346 249.525  0.00  0.00           O
ATOM    279  CG  TYR A 757      47.713  15.838 247.000  0.00  0.00           C
ATOM    280  CD1 TYR A 757      48.524  14.858 246.401  0.00  0.00           C
ATOM    281  CD2 TYR A 757      46.812  16.573 246.211  0.00  0.00           C
ATOM    282  CE1 TYR A 757      48.479  14.658 245.009  0.00  0.00           C
ATOM    283  CE2 TYR A 757      46.760  16.381 244.817  0.00  0.00           C
ATOM    284  OH  TYR A 757      47.586  15.247 242.863  0.00  0.00           O
ATOM    285  CZ  TYR A 757      47.611  15.430 244.212  0.00  0.00           C
ATOM    286  N   HIS A 758      45.654  13.354 248.882  0.00  0.00           N
ATOM    287  CA  HIS A 758      45.442  11.894 248.941  0.00  0.00           C
ATOM    288  C   HIS A 758      45.899  11.120 247.697  0.00  0.00           C
ATOM    289  CB  HIS A 758      43.971  11.602 249.285  0.00  0.00           C
ATOM    290  O   HIS A 758      45.673   9.918 247.611  0.00  0.00           O
ATOM    291  CG  HIS A 758      43.547  12.344 250.523  0.00  0.00           C
ATOM    292  CD2 HIS A 758      42.895  13.537 250.526  0.00  0.00           C
ATOM    293  ND1 HIS A 758      44.021  12.084 251.807  0.00  0.00           N
ATOM    294  CE1 HIS A 758      43.691  13.150 252.551  0.00  0.00           C
ATOM    295  NE2 HIS A 758      43.006  14.032 251.801  0.00  0.00           N
ATOM    296  N   HIS A 759      46.530  11.780 246.723  0.00  0.00           N
ATOM    297  CA  HIS A 759      47.054  11.125 245.518  0.00  0.00           C
ATOM    298  C   HIS A 759      48.591  11.089 245.529  0.00  0.00           C
ATOM    299  CB  HIS A 759      46.490  11.775 244.242  0.00  0.00           C
ATOM    300  O   HIS A 759      49.246  11.805 246.285  0.00  0.00           O
ATOM    301  CG  HIS A 759      45.018  12.111 244.286  0.00  0.00           C
ATOM    302  CD2 HIS A 759      44.469  13.339 244.029  0.00  0.00           C
ATOM    303  ND1 HIS A 759      43.976  11.263 244.592  0.00  0.00           N
ATOM    304  CE1 HIS A 759      42.834  11.965 244.521  0.00  0.00           C
ATOM    305  NE2 HIS A 759      43.084  13.240 244.167  0.00  0.00           N
ATOM    306  N   GLY A 760      49.195  10.262 244.672  0.00  0.00           N
ATOM    307  CA  GLY A 760      50.650  10.081 244.646  0.00  0.00           C
ATOM    308  C   GLY A 760      51.430  11.376 244.380  0.00  0.00           C
ATOM    309  O   GLY A 760      51.128  12.114 243.440  0.00  0.00           O
ATOM    310  N   GLU A 761      52.494  11.611 245.159  0.00  0.00           N
ATOM    311  CA  GLU A 761      53.330  12.823 245.085  0.00  0.00           C
ATOM    312  C   GLU A 761      53.891  13.111 243.683  0.00  0.00           C
ATOM    313  CB  GLU A 761      54.546  12.702 246.010  0.00  0.00           C
ATOM    314  O   GLU A 761      54.152  14.266 243.358  0.00  0.00           O
ATOM    315  CG  GLU A 761      54.262  12.536 247.508  0.00  0.00           C
ATOM    316  CD  GLU A 761      55.574  12.562 248.318  0.00  0.00           C
ATOM    317  OE1 GLU A 761      55.505  12.866 249.526  0.00  0.00           O
ATOM    318  OE2 GLU A 761      56.648  12.304 247.719  0.00  0.00           O
ATOM    319  N   MET A 762      54.051  12.094 242.827  0.00  0.00           N
ATOM    320  CA  MET A 762      54.498  12.254 241.435  0.00  0.00           C
ATOM    321  C   MET A 762      53.632  13.272 240.667  0.00  0.00           C
ATOM    322  CB  MET A 762      54.459  10.881 240.742  0.00  0.00           C
ATOM    323  O   MET A 762      54.155  14.107 239.926  0.00  0.00           O
ATOM    324  CG  MET A 762      55.277  10.863 239.445  0.00  0.00           C
ATOM    325  SD  MET A 762      57.078  10.832 239.684  0.00  0.00           S
ATOM    326  CE  MET A 762      57.311   9.077 240.083  0.00  0.00           C
ATOM    327  N   SER A 763      52.316  13.264 240.905  0.00  0.00           N
ATOM    328  CA  SER A 763      51.367  14.216 240.316  0.00  0.00           C
ATOM    329  C   SER A 763      51.577  15.640 240.843  0.00  0.00           C
ATOM    330  CB  SER A 763      49.933  13.758 240.598  0.00  0.00           C
ATOM    331  O   SER A 763      51.486  16.598 240.074  0.00  0.00           O
ATOM    332  OG  SER A 763      49.718  12.478 240.035  0.00  0.00           O
ATOM    333  N   LEU A 764      51.930  15.801 242.126  0.00  0.00           N
ATOM    334  CA  LEU A 764      52.330  17.097 242.689  0.00  0.00           C
ATOM    335  C   LEU A 764      53.668  17.571 242.123  0.00  0.00           C
ATOM    336  CB  LEU A 764      52.418  17.038 244.225  0.00  0.00           C
ATOM    337  O   LEU A 764      53.784  18.740 241.773  0.00  0.00           O
ATOM    338  CG  LEU A 764      51.065  17.006 244.945  0.00  0.00           C
ATOM    339  CD1 LEU A 764      51.315  16.789 246.436  0.00  0.00           C
ATOM    340  CD2 LEU A 764      50.281  18.308 244.756  0.00  0.00           C
ATOM    341  N   MET A 765      54.658  16.687 241.979  0.00  0.00           N
ATOM    342  CA  MET A 765      55.962  17.037 241.407  0.00  0.00           C
ATOM    343  C   MET A 765      55.817  17.568 239.974  0.00  0.00           C
ATOM    344  CB  MET A 765      56.920  15.837 241.461  0.00  0.00           C
ATOM    345  O   MET A 765      56.362  18.627 239.666  0.00  0.00           O
ATOM    346  CG  MET A 765      57.300  15.447 242.895  0.00  0.00           C
ATOM    347  SD  MET A 765      58.444  14.044 243.028  0.00  0.00           S
ATOM    348  CE  MET A 765      58.078  13.505 244.724  0.00  0.00           C
ATOM    349  N   MET A 766      55.012  16.910 239.130  0.00  0.00           N
ATOM    350  CA  MET A 766      54.696  17.419 237.787  0.00  0.00           C
ATOM    351  C   MET A 766      53.853  18.701 237.820  0.00  0.00           C
ATOM    352  CB  MET A 766      54.003  16.338 236.945  0.00  0.00           C
ATOM    353  O   MET A 766      54.083  19.601 237.017  0.00  0.00           O
ATOM    354  CG  MET A 766      54.936  15.173 236.584  0.00  0.00           C
ATOM    355  SD  MET A 766      56.526  15.609 235.814  0.00  0.00           S
ATOM    356  CE  MET A 766      55.998  16.594 234.382  0.00  0.00           C
ATOM    357  N   THR A 767      52.928  18.845 238.774  0.00  0.00           N
ATOM    358  CA  THR A 767      52.158  20.092 238.953  0.00  0.00           C
ATOM    359  C   THR A 767      53.068  21.274 239.310  0.00  0.00           C
ATOM    360  CB  THR A 767      51.064  19.918 240.018  0.00  0.00           C
ATOM    361  O   THR A 767      52.916  22.358 238.752  0.00  0.00           O
ATOM    362  CG2 THR A 767      50.208  21.169 240.201  0.00  0.00           C
ATOM    363  OG1 THR A 767      50.167  18.904 239.628  0.00  0.00           O
ATOM    364  N   ILE A 768      54.049  21.063 240.193  0.00  0.00           N
ATOM    365  CA  ILE A 768      55.053  22.061 240.587  0.00  0.00           C
ATOM    366  C   ILE A 768      55.955  22.425 239.398  0.00  0.00           C
ATOM    367  CB  ILE A 768      55.863  21.536 241.797  0.00  0.00           C
ATOM    368  O   ILE A 768      56.192  23.608 239.167  0.00  0.00           O
ATOM    369  CG1 ILE A 768      54.984  21.469 243.068  0.00  0.00           C
ATOM    370  CG2 ILE A 768      57.091  22.420 242.080  0.00  0.00           C
ATOM    371  CD1 ILE A 768      55.539  20.535 244.152  0.00  0.00           C
ATOM    372  N   ILE A 769      56.418  21.438 238.619  0.00  0.00           N
ATOM    373  CA  ILE A 769      57.214  21.675 237.402  0.00  0.00           C
ATOM    374  C   ILE A 769      56.426  22.533 236.405  0.00  0.00           C
ATOM    375  CB  ILE A 769      57.691  20.334 236.791  0.00  0.00           C
ATOM    376  O   ILE A 769      56.911  23.580 235.975  0.00  0.00           O
ATOM    377  CG1 ILE A 769      58.805  19.736 237.678  0.00  0.00           C
ATOM    378  CG2 ILE A 769      58.211  20.498 235.350  0.00  0.00           C
ATOM    379  CD1 ILE A 769      59.083  18.254 237.404  0.00  0.00           C
ATOM    380  N   ASN A 770      55.184  22.150 236.105  0.00  0.00           N
ATOM    381  CA  ASN A 770      54.342  22.857 235.139  0.00  0.00           C
ATOM    382  C   ASN A 770      53.974  24.283 235.599  0.00  0.00           C
ATOM    383  CB  ASN A 770      53.090  22.007 234.862  0.00  0.00           C
ATOM    384  O   ASN A 770      53.791  25.155 234.757  0.00  0.00           O
ATOM    385  CG  ASN A 770      53.373  20.684 234.158  0.00  0.00           C
ATOM    386  ND2 ASN A 770      52.352  19.891 233.930  0.00  0.00           N
ATOM    387  OD1 ASN A 770      54.481  20.330 233.798  0.00  0.00           O
ATOM    388  N   LEU A 771      53.907  24.558 236.909  0.00  0.00           N
ATOM    389  CA  LEU A 771      53.715  25.913 237.464  0.00  0.00           C
ATOM    390  C   LEU A 771      54.977  26.800 237.418  0.00  0.00           C
ATOM    391  CB  LEU A 771      53.214  25.793 238.918  0.00  0.00           C
ATOM    392  O   LEU A 771      54.875  28.012 237.633  0.00  0.00           O
ATOM    393  CG  LEU A 771      51.729  25.427 239.075  0.00  0.00           C
ATOM    394  CD1 LEU A 771      51.445  25.146 240.552  0.00  0.00           C
ATOM    395  CD2 LEU A 771      50.801  26.560 238.625  0.00  0.00           C
ATOM    396  N   ALA A 772      56.150  26.208 237.167  0.00  0.00           N
ATOM    397  CA  ALA A 772      57.441  26.895 237.117  0.00  0.00           C
ATOM    398  C   ALA A 772      57.982  27.111 235.690  0.00  0.00           C
ATOM    399  CB  ALA A 772      58.429  26.102 237.978  0.00  0.00           C
ATOM    400  O   ALA A 772      58.779  28.023 235.479  0.00  0.00           O
ATOM    401  N   GLN A 773      57.564  26.301 234.711  0.00  0.00           N
ATOM    402  CA  GLN A 773      58.013  26.399 233.315  0.00  0.00           C
ATOM    403  C   GLN A 773      57.723  27.773 232.685  0.00  0.00           C
ATOM    404  CB  GLN A 773      57.361  25.282 232.486  0.00  0.00           C
ATOM    405  O   GLN A 773      56.649  28.344 232.878  0.00  0.00           O
ATOM    406  CG  GLN A 773      58.050  23.931 232.725  0.00  0.00           C
ATOM    407  CD  GLN A 773      57.300  22.749 232.122  0.00  0.00           C
ATOM    408  NE2 GLN A 773      57.908  21.586 232.106  0.00  0.00           N
ATOM    409  OE1 GLN A 773      56.174  22.842 231.661  0.00  0.00           O
ATOM    410  N   ASN A 774      58.686  28.284 231.913  0.00  0.00           N
ATOM    411  CA  ASN A 774      58.684  29.632 231.331  0.00  0.00           C
ATOM    412  C   ASN A 774      59.070  29.676 229.832  0.00  0.00           C
ATOM    413  CB  ASN A 774      59.607  30.523 232.191  0.00  0.00           C
ATOM    414  O   ASN A 774      59.310  30.756 229.290  0.00  0.00           O
ATOM    415  CG  ASN A 774      61.079  30.136 232.115  0.00  0.00           C
ATOM    416  ND2 ASN A 774      61.969  31.025 232.487  0.00  0.00           N
ATOM    417  OD1 ASN A 774      61.448  29.032 231.744  0.00  0.00           O
ATOM    418  N   PHE A 775      59.148  28.526 229.151  0.00  0.00           N
ATOM    419  CA  PHE A 775      59.439  28.456 227.713  0.00  0.00           C
ATOM    420  C   PHE A 775      58.189  28.718 226.854  0.00  0.00           C
ATOM    421  CB  PHE A 775      60.120  27.120 227.362  0.00  0.00           C
ATOM    422  O   PHE A 775      57.051  28.554 227.300  0.00  0.00           O
ATOM    423  CG  PHE A 775      59.291  25.879 227.638  0.00  0.00           C
ATOM    424  CD1 PHE A 775      59.554  25.099 228.780  0.00  0.00           C
ATOM    425  CD2 PHE A 775      58.253  25.501 226.762  0.00  0.00           C
ATOM    426  CE1 PHE A 775      58.762  23.974 229.062  0.00  0.00           C
ATOM    427  CE2 PHE A 775      57.449  24.385 227.055  0.00  0.00           C
ATOM    428  CZ  PHE A 775      57.693  23.633 228.217  0.00  0.00           C
ATOM    429  N   VAL A 776      58.397  29.080 225.583  0.00  0.00           N
ATOM    430  CA  VAL A 776      57.324  29.438 224.639  0.00  0.00           C
ATOM    431  C   VAL A 776      56.283  28.319 224.501  0.00  0.00           C
ATOM    432  CB  VAL A 776      57.898  29.776 223.250  0.00  0.00           C
ATOM    433  O   VAL A 776      56.592  27.221 224.039  0.00  0.00           O
ATOM    434  CG1 VAL A 776      56.795  30.289 222.321  0.00  0.00           C
ATOM    435  CG2 VAL A 776      59.001  30.841 223.318  0.00  0.00           C
ATOM    436  N   GLY A 777      55.031  28.618 224.861  0.00  0.00           N
ATOM    437  CA  GLY A 777      53.917  27.659 224.852  0.00  0.00           C
ATOM    438  C   GLY A 777      53.642  26.952 226.187  0.00  0.00           C
ATOM    439  O   GLY A 777      52.741  26.113 226.223  0.00  0.00           O
ATOM    440  N   SER A 778      54.385  27.293 227.249  0.00  0.00           N
ATOM    441  CA  SER A 778      54.047  26.990 228.650  0.00  0.00           C
ATOM    442  C   SER A 778      53.292  28.176 229.291  0.00  0.00           C
ATOM    443  CB  SER A 778      55.284  26.495 229.424  0.00  0.00           C
ATOM    444  O   SER A 778      52.299  28.630 228.724  0.00  0.00           O
ATOM    445  OG  SER A 778      56.249  27.510 229.621  0.00  0.00           O
ATOM    446  N   ASN A 779      53.731  28.694 230.443  0.00  0.00           N
ATOM    447  CA  ASN A 779      53.101  29.837 231.114  0.00  0.00           C
ATOM    448  C   ASN A 779      53.540  31.175 230.491  0.00  0.00           C
ATOM    449  CB  ASN A 779      53.446  29.815 232.613  0.00  0.00           C
ATOM    450  O   ASN A 779      54.716  31.355 230.173  0.00  0.00           O
ATOM    451  CG  ASN A 779      53.052  28.523 233.295  0.00  0.00           C
ATOM    452  ND2 ASN A 779      54.017  27.709 233.644  0.00  0.00           N
ATOM    453  OD1 ASN A 779      51.887  28.239 233.516  0.00  0.00           O
ATOM    454  N   ASN A 780      52.631  32.154 230.422  0.00  0.00           N
ATOM    455  CA  ASN A 780      53.026  33.555 230.221  0.00  0.00           C
ATOM    456  C   ASN A 780      53.531  34.175 231.531  0.00  0.00           C
ATOM    457  CB  ASN A 780      51.861  34.372 229.634  0.00  0.00           C
ATOM    458  O   ASN A 780      54.426  35.017 231.511  0.00  0.00           O
ATOM    459  CG  ASN A 780      51.598  34.082 228.168  0.00  0.00           C
ATOM    460  ND2 ASN A 780      50.730  34.831 227.536  0.00  0.00           N
ATOM    461  OD1 ASN A 780      52.186  33.195 227.563  0.00  0.00           O
ATOM    462  N   LEU A 781      52.989  33.726 232.667  0.00  0.00           N
ATOM    463  CA  LEU A 781      53.395  34.137 234.003  0.00  0.00           C
ATOM    464  C   LEU A 781      53.480  32.907 234.916  0.00  0.00           C
ATOM    465  CB  LEU A 781      52.419  35.225 234.479  0.00  0.00           C
ATOM    466  O   LEU A 781      52.482  32.417 235.451  0.00  0.00           O
ATOM    467  CG  LEU A 781      52.954  36.063 235.651  0.00  0.00           C
ATOM    468  CD1 LEU A 781      52.074  37.300 235.795  0.00  0.00           C
ATOM    469  CD2 LEU A 781      52.970  35.310 236.984  0.00  0.00           C
ATOM    470  N   ASN A 782      54.696  32.398 235.091  0.00  0.00           N
ATOM    471  CA  ASN A 782      55.009  31.305 236.003  0.00  0.00           C
ATOM    472  C   ASN A 782      54.900  31.767 237.470  0.00  0.00           C
ATOM    473  CB  ASN A 782      56.386  30.724 235.628  0.00  0.00           C
ATOM    474  O   ASN A 782      55.550  32.724 237.900  0.00  0.00           O
ATOM    475  CG  ASN A 782      57.498  31.760 235.577  0.00  0.00           C
ATOM    476  ND2 ASN A 782      58.438  31.717 236.486  0.00  0.00           N
ATOM    477  OD1 ASN A 782      57.528  32.630 234.718  0.00  0.00           O
ATOM    478  N   LEU A 783      54.061  31.081 238.251  0.00  0.00           N
ATOM    479  CA  LEU A 783      53.815  31.408 239.665  0.00  0.00           C
ATOM    480  C   LEU A 783      54.942  30.910 240.583  0.00  0.00           C
ATOM    481  CB  LEU A 783      52.451  30.835 240.089  0.00  0.00           C
ATOM    482  O   LEU A 783      55.132  31.430 241.684  0.00  0.00           O
ATOM    483  CG  LEU A 783      51.243  31.436 239.342  0.00  0.00           C
ATOM    484  CD1 LEU A 783      49.963  30.743 239.800  0.00  0.00           C
ATOM    485  CD2 LEU A 783      51.082  32.932 239.619  0.00  0.00           C
ATOM    486  N   LEU A 784      55.714  29.935 240.106  0.00  0.00           N
ATOM    487  CA  LEU A 784      56.929  29.424 240.729  0.00  0.00           C
ATOM    488  C   LEU A 784      58.144  29.722 239.836  0.00  0.00           C
ATOM    489  CB  LEU A 784      56.753  27.919 240.980  0.00  0.00           C
ATOM    490  O   LEU A 784      58.004  29.909 238.629  0.00  0.00           O
ATOM    491  CG  LEU A 784      55.594  27.522 241.911  0.00  0.00           C
ATOM    492  CD1 LEU A 784      55.608  26.008 242.098  0.00  0.00           C
ATOM    493  CD2 LEU A 784      55.691  28.166 243.295  0.00  0.00           C
ATOM    494  N   GLN A 785      59.344  29.780 240.410  0.00  0.00           N
ATOM    495  CA  GLN A 785      60.583  30.022 239.656  0.00  0.00           C
ATOM    496  C   GLN A 785      61.281  28.706 239.258  0.00  0.00           C
ATOM    497  CB  GLN A 785      61.524  30.942 240.445  0.00  0.00           C
ATOM    498  O   GLN A 785      61.466  27.845 240.127  0.00  0.00           O
ATOM    499  CG  GLN A 785      60.910  32.346 240.587  0.00  0.00           C
ATOM    500  CD  GLN A 785      61.848  33.379 241.201  0.00  0.00           C
ATOM    501  NE2 GLN A 785      61.508  34.648 241.110  0.00  0.00           N
ATOM    502  OE1 GLN A 785      62.888  33.091 241.765  0.00  0.00           O
ATOM    503  N   PRO A 786      61.703  28.534 237.990  0.00  0.00           N
ATOM    504  CA  PRO A 786      62.393  27.332 237.524  0.00  0.00           C
ATOM    505  C   PRO A 786      63.896  27.395 237.852  0.00  0.00           C
ATOM    506  CB  PRO A 786      62.102  27.277 236.019  0.00  0.00           C
ATOM    507  O   PRO A 786      64.702  27.863 237.050  0.00  0.00           O
ATOM    508  CG  PRO A 786      62.003  28.748 235.616  0.00  0.00           C
ATOM    509  CD  PRO A 786      61.439  29.426 236.864  0.00  0.00           C
ATOM    510  N   ILE A 787      64.299  26.937 239.042  0.00  0.00           N
ATOM    511  CA  ILE A 787      65.708  26.960 239.475  0.00  0.00           C
ATOM    512  C   ILE A 787      66.369  25.615 239.134  0.00  0.00           C
ATOM    513  CB  ILE A 787      65.873  27.422 240.943  0.00  0.00           C
ATOM    514  O   ILE A 787      66.419  24.671 239.930  0.00  0.00           O
ATOM    515  CG1 ILE A 787      65.127  28.756 241.197  0.00  0.00           C
ATOM    516  CG2 ILE A 787      67.375  27.571 241.252  0.00  0.00           C
ATOM    517  CD1 ILE A 787      65.147  29.229 242.654  0.00  0.00           C
ATOM    518  N   GLY A 788      66.844  25.519 237.893  0.00  0.00           N
ATOM    519  CA  GLY A 788      67.443  24.319 237.305  0.00  0.00           C
ATOM    520  C   GLY A 788      66.771  23.937 235.985  0.00  0.00           C
ATOM    521  O   GLY A 788      66.063  24.740 235.385  0.00  0.00           O
ATOM    522  N   GLN A 789      66.980  22.702 235.524  0.00  0.00           N
ATOM    523  CA  GLN A 789      66.397  22.224 234.266  0.00  0.00           C
ATOM    524  C   GLN A 789      64.930  21.794 234.451  0.00  0.00           C
ATOM    525  CB  GLN A 789      67.302  21.125 233.669  0.00  0.00           C
ATOM    526  O   GLN A 789      64.653  20.629 234.727  0.00  0.00           O
ATOM    527  CG  GLN A 789      66.813  20.563 232.320  0.00  0.00           C
ATOM    528  CD  GLN A 789      66.537  21.666 231.307  0.00  0.00           C
ATOM    529  NE2 GLN A 789      67.450  21.972 230.413  0.00  0.00           N
ATOM    530  OE1 GLN A 789      65.510  22.320 231.361  0.00  0.00           O
ATOM    531  N   PHE A 790      63.992  22.732 234.297  0.00  0.00           N
ATOM    532  CA  PHE A 790      62.537  22.486 234.356  0.00  0.00           C
ATOM    533  C   PHE A 790      61.930  21.970 233.040  0.00  0.00           C
ATOM    534  CB  PHE A 790      61.824  23.735 234.893  0.00  0.00           C
ATOM    535  O   PHE A 790      60.712  21.815 232.933  0.00  0.00           O
ATOM    536  CG  PHE A 790      61.810  23.754 236.404  0.00  0.00           C
ATOM    537  CD1 PHE A 790      60.631  23.439 237.101  0.00  0.00           C
ATOM    538  CD2 PHE A 790      62.997  24.004 237.112  0.00  0.00           C
ATOM    539  CE1 PHE A 790      60.636  23.372 238.505  0.00  0.00           C
ATOM    540  CE2 PHE A 790      63.008  23.914 238.509  0.00  0.00           C
ATOM    541  CZ  PHE A 790      61.830  23.597 239.207  0.00  0.00           C
ATOM    542  N   GLY A 791      62.783  21.659 232.066  0.00  0.00           N
ATOM    543  CA  GLY A 791      62.407  21.241 230.727  0.00  0.00           C
ATOM    544  C   GLY A 791      62.363  22.432 229.774  0.00  0.00           C
ATOM    545  O   GLY A 791      62.238  23.587 230.185  0.00  0.00           O
ATOM    546  N   THR A 792      62.517  22.147 228.487  0.00  0.00           N
ATOM    547  CA  THR A 792      62.856  23.132 227.458  0.00  0.00           C
ATOM    548  C   THR A 792      61.858  23.119 226.304  0.00  0.00           C
ATOM    549  CB  THR A 792      64.284  22.917 226.921  0.00  0.00           C
ATOM    550  O   THR A 792      60.964  22.269 226.210  0.00  0.00           O
ATOM    551  CG2 THR A 792      65.340  22.582 227.971  0.00  0.00           C
ATOM    552  OG1 THR A 792      64.316  21.924 225.925  0.00  0.00           O
ATOM    553  N   ARG A 793      62.047  24.041 225.353  0.00  0.00           N
ATOM    554  CA  ARG A 793      61.264  24.071 224.117  0.00  0.00           C
ATOM    555  C   ARG A 793      61.562  22.888 223.178  0.00  0.00           C
ATOM    556  CB  ARG A 793      61.497  25.431 223.447  0.00  0.00           C
ATOM    557  O   ARG A 793      60.759  22.609 222.286  0.00  0.00           O
ATOM    558  CG  ARG A 793      60.456  25.654 222.355  0.00  0.00           C
ATOM    559  CD  ARG A 793      60.481  27.077 221.821  0.00  0.00           C
ATOM    560  NE  ARG A 793      59.384  27.211 220.857  0.00  0.00           N
ATOM    561  NH1 ARG A 793      59.734  29.391 220.235  0.00  0.00           N
ATOM    562  NH2 ARG A 793      58.151  28.175 219.244  0.00  0.00           N
ATOM    563  CZ  ARG A 793      59.097  28.261 220.126  0.00  0.00           C
ATOM    564  N   LEU A 794      62.674  22.173 223.378  0.00  0.00           N
ATOM    565  CA  LEU A 794      63.084  21.045 222.534  0.00  0.00           C
ATOM    566  C   LEU A 794      62.079  19.886 222.592  0.00  0.00           C
ATOM    567  CB  LEU A 794      64.488  20.555 222.942  0.00  0.00           C
ATOM    568  O   LEU A 794      61.761  19.320 221.546  0.00  0.00           O
ATOM    569  CG  LEU A 794      65.605  21.614 222.894  0.00  0.00           C
ATOM    570  CD1 LEU A 794      66.903  21.035 223.453  0.00  0.00           C
ATOM    571  CD2 LEU A 794      65.870  22.114 221.475  0.00  0.00           C
ATOM    572  N   HIS A 795      61.546  19.599 223.789  0.00  0.00           N
ATOM    573  CA  HIS A 795      60.623  18.487 224.065  0.00  0.00           C
ATOM    574  C   HIS A 795      59.304  18.920 224.732  0.00  0.00           C
ATOM    575  CB  HIS A 795      61.337  17.437 224.929  0.00  0.00           C
ATOM    576  O   HIS A 795      58.538  18.073 225.195  0.00  0.00           O
ATOM    577  CG  HIS A 795      62.631  16.950 224.342  0.00  0.00           C
ATOM    578  CD2 HIS A 795      62.780  15.929 223.443  0.00  0.00           C
ATOM    579  ND1 HIS A 795      63.884  17.458 224.601  0.00  0.00           N
ATOM    580  CE1 HIS A 795      64.768  16.755 223.876  0.00  0.00           C
ATOM    581  NE2 HIS A 795      64.141  15.814 223.154  0.00  0.00           N
ATOM    582  N   GLY A 796      59.039  20.226 224.835  0.00  0.00           N
ATOM    583  CA  GLY A 796      57.836  20.747 225.488  0.00  0.00           C
ATOM    584  C   GLY A 796      57.790  20.467 226.988  0.00  0.00           C
ATOM    585  O   GLY A 796      56.733  20.136 227.517  0.00  0.00           O
ATOM    586  N   GLY A 797      58.936  20.545 227.668  0.00  0.00           N
ATOM    587  CA  GLY A 797      59.035  20.332 229.111  0.00  0.00           C
ATOM    588  C   GLY A 797      59.254  18.882 229.561  0.00  0.00           C
ATOM    589  O   GLY A 797      59.619  18.667 230.716  0.00  0.00           O
ATOM    590  N   LYS A 798      59.088  17.881 228.680  0.00  0.00           N
ATOM    591  CA  LYS A 798      59.332  16.457 229.013  0.00  0.00           C
ATOM    592  C   LYS A 798      60.779  16.155 229.424  0.00  0.00           C
ATOM    593  CB  LYS A 798      58.955  15.554 227.829  0.00  0.00           C
ATOM    594  O   LYS A 798      61.028  15.200 230.149  0.00  0.00           O
ATOM    595  CG  LYS A 798      57.441  15.378 227.638  0.00  0.00           C
ATOM    596  CD  LYS A 798      57.197  14.191 226.695  0.00  0.00           C
ATOM    597  CE  LYS A 798      55.722  13.786 226.615  0.00  0.00           C
ATOM    598  NZ  LYS A 798      55.606  12.383 226.152  0.00  0.00           N
ATOM    599  N   ASP A 799      61.717  16.989 228.995  0.00  0.00           N
ATOM    600  CA  ASP A 799      63.147  16.968 229.317  0.00  0.00           C
ATOM    601  C   ASP A 799      63.497  17.657 230.654  0.00  0.00           C
ATOM    602  CB  ASP A 799      63.937  17.520 228.114  0.00  0.00           C
ATOM    603  O   ASP A 799      64.661  17.965 230.921  0.00  0.00           O
ATOM    604  CG  ASP A 799      63.496  18.901 227.604  0.00  0.00           C
ATOM    605  OD1 ASP A 799      62.436  19.423 228.022  0.00  0.00           O
ATOM    606  OD2 ASP A 799      64.173  19.429 226.694  0.00  0.00           O
ATOM    607  N   SER A 800      62.504  17.888 231.523  0.00  0.00           N
ATOM    608  CA  SER A 800      62.738  18.316 232.905  0.00  0.00           C
ATOM    609  C   SER A 800      63.581  17.298 233.684  0.00  0.00           C
ATOM    610  CB  SER A 800      61.413  18.610 233.622  0.00  0.00           C
ATOM    611  O   SER A 800      63.363  16.086 233.613  0.00  0.00           O
ATOM    612  OG  SER A 800      60.697  17.428 233.915  0.00  0.00           O
ATOM    613  N   ALA A 801      64.555  17.780 234.453  0.00  0.00           N
ATOM    614  CA  ALA A 801      65.379  16.924 235.296  0.00  0.00           C
ATOM    615  C   ALA A 801      64.600  16.449 236.537  0.00  0.00           C
ATOM    616  CB  ALA A 801      66.679  17.658 235.639  0.00  0.00           C
ATOM    617  O   ALA A 801      63.726  17.145 237.049  0.00  0.00           O
ATOM    618  N   SER A 802      64.951  15.265 237.056  0.00  0.00           N
ATOM    619  CA  SER A 802      64.231  14.629 238.173  0.00  0.00           C
ATOM    620  C   SER A 802      63.985  15.598 239.354  0.00  0.00           C
ATOM    621  CB  SER A 802      65.008  13.404 238.678  0.00  0.00           C
ATOM    622  O   SER A 802      64.939  16.250 239.792  0.00  0.00           O
ATOM    623  OG  SER A 802      64.308  12.711 239.704  0.00  0.00           O
ATOM    624  N   PRO A 803      62.774  15.620 239.958  0.00  0.00           N
ATOM    625  CA  PRO A 803      62.391  16.467 241.104  0.00  0.00           C
ATOM    626  C   PRO A 803      63.334  16.484 242.321  0.00  0.00           C
ATOM    627  CB  PRO A 803      61.030  15.914 241.535  0.00  0.00           C
ATOM    628  O   PRO A 803      63.213  17.336 243.203  0.00  0.00           O
ATOM    629  CG  PRO A 803      60.398  15.475 240.222  0.00  0.00           C
ATOM    630  CD  PRO A 803      61.590  14.934 239.445  0.00  0.00           C
ATOM    631  N   ARG A 804      64.273  15.532 242.397  0.00  0.00           N
ATOM    632  CA  ARG A 804      65.315  15.423 243.431  0.00  0.00           C
ATOM    633  C   ARG A 804      66.530  16.337 243.185  0.00  0.00           C
ATOM    634  CB  ARG A 804      65.744  13.949 243.533  0.00  0.00           C
ATOM    635  O   ARG A 804      67.318  16.551 244.113  0.00  0.00           O
ATOM    636  CG  ARG A 804      64.585  13.038 243.983  0.00  0.00           C
ATOM    637  CD  ARG A 804      65.005  11.568 244.113  0.00  0.00           C
ATOM    638  NE  ARG A 804      65.239  10.929 242.801  0.00  0.00           N
ATOM    639  NH1 ARG A 804      65.691   8.809 243.578  0.00  0.00           N
ATOM    640  NH2 ARG A 804      65.652   9.194 241.384  0.00  0.00           N
ATOM    641  CZ  ARG A 804      65.528   9.653 242.597  0.00  0.00           C
ATOM    642  N   TYR A 805      66.689  16.855 241.966  0.00  0.00           N
ATOM    643  CA  TYR A 805      67.813  17.698 241.537  0.00  0.00           C
ATOM    644  C   TYR A 805      67.429  19.162 241.309  0.00  0.00           C
ATOM    645  CB  TYR A 805      68.422  17.119 240.251  0.00  0.00           C
ATOM    646  O   TYR A 805      68.260  20.035 241.543  0.00  0.00           O
ATOM    647  CG  TYR A 805      68.914  15.686 240.356  0.00  0.00           C
ATOM    648  CD1 TYR A 805      69.768  15.303 241.410  0.00  0.00           C
ATOM    649  CD2 TYR A 805      68.541  14.742 239.377  0.00  0.00           C
ATOM    650  CE1 TYR A 805      70.228  13.977 241.499  0.00  0.00           C
ATOM    651  CE2 TYR A 805      69.014  13.417 239.455  0.00  0.00           C
ATOM    652  OH  TYR A 805      70.325  11.762 240.608  0.00  0.00           O
ATOM    653  CZ  TYR A 805      69.858  13.034 240.519  0.00  0.00           C
ATOM    654  N   ILE A 806      66.192  19.426 240.882  0.00  0.00           N
ATOM    655  CA  ILE A 806      65.694  20.773 240.584  0.00  0.00           C
ATOM    656  C   ILE A 806      65.060  21.449 241.801  0.00  0.00           C
ATOM    657  CB  ILE A 806      64.751  20.762 239.366  0.00  0.00           C
ATOM    658  O   ILE A 806      64.456  20.798 242.662  0.00  0.00           O
ATOM    659  CG1 ILE A 806      63.581  19.768 239.524  0.00  0.00           C
ATOM    660  CG2 ILE A 806      65.582  20.454 238.113  0.00  0.00           C
ATOM    661  CD1 ILE A 806      62.504  19.901 238.444  0.00  0.00           C
ATOM    662  N   PHE A 807      65.204  22.771 241.856  0.00  0.00           N
ATOM    663  CA  PHE A 807      64.753  23.621 242.948  0.00  0.00           C
ATOM    664  C   PHE A 807      63.734  24.643 242.457  0.00  0.00           C
ATOM    665  CB  PHE A 807      65.948  24.331 243.591  0.00  0.00           C
ATOM    666  O   PHE A 807      63.681  24.992 241.282  0.00  0.00           O
ATOM    667  CG  PHE A 807      66.903  23.455 244.376  0.00  0.00           C
ATOM    668  CD1 PHE A 807      66.930  23.530 245.782  0.00  0.00           C
ATOM    669  CD2 PHE A 807      67.833  22.640 243.705  0.00  0.00           C
ATOM    670  CE1 PHE A 807      67.900  22.817 246.509  0.00  0.00           C
ATOM    671  CE2 PHE A 807      68.794  21.916 244.430  0.00  0.00           C
ATOM    672  CZ  PHE A 807      68.840  22.021 245.832  0.00  0.00           C
ATOM    673  N   THR A 808      62.912  25.146 243.362  0.00  0.00           N
ATOM    674  CA  THR A 808      61.951  26.196 243.053  0.00  0.00           C
ATOM    675  C   THR A 808      61.687  27.089 244.257  0.00  0.00           C
ATOM    676  CB  THR A 808      60.662  25.572 242.505  0.00  0.00           C
ATOM    677  O   THR A 808      62.039  26.752 245.386  0.00  0.00           O
ATOM    678  CG2 THR A 808      59.801  24.859 243.550  0.00  0.00           C
ATOM    679  OG1 THR A 808      59.901  26.585 241.916  0.00  0.00           O
ATOM    680  N   MET A 809      61.056  28.230 244.016  0.00  0.00           N
ATOM    681  CA  MET A 809      60.501  29.107 245.040  0.00  0.00           C
ATOM    682  C   MET A 809      59.316  29.888 244.471  0.00  0.00           C
ATOM    683  CB  MET A 809      61.582  30.043 245.602  0.00  0.00           C
ATOM    684  O   MET A 809      59.126  29.952 243.255  0.00  0.00           O
ATOM    685  CG  MET A 809      62.191  30.996 244.567  0.00  0.00           C
ATOM    686  SD  MET A 809      63.505  32.045 245.247  0.00  0.00           S
ATOM    687  CE  MET A 809      62.506  33.216 246.202  0.00  0.00           C
ATOM    688  N   LEU A 810      58.525  30.496 245.353  0.00  0.00           N
ATOM    689  CA  LEU A 810      57.420  31.367 244.966  0.00  0.00           C
ATOM    690  C   LEU A 810      57.940  32.584 244.179  0.00  0.00           C
ATOM    691  CB  LEU A 810      56.677  31.768 246.252  0.00  0.00           C
ATOM    692  O   LEU A 810      58.871  33.256 244.627  0.00  0.00           O
ATOM    693  CG  LEU A 810      55.360  32.519 246.012  0.00  0.00           C
ATOM    694  CD1 LEU A 810      54.301  31.612 245.378  0.00  0.00           C
ATOM    695  CD2 LEU A 810      54.827  33.040 247.348  0.00  0.00           C
ATOM    696  N   SER A 811      57.332  32.881 243.027  0.00  0.00           N
ATOM    697  CA  SER A 811      57.641  34.084 242.242  0.00  0.00           C
ATOM    698  C   SER A 811      57.275  35.354 243.023  0.00  0.00           C
ATOM    699  CB  SER A 811      56.894  34.019 240.906  0.00  0.00           C
ATOM    700  O   SER A 811      56.262  35.367 243.725  0.00  0.00           O
ATOM    701  OG  SER A 811      57.277  35.089 240.069  0.00  0.00           O
ATOM    702  N   SER A 812      58.052  36.439 242.900  0.00  0.00           N
ATOM    703  CA  SER A 812      57.741  37.717 243.572  0.00  0.00           C
ATOM    704  C   SER A 812      56.367  38.254 243.155  0.00  0.00           C
ATOM    705  CB  SER A 812      58.828  38.765 243.297  0.00  0.00           C
ATOM    706  O   SER A 812      55.577  38.678 243.999  0.00  0.00           O
ATOM    707  OG  SER A 812      59.066  38.919 241.915  0.00  0.00           O
TER     708      SER A 812
ATOM    709  O5' DG  E   1      37.978   0.126 240.195  0.00  0.00           O
ATOM    710  C5' DG  E   1      38.915   0.996 239.565  0.00  0.00           C
ATOM    711  C4' DG  E   1      40.088   0.216 238.993  0.00  0.00           C
ATOM    712  O4' DG  E   1      40.875  -0.345 240.077  0.00  0.00           O
ATOM    713  C3' DG  E   1      39.710  -0.960 238.092  0.00  0.00           C
ATOM    714  O3' DG  E   1      40.620  -1.055 237.004  0.00  0.00           O
ATOM    715  C2' DG  E   1      39.830  -2.159 239.026  0.00  0.00           C
ATOM    716  C1' DG  E   1      40.997  -1.741 239.907  0.00  0.00           C
ATOM    717  N9  DG  E   1      40.988  -2.384 241.221  0.00  0.00           N
ATOM    718  C8  DG  E   1      40.696  -3.700 241.486  0.00  0.00           C
ATOM    719  N7  DG  E   1      40.766  -4.004 242.750  0.00  0.00           N
ATOM    720  C5  DG  E   1      41.131  -2.815 243.369  0.00  0.00           C
ATOM    721  C6  DG  E   1      41.358  -2.533 244.737  0.00  0.00           C
ATOM    722  O6  DG  E   1      41.277  -3.302 245.703  0.00  0.00           O
ATOM    723  N1  DG  E   1      41.710  -1.201 244.938  0.00  0.00           N
ATOM    724  C2  DG  E   1      41.827  -0.263 243.943  0.00  0.00           C
ATOM    725  N2  DG  E   1      42.176   0.971 244.328  0.00  0.00           N
ATOM    726  N3  DG  E   1      41.618  -0.514 242.658  0.00  0.00           N
ATOM    727  C4  DG  E   1      41.273  -1.806 242.443  0.00  0.00           C
ATOM    728  P   DT  E   2      40.167  -1.763 235.635  0.00  0.00           P
ATOM    729  OP1 DT  E   2      39.698  -3.129 235.960  0.00  0.00           O
ATOM    730  OP2 DT  E   2      41.254  -1.572 234.650  0.00  0.00           O
ATOM    731  O5' DT  E   2      38.914  -0.897 235.151  0.00  0.00           O
ATOM    732  C5' DT  E   2      39.115   0.328 234.454  0.00  0.00           C
ATOM    733  C4' DT  E   2      37.813   1.099 234.341  0.00  0.00           C
ATOM    734  O4' DT  E   2      37.304   1.352 235.661  0.00  0.00           O
ATOM    735  C3' DT  E   2      37.931   2.456 233.659  0.00  0.00           C
ATOM    736  O3' DT  E   2      37.571   2.320 232.290  0.00  0.00           O
ATOM    737  C2' DT  E   2      36.927   3.348 234.407  0.00  0.00           C
ATOM    738  C1' DT  E   2      36.607   2.574 235.693  0.00  0.00           C
ATOM    739  N1  DT  E   2      36.988   3.290 236.947  0.00  0.00           N
ATOM    740  C2  DT  E   2      38.319   3.482 237.241  0.00  0.00           C
ATOM    741  O2  DT  E   2      39.227   3.106 236.521  0.00  0.00           O
ATOM    742  N3  DT  E   2      38.555   4.139 238.417  0.00  0.00           N
ATOM    743  C4  DT  E   2      37.614   4.611 239.314  0.00  0.00           C
ATOM    744  O4  DT  E   2      37.926   5.192 240.348  0.00  0.00           O
ATOM    745  C5  DT  E   2      36.238   4.373 238.949  0.00  0.00           C
ATOM    746  C7  DT  E   2      35.127   4.839 239.843  0.00  0.00           C
ATOM    747  C6  DT  E   2      35.995   3.729 237.799  0.00  0.00           C
ATOM    748  P   DC  E   3      38.393   3.064 231.126  0.00  0.00           P
ATOM    749  OP1 DC  E   3      37.773   4.389 230.912  0.00  0.00           O
ATOM    750  OP2 DC  E   3      38.501   2.108 230.000  0.00  0.00           O
ATOM    751  O5' DC  E   3      39.863   3.269 231.719  0.00  0.00           O
ATOM    752  C5' DC  E   3      40.912   3.692 230.848  0.00  0.00           C
ATOM    753  C4' DC  E   3      41.979   4.468 231.600  0.00  0.00           C
ATOM    754  O4' DC  E   3      41.354   5.475 232.439  0.00  0.00           O
ATOM    755  C3' DC  E   3      42.862   3.627 232.526  0.00  0.00           C
ATOM    756  O3' DC  E   3      44.225   3.990 232.353  0.00  0.00           O
ATOM    757  C2' DC  E   3      42.359   3.993 233.922  0.00  0.00           C
ATOM    758  C1' DC  E   3      41.942   5.438 233.716  0.00  0.00           C
ATOM    759  N1  DC  E   3      40.946   5.927 234.714  0.00  0.00           N
ATOM    760  C2  DC  E   3      41.359   6.226 236.017  0.00  0.00           C
ATOM    761  O2  DC  E   3      42.547   6.073 236.324  0.00  0.00           O
ATOM    762  N3  DC  E   3      40.442   6.671 236.912  0.00  0.00           N
ATOM    763  C4  DC  E   3      39.169   6.821 236.542  0.00  0.00           C
ATOM    764  N4  DC  E   3      38.300   7.264 237.456  0.00  0.00           N
ATOM    765  C5  DC  E   3      38.732   6.525 235.218  0.00  0.00           C
ATOM    766  C6  DC  E   3      39.644   6.086 234.346  0.00  0.00           C
ATOM    767  P   DG  E   4      45.173   3.133 231.380  0.00  0.00           P
ATOM    768  OP1 DG  E   4      44.664   1.743 231.371  0.00  0.00           O
ATOM    769  OP2 DG  E   4      46.571   3.405 231.776  0.00  0.00           O
ATOM    770  O5' DG  E   4      44.923   3.775 229.934  0.00  0.00           O
ATOM    771  C5' DG  E   4      45.375   5.096 229.650  0.00  0.00           C
ATOM    772  C4' DG  E   4      44.828   5.572 228.315  0.00  0.00           C
ATOM    773  O4' DG  E   4      43.395   5.408 228.311  0.00  0.00           O
ATOM    774  C3' DG  E   4      45.075   7.040 228.008  0.00  0.00           C
ATOM    775  O3' DG  E   4      46.288   7.178 227.281  0.00  0.00           O
ATOM    776  C2' DG  E   4      43.872   7.436 227.150  0.00  0.00           C
ATOM    777  C1' DG  E   4      42.783   6.443 227.570  0.00  0.00           C
ATOM    778  N9  DG  E   4      41.724   7.030 228.385  0.00  0.00           N
ATOM    779  C8  DG  E   4      40.401   7.162 228.040  0.00  0.00           C
ATOM    780  N7  DG  E   4      39.675   7.714 228.968  0.00  0.00           N
ATOM    781  C5  DG  E   4      40.571   7.966 229.999  0.00  0.00           C
ATOM    782  C6  DG  E   4      40.358   8.557 231.267  0.00  0.00           C
ATOM    783  O6  DG  E   4      39.300   8.989 231.743  0.00  0.00           O
ATOM    784  N1  DG  E   4      41.534   8.626 232.009  0.00  0.00           N
ATOM    785  C2  DG  E   4      42.760   8.180 231.580  0.00  0.00           C
ATOM    786  N2  DG  E   4      43.780   8.331 232.437  0.00  0.00           N
ATOM    787  N3  DG  E   4      42.973   7.624 230.395  0.00  0.00           N
ATOM    788  C4  DG  E   4      41.837   7.550 229.658  0.00  0.00           C
ATOM    789  P   DC  E   5      47.509   8.027 227.887  0.00  0.00           P
ATOM    790  OP1 DC  E   5      48.647   7.882 226.951  0.00  0.00           O
ATOM    791  OP2 DC  E   5      47.671   7.637 229.306  0.00  0.00           O
ATOM    792  O5' DC  E   5      46.984   9.539 227.850  0.00  0.00           O
ATOM    793  C5' DC  E   5      47.913  10.618 227.890  0.00  0.00           C
ATOM    794  C4' DC  E   5      47.768  11.419 229.173  0.00  0.00           C
ATOM    795  O4' DC  E   5      46.439  12.000 229.238  0.00  0.00           O
ATOM    796  C3' DC  E   5      47.952  10.624 230.466  0.00  0.00           C
ATOM    797  O3' DC  E   5      48.713  11.381 231.395  0.00  0.00           O
ATOM    798  C2' DC  E   5      46.518  10.427 230.956  0.00  0.00           C
ATOM    799  C1' DC  E   5      45.865  11.718 230.492  0.00  0.00           C
ATOM    800  N1  DC  E   5      44.390  11.613 230.322  0.00  0.00           N
ATOM    801  C2  DC  E   5      43.539  12.021 231.356  0.00  0.00           C
ATOM    802  O2  DC  E   5      44.030  12.465 232.400  0.00  0.00           O
ATOM    803  N3  DC  E   5      42.199  11.916 231.182  0.00  0.00           N
ATOM    804  C4  DC  E   5      41.710  11.433 230.038  0.00  0.00           C
ATOM    805  N4  DC  E   5      40.384  11.350 229.909  0.00  0.00           N
ATOM    806  C5  DC  E   5      42.561  11.015 228.974  0.00  0.00           C
ATOM    807  C6  DC  E   5      43.879  11.121 229.158  0.00  0.00           C
ATOM    808  P   DG  E   6      50.309  11.212 231.470  0.00  0.00           P
ATOM    809  OP1 DG  E   6      50.625   9.770 231.342  0.00  0.00           O
ATOM    810  OP2 DG  E   6      50.770  11.971 232.653  0.00  0.00           O
ATOM    811  O5' DG  E   6      50.843  11.994 230.179  0.00  0.00           O
ATOM    812  C5' DG  E   6      50.787  13.415 230.136  0.00  0.00           C
ATOM    813  C4' DG  E   6      51.064  13.930 228.733  0.00  0.00           C
ATOM    814  O4' DG  E   6      50.254  13.206 227.791  0.00  0.00           O
ATOM    815  C3' DG  E   6      50.729  15.398 228.516  0.00  0.00           C
ATOM    816  O3' DG  E   6      51.875  16.203 228.806  0.00  0.00           O
ATOM    817  C2' DG  E   6      50.361  15.464 227.030  0.00  0.00           C
ATOM    818  C1' DG  E   6      49.942  14.029 226.690  0.00  0.00           C
ATOM    819  N9  DG  E   6      48.522  13.868 226.369  0.00  0.00           N
ATOM    820  C8  DG  E   6      48.004  13.326 225.219  0.00  0.00           C
ATOM    821  N7  DG  E   6      46.705  13.296 225.197  0.00  0.00           N
ATOM    822  C5  DG  E   6      46.328  13.853 226.412  0.00  0.00           C
ATOM    823  C6  DG  E   6      45.038  14.082 226.947  0.00  0.00           C
ATOM    824  O6  DG  E   6      43.941  13.830 226.436  0.00  0.00           O
ATOM    825  N1  DG  E   6      45.097  14.665 228.209  0.00  0.00           N
ATOM    826  C2  DG  E   6      46.257  14.988 228.870  0.00  0.00           C
ATOM    827  N2  DG  E   6      46.116  15.545 230.082  0.00  0.00           N
ATOM    828  N3  DG  E   6      47.472  14.778 228.380  0.00  0.00           N
ATOM    829  C4  DG  E   6      47.433  14.211 227.148  0.00  0.00           C
ATOM    830  P   DC  E   7      51.922  17.110 230.134  0.00  0.00           P
ATOM    831  OP1 DC  E   7      53.272  17.710 230.209  0.00  0.00           O
ATOM    832  OP2 DC  E   7      51.425  16.296 231.266  0.00  0.00           O
ATOM    833  O5' DC  E   7      50.862  18.274 229.854  0.00  0.00           O
ATOM    834  C5' DC  E   7      51.016  19.539 230.498  0.00  0.00           C
ATOM    835  C4' DC  E   7      49.677  20.077 230.973  0.00  0.00           C
ATOM    836  O4' DC  E   7      48.759  20.150 229.850  0.00  0.00           O
ATOM    837  C3' DC  E   7      48.980  19.232 232.040  0.00  0.00           C
ATOM    838  O3' DC  E   7      48.351  20.079 232.993  0.00  0.00           O
ATOM    839  C2' DC  E   7      47.951  18.446 231.231  0.00  0.00           C
ATOM    840  C1' DC  E   7      47.573  19.457 230.158  0.00  0.00           C
ATOM    841  N1  DC  E   7      47.044  18.837 228.906  0.00  0.00           N
ATOM    842  C2  DC  E   7      45.665  18.662 228.751  0.00  0.00           C
ATOM    843  O2  DC  E   7      44.906  19.022 229.658  0.00  0.00           O
ATOM    844  N3  DC  E   7      45.198  18.099 227.610  0.00  0.00           N
ATOM    845  C4  DC  E   7      46.050  17.724 226.656  0.00  0.00           C
ATOM    846  N4  DC  E   7      45.546  17.173 225.547  0.00  0.00           N
ATOM    847  C5  DC  E   7      47.457  17.896 226.796  0.00  0.00           C
ATOM    848  C6  DC  E   7      47.907  18.451 227.923  0.00  0.00           C
ATOM    849  P   DG  E   8      49.090  20.442 234.372  0.00  0.00           P
ATOM    850  OP1 DG  E   8      49.974  19.311 234.725  0.00  0.00           O
ATOM    851  OP2 DG  E   8      48.067  20.899 235.335  0.00  0.00           O
ATOM    852  O5' DG  E   8      50.001  21.703 233.995  0.00  0.00           O
ATOM    853  C5' DG  E   8      49.396  22.956 233.703  0.00  0.00           C
ATOM    854  C4' DG  E   8      50.385  23.893 233.035  0.00  0.00           C
ATOM    855  O4' DG  E   8      51.084  23.199 231.984  0.00  0.00           O
ATOM    856  C3' DG  E   8      49.771  25.116 232.380  0.00  0.00           C
ATOM    857  O3' DG  E   8      49.735  26.184 233.338  0.00  0.00           O
ATOM    858  C2' DG  E   8      50.756  25.442 231.247  0.00  0.00           C
ATOM    859  C1' DG  E   8      51.467  24.110 230.980  0.00  0.00           C
ATOM    860  N9  DG  E   8      51.171  23.512 229.682  0.00  0.00           N
ATOM    861  C8  DG  E   8      52.086  23.138 228.719  0.00  0.00           C
ATOM    862  N7  DG  E   8      51.540  22.622 227.653  0.00  0.00           N
ATOM    863  C5  DG  E   8      50.176  22.654 227.922  0.00  0.00           C
ATOM    864  C6  DG  E   8      49.085  22.225 227.127  0.00  0.00           C
ATOM    865  O6  DG  E   8      49.115  21.717 225.995  0.00  0.00           O
ATOM    866  N1  DG  E   8      47.866  22.431 227.762  0.00  0.00           N
ATOM    867  C2  DG  E   8      47.715  22.983 229.007  0.00  0.00           C
ATOM    868  N2  DG  E   8      46.454  23.102 229.454  0.00  0.00           N
ATOM    869  N3  DG  E   8      48.729  23.391 229.768  0.00  0.00           N
ATOM    870  C4  DG  E   8      49.929  23.197 229.164  0.00  0.00           C
ATOM    871  P   DC  E   9      48.380  27.012 233.575  0.00  0.00           P
ATOM    872  OP1 DC  E   9      48.624  27.977 234.669  0.00  0.00           O
ATOM    873  OP2 DC  E   9      47.278  26.030 233.675  0.00  0.00           O
ATOM    874  O5' DC  E   9      48.179  27.828 232.206  0.00  0.00           O
ATOM    875  C5' DC  E   9      47.262  28.893 232.142  0.00  0.00           C
ATOM    876  C4' DC  E   9      46.251  28.695 231.027  0.00  0.00           C
ATOM    877  O4' DC  E   9      46.953  28.525 229.775  0.00  0.00           O
ATOM    878  C3' DC  E   9      45.334  27.473 231.179  0.00  0.00           C
ATOM    879  O3' DC  E   9      43.993  27.850 230.943  0.00  0.00           O
ATOM    880  C2' DC  E   9      45.846  26.507 230.108  0.00  0.00           C
ATOM    881  C1' DC  E   9      46.362  27.468 229.058  0.00  0.00           C
ATOM    882  N1  DC  E   9      47.380  26.871 228.139  0.00  0.00           N
ATOM    883  C2  DC  E   9      46.955  26.198 226.989  0.00  0.00           C
ATOM    884  O2  DC  E   9      45.739  26.104 226.749  0.00  0.00           O
ATOM    885  N3  DC  E   9      47.887  25.665 226.170  0.00  0.00           N
ATOM    886  C4  DC  E   9      49.181  25.785 226.462  0.00  0.00           C
ATOM    887  N4  DC  E   9      50.070  25.238 225.621  0.00  0.00           N
ATOM    888  C5  DC  E   9      49.630  26.466 227.623  0.00  0.00           C
ATOM    889  C6  DC  E   9      48.710  26.989 228.426  0.00  0.00           C
ATOM    890  P   DA  E  10      42.987  28.067 232.175  0.00  0.00           P
ATOM    891  OP1 DA  E  10      43.311  27.056 233.200  0.00  0.00           O
ATOM    892  OP2 DA  E  10      41.614  28.161 231.634  0.00  0.00           O
ATOM    893  O5' DA  E  10      43.387  29.500 232.752  0.00  0.00           O
ATOM    894  C5' DA  E  10      43.198  30.659 231.964  0.00  0.00           C
ATOM    895  C4' DA  E  10      43.972  31.829 232.540  0.00  0.00           C
ATOM    896  O4' DA  E  10      45.391  31.618 232.332  0.00  0.00           O
ATOM    897  C3' DA  E  10      43.639  33.191 231.922  0.00  0.00           C
ATOM    898  O3' DA  E  10      43.423  34.146 232.952  0.00  0.00           O
ATOM    899  C2' DA  E  10      44.878  33.528 231.090  0.00  0.00           C
ATOM    900  C1' DA  E  10      45.976  32.802 231.851  0.00  0.00           C
ATOM    901  N9  DA  E  10      47.140  32.444 231.036  0.00  0.00           N
ATOM    902  C8  DA  E  10      48.454  32.585 231.385  0.00  0.00           C
ATOM    903  N7  DA  E  10      49.296  32.175 230.466  0.00  0.00           N
ATOM    904  C5  DA  E  10      48.481  31.730 229.441  0.00  0.00           C
ATOM    905  C6  DA  E  10      48.765  31.173 228.180  0.00  0.00           C
ATOM    906  N6  DA  E  10      50.007  30.966 227.729  0.00  0.00           N
ATOM    907  N1  DA  E  10      47.722  30.835 227.395  0.00  0.00           N
ATOM    908  C2  DA  E  10      46.480  31.043 227.846  0.00  0.00           C
ATOM    909  N3  DA  E  10      46.088  31.557 229.011  0.00  0.00           N
ATOM    910  C4  DA  E  10      47.147  31.885 229.773  0.00  0.00           C
ATOM    911  P   DA  E  11      41.937  34.417 233.503  0.00  0.00           P
ATOM    912  OP1 DA  E  11      41.342  33.113 233.872  0.00  0.00           O
ATOM    913  OP2 DA  E  11      41.256  35.298 232.532  0.00  0.00           O
ATOM    914  O5' DA  E  11      42.171  35.267 234.835  0.00  0.00           O
ATOM    915  C5' DA  E  11      42.980  36.431 234.794  0.00  0.00           C
ATOM    916  C4' DA  E  11      43.943  36.458 235.965  0.00  0.00           C
ATOM    917  O4' DA  E  11      43.215  36.753 237.185  0.00  0.00           O
ATOM    918  C3' DA  E  11      44.689  35.147 236.225  0.00  0.00           C
ATOM    919  O3' DA  E  11      46.028  35.420 236.560  0.00  0.00           O
ATOM    920  C2' DA  E  11      43.943  34.559 237.412  0.00  0.00           C
ATOM    921  C1' DA  E  11      43.586  35.820 238.169  0.00  0.00           C
ATOM    922  N9  DA  E  11      42.476  35.639 239.082  0.00  0.00           N
ATOM    923  C8  DA  E  11      41.143  35.685 238.786  0.00  0.00           C
ATOM    924  N7  DA  E  11      40.368  35.472 239.820  0.00  0.00           N
ATOM    925  C5  DA  E  11      41.259  35.271 240.862  0.00  0.00           C
ATOM    926  C6  DA  E  11      41.074  34.999 242.226  0.00  0.00           C
ATOM    927  N6  DA  E  11      39.873  34.874 242.788  0.00  0.00           N
ATOM    928  N1  DA  E  11      42.175  34.852 242.992  0.00  0.00           N
ATOM    929  C2  DA  E  11      43.378  34.973 242.421  0.00  0.00           C
ATOM    930  N3  DA  E  11      43.675  35.230 241.151  0.00  0.00           N
ATOM    931  C4  DA  E  11      42.560  35.369 240.419  0.00  0.00           C
ATOM    932  P   DT  E  12      47.209  34.868 235.630  0.00  0.00           P
ATOM    933  OP1 DT  E  12      47.267  33.397 235.794  0.00  0.00           O
ATOM    934  OP2 DT  E  12      48.401  35.683 235.956  0.00  0.00           O
ATOM    935  O5' DT  E  12      46.702  35.196 234.143  0.00  0.00           O
ATOM    936  C5' DT  E  12      46.829  36.513 233.612  0.00  0.00           C
ATOM    937  C4' DT  E  12      48.236  36.736 233.090  0.00  0.00           C
ATOM    938  O4' DT  E  12      48.460  35.908 231.923  0.00  0.00           O
ATOM    939  C3' DT  E  12      48.565  38.159 232.671  0.00  0.00           C
ATOM    940  O3' DT  E  12      49.937  38.432 232.968  0.00  0.00           O
ATOM    941  C2' DT  E  12      48.282  38.150 231.167  0.00  0.00           C
ATOM    942  C1' DT  E  12      48.601  36.710 230.767  0.00  0.00           C
ATOM    943  N1  DT  E  12      47.685  36.167 229.714  0.00  0.00           N
ATOM    944  C2  DT  E  12      48.188  35.320 228.752  0.00  0.00           C
ATOM    945  O2  DT  E  12      49.359  34.986 228.703  0.00  0.00           O
ATOM    946  N3  DT  E  12      47.268  34.876 227.840  0.00  0.00           N
ATOM    947  C4  DT  E  12      45.921  35.185 227.794  0.00  0.00           C
ATOM    948  O4  DT  E  12      45.172  34.734 226.934  0.00  0.00           O
ATOM    949  C5  DT  E  12      45.457  36.075 228.831  0.00  0.00           C
ATOM    950  C7  DT  E  12      44.014  36.480 228.884  0.00  0.00           C
ATOM    951  C6  DT  E  12      46.349  36.517 229.732  0.00  0.00           C
ATOM    952  P   DA  E  13      50.650  39.785 232.472  0.00  0.00           P
ATOM    953  OP1 DA  E  13      51.611  40.182 233.525  0.00  0.00           O
ATOM    954  OP2 DA  E  13      49.621  40.754 232.032  0.00  0.00           O
ATOM    955  O5' DA  E  13      51.481  39.314 231.193  0.00  0.00           O
ATOM    956  C5' DA  E  13      52.332  38.175 231.282  0.00  0.00           C
ATOM    957  C4' DA  E  13      53.302  38.125 230.114  0.00  0.00           C
ATOM    958  O4' DA  E  13      52.644  37.561 228.955  0.00  0.00           O
ATOM    959  C3' DA  E  13      53.853  39.471 229.670  0.00  0.00           C
ATOM    960  O3' DA  E  13      55.194  39.319 229.211  0.00  0.00           O
ATOM    961  C2' DA  E  13      52.901  39.891 228.545  0.00  0.00           C
ATOM    962  C1' DA  E  13      52.405  38.558 227.983  0.00  0.00           C
ATOM    963  N9  DA  E  13      50.978  38.554 227.678  0.00  0.00           N
ATOM    964  C8  DA  E  13      49.994  39.240 228.332  0.00  0.00           C
ATOM    965  N7  DA  E  13      48.794  39.039 227.843  0.00  0.00           N
ATOM    966  C5  DA  E  13      49.004  38.157 226.799  0.00  0.00           C
ATOM    967  C6  DA  E  13      48.126  37.553 225.878  0.00  0.00           C
ATOM    968  N6  DA  E  13      46.806  37.764 225.872  0.00  0.00           N
ATOM    969  N1  DA  E  13      48.660  36.721 224.961  0.00  0.00           N
ATOM    970  C2  DA  E  13      49.983  36.513 224.971  0.00  0.00           C
ATOM    971  N3  DA  E  13      50.906  37.023 225.785  0.00  0.00           N
ATOM    972  C4  DA  E  13      50.344  37.845 226.684  0.00  0.00           C
ATOM    973  P   DA  E  14      55.967  40.542 228.512  0.00  0.00           P
ATOM    974  OP1 DA  E  14      57.415  40.358 228.757  0.00  0.00           O
ATOM    975  OP2 DA  E  14      55.321  41.807 228.925  0.00  0.00           O
ATOM    976  O5' DA  E  14      55.688  40.317 226.956  0.00  0.00           O
ATOM    977  C5' DA  E  14      55.827  39.017 226.400  0.00  0.00           C
ATOM    978  C4' DA  E  14      55.268  38.970 224.993  0.00  0.00           C
ATOM    979  O4' DA  E  14      53.825  39.043 225.043  0.00  0.00           O
ATOM    980  C3' DA  E  14      55.732  40.109 224.085  0.00  0.00           C
ATOM    981  O3' DA  E  14      56.446  39.578 222.974  0.00  0.00           O
ATOM    982  C2' DA  E  14      54.438  40.823 223.660  0.00  0.00           C
ATOM    983  C1' DA  E  14      53.357  39.793 223.956  0.00  0.00           C
ATOM    984  N9  DA  E  14      52.079  40.389 224.338  0.00  0.00           N
ATOM    985  C8  DA  E  14      51.878  41.386 225.251  0.00  0.00           C
ATOM    986  N7  DA  E  14      50.617  41.721 225.401  0.00  0.00           N
ATOM    987  C5  DA  E  14      49.944  40.882 224.528  0.00  0.00           C
ATOM    988  C6  DA  E  14      48.578  40.735 224.217  0.00  0.00           C
ATOM    989  N6  DA  E  14      47.611  41.468 224.779  0.00  0.00           N
ATOM    990  N1  DA  E  14      48.242  39.804 223.299  0.00  0.00           N
ATOM    991  C2  DA  E  14      49.212  39.073 222.738  0.00  0.00           C
ATOM    992  N3  DA  E  14      50.527  39.118 222.951  0.00  0.00           N
ATOM    993  C4  DA  E  14      50.830  40.053 223.866  0.00  0.00           C
ATOM    994  P   DA  E  15      56.890  40.529 221.756  0.00  0.00           P
ATOM    995  OP1 DA  E  15      58.074  39.910 221.120  0.00  0.00           O
ATOM    996  OP2 DA  E  15      56.976  41.922 222.249  0.00  0.00           O
ATOM    997  O5' DA  E  15      55.663  40.421 220.742  0.00  0.00           O
ATOM    998  C5' DA  E  15      55.098  39.146 220.460  0.00  0.00           C
ATOM    999  C4' DA  E  15      54.027  39.258 219.397  0.00  0.00           C
ATOM   1000  O4' DA  E  15      52.779  39.676 220.007  0.00  0.00           O
ATOM   1001  C3' DA  E  15      54.334  40.261 218.287  0.00  0.00           C
ATOM   1002  O3' DA  E  15      54.093  39.667 217.020  0.00  0.00           O
ATOM   1003  C2' DA  E  15      53.386  41.430 218.571  0.00  0.00           C
ATOM   1004  C1' DA  E  15      52.228  40.759 219.296  0.00  0.00           C
ATOM   1005  N9  DA  E  15      51.570  41.636 220.258  0.00  0.00           N
ATOM   1006  C8  DA  E  15      52.177  42.471 221.153  0.00  0.00           C
ATOM   1007  N7  DA  E  15      51.338  43.143 221.903  0.00  0.00           N
ATOM   1008  C5  DA  E  15      50.093  42.718 221.473  0.00  0.00           C
ATOM   1009  C6  DA  E  15      48.787  43.058 221.872  0.00  0.00           C
ATOM   1010  N6  DA  E  15      48.520  43.943 222.838  0.00  0.00           N
ATOM   1011  N1  DA  E  15      47.762  42.451 221.239  0.00  0.00           N
ATOM   1012  C2  DA  E  15      48.034  41.566 220.272  0.00  0.00           C
ATOM   1013  N3  DA  E  15      49.219  41.167 219.810  0.00  0.00           N
ATOM   1014  C4  DA  E  15      50.217  41.788 220.459  0.00  0.00           C
ATOM   1015  P   DC  E  16      54.405  40.468 215.663  0.00  0.00           P
ATOM   1016  OP1 DC  E  16      55.091  39.536 214.743  0.00  0.00           O
ATOM   1017  OP2 DC  E  16      55.053  41.755 216.003  0.00  0.00           O
ATOM   1018  O5' DC  E  16      52.951  40.769 215.080  0.00  0.00           O
ATOM   1019  C5' DC  E  16      51.969  39.742 215.098  0.00  0.00           C
ATOM   1020  C4' DC  E  16      50.574  40.326 215.018  0.00  0.00           C
ATOM   1021  O4' DC  E  16      50.281  41.056 216.232  0.00  0.00           O
ATOM   1022  C3' DC  E  16      50.355  41.308 213.863  0.00  0.00           C
ATOM   1023  O3' DC  E  16      49.316  40.841 213.020  0.00  0.00           O
ATOM   1024  C2' DC  E  16      49.981  42.628 214.549  0.00  0.00           C
ATOM   1025  C1' DC  E  16      49.481  42.160 215.906  0.00  0.00           C
ATOM   1026  N1  DC  E  16      49.619  43.185 216.980  0.00  0.00           N
ATOM   1027  C2  DC  E  16      48.475  43.678 217.613  0.00  0.00           C
ATOM   1028  O2  DC  E  16      47.367  43.251 217.270  0.00  0.00           O
ATOM   1029  N3  DC  E  16      48.613  44.609 218.589  0.00  0.00           N
ATOM   1030  C4  DC  E  16      49.827  45.043 218.931  0.00  0.00           C
ATOM   1031  N4  DC  E  16      49.913  45.962 219.898  0.00  0.00           N
ATOM   1032  C5  DC  E  16      51.007  44.554 218.297  0.00  0.00           C
ATOM   1033  C6  DC  E  16      50.857  43.635 217.336  0.00  0.00           C
ATOM   1034  P   DC  E  17      49.293  41.251 211.469  0.00  0.00           P
ATOM   1035  OP1 DC  E  17      48.635  40.154 210.725  0.00  0.00           O
ATOM   1036  OP2 DC  E  17      50.661  41.675 211.096  0.00  0.00           O
ATOM   1037  O5' DC  E  17      48.351  42.542 211.431  0.00  0.00           O
ATOM   1038  C5' DC  E  17      47.005  42.449 211.883  0.00  0.00           C
ATOM   1039  C4' DC  E  17      46.356  43.821 211.941  0.00  0.00           C
ATOM   1040  O4' DC  E  17      46.812  44.526 213.125  0.00  0.00           O
ATOM   1041  C3' DC  E  17      46.667  44.735 210.751  0.00  0.00           C
ATOM   1042  O3' DC  E  17      45.475  45.364 210.298  0.00  0.00           O
ATOM   1043  C2' DC  E  17      47.653  45.747 211.331  0.00  0.00           C
ATOM   1044  C1' DC  E  17      47.181  45.836 212.772  0.00  0.00           C
ATOM   1045  N1  DC  E  17      48.233  46.308 213.719  0.00  0.00           N
ATOM   1046  C2  DC  E  17      47.884  47.156 214.774  0.00  0.00           C
ATOM   1047  O2  DC  E  17      46.704  47.498 214.906  0.00  0.00           O
ATOM   1048  N3  DC  E  17      48.851  47.578 215.627  0.00  0.00           N
ATOM   1049  C4  DC  E  17      50.114  47.185 215.450  0.00  0.00           C
ATOM   1050  N4  DC  E  17      51.033  47.627 216.315  0.00  0.00           N
ATOM   1051  C5  DC  E  17      50.489  46.322 214.379  0.00  0.00           C
ATOM   1052  C6  DC  E  17      49.527  45.915 213.545  0.00  0.00           C
TER    1053      DC  E  17
ATOM   1054  O5' DA  F  18      40.741  62.556 225.833  0.00  0.00           O
ATOM   1055  C5' DA  F  18      41.984  63.159 225.484  0.00  0.00           C
ATOM   1056  C4' DA  F  18      42.986  63.048 226.622  0.00  0.00           C
ATOM   1057  O4' DA  F  18      42.524  63.820 227.760  0.00  0.00           O
ATOM   1058  C3' DA  F  18      43.221  61.637 227.150  0.00  0.00           C
ATOM   1059  O3' DA  F  18      44.566  61.506 227.582  0.00  0.00           O
ATOM   1060  C2' DA  F  18      42.258  61.558 228.327  0.00  0.00           C
ATOM   1061  C1' DA  F  18      42.356  62.971 228.877  0.00  0.00           C
ATOM   1062  N9  DA  F  18      41.164  63.394 229.592  0.00  0.00           N
ATOM   1063  C8  DA  F  18      41.046  63.618 230.931  0.00  0.00           C
ATOM   1064  N7  DA  F  18      39.846  63.998 231.297  0.00  0.00           N
ATOM   1065  C5  DA  F  18      39.129  64.024 230.114  0.00  0.00           C
ATOM   1066  C6  DA  F  18      37.789  64.347 229.822  0.00  0.00           C
ATOM   1067  N6  DA  F  18      36.905  64.721 230.748  0.00  0.00           N
ATOM   1068  N1  DA  F  18      37.395  64.270 228.535  0.00  0.00           N
ATOM   1069  C2  DA  F  18      38.283  63.894 227.609  0.00  0.00           C
ATOM   1070  N3  DA  F  18      39.564  63.567 227.764  0.00  0.00           N
ATOM   1071  C4  DA  F  18      39.926  63.654 229.053  0.00  0.00           C
ATOM   1072  P   DC  F  19      45.649  60.802 226.628  0.00  0.00           P
ATOM   1073  OP1 DC  F  19      46.806  60.415 227.463  0.00  0.00           O
ATOM   1074  OP2 DC  F  19      45.837  61.662 225.440  0.00  0.00           O
ATOM   1075  O5' DC  F  19      44.921  59.465 226.149  0.00  0.00           O
ATOM   1076  C5' DC  F  19      44.598  58.450 227.094  0.00  0.00           C
ATOM   1077  C4' DC  F  19      44.513  57.105 226.407  0.00  0.00           C
ATOM   1078  O4' DC  F  19      43.736  56.179 227.218  0.00  0.00           O
ATOM   1079  C3' DC  F  19      43.825  57.131 225.053  0.00  0.00           C
ATOM   1080  O3' DC  F  19      44.337  56.082 224.236  0.00  0.00           O
ATOM   1081  C2' DC  F  19      42.380  56.865 225.451  0.00  0.00           C
ATOM   1082  C1' DC  F  19      42.583  55.778 226.501  0.00  0.00           C
ATOM   1083  N1  DC  F  19      41.440  55.588 227.501  0.00  0.00           N
ATOM   1084  C2  DC  F  19      40.089  55.572 227.085  0.00  0.00           C
ATOM   1085  O2  DC  F  19      39.805  55.727 225.896  0.00  0.00           O
ATOM   1086  N3  DC  F  19      39.120  55.391 228.018  0.00  0.00           N
ATOM   1087  C4  DC  F  19      39.444  55.222 229.298  0.00  0.00           C
ATOM   1088  N4  DC  F  19      38.451  55.047 230.178  0.00  0.00           N
ATOM   1089  C5  DC  F  19      40.798  55.223 229.735  0.00  0.00           C
ATOM   1090  C6  DC  F  19      41.750  55.403 228.816  0.00  0.00           C
ATOM   1091  P   DG  F  20      45.791  56.194 223.554  0.00  0.00           P
ATOM   1092  OP1 DG  F  20      46.817  56.475 224.580  0.00  0.00           O
ATOM   1093  OP2 DG  F  20      45.661  57.102 222.397  0.00  0.00           O
ATOM   1094  O5' DG  F  20      46.055  54.719 223.008  0.00  0.00           O
ATOM   1095  C5' DG  F  20      45.695  53.601 223.806  0.00  0.00           C
ATOM   1096  C4' DG  F  20      44.774  52.674 223.038  0.00  0.00           C
ATOM   1097  O4' DG  F  20      45.475  52.166 221.878  0.00  0.00           O
ATOM   1098  C3' DG  F  20      44.343  51.430 223.797  0.00  0.00           C
ATOM   1099  O3' DG  F  20      43.173  50.896 223.203  0.00  0.00           O
ATOM   1100  C2' DG  F  20      45.530  50.519 223.552  0.00  0.00           C
ATOM   1101  C1' DG  F  20      45.781  50.796 222.076  0.00  0.00           C
ATOM   1102  N9  DG  F  20      47.155  50.568 221.659  0.00  0.00           N
ATOM   1103  C8  DG  F  20      48.295  51.008 222.284  0.00  0.00           C
ATOM   1104  N7  DG  F  20      49.391  50.655 221.672  0.00  0.00           N
ATOM   1105  C5  DG  F  20      48.946  49.938 220.568  0.00  0.00           C
ATOM   1106  C6  DG  F  20      49.678  49.307 219.537  0.00  0.00           C
ATOM   1107  O6  DG  F  20      50.906  49.255 219.391  0.00  0.00           O
ATOM   1108  N1  DG  F  20      48.840  48.690 218.611  0.00  0.00           N
ATOM   1109  C2  DG  F  20      47.467  48.684 218.676  0.00  0.00           C
ATOM   1110  N2  DG  F  20      46.827  48.037 217.690  0.00  0.00           N
ATOM   1111  N3  DG  F  20      46.770  49.273 219.637  0.00  0.00           N
ATOM   1112  C4  DG  F  20      47.573  49.878 220.546  0.00  0.00           C
ATOM   1113  P   DG  F  21      41.902  50.518 224.108  0.00  0.00           P
ATOM   1114  OP1 DG  F  21      40.977  51.666 224.046  0.00  0.00           O
ATOM   1115  OP2 DG  F  21      42.390  50.030 225.415  0.00  0.00           O
ATOM   1116  O5' DG  F  21      41.236  49.284 223.342  0.00  0.00           O
ATOM   1117  C5' DG  F  21      39.893  49.372 222.895  0.00  0.00           C
ATOM   1118  C4' DG  F  21      39.670  48.511 221.664  0.00  0.00           C
ATOM   1119  O4' DG  F  21      40.931  48.327 220.968  0.00  0.00           O
ATOM   1120  C3' DG  F  21      39.153  47.107 221.945  0.00  0.00           C
ATOM   1121  O3' DG  F  21      38.379  46.648 220.848  0.00  0.00           O
ATOM   1122  C2' DG  F  21      40.441  46.310 222.084  0.00  0.00           C
ATOM   1123  C1' DG  F  21      41.318  46.965 221.024  0.00  0.00           C
ATOM   1124  N9  DG  F  21      42.741  46.900 221.336  0.00  0.00           N
ATOM   1125  C8  DG  F  21      43.350  47.305 222.500  0.00  0.00           C
ATOM   1126  N7  DG  F  21      44.640  47.124 222.500  0.00  0.00           N
ATOM   1127  C5  DG  F  21      44.905  46.561 221.259  0.00  0.00           C
ATOM   1128  C6  DG  F  21      46.132  46.146 220.688  0.00  0.00           C
ATOM   1129  O6  DG  F  21      47.265  46.196 221.186  0.00  0.00           O
ATOM   1130  N1  DG  F  21      45.955  45.629 219.408  0.00  0.00           N
ATOM   1131  C2  DG  F  21      44.746  45.526 218.761  0.00  0.00           C
ATOM   1132  N2  DG  F  21      44.773  45.001 217.528  0.00  0.00           N
ATOM   1133  N3  DG  F  21      43.590  45.911 219.284  0.00  0.00           N
ATOM   1134  C4  DG  F  21      43.745  46.416 220.531  0.00  0.00           C
ATOM   1135  P   DT  F  22      37.632  45.228 220.926  0.00  0.00           P
ATOM   1136  OP1 DT  F  22      36.446  45.305 220.046  0.00  0.00           O
ATOM   1137  OP2 DT  F  22      37.468  44.882 222.356  0.00  0.00           O
ATOM   1138  O5' DT  F  22      38.681  44.201 220.288  0.00  0.00           O
ATOM   1139  C5' DT  F  22      38.993  44.279 218.904  0.00  0.00           C
ATOM   1140  C4' DT  F  22      40.029  43.239 218.512  0.00  0.00           C
ATOM   1141  O4' DT  F  22      41.305  43.561 219.117  0.00  0.00           O
ATOM   1142  C3' DT  F  22      39.706  41.797 218.933  0.00  0.00           C
ATOM   1143  O3' DT  F  22      39.706  40.953 217.786  0.00  0.00           O
ATOM   1144  C2' DT  F  22      40.836  41.432 219.906  0.00  0.00           C
ATOM   1145  C1' DT  F  22      41.948  42.364 219.462  0.00  0.00           C
ATOM   1146  N1  DT  F  22      42.947  42.649 220.527  0.00  0.00           N
ATOM   1147  C2  DT  F  22      44.273  42.370 220.296  0.00  0.00           C
ATOM   1148  O2  DT  F  22      44.683  41.900 219.249  0.00  0.00           O
ATOM   1149  N3  DT  F  22      45.110  42.666 221.337  0.00  0.00           N
ATOM   1150  C4  DT  F  22      44.760  43.201 222.563  0.00  0.00           C
ATOM   1151  O4  DT  F  22      45.587  43.432 223.438  0.00  0.00           O
ATOM   1152  C5  DT  F  22      43.352  43.468 222.741  0.00  0.00           C
ATOM   1153  C7  DT  F  22      42.851  44.048 224.029  0.00  0.00           C
ATOM   1154  C6  DT  F  22      42.524  43.181 221.727  0.00  0.00           C
ATOM   1155  P   DT  F  23      39.474  39.368 217.928  0.00  0.00           P
ATOM   1156  OP1 DT  F  23      38.689  38.938 216.751  0.00  0.00           O
ATOM   1157  OP2 DT  F  23      38.962  39.071 219.285  0.00  0.00           O
ATOM   1158  O5' DT  F  23      40.946  38.755 217.801  0.00  0.00           O
ATOM   1159  C5' DT  F  23      41.724  39.026 216.641  0.00  0.00           C
ATOM   1160  C4' DT  F  23      43.117  38.439 216.765  0.00  0.00           C
ATOM   1161  O4' DT  F  23      43.823  39.078 217.859  0.00  0.00           O
ATOM   1162  C3' DT  F  23      43.168  36.932 217.042  0.00  0.00           C
ATOM   1163  O3' DT  F  23      44.049  36.304 216.119  0.00  0.00           O
ATOM   1164  C2' DT  F  23      43.695  36.846 218.478  0.00  0.00           C
ATOM   1165  C1' DT  F  23      44.540  38.102 218.568  0.00  0.00           C
ATOM   1166  N1  DT  F  23      44.744  38.581 219.960  0.00  0.00           N
ATOM   1167  C2  DT  F  23      46.022  38.680 220.455  0.00  0.00           C
ATOM   1168  O2  DT  F  23      47.013  38.397 219.806  0.00  0.00           O
ATOM   1169  N3  DT  F  23      46.102  39.129 221.746  0.00  0.00           N
ATOM   1170  C4  DT  F  23      45.053  39.480 222.574  0.00  0.00           C
ATOM   1171  O4  DT  F  23      45.228  39.873 223.722  0.00  0.00           O
ATOM   1172  C5  DT  F  23      43.738  39.351 221.993  0.00  0.00           C
ATOM   1173  C7  DT  F  23      42.520  39.703 222.795  0.00  0.00           C
ATOM   1174  C6  DT  F  23      43.649  38.913 220.729  0.00  0.00           C
ATOM   1175  P   DT  F  24      44.385  34.738 216.244  0.00  0.00           P
ATOM   1176  OP1 DT  F  24      44.556  34.221 214.869  0.00  0.00           O
ATOM   1177  OP2 DT  F  24      43.376  34.115 217.131  0.00  0.00           O
ATOM   1178  O5' DT  F  24      45.805  34.706 216.984  0.00  0.00           O
ATOM   1179  C5' DT  F  24      46.924  35.370 216.399  0.00  0.00           C
ATOM   1180  C4' DT  F  24      48.151  35.284 217.295  0.00  0.00           C
ATOM   1181  O4' DT  F  24      47.857  35.865 218.593  0.00  0.00           O
ATOM   1182  C3' DT  F  24      48.668  33.867 217.570  0.00  0.00           C
ATOM   1183  O3' DT  F  24      50.084  33.838 217.435  0.00  0.00           O
ATOM   1184  C2' DT  F  24      48.238  33.615 219.015  0.00  0.00           C
ATOM   1185  C1' DT  F  24      48.350  35.011 219.596  0.00  0.00           C
ATOM   1186  N1  DT  F  24      47.552  35.221 220.836  0.00  0.00           N
ATOM   1187  C2  DT  F  24      48.201  35.565 221.998  0.00  0.00           C
ATOM   1188  O2  DT  F  24      49.408  35.705 222.069  0.00  0.00           O
ATOM   1189  N3  DT  F  24      47.382  35.742 223.081  0.00  0.00           N
ATOM   1190  C4  DT  F  24      46.006  35.614 223.116  0.00  0.00           C
ATOM   1191  O4  DT  F  24      45.357  35.793 224.142  0.00  0.00           O
ATOM   1192  C5  DT  F  24      45.387  35.251 221.864  0.00  0.00           C
ATOM   1193  C7  DT  F  24      43.899  35.081 221.779  0.00  0.00           C
ATOM   1194  C6  DT  F  24      46.181  35.075 220.796  0.00  0.00           C
ATOM   1195  P   DA  F  25      50.829  32.491 216.974  0.00  0.00           P
ATOM   1196  OP1 DA  F  25      51.996  32.880 216.152  0.00  0.00           O
ATOM   1197  OP2 DA  F  25      49.803  31.582 216.418  0.00  0.00           O
ATOM   1198  O5' DA  F  25      51.354  31.851 218.342  0.00  0.00           O
ATOM   1199  C5' DA  F  25      52.312  32.546 219.129  0.00  0.00           C
ATOM   1200  C4' DA  F  25      52.506  31.865 220.473  0.00  0.00           C
ATOM   1201  O4' DA  F  25      51.487  32.317 221.404  0.00  0.00           O
ATOM   1202  C3' DA  F  25      52.409  30.336 220.450  0.00  0.00           C
ATOM   1203  O3' DA  F  25      53.418  29.771 221.280  0.00  0.00           O
ATOM   1204  C2' DA  F  25      51.019  30.076 221.022  0.00  0.00           C
ATOM   1205  C1' DA  F  25      50.923  31.196 222.041  0.00  0.00           C
ATOM   1206  N9  DA  F  25      49.556  31.515 222.448  0.00  0.00           N
ATOM   1207  C8  DA  F  25      48.402  31.231 221.771  0.00  0.00           C
ATOM   1208  N7  DA  F  25      47.314  31.633 222.387  0.00  0.00           N
ATOM   1209  C5  DA  F  25      47.786  32.219 223.550  0.00  0.00           C
ATOM   1210  C6  DA  F  25      47.136  32.841 224.635  0.00  0.00           C
ATOM   1211  N6  DA  F  25      45.808  32.975 224.719  0.00  0.00           N
ATOM   1212  N1  DA  F  25      47.904  33.320 225.634  0.00  0.00           N
ATOM   1213  C2  DA  F  25      49.231  33.184 225.548  0.00  0.00           C
ATOM   1214  N3  DA  F  25      49.955  32.620 224.583  0.00  0.00           N
ATOM   1215  C4  DA  F  25      49.166  32.153 223.604  0.00  0.00           C
ATOM   1216  P   DT  F  26      54.274  28.503 220.783  0.00  0.00           P
ATOM   1217  OP1 DT  F  26      55.002  27.973 221.958  0.00  0.00           O
ATOM   1218  OP2 DT  F  26      55.028  28.915 219.578  0.00  0.00           O
ATOM   1219  O5' DT  F  26      53.170  27.433 220.335  0.00  0.00           O
ATOM   1220  C5' DT  F  26      52.962  27.156 218.950  0.00  0.00           C
ATOM   1221  C4' DT  F  26      52.191  25.861 218.759  0.00  0.00           C
ATOM   1222  O4' DT  F  26      52.993  24.746 219.230  0.00  0.00           O
ATOM   1223  C3' DT  F  26      50.863  25.776 219.515  0.00  0.00           C
ATOM   1224  O3' DT  F  26      49.890  25.108 218.717  0.00  0.00           O
ATOM   1225  C2' DT  F  26      51.226  24.956 220.748  0.00  0.00           C
ATOM   1226  C1' DT  F  26      52.260  24.000 220.175  0.00  0.00           C
ATOM   1227  N1  DT  F  26      53.204  23.467 221.193  0.00  0.00           N
ATOM   1228  C2  DT  F  26      53.400  22.109 221.280  0.00  0.00           C
ATOM   1229  O2  DT  F  26      52.839  21.306 220.556  0.00  0.00           O
ATOM   1230  N3  DT  F  26      54.284  21.720 222.250  0.00  0.00           N
ATOM   1231  C4  DT  F  26      54.977  22.536 223.126  0.00  0.00           C
ATOM   1232  O4  DT  F  26      55.753  22.090 223.965  0.00  0.00           O
ATOM   1233  C5  DT  F  26      54.724  23.951 222.982  0.00  0.00           C
ATOM   1234  C7  DT  F  26      55.417  24.935 223.876  0.00  0.00           C
ATOM   1235  C6  DT  F  26      53.859  24.343 222.034  0.00  0.00           C
ATOM   1236  P   DC  F  27      48.660  25.926 218.083  0.00  0.00           P
ATOM   1237  OP1 DC  F  27      47.924  24.999 217.198  0.00  0.00           O
ATOM   1238  OP2 DC  F  27      49.188  27.198 217.541  0.00  0.00           O
ATOM   1239  O5' DC  F  27      47.730  26.271 219.337  0.00  0.00           O
ATOM   1240  C5' DC  F  27      46.599  25.456 219.622  0.00  0.00           C
ATOM   1241  C4' DC  F  27      45.741  26.072 220.713  0.00  0.00           C
ATOM   1242  O4' DC  F  27      46.529  26.233 221.922  0.00  0.00           O
ATOM   1243  C3' DC  F  27      45.167  27.458 220.393  0.00  0.00           C
ATOM   1244  O3' DC  F  27      43.812  27.533 220.823  0.00  0.00           O
ATOM   1245  C2' DC  F  27      46.058  28.393 221.208  0.00  0.00           C
ATOM   1246  C1' DC  F  27      46.336  27.532 222.427  0.00  0.00           C
ATOM   1247  N1  DC  F  27      47.552  27.933 223.182  0.00  0.00           N
ATOM   1248  C2  DC  F  27      47.435  28.832 224.249  0.00  0.00           C
ATOM   1249  O2  DC  F  27      46.319  29.282 224.542  0.00  0.00           O
ATOM   1250  N3  DC  F  27      48.551  29.187 224.933  0.00  0.00           N
ATOM   1251  C4  DC  F  27      49.737  28.680 224.588  0.00  0.00           C
ATOM   1252  N4  DC  F  27      50.809  29.061 225.293  0.00  0.00           N
ATOM   1253  C5  DC  F  27      49.876  27.761 223.504  0.00  0.00           C
ATOM   1254  C6  DC  F  27      48.768  27.418 222.837  0.00  0.00           C
ATOM   1255  P   DG  F  28      42.614  27.430 219.757  0.00  0.00           P
ATOM   1256  OP1 DG  F  28      43.099  27.988 218.475  0.00  0.00           O
ATOM   1257  OP2 DG  F  28      41.401  27.984 220.399  0.00  0.00           O
ATOM   1258  O5' DG  F  28      42.394  25.858 219.574  0.00  0.00           O
ATOM   1259  C5' DG  F  28      41.868  25.085 220.644  0.00  0.00           C
ATOM   1260  C4' DG  F  28      41.862  23.612 220.284  0.00  0.00           C
ATOM   1261  O4' DG  F  28      43.163  23.251 219.783  0.00  0.00           O
ATOM   1262  C3' DG  F  28      41.563  22.675 221.447  0.00  0.00           C
ATOM   1263  O3' DG  F  28      40.193  22.306 221.414  0.00  0.00           O
ATOM   1264  C2' DG  F  28      42.467  21.462 221.207  0.00  0.00           C
ATOM   1265  C1' DG  F  28      43.548  21.978 220.254  0.00  0.00           C
ATOM   1266  N9  DG  F  28      44.880  22.091 220.850  0.00  0.00           N
ATOM   1267  C8  DG  F  28      46.030  21.499 220.393  0.00  0.00           C
ATOM   1268  N7  DG  F  28      47.083  21.782 221.106  0.00  0.00           N
ATOM   1269  C5  DG  F  28      46.606  22.622 222.101  0.00  0.00           C
ATOM   1270  C6  DG  F  28      47.293  23.249 223.166  0.00  0.00           C
ATOM   1271  O6  DG  F  28      48.497  23.179 223.449  0.00  0.00           O
ATOM   1272  N1  DG  F  28      46.438  24.021 223.951  0.00  0.00           N
ATOM   1273  C2  DG  F  28      45.090  24.168 223.731  0.00  0.00           C
ATOM   1274  N2  DG  F  28      44.431  24.953 224.595  0.00  0.00           N
ATOM   1275  N3  DG  F  28      44.433  23.587 222.734  0.00  0.00           N
ATOM   1276  C4  DG  F  28      45.252  22.830 221.960  0.00  0.00           C
ATOM   1277  P   DC  F  29      39.274  22.469 222.721  0.00  0.00           P
ATOM   1278  OP1 DC  F  29      37.929  21.953 222.378  0.00  0.00           O
ATOM   1279  OP2 DC  F  29      39.430  23.857 223.214  0.00  0.00           O
ATOM   1280  O5' DC  F  29      39.949  21.492 223.791  0.00  0.00           O
ATOM   1281  C5' DC  F  29      39.146  20.864 224.781  0.00  0.00           C
ATOM   1282  C4' DC  F  29      39.636  21.199 226.180  0.00  0.00           C
ATOM   1283  O4' DC  F  29      40.970  20.664 226.367  0.00  0.00           O
ATOM   1284  C3' DC  F  29      39.730  22.690 226.504  0.00  0.00           C
ATOM   1285  O3' DC  F  29      39.348  22.911 227.852  0.00  0.00           O
ATOM   1286  C2' DC  F  29      41.212  22.985 226.300  0.00  0.00           C
ATOM   1287  C1' DC  F  29      41.833  21.691 226.801  0.00  0.00           C
ATOM   1288  N1  DC  F  29      43.190  21.421 226.254  0.00  0.00           N
ATOM   1289  C2  DC  F  29      44.319  21.824 226.976  0.00  0.00           C
ATOM   1290  O2  DC  F  29      44.169  22.406 228.058  0.00  0.00           O
ATOM   1291  N3  DC  F  29      45.548  21.566 226.466  0.00  0.00           N
ATOM   1292  C4  DC  F  29      45.666  20.936 225.296  0.00  0.00           C
ATOM   1293  N4  DC  F  29      46.897  20.702 224.834  0.00  0.00           N
ATOM   1294  C5  DC  F  29      44.527  20.515 224.549  0.00  0.00           C
ATOM   1295  C6  DC  F  29      43.321  20.774 225.062  0.00  0.00           C
ATOM   1296  P   DG  F  30      37.829  23.283 228.218  0.00  0.00           P
ATOM   1297  OP1 DG  F  30      37.284  24.126 227.130  0.00  0.00           O
ATOM   1298  OP2 DG  F  30      37.843  23.787 229.608  0.00  0.00           O
ATOM   1299  O5' DG  F  30      37.075  21.872 228.201  0.00  0.00           O
ATOM   1300  C5' DG  F  30      37.477  20.840 229.093  0.00  0.00           C
ATOM   1301  C4' DG  F  30      36.778  19.536 228.757  0.00  0.00           C
ATOM   1302  O4' DG  F  30      37.118  19.151 227.410  0.00  0.00           O
ATOM   1303  C3' DG  F  30      37.186  18.356 229.620  0.00  0.00           C
ATOM   1304  O3' DG  F  30      36.369  18.304 230.785  0.00  0.00           O
ATOM   1305  C2' DG  F  30      36.932  17.158 228.702  0.00  0.00           C
ATOM   1306  C1' DG  F  30      37.120  17.743 227.295  0.00  0.00           C
ATOM   1307  N9  DG  F  30      38.360  17.330 226.636  0.00  0.00           N
ATOM   1308  C8  DG  F  30      38.471  16.600 225.477  0.00  0.00           C
ATOM   1309  N7  DG  F  30      39.704  16.382 225.115  0.00  0.00           N
ATOM   1310  C5  DG  F  30      40.464  17.007 226.094  0.00  0.00           C
ATOM   1311  C6  DG  F  30      41.870  17.105 226.234  0.00  0.00           C
ATOM   1312  O6  DG  F  30      42.750  16.643 225.493  0.00  0.00           O
ATOM   1313  N1  DG  F  30      42.226  17.826 227.369  0.00  0.00           N
ATOM   1314  C2  DG  F  30      41.340  18.380 228.260  0.00  0.00           C
ATOM   1315  N2  DG  F  30      41.875  19.041 229.296  0.00  0.00           N
ATOM   1316  N3  DG  F  30      40.020  18.299 228.140  0.00  0.00           N
ATOM   1317  C4  DG  F  30      39.654  17.598 227.039  0.00  0.00           C
ATOM   1318  P   DC  F  31      36.991  18.646 232.227  0.00  0.00           P
ATOM   1319  OP1 DC  F  31      35.867  18.865 233.164  0.00  0.00           O
ATOM   1320  OP2 DC  F  31      38.009  19.705 232.045  0.00  0.00           O
ATOM   1321  O5' DC  F  31      37.769  17.312 232.640  0.00  0.00           O
ATOM   1322  C5' DC  F  31      38.067  17.056 234.008  0.00  0.00           C
ATOM   1323  C4' DC  F  31      39.548  16.773 234.200  0.00  0.00           C
ATOM   1324  O4' DC  F  31      39.985  15.784 233.228  0.00  0.00           O
ATOM   1325  C3' DC  F  31      40.470  17.982 234.019  0.00  0.00           C
ATOM   1326  O3' DC  F  31      41.498  17.956 235.004  0.00  0.00           O
ATOM   1327  C2' DC  F  31      41.041  17.770 232.619  0.00  0.00           C
ATOM   1328  C1' DC  F  31      41.141  16.255 232.573  0.00  0.00           C
ATOM   1329  N1  DC  F  31      41.176  15.691 231.189  0.00  0.00           N
ATOM   1330  C2  DC  F  31      42.405  15.533 230.538  0.00  0.00           C
ATOM   1331  O2  DC  F  31      43.443  15.868 231.120  0.00  0.00           O
ATOM   1332  N3  DC  F  31      42.420  15.017 229.285  0.00  0.00           N
ATOM   1333  C4  DC  F  31      41.277  14.670 228.692  0.00  0.00           C
ATOM   1334  N4  DC  F  31      41.341  14.166 227.456  0.00  0.00           N
ATOM   1335  C5  DC  F  31      40.018  14.823 229.340  0.00  0.00           C
ATOM   1336  C6  DC  F  31      40.014  15.331 230.575  0.00  0.00           C
ATOM   1337  P   DG  F  32      41.356  18.821 236.351  0.00  0.00           P
ATOM   1338  OP1 DG  F  32      40.610  20.055 236.016  0.00  0.00           O
ATOM   1339  OP2 DG  F  32      42.699  18.923 236.962  0.00  0.00           O
ATOM   1340  O5' DG  F  32      40.452  17.906 237.306  0.00  0.00           O
ATOM   1341  C5' DG  F  32      40.987  16.706 237.861  0.00  0.00           C
ATOM   1342  C4' DG  F  32      39.884  15.859 238.472  0.00  0.00           C
ATOM   1343  O4' DG  F  32      38.806  15.738 237.522  0.00  0.00           O
ATOM   1344  C3' DG  F  32      40.292  14.435 238.819  0.00  0.00           C
ATOM   1345  O3' DG  F  32      40.738  14.380 240.170  0.00  0.00           O
ATOM   1346  C2' DG  F  32      39.001  13.632 238.627  0.00  0.00           C
ATOM   1347  C1' DG  F  32      38.179  14.479 237.647  0.00  0.00           C
ATOM   1348  N9  DG  F  32      38.045  13.894 236.311  0.00  0.00           N
ATOM   1349  C8  DG  F  32      36.873  13.581 235.667  0.00  0.00           C
ATOM   1350  N7  DG  F  32      37.051  13.080 234.476  0.00  0.00           N
ATOM   1351  C5  DG  F  32      38.431  13.060 234.317  0.00  0.00           C
ATOM   1352  C6  DG  F  32      39.216  12.621 233.224  0.00  0.00           C
ATOM   1353  O6  DG  F  32      38.834  12.145 232.145  0.00  0.00           O
ATOM   1354  N1  DG  F  32      40.577  12.773 233.472  0.00  0.00           N
ATOM   1355  C2  DG  F  32      41.112  13.285 234.630  0.00  0.00           C
ATOM   1356  N2  DG  F  32      42.449  13.356 234.685  0.00  0.00           N
ATOM   1357  N3  DG  F  32      40.388  13.702 235.660  0.00  0.00           N
ATOM   1358  C4  DG  F  32      39.058  13.558 235.437  0.00  0.00           C
ATOM   1359  P   DC  F  33      42.241  13.924 240.515  0.00  0.00           P
ATOM   1360  OP1 DC  F  33      42.436  14.080 241.975  0.00  0.00           O
ATOM   1361  OP2 DC  F  33      43.155  14.610 239.577  0.00  0.00           O
ATOM   1362  O5' DC  F  33      42.264  12.366 240.156  0.00  0.00           O
ATOM   1363  C5' DC  F  33      43.088  11.476 240.902  0.00  0.00           C
ATOM   1364  C4' DC  F  33      43.788  10.486 239.987  0.00  0.00           C
ATOM   1365  O4' DC  F  33      42.806   9.806 239.162  0.00  0.00           O
ATOM   1366  C3' DC  F  33      44.803  11.101 239.021  0.00  0.00           C
ATOM   1367  O3' DC  F  33      45.955  10.269 238.935  0.00  0.00           O
ATOM   1368  C2' DC  F  33      44.042  11.134 237.698  0.00  0.00           C
ATOM   1369  C1' DC  F  33      43.203   9.872 237.812  0.00  0.00           C
ATOM   1370  N1  DC  F  33      41.981   9.882 236.958  0.00  0.00           N
ATOM   1371  C2  DC  F  33      42.093   9.630 235.585  0.00  0.00           C
ATOM   1372  O2  DC  F  33      43.207   9.407 235.100  0.00  0.00           O
ATOM   1373  N3  DC  F  33      40.970   9.641 234.824  0.00  0.00           N
ATOM   1374  C4  DC  F  33      39.786   9.886 235.385  0.00  0.00           C
ATOM   1375  N4  DC  F  33      38.707   9.885 234.595  0.00  0.00           N
ATOM   1376  C5  DC  F  33      39.653  10.143 236.781  0.00  0.00           C
ATOM   1377  C6  DC  F  33      40.764  10.129 237.521  0.00  0.00           C
ATOM   1378  P   DG  F  34      47.256  10.589 239.823  0.00  0.00           P
ATOM   1379  OP1 DG  F  34      47.426  12.056 239.872  0.00  0.00           O
ATOM   1380  OP2 DG  F  34      48.357   9.733 239.330  0.00  0.00           O
ATOM   1381  O5' DG  F  34      46.863  10.075 241.284  0.00  0.00           O
ATOM   1382  C5' DG  F  34      47.021   8.704 241.624  0.00  0.00           C
ATOM   1383  C4' DG  F  34      46.716   8.483 243.094  0.00  0.00           C
ATOM   1384  O4' DG  F  34      45.354   8.904 243.363  0.00  0.00           O
ATOM   1385  C3' DG  F  34      46.809   7.035 243.564  0.00  0.00           C
ATOM   1386  O3' DG  F  34      47.254   6.988 244.914  0.00  0.00           O
ATOM   1387  C2' DG  F  34      45.372   6.545 243.432  0.00  0.00           C
ATOM   1388  C1' DG  F  34      44.580   7.801 243.785  0.00  0.00           C
ATOM   1389  N9  DG  F  34      43.258   7.886 243.150  0.00  0.00           N
ATOM   1390  C8  DG  F  34      42.105   8.357 243.732  0.00  0.00           C
ATOM   1391  N7  DG  F  34      41.070   8.324 242.942  0.00  0.00           N
ATOM   1392  C5  DG  F  34      41.560   7.799 241.755  0.00  0.00           C
ATOM   1393  C6  DG  F  34      40.890   7.532 240.536  0.00  0.00           C
ATOM   1394  O6  DG  F  34      39.696   7.714 240.262  0.00  0.00           O
ATOM   1395  N1  DG  F  34      41.751   7.000 239.580  0.00  0.00           N
ATOM   1396  C2  DG  F  34      43.088   6.757 239.775  0.00  0.00           C
ATOM   1397  N2  DG  F  34      43.756   6.240 238.733  0.00  0.00           N
ATOM   1398  N3  DG  F  34      43.731   7.004 240.911  0.00  0.00           N
ATOM   1399  C4  DG  F  34      42.907   7.521 241.859  0.00  0.00           C
CONECT 1044 1043 1045 1040
CONECT 1046 1048 1047 1045
CONECT 1043 1044 1041
CONECT 1041 1042 1043 1039
CONECT 1049 1048 1050 1051
CONECT 1039 1038 1041 1040
CONECT 1051 1052 1049
CONECT 1038 1037 1039
CONECT 1052 1051 1045
CONECT 1045 1052 1044 1046
CONECT 1048 1046 1049
CONECT 1050 1049
CONECT 1047 1046
CONECT 1042 1041
CONECT 1040 1044 1039
CONECT 1037 1034 1038
CONECT 1035 1034
CONECT 1036 1034
CONECT 1034 1037 1036 1035 1023
CONECT 1388 1384 1387 1389
CONECT 1396 1395 1398 1397
CONECT 1387 1385 1388
CONECT 1385 1383 1386 1387
CONECT 1399 1392 1389 1398
CONECT 1383 1382 1384 1385
CONECT 1392 1393 1391 1399
CONECT 1382 1383 1381
CONECT 1393 1395 1394 1392
CONECT 1390 1391 1389
CONECT 1395 1393 1396
CONECT 1397 1396
CONECT 1398 1399 1396
CONECT 1391 1390 1392
CONECT 1389 1388 1390 1399
CONECT 1386 1385
CONECT 1384 1383 1388
CONECT 1381 1382 1378
CONECT 1394 1393
CONECT 1379 1378
CONECT 1380 1378
CONECT 1378 1380 1379 1367 1381
END
