# Supplementary material for: Extensive Bioinformatics Analyses Reveal a Phylogenetically Conserved Winged Helix (WH) Domain (Zτ) of Topoisomerase IIα, Elucidating Its Very High Affinity for Left-Handed Z-DNA and Suggesting Novel Putative Functions
Source: Int J Mol Sci. 2023 Jun 27;24(13):10740. doi: 10.3390/ijms241310740 (PMC10341724; doi:10.3390/ijms241310740)
Supplement: Supplementary file 1 [file ijms-24-10740-s001.zip › Supplementary Material S5 - Molecular docking of Ztau and Zalpha to various nucleic acid structures/Ztau_ZDNA.pdb]

REMARK Number:     1
REMARK Ligand:     lig_64118259410dd.pdb
REMARK Contact:     6     0     0
REMARK Score:  -175.05
REMARK RMSD:    200.18
HELIX    1   1 PRO A  724  ARG A  736  1                                  13
HELIX    2   2 VAL A  744  MET A  754  1                                  11
HELIX    3   3 GLU A  761  ALA A  772  1                                  12
SHEET    1   1 1 LEU A 784  ILE A 787  0
SHEET    2   2 1 PHE A 807  LEU A 810  0
ATOM      1  N   LEU A 722      42.911  27.997 238.389  0.00  0.00           N
ATOM      2  CA  LEU A 722      43.618  26.862 238.977  0.00  0.00           C
ATOM      3  C   LEU A 722      42.727  25.628 239.110  0.00  0.00           C
ATOM      4  CB  LEU A 722      44.228  27.239 240.339  0.00  0.00           C
ATOM      5  O   LEU A 722      41.518  25.697 239.354  0.00  0.00           O
ATOM      6  CG  LEU A 722      45.125  28.487 240.332  0.00  0.00           C
ATOM      7  CD1 LEU A 722      45.601  28.769 241.752  0.00  0.00           C
ATOM      8  CD2 LEU A 722      46.354  28.342 239.428  0.00  0.00           C
ATOM      9  N   LYS A 723      43.381  24.473 239.015  0.00  0.00           N
ATOM     10  CA  LYS A 723      42.870  23.166 239.435  0.00  0.00           C
ATOM     11  C   LYS A 723      43.264  22.914 240.903  0.00  0.00           C
ATOM     12  CB  LYS A 723      43.416  22.079 238.495  0.00  0.00           C
ATOM     13  O   LYS A 723      44.297  23.439 241.335  0.00  0.00           O
ATOM     14  CG  LYS A 723      43.200  22.424 237.010  0.00  0.00           C
ATOM     15  CD  LYS A 723      43.691  21.299 236.100  0.00  0.00           C
ATOM     16  CE  LYS A 723      43.789  21.818 234.667  0.00  0.00           C
ATOM     17  NZ  LYS A 723      43.884  20.698 233.709  0.00  0.00           N
ATOM     18  N   PRO A 724      42.542  22.074 241.670  0.00  0.00           N
ATOM     19  CA  PRO A 724      42.808  21.844 243.097  0.00  0.00           C
ATOM     20  C   PRO A 724      44.273  21.508 243.430  0.00  0.00           C
ATOM     21  CB  PRO A 724      41.856  20.714 243.504  0.00  0.00           C
ATOM     22  O   PRO A 724      44.846  22.090 244.346  0.00  0.00           O
ATOM     23  CG  PRO A 724      40.662  20.920 242.573  0.00  0.00           C
ATOM     24  CD  PRO A 724      41.314  21.401 241.277  0.00  0.00           C
ATOM     25  N   GLY A 725      44.936  20.662 242.631  0.00  0.00           N
ATOM     26  CA  GLY A 725      46.359  20.341 242.824  0.00  0.00           C
ATOM     27  C   GLY A 725      47.296  21.553 242.716  0.00  0.00           C
ATOM     28  O   GLY A 725      48.236  21.677 243.497  0.00  0.00           O
ATOM     29  N   GLN A 726      47.022  22.492 241.803  0.00  0.00           N
ATOM     30  CA  GLN A 726      47.789  23.741 241.687  0.00  0.00           C
ATOM     31  C   GLN A 726      47.502  24.675 242.872  0.00  0.00           C
ATOM     32  CB  GLN A 726      47.438  24.454 240.370  0.00  0.00           C
ATOM     33  O   GLN A 726      48.411  25.321 243.395  0.00  0.00           O
ATOM     34  CG  GLN A 726      47.839  23.678 239.105  0.00  0.00           C
ATOM     35  CD  GLN A 726      47.192  24.273 237.860  0.00  0.00           C
ATOM     36  NE2 GLN A 726      47.945  24.641 236.847  0.00  0.00           N
ATOM     37  OE1 GLN A 726      45.983  24.409 237.777  0.00  0.00           O
ATOM     38  N   ARG A 727      46.246  24.711 243.332  0.00  0.00           N
ATOM     39  CA  ARG A 727      45.808  25.518 244.476  0.00  0.00           C
ATOM     40  C   ARG A 727      46.449  25.057 245.788  0.00  0.00           C
ATOM     41  CB  ARG A 727      44.273  25.492 244.521  0.00  0.00           C
ATOM     42  O   ARG A 727      46.967  25.892 246.525  0.00  0.00           O
ATOM     43  CG  ARG A 727      43.725  26.654 245.358  0.00  0.00           C
ATOM     44  CD  ARG A 727      42.198  26.714 245.329  0.00  0.00           C
ATOM     45  NE  ARG A 727      41.715  26.989 243.965  0.00  0.00           N
ATOM     46  NH1 ARG A 727      40.353  25.177 243.629  0.00  0.00           N
ATOM     47  NH2 ARG A 727      40.696  26.652 241.985  0.00  0.00           N
ATOM     48  CZ  ARG A 727      40.919  26.269 243.207  0.00  0.00           C
ATOM     49  N   LYS A 728      46.525  23.741 246.022  0.00  0.00           N
ATOM     50  CA  LYS A 728      47.249  23.107 247.143  0.00  0.00           C
ATOM     51  C   LYS A 728      48.744  23.444 247.159  0.00  0.00           C
ATOM     52  CB  LYS A 728      47.020  21.584 247.083  0.00  0.00           C
ATOM     53  O   LYS A 728      49.303  23.745 248.219  0.00  0.00           O
ATOM     54  CG  LYS A 728      45.625  21.222 247.616  0.00  0.00           C
ATOM     55  CD  LYS A 728      45.353  19.713 247.609  0.00  0.00           C
ATOM     56  CE  LYS A 728      43.920  19.316 248.016  0.00  0.00           C
ATOM     57  NZ  LYS A 728      43.580  19.677 249.410  0.00  0.00           N
ATOM     58  N   VAL A 729      49.388  23.481 245.986  0.00  0.00           N
ATOM     59  CA  VAL A 729      50.786  23.929 245.840  0.00  0.00           C
ATOM     60  C   VAL A 729      50.950  25.393 246.266  0.00  0.00           C
ATOM     61  CB  VAL A 729      51.318  23.676 244.413  0.00  0.00           C
ATOM     62  O   VAL A 729      51.823  25.685 247.086  0.00  0.00           O
ATOM     63  CG1 VAL A 729      52.682  24.331 244.159  0.00  0.00           C
ATOM     64  CG2 VAL A 729      51.489  22.174 244.150  0.00  0.00           C
ATOM     65  N   LEU A 730      50.106  26.310 245.775  0.00  0.00           N
ATOM     66  CA  LEU A 730      50.180  27.728 246.158  0.00  0.00           C
ATOM     67  C   LEU A 730      49.867  27.955 247.638  0.00  0.00           C
ATOM     68  CB  LEU A 730      49.230  28.585 245.312  0.00  0.00           C
ATOM     69  O   LEU A 730      50.624  28.657 248.304  0.00  0.00           O
ATOM     70  CG  LEU A 730      49.581  28.694 243.822  0.00  0.00           C
ATOM     71  CD1 LEU A 730      48.589  29.659 243.184  0.00  0.00           C
ATOM     72  CD2 LEU A 730      50.997  29.216 243.558  0.00  0.00           C
ATOM     73  N   PHE A 731      48.817  27.321 248.166  0.00  0.00           N
ATOM     74  CA  PHE A 731      48.458  27.380 249.583  0.00  0.00           C
ATOM     75  C   PHE A 731      49.642  27.001 250.477  0.00  0.00           C
ATOM     76  CB  PHE A 731      47.261  26.453 249.836  0.00  0.00           C
ATOM     77  O   PHE A 731      50.003  27.751 251.380  0.00  0.00           O
ATOM     78  CG  PHE A 731      46.966  26.235 251.305  0.00  0.00           C
ATOM     79  CD1 PHE A 731      47.297  25.011 251.919  0.00  0.00           C
ATOM     80  CD2 PHE A 731      46.378  27.261 252.065  0.00  0.00           C
ATOM     81  CE1 PHE A 731      47.012  24.812 253.279  0.00  0.00           C
ATOM     82  CE2 PHE A 731      46.103  27.064 253.428  0.00  0.00           C
ATOM     83  CZ  PHE A 731      46.410  25.834 254.031  0.00  0.00           C
ATOM     84  N   THR A 732      50.322  25.897 250.162  0.00  0.00           N
ATOM     85  CA  THR A 732      51.520  25.462 250.892  0.00  0.00           C
ATOM     86  C   THR A 732      52.665  26.472 250.766  0.00  0.00           C
ATOM     87  CB  THR A 732      51.975  24.093 250.383  0.00  0.00           C
ATOM     88  O   THR A 732      53.324  26.785 251.757  0.00  0.00           O
ATOM     89  CG2 THR A 732      53.127  23.516 251.206  0.00  0.00           C
ATOM     90  OG1 THR A 732      50.902  23.183 250.458  0.00  0.00           O
ATOM     91  N   CYS A 733      52.890  27.048 249.579  0.00  0.00           N
ATOM     92  CA  CYS A 733      53.908  28.084 249.382  0.00  0.00           C
ATOM     93  C   CYS A 733      53.605  29.365 250.180  0.00  0.00           C
ATOM     94  CB  CYS A 733      54.052  28.393 247.886  0.00  0.00           C
ATOM     95  O   CYS A 733      54.519  29.959 250.754  0.00  0.00           O
ATOM     96  SG  CYS A 733      54.716  26.957 246.998  0.00  0.00           S
ATOM     97  N   PHE A 734      52.337  29.779 250.260  0.00  0.00           N
ATOM     98  CA  PHE A 734      51.902  30.932 251.051  0.00  0.00           C
ATOM     99  C   PHE A 734      51.980  30.655 252.564  0.00  0.00           C
ATOM    100  CB  PHE A 734      50.482  31.354 250.633  0.00  0.00           C
ATOM    101  O   PHE A 734      52.499  31.496 253.294  0.00  0.00           O
ATOM    102  CG  PHE A 734      50.256  31.769 249.181  0.00  0.00           C
ATOM    103  CD1 PHE A 734      51.270  32.357 248.396  0.00  0.00           C
ATOM    104  CD2 PHE A 734      48.973  31.605 248.622  0.00  0.00           C
ATOM    105  CE1 PHE A 734      50.997  32.773 247.078  0.00  0.00           C
ATOM    106  CE2 PHE A 734      48.702  32.013 247.305  0.00  0.00           C
ATOM    107  CZ  PHE A 734      49.716  32.596 246.531  0.00  0.00           C
ATOM    108  N   LYS A 735      51.545  29.467 253.017  0.00  0.00           N
ATOM    109  CA  LYS A 735      51.591  28.993 254.417  0.00  0.00           C
ATOM    110  C   LYS A 735      53.029  28.876 254.935  0.00  0.00           C
ATOM    111  CB  LYS A 735      50.802  27.664 254.492  0.00  0.00           C
ATOM    112  O   LYS A 735      53.305  29.286 256.057  0.00  0.00           O
ATOM    113  CG  LYS A 735      50.606  27.026 255.887  0.00  0.00           C
ATOM    114  CD  LYS A 735      49.618  25.839 255.778  0.00  0.00           C
ATOM    115  CE  LYS A 735      49.395  25.033 257.074  0.00  0.00           C
ATOM    116  NZ  LYS A 735      48.388  23.935 256.898  0.00  0.00           N
ATOM    117  N   ARG A 736      53.966  28.392 254.106  0.00  0.00           N
ATOM    118  CA  ARG A 736      55.407  28.339 254.431  0.00  0.00           C
ATOM    119  C   ARG A 736      56.102  29.702 254.351  0.00  0.00           C
ATOM    120  CB  ARG A 736      56.125  27.343 253.508  0.00  0.00           C
ATOM    121  O   ARG A 736      57.010  29.961 255.133  0.00  0.00           O
ATOM    122  CG  ARG A 736      55.766  25.875 253.801  0.00  0.00           C
ATOM    123  CD  ARG A 736      56.529  24.916 252.874  0.00  0.00           C
ATOM    124  NE  ARG A 736      57.988  25.019 253.091  0.00  0.00           N
ATOM    125  NH1 ARG A 736      58.444  22.889 253.868  0.00  0.00           N
ATOM    126  NH2 ARG A 736      59.980  24.503 253.997  0.00  0.00           N
ATOM    127  CZ  ARG A 736      58.786  24.128 253.645  0.00  0.00           C
ATOM    128  N   ASN A 737      55.735  30.539 253.376  0.00  0.00           N
ATOM    129  CA  ASN A 737      56.329  31.859 253.107  0.00  0.00           C
ATOM    130  C   ASN A 737      57.878  31.862 252.956  0.00  0.00           C
ATOM    131  CB  ASN A 737      55.782  32.850 254.155  0.00  0.00           C
ATOM    132  O   ASN A 737      58.523  32.902 253.126  0.00  0.00           O
ATOM    133  CG  ASN A 737      55.938  34.324 253.814  0.00  0.00           C
ATOM    134  ND2 ASN A 737      55.802  35.175 254.803  0.00  0.00           N
ATOM    135  OD1 ASN A 737      56.137  34.752 252.683  0.00  0.00           O
ATOM    136  N   ASP A 738      58.486  30.712 252.628  0.00  0.00           N
ATOM    137  CA  ASP A 738      59.941  30.545 252.504  0.00  0.00           C
ATOM    138  C   ASP A 738      60.513  31.496 251.433  0.00  0.00           C
ATOM    139  CB  ASP A 738      60.317  29.077 252.185  0.00  0.00           C
ATOM    140  O   ASP A 738      60.034  31.560 250.301  0.00  0.00           O
ATOM    141  CG  ASP A 738      60.995  28.312 253.338  0.00  0.00           C
ATOM    142  OD1 ASP A 738      62.029  28.805 253.874  0.00  0.00           O
ATOM    143  OD2 ASP A 738      60.517  27.189 253.638  0.00  0.00           O
ATOM    144  N   LYS A 739      61.577  32.226 251.786  0.00  0.00           N
ATOM    145  CA  LYS A 739      62.330  33.116 250.872  0.00  0.00           C
ATOM    146  C   LYS A 739      63.592  32.458 250.308  0.00  0.00           C
ATOM    147  CB  LYS A 739      62.621  34.477 251.540  0.00  0.00           C
ATOM    148  O   LYS A 739      64.519  33.143 249.889  0.00  0.00           O
ATOM    149  CG  LYS A 739      61.387  35.185 252.122  0.00  0.00           C
ATOM    150  CD  LYS A 739      60.278  35.410 251.084  0.00  0.00           C
ATOM    151  CE  LYS A 739      59.028  35.937 251.782  0.00  0.00           C
ATOM    152  NZ  LYS A 739      57.851  35.840 250.892  0.00  0.00           N
ATOM    153  N   ARG A 740      63.648  31.128 250.365  0.00  0.00           N
ATOM    154  CA  ARG A 740      64.760  30.291 249.907  0.00  0.00           C
ATOM    155  C   ARG A 740      64.237  29.282 248.898  0.00  0.00           C
ATOM    156  CB  ARG A 740      65.406  29.560 251.093  0.00  0.00           C
ATOM    157  O   ARG A 740      63.081  28.873 248.972  0.00  0.00           O
ATOM    158  CG  ARG A 740      66.121  30.512 252.066  0.00  0.00           C
ATOM    159  CD  ARG A 740      66.546  29.783 253.346  0.00  0.00           C
ATOM    160  NE  ARG A 740      65.363  29.335 254.107  0.00  0.00           N
ATOM    161  NH1 ARG A 740      66.372  28.709 256.073  0.00  0.00           N
ATOM    162  NH2 ARG A 740      64.141  28.534 255.807  0.00  0.00           N
ATOM    163  CZ  ARG A 740      65.307  28.862 255.332  0.00  0.00           C
ATOM    164  N   GLU A 741      65.116  28.866 248.002  0.00  0.00           N
ATOM    165  CA  GLU A 741      64.866  27.750 247.098  0.00  0.00           C
ATOM    166  C   GLU A 741      64.660  26.432 247.870  0.00  0.00           C
ATOM    167  CB  GLU A 741      66.005  27.688 246.068  0.00  0.00           C
ATOM    168  O   GLU A 741      65.325  26.157 248.871  0.00  0.00           O
ATOM    169  CG  GLU A 741      67.373  27.338 246.684  0.00  0.00           C
ATOM    170  CD  GLU A 741      68.548  27.435 245.699  0.00  0.00           C
ATOM    171  OE1 GLU A 741      69.596  26.825 246.014  0.00  0.00           O
ATOM    172  OE2 GLU A 741      68.419  28.151 244.684  0.00  0.00           O
ATOM    173  N   VAL A 742      63.726  25.608 247.397  0.00  0.00           N
ATOM    174  CA  VAL A 742      63.395  24.285 247.941  0.00  0.00           C
ATOM    175  C   VAL A 742      63.346  23.269 246.803  0.00  0.00           C
ATOM    176  CB  VAL A 742      62.084  24.339 248.759  0.00  0.00           C
ATOM    177  O   VAL A 742      62.912  23.593 245.698  0.00  0.00           O
ATOM    178  CG1 VAL A 742      60.864  24.812 247.957  0.00  0.00           C
ATOM    179  CG2 VAL A 742      61.751  22.986 249.400  0.00  0.00           C
ATOM    180  N   LYS A 743      63.796  22.030 247.029  0.00  0.00           N
ATOM    181  CA  LYS A 743      63.723  20.988 245.993  0.00  0.00           C
ATOM    182  C   LYS A 743      62.275  20.659 245.656  0.00  0.00           C
ATOM    183  CB  LYS A 743      64.448  19.715 246.426  0.00  0.00           C
ATOM    184  O   LYS A 743      61.462  20.524 246.568  0.00  0.00           O
ATOM    185  CG  LYS A 743      65.951  19.957 246.557  0.00  0.00           C
ATOM    186  CD  LYS A 743      66.665  18.635 246.832  0.00  0.00           C
ATOM    187  CE  LYS A 743      68.163  18.831 246.607  0.00  0.00           C
ATOM    188  NZ  LYS A 743      68.817  17.545 246.283  0.00  0.00           N
ATOM    189  N   VAL A 744      61.971  20.416 244.381  0.00  0.00           N
ATOM    190  CA  VAL A 744      60.603  20.074 243.939  0.00  0.00           C
ATOM    191  C   VAL A 744      60.051  18.857 244.692  0.00  0.00           C
ATOM    192  CB  VAL A 744      60.557  19.867 242.414  0.00  0.00           C
ATOM    193  O   VAL A 744      58.918  18.901 245.157  0.00  0.00           O
ATOM    194  CG1 VAL A 744      59.200  19.342 241.926  0.00  0.00           C
ATOM    195  CG2 VAL A 744      60.837  21.196 241.701  0.00  0.00           C
ATOM    196  N   ALA A 745      60.860  17.815 244.913  0.00  0.00           N
ATOM    197  CA  ALA A 745      60.451  16.653 245.708  0.00  0.00           C
ATOM    198  C   ALA A 745      60.164  16.982 247.191  0.00  0.00           C
ATOM    199  CB  ALA A 745      61.536  15.576 245.581  0.00  0.00           C
ATOM    200  O   ALA A 745      59.256  16.408 247.781  0.00  0.00           O
ATOM    201  N   GLN A 746      60.901  17.921 247.798  0.00  0.00           N
ATOM    202  CA  GLN A 746      60.665  18.345 249.189  0.00  0.00           C
ATOM    203  C   GLN A 746      59.423  19.237 249.306  0.00  0.00           C
ATOM    204  CB  GLN A 746      61.896  19.087 249.734  0.00  0.00           C
ATOM    205  O   GLN A 746      58.692  19.153 250.294  0.00  0.00           O
ATOM    206  CG  GLN A 746      63.105  18.164 249.929  0.00  0.00           C
ATOM    207  CD  GLN A 746      64.340  18.932 250.391  0.00  0.00           C
ATOM    208  NE2 GLN A 746      64.993  18.507 251.449  0.00  0.00           N
ATOM    209  OE1 GLN A 746      64.765  19.910 249.795  0.00  0.00           O
ATOM    210  N   LEU A 747      59.166  20.071 248.294  0.00  0.00           N
ATOM    211  CA  LEU A 747      57.937  20.851 248.208  0.00  0.00           C
ATOM    212  C   LEU A 747      56.723  19.940 247.984  0.00  0.00           C
ATOM    213  CB  LEU A 747      58.086  21.931 247.123  0.00  0.00           C
ATOM    214  O   LEU A 747      55.723  20.135 248.658  0.00  0.00           O
ATOM    215  CG  LEU A 747      56.862  22.863 246.992  0.00  0.00           C
ATOM    216  CD1 LEU A 747      56.536  23.608 248.290  0.00  0.00           C
ATOM    217  CD2 LEU A 747      57.134  23.904 245.906  0.00  0.00           C
ATOM    218  N   ALA A 748      56.816  18.918 247.126  0.00  0.00           N
ATOM    219  CA  ALA A 748      55.732  17.958 246.903  0.00  0.00           C
ATOM    220  C   ALA A 748      55.305  17.243 248.198  0.00  0.00           C
ATOM    221  CB  ALA A 748      56.157  16.969 245.812  0.00  0.00           C
ATOM    222  O   ALA A 748      54.123  17.277 248.532  0.00  0.00           O
ATOM    223  N   GLY A 749      56.255  16.706 248.975  0.00  0.00           N
ATOM    224  CA  GLY A 749      55.955  16.121 250.290  0.00  0.00           C
ATOM    225  C   GLY A 749      55.387  17.137 251.290  0.00  0.00           C
ATOM    226  O   GLY A 749      54.424  16.839 251.990  0.00  0.00           O
ATOM    227  N   SER A 750      55.891  18.381 251.287  0.00  0.00           N
ATOM    228  CA  SER A 750      55.322  19.468 252.111  0.00  0.00           C
ATOM    229  C   SER A 750      53.878  19.805 251.722  0.00  0.00           C
ATOM    230  CB  SER A 750      56.113  20.773 251.974  0.00  0.00           C
ATOM    231  O   SER A 750      53.083  20.171 252.579  0.00  0.00           O
ATOM    232  OG  SER A 750      57.490  20.642 252.274  0.00  0.00           O
ATOM    233  N   VAL A 751      53.532  19.723 250.434  0.00  0.00           N
ATOM    234  CA  VAL A 751      52.163  19.951 249.947  0.00  0.00           C
ATOM    235  C   VAL A 751      51.264  18.786 250.349  0.00  0.00           C
ATOM    236  CB  VAL A 751      52.142  20.190 248.422  0.00  0.00           C
ATOM    237  O   VAL A 751      50.138  19.022 250.785  0.00  0.00           O
ATOM    238  CG1 VAL A 751      50.715  20.294 247.867  0.00  0.00           C
ATOM    239  CG2 VAL A 751      52.849  21.492 248.024  0.00  0.00           C
ATOM    240  N   ALA A 752      51.756  17.548 250.264  0.00  0.00           N
ATOM    241  CA  ALA A 752      51.011  16.373 250.702  0.00  0.00           C
ATOM    242  C   ALA A 752      50.662  16.425 252.197  0.00  0.00           C
ATOM    243  CB  ALA A 752      51.784  15.110 250.305  0.00  0.00           C
ATOM    244  O   ALA A 752      49.501  16.234 252.554  0.00  0.00           O
ATOM    245  N   GLU A 753      51.641  16.784 253.033  0.00  0.00           N
ATOM    246  CA  GLU A 753      51.488  17.023 254.470  0.00  0.00           C
ATOM    247  C   GLU A 753      50.544  18.200 254.771  0.00  0.00           C
ATOM    248  CB  GLU A 753      52.898  17.266 255.045  0.00  0.00           C
ATOM    249  O   GLU A 753      49.522  18.027 255.427  0.00  0.00           O
ATOM    250  CG  GLU A 753      52.946  17.610 256.542  0.00  0.00           C
ATOM    251  CD  GLU A 753      54.381  17.919 257.006  0.00  0.00           C
ATOM    252  OE1 GLU A 753      54.772  17.418 258.083  0.00  0.00           O
ATOM    253  OE2 GLU A 753      55.085  18.678 256.292  0.00  0.00           O
ATOM    254  N   MET A 754      50.861  19.409 254.293  0.00  0.00           N
ATOM    255  CA  MET A 754      50.230  20.642 254.786  0.00  0.00           C
ATOM    256  C   MET A 754      48.848  20.943 254.198  0.00  0.00           C
ATOM    257  CB  MET A 754      51.148  21.849 254.542  0.00  0.00           C
ATOM    258  O   MET A 754      48.213  21.893 254.672  0.00  0.00           O
ATOM    259  CG  MET A 754      52.440  21.773 255.353  0.00  0.00           C
ATOM    260  SD  MET A 754      53.476  23.256 255.214  0.00  0.00           S
ATOM    261  CE  MET A 754      54.812  22.699 256.303  0.00  0.00           C
ATOM    262  N   SER A 755      48.426  20.212 253.159  0.00  0.00           N
ATOM    263  CA  SER A 755      47.172  20.438 252.424  0.00  0.00           C
ATOM    264  C   SER A 755      46.312  19.181 252.230  0.00  0.00           C
ATOM    265  CB  SER A 755      47.443  21.143 251.085  0.00  0.00           C
ATOM    266  O   SER A 755      45.394  19.212 251.412  0.00  0.00           O
ATOM    267  OG  SER A 755      47.952  20.272 250.093  0.00  0.00           O
ATOM    268  N   SER A 756      46.594  18.088 252.951  0.00  0.00           N
ATOM    269  CA  SER A 756      45.849  16.820 252.868  0.00  0.00           C
ATOM    270  C   SER A 756      45.690  16.340 251.410  0.00  0.00           C
ATOM    271  CB  SER A 756      44.500  16.927 253.614  0.00  0.00           C
ATOM    272  O   SER A 756      44.594  16.349 250.849  0.00  0.00           O
ATOM    273  OG  SER A 756      44.670  17.421 254.935  0.00  0.00           O
ATOM    274  N   TYR A 757      46.792  15.986 250.733  0.00  0.00           N
ATOM    275  CA  TYR A 757      46.735  15.494 249.343  0.00  0.00           C
ATOM    276  C   TYR A 757      46.773  13.963 249.277  0.00  0.00           C
ATOM    277  CB  TYR A 757      47.837  16.120 248.485  0.00  0.00           C
ATOM    278  O   TYR A 757      47.806  13.346 249.525  0.00  0.00           O
ATOM    279  CG  TYR A 757      47.713  15.838 247.000  0.00  0.00           C
ATOM    280  CD1 TYR A 757      48.524  14.858 246.401  0.00  0.00           C
ATOM    281  CD2 TYR A 757      46.812  16.573 246.211  0.00  0.00           C
ATOM    282  CE1 TYR A 757      48.479  14.658 245.009  0.00  0.00           C
ATOM    283  CE2 TYR A 757      46.760  16.381 244.817  0.00  0.00           C
ATOM    284  OH  TYR A 757      47.586  15.247 242.863  0.00  0.00           O
ATOM    285  CZ  TYR A 757      47.611  15.430 244.212  0.00  0.00           C
ATOM    286  N   HIS A 758      45.654  13.354 248.882  0.00  0.00           N
ATOM    287  CA  HIS A 758      45.442  11.894 248.941  0.00  0.00           C
ATOM    288  C   HIS A 758      45.899  11.120 247.697  0.00  0.00           C
ATOM    289  CB  HIS A 758      43.971  11.602 249.285  0.00  0.00           C
ATOM    290  O   HIS A 758      45.673   9.918 247.611  0.00  0.00           O
ATOM    291  CG  HIS A 758      43.547  12.344 250.523  0.00  0.00           C
ATOM    292  CD2 HIS A 758      42.895  13.537 250.526  0.00  0.00           C
ATOM    293  ND1 HIS A 758      44.021  12.084 251.807  0.00  0.00           N
ATOM    294  CE1 HIS A 758      43.691  13.150 252.551  0.00  0.00           C
ATOM    295  NE2 HIS A 758      43.006  14.032 251.801  0.00  0.00           N
ATOM    296  N   HIS A 759      46.530  11.780 246.723  0.00  0.00           N
ATOM    297  CA  HIS A 759      47.054  11.125 245.518  0.00  0.00           C
ATOM    298  C   HIS A 759      48.591  11.089 245.529  0.00  0.00           C
ATOM    299  CB  HIS A 759      46.490  11.775 244.242  0.00  0.00           C
ATOM    300  O   HIS A 759      49.246  11.805 246.285  0.00  0.00           O
ATOM    301  CG  HIS A 759      45.018  12.111 244.286  0.00  0.00           C
ATOM    302  CD2 HIS A 759      44.469  13.339 244.029  0.00  0.00           C
ATOM    303  ND1 HIS A 759      43.976  11.263 244.592  0.00  0.00           N
ATOM    304  CE1 HIS A 759      42.834  11.965 244.521  0.00  0.00           C
ATOM    305  NE2 HIS A 759      43.084  13.240 244.167  0.00  0.00           N
ATOM    306  N   GLY A 760      49.195  10.262 244.672  0.00  0.00           N
ATOM    307  CA  GLY A 760      50.650  10.081 244.646  0.00  0.00           C
ATOM    308  C   GLY A 760      51.430  11.376 244.380  0.00  0.00           C
ATOM    309  O   GLY A 760      51.128  12.114 243.440  0.00  0.00           O
ATOM    310  N   GLU A 761      52.494  11.611 245.159  0.00  0.00           N
ATOM    311  CA  GLU A 761      53.330  12.823 245.085  0.00  0.00           C
ATOM    312  C   GLU A 761      53.891  13.111 243.683  0.00  0.00           C
ATOM    313  CB  GLU A 761      54.546  12.702 246.010  0.00  0.00           C
ATOM    314  O   GLU A 761      54.152  14.266 243.358  0.00  0.00           O
ATOM    315  CG  GLU A 761      54.262  12.536 247.508  0.00  0.00           C
ATOM    316  CD  GLU A 761      55.574  12.562 248.318  0.00  0.00           C
ATOM    317  OE1 GLU A 761      55.505  12.866 249.526  0.00  0.00           O
ATOM    318  OE2 GLU A 761      56.648  12.304 247.719  0.00  0.00           O
ATOM    319  N   MET A 762      54.051  12.094 242.827  0.00  0.00           N
ATOM    320  CA  MET A 762      54.498  12.254 241.435  0.00  0.00           C
ATOM    321  C   MET A 762      53.632  13.272 240.667  0.00  0.00           C
ATOM    322  CB  MET A 762      54.459  10.881 240.742  0.00  0.00           C
ATOM    323  O   MET A 762      54.155  14.107 239.926  0.00  0.00           O
ATOM    324  CG  MET A 762      55.277  10.863 239.445  0.00  0.00           C
ATOM    325  SD  MET A 762      57.078  10.832 239.684  0.00  0.00           S
ATOM    326  CE  MET A 762      57.311   9.077 240.083  0.00  0.00           C
ATOM    327  N   SER A 763      52.316  13.264 240.905  0.00  0.00           N
ATOM    328  CA  SER A 763      51.367  14.216 240.316  0.00  0.00           C
ATOM    329  C   SER A 763      51.577  15.640 240.843  0.00  0.00           C
ATOM    330  CB  SER A 763      49.933  13.758 240.598  0.00  0.00           C
ATOM    331  O   SER A 763      51.486  16.598 240.074  0.00  0.00           O
ATOM    332  OG  SER A 763      49.718  12.478 240.035  0.00  0.00           O
ATOM    333  N   LEU A 764      51.930  15.801 242.126  0.00  0.00           N
ATOM    334  CA  LEU A 764      52.330  17.097 242.689  0.00  0.00           C
ATOM    335  C   LEU A 764      53.668  17.571 242.123  0.00  0.00           C
ATOM    336  CB  LEU A 764      52.418  17.038 244.225  0.00  0.00           C
ATOM    337  O   LEU A 764      53.784  18.740 241.773  0.00  0.00           O
ATOM    338  CG  LEU A 764      51.065  17.006 244.945  0.00  0.00           C
ATOM    339  CD1 LEU A 764      51.315  16.789 246.436  0.00  0.00           C
ATOM    340  CD2 LEU A 764      50.281  18.308 244.756  0.00  0.00           C
ATOM    341  N   MET A 765      54.658  16.687 241.979  0.00  0.00           N
ATOM    342  CA  MET A 765      55.962  17.037 241.407  0.00  0.00           C
ATOM    343  C   MET A 765      55.817  17.568 239.974  0.00  0.00           C
ATOM    344  CB  MET A 765      56.920  15.837 241.461  0.00  0.00           C
ATOM    345  O   MET A 765      56.362  18.627 239.666  0.00  0.00           O
ATOM    346  CG  MET A 765      57.300  15.447 242.895  0.00  0.00           C
ATOM    347  SD  MET A 765      58.444  14.044 243.028  0.00  0.00           S
ATOM    348  CE  MET A 765      58.078  13.505 244.724  0.00  0.00           C
ATOM    349  N   MET A 766      55.012  16.910 239.130  0.00  0.00           N
ATOM    350  CA  MET A 766      54.696  17.419 237.787  0.00  0.00           C
ATOM    351  C   MET A 766      53.853  18.701 237.820  0.00  0.00           C
ATOM    352  CB  MET A 766      54.003  16.338 236.945  0.00  0.00           C
ATOM    353  O   MET A 766      54.083  19.601 237.017  0.00  0.00           O
ATOM    354  CG  MET A 766      54.936  15.173 236.584  0.00  0.00           C
ATOM    355  SD  MET A 766      56.526  15.609 235.814  0.00  0.00           S
ATOM    356  CE  MET A 766      55.998  16.594 234.382  0.00  0.00           C
ATOM    357  N   THR A 767      52.928  18.845 238.774  0.00  0.00           N
ATOM    358  CA  THR A 767      52.158  20.092 238.953  0.00  0.00           C
ATOM    359  C   THR A 767      53.068  21.274 239.310  0.00  0.00           C
ATOM    360  CB  THR A 767      51.064  19.918 240.018  0.00  0.00           C
ATOM    361  O   THR A 767      52.916  22.358 238.752  0.00  0.00           O
ATOM    362  CG2 THR A 767      50.208  21.169 240.201  0.00  0.00           C
ATOM    363  OG1 THR A 767      50.167  18.904 239.628  0.00  0.00           O
ATOM    364  N   ILE A 768      54.049  21.063 240.193  0.00  0.00           N
ATOM    365  CA  ILE A 768      55.053  22.061 240.587  0.00  0.00           C
ATOM    366  C   ILE A 768      55.955  22.425 239.398  0.00  0.00           C
ATOM    367  CB  ILE A 768      55.863  21.536 241.797  0.00  0.00           C
ATOM    368  O   ILE A 768      56.192  23.608 239.167  0.00  0.00           O
ATOM    369  CG1 ILE A 768      54.984  21.469 243.068  0.00  0.00           C
ATOM    370  CG2 ILE A 768      57.091  22.420 242.080  0.00  0.00           C
ATOM    371  CD1 ILE A 768      55.539  20.535 244.152  0.00  0.00           C
ATOM    372  N   ILE A 769      56.418  21.438 238.619  0.00  0.00           N
ATOM    373  CA  ILE A 769      57.214  21.675 237.402  0.00  0.00           C
ATOM    374  C   ILE A 769      56.426  22.533 236.405  0.00  0.00           C
ATOM    375  CB  ILE A 769      57.691  20.334 236.791  0.00  0.00           C
ATOM    376  O   ILE A 769      56.911  23.580 235.975  0.00  0.00           O
ATOM    377  CG1 ILE A 769      58.805  19.736 237.678  0.00  0.00           C
ATOM    378  CG2 ILE A 769      58.211  20.498 235.350  0.00  0.00           C
ATOM    379  CD1 ILE A 769      59.083  18.254 237.404  0.00  0.00           C
ATOM    380  N   ASN A 770      55.184  22.150 236.105  0.00  0.00           N
ATOM    381  CA  ASN A 770      54.342  22.857 235.139  0.00  0.00           C
ATOM    382  C   ASN A 770      53.974  24.283 235.599  0.00  0.00           C
ATOM    383  CB  ASN A 770      53.090  22.007 234.862  0.00  0.00           C
ATOM    384  O   ASN A 770      53.791  25.155 234.757  0.00  0.00           O
ATOM    385  CG  ASN A 770      53.373  20.684 234.158  0.00  0.00           C
ATOM    386  ND2 ASN A 770      52.352  19.891 233.930  0.00  0.00           N
ATOM    387  OD1 ASN A 770      54.481  20.330 233.798  0.00  0.00           O
ATOM    388  N   LEU A 771      53.907  24.558 236.909  0.00  0.00           N
ATOM    389  CA  LEU A 771      53.715  25.913 237.464  0.00  0.00           C
ATOM    390  C   LEU A 771      54.977  26.800 237.418  0.00  0.00           C
ATOM    391  CB  LEU A 771      53.214  25.793 238.918  0.00  0.00           C
ATOM    392  O   LEU A 771      54.875  28.012 237.633  0.00  0.00           O
ATOM    393  CG  LEU A 771      51.729  25.427 239.075  0.00  0.00           C
ATOM    394  CD1 LEU A 771      51.445  25.146 240.552  0.00  0.00           C
ATOM    395  CD2 LEU A 771      50.801  26.560 238.625  0.00  0.00           C
ATOM    396  N   ALA A 772      56.150  26.208 237.167  0.00  0.00           N
ATOM    397  CA  ALA A 772      57.441  26.895 237.117  0.00  0.00           C
ATOM    398  C   ALA A 772      57.982  27.111 235.690  0.00  0.00           C
ATOM    399  CB  ALA A 772      58.429  26.102 237.978  0.00  0.00           C
ATOM    400  O   ALA A 772      58.779  28.023 235.479  0.00  0.00           O
ATOM    401  N   GLN A 773      57.564  26.301 234.711  0.00  0.00           N
ATOM    402  CA  GLN A 773      58.013  26.399 233.315  0.00  0.00           C
ATOM    403  C   GLN A 773      57.723  27.773 232.685  0.00  0.00           C
ATOM    404  CB  GLN A 773      57.361  25.282 232.486  0.00  0.00           C
ATOM    405  O   GLN A 773      56.649  28.344 232.878  0.00  0.00           O
ATOM    406  CG  GLN A 773      58.050  23.931 232.725  0.00  0.00           C
ATOM    407  CD  GLN A 773      57.300  22.749 232.122  0.00  0.00           C
ATOM    408  NE2 GLN A 773      57.908  21.586 232.106  0.00  0.00           N
ATOM    409  OE1 GLN A 773      56.174  22.842 231.661  0.00  0.00           O
ATOM    410  N   ASN A 774      58.686  28.284 231.913  0.00  0.00           N
ATOM    411  CA  ASN A 774      58.684  29.632 231.331  0.00  0.00           C
ATOM    412  C   ASN A 774      59.070  29.676 229.832  0.00  0.00           C
ATOM    413  CB  ASN A 774      59.607  30.523 232.191  0.00  0.00           C
ATOM    414  O   ASN A 774      59.310  30.756 229.290  0.00  0.00           O
ATOM    415  CG  ASN A 774      61.079  30.136 232.115  0.00  0.00           C
ATOM    416  ND2 ASN A 774      61.969  31.025 232.487  0.00  0.00           N
ATOM    417  OD1 ASN A 774      61.448  29.032 231.744  0.00  0.00           O
ATOM    418  N   PHE A 775      59.148  28.526 229.151  0.00  0.00           N
ATOM    419  CA  PHE A 775      59.439  28.456 227.713  0.00  0.00           C
ATOM    420  C   PHE A 775      58.189  28.718 226.854  0.00  0.00           C
ATOM    421  CB  PHE A 775      60.120  27.120 227.362  0.00  0.00           C
ATOM    422  O   PHE A 775      57.051  28.554 227.300  0.00  0.00           O
ATOM    423  CG  PHE A 775      59.291  25.879 227.638  0.00  0.00           C
ATOM    424  CD1 PHE A 775      59.554  25.099 228.780  0.00  0.00           C
ATOM    425  CD2 PHE A 775      58.253  25.501 226.762  0.00  0.00           C
ATOM    426  CE1 PHE A 775      58.762  23.974 229.062  0.00  0.00           C
ATOM    427  CE2 PHE A 775      57.449  24.385 227.055  0.00  0.00           C
ATOM    428  CZ  PHE A 775      57.693  23.633 228.217  0.00  0.00           C
ATOM    429  N   VAL A 776      58.397  29.080 225.583  0.00  0.00           N
ATOM    430  CA  VAL A 776      57.324  29.438 224.639  0.00  0.00           C
ATOM    431  C   VAL A 776      56.283  28.319 224.501  0.00  0.00           C
ATOM    432  CB  VAL A 776      57.898  29.776 223.250  0.00  0.00           C
ATOM    433  O   VAL A 776      56.592  27.221 224.039  0.00  0.00           O
ATOM    434  CG1 VAL A 776      56.795  30.289 222.321  0.00  0.00           C
ATOM    435  CG2 VAL A 776      59.001  30.841 223.318  0.00  0.00           C
ATOM    436  N   GLY A 777      55.031  28.618 224.861  0.00  0.00           N
ATOM    437  CA  GLY A 777      53.917  27.659 224.852  0.00  0.00           C
ATOM    438  C   GLY A 777      53.642  26.952 226.187  0.00  0.00           C
ATOM    439  O   GLY A 777      52.741  26.113 226.223  0.00  0.00           O
ATOM    440  N   SER A 778      54.385  27.293 227.249  0.00  0.00           N
ATOM    441  CA  SER A 778      54.047  26.990 228.650  0.00  0.00           C
ATOM    442  C   SER A 778      53.292  28.176 229.291  0.00  0.00           C
ATOM    443  CB  SER A 778      55.284  26.495 229.424  0.00  0.00           C
ATOM    444  O   SER A 778      52.299  28.630 228.724  0.00  0.00           O
ATOM    445  OG  SER A 778      56.249  27.510 229.621  0.00  0.00           O
ATOM    446  N   ASN A 779      53.731  28.694 230.443  0.00  0.00           N
ATOM    447  CA  ASN A 779      53.101  29.837 231.114  0.00  0.00           C
ATOM    448  C   ASN A 779      53.540  31.175 230.491  0.00  0.00           C
ATOM    449  CB  ASN A 779      53.446  29.815 232.613  0.00  0.00           C
ATOM    450  O   ASN A 779      54.716  31.355 230.173  0.00  0.00           O
ATOM    451  CG  ASN A 779      53.052  28.523 233.295  0.00  0.00           C
ATOM    452  ND2 ASN A 779      54.017  27.709 233.644  0.00  0.00           N
ATOM    453  OD1 ASN A 779      51.887  28.239 233.516  0.00  0.00           O
ATOM    454  N   ASN A 780      52.631  32.154 230.422  0.00  0.00           N
ATOM    455  CA  ASN A 780      53.026  33.555 230.221  0.00  0.00           C
ATOM    456  C   ASN A 780      53.531  34.175 231.531  0.00  0.00           C
ATOM    457  CB  ASN A 780      51.861  34.372 229.634  0.00  0.00           C
ATOM    458  O   ASN A 780      54.426  35.017 231.511  0.00  0.00           O
ATOM    459  CG  ASN A 780      51.598  34.082 228.168  0.00  0.00           C
ATOM    460  ND2 ASN A 780      50.730  34.831 227.536  0.00  0.00           N
ATOM    461  OD1 ASN A 780      52.186  33.195 227.563  0.00  0.00           O
ATOM    462  N   LEU A 781      52.989  33.726 232.667  0.00  0.00           N
ATOM    463  CA  LEU A 781      53.395  34.137 234.003  0.00  0.00           C
ATOM    464  C   LEU A 781      53.480  32.907 234.916  0.00  0.00           C
ATOM    465  CB  LEU A 781      52.419  35.225 234.479  0.00  0.00           C
ATOM    466  O   LEU A 781      52.482  32.417 235.451  0.00  0.00           O
ATOM    467  CG  LEU A 781      52.954  36.063 235.651  0.00  0.00           C
ATOM    468  CD1 LEU A 781      52.074  37.300 235.795  0.00  0.00           C
ATOM    469  CD2 LEU A 781      52.970  35.310 236.984  0.00  0.00           C
ATOM    470  N   ASN A 782      54.696  32.398 235.091  0.00  0.00           N
ATOM    471  CA  ASN A 782      55.009  31.305 236.003  0.00  0.00           C
ATOM    472  C   ASN A 782      54.900  31.767 237.470  0.00  0.00           C
ATOM    473  CB  ASN A 782      56.386  30.724 235.628  0.00  0.00           C
ATOM    474  O   ASN A 782      55.550  32.724 237.900  0.00  0.00           O
ATOM    475  CG  ASN A 782      57.498  31.760 235.577  0.00  0.00           C
ATOM    476  ND2 ASN A 782      58.438  31.717 236.486  0.00  0.00           N
ATOM    477  OD1 ASN A 782      57.528  32.630 234.718  0.00  0.00           O
ATOM    478  N   LEU A 783      54.061  31.081 238.251  0.00  0.00           N
ATOM    479  CA  LEU A 783      53.815  31.408 239.665  0.00  0.00           C
ATOM    480  C   LEU A 783      54.942  30.910 240.583  0.00  0.00           C
ATOM    481  CB  LEU A 783      52.451  30.835 240.089  0.00  0.00           C
ATOM    482  O   LEU A 783      55.132  31.430 241.684  0.00  0.00           O
ATOM    483  CG  LEU A 783      51.243  31.436 239.342  0.00  0.00           C
ATOM    484  CD1 LEU A 783      49.963  30.743 239.800  0.00  0.00           C
ATOM    485  CD2 LEU A 783      51.082  32.932 239.619  0.00  0.00           C
ATOM    486  N   LEU A 784      55.714  29.935 240.106  0.00  0.00           N
ATOM    487  CA  LEU A 784      56.929  29.424 240.729  0.00  0.00           C
ATOM    488  C   LEU A 784      58.144  29.722 239.836  0.00  0.00           C
ATOM    489  CB  LEU A 784      56.753  27.919 240.980  0.00  0.00           C
ATOM    490  O   LEU A 784      58.004  29.909 238.629  0.00  0.00           O
ATOM    491  CG  LEU A 784      55.594  27.522 241.911  0.00  0.00           C
ATOM    492  CD1 LEU A 784      55.608  26.008 242.098  0.00  0.00           C
ATOM    493  CD2 LEU A 784      55.691  28.166 243.295  0.00  0.00           C
ATOM    494  N   GLN A 785      59.344  29.780 240.410  0.00  0.00           N
ATOM    495  CA  GLN A 785      60.583  30.022 239.656  0.00  0.00           C
ATOM    496  C   GLN A 785      61.281  28.706 239.258  0.00  0.00           C
ATOM    497  CB  GLN A 785      61.524  30.942 240.445  0.00  0.00           C
ATOM    498  O   GLN A 785      61.466  27.845 240.127  0.00  0.00           O
ATOM    499  CG  GLN A 785      60.910  32.346 240.587  0.00  0.00           C
ATOM    500  CD  GLN A 785      61.848  33.379 241.201  0.00  0.00           C
ATOM    501  NE2 GLN A 785      61.508  34.648 241.110  0.00  0.00           N
ATOM    502  OE1 GLN A 785      62.888  33.091 241.765  0.00  0.00           O
ATOM    503  N   PRO A 786      61.703  28.534 237.990  0.00  0.00           N
ATOM    504  CA  PRO A 786      62.393  27.332 237.524  0.00  0.00           C
ATOM    505  C   PRO A 786      63.896  27.395 237.852  0.00  0.00           C
ATOM    506  CB  PRO A 786      62.102  27.277 236.019  0.00  0.00           C
ATOM    507  O   PRO A 786      64.702  27.863 237.050  0.00  0.00           O
ATOM    508  CG  PRO A 786      62.003  28.748 235.616  0.00  0.00           C
ATOM    509  CD  PRO A 786      61.439  29.426 236.864  0.00  0.00           C
ATOM    510  N   ILE A 787      64.299  26.937 239.042  0.00  0.00           N
ATOM    511  CA  ILE A 787      65.708  26.960 239.475  0.00  0.00           C
ATOM    512  C   ILE A 787      66.369  25.615 239.134  0.00  0.00           C
ATOM    513  CB  ILE A 787      65.873  27.422 240.943  0.00  0.00           C
ATOM    514  O   ILE A 787      66.419  24.671 239.930  0.00  0.00           O
ATOM    515  CG1 ILE A 787      65.127  28.756 241.197  0.00  0.00           C
ATOM    516  CG2 ILE A 787      67.375  27.571 241.252  0.00  0.00           C
ATOM    517  CD1 ILE A 787      65.147  29.229 242.654  0.00  0.00           C
ATOM    518  N   GLY A 788      66.844  25.519 237.893  0.00  0.00           N
ATOM    519  CA  GLY A 788      67.443  24.319 237.305  0.00  0.00           C
ATOM    520  C   GLY A 788      66.771  23.937 235.985  0.00  0.00           C
ATOM    521  O   GLY A 788      66.063  24.740 235.385  0.00  0.00           O
ATOM    522  N   GLN A 789      66.980  22.702 235.524  0.00  0.00           N
ATOM    523  CA  GLN A 789      66.397  22.224 234.266  0.00  0.00           C
ATOM    524  C   GLN A 789      64.930  21.794 234.451  0.00  0.00           C
ATOM    525  CB  GLN A 789      67.302  21.125 233.669  0.00  0.00           C
ATOM    526  O   GLN A 789      64.653  20.629 234.727  0.00  0.00           O
ATOM    527  CG  GLN A 789      66.813  20.563 232.320  0.00  0.00           C
ATOM    528  CD  GLN A 789      66.537  21.666 231.307  0.00  0.00           C
ATOM    529  NE2 GLN A 789      67.450  21.972 230.413  0.00  0.00           N
ATOM    530  OE1 GLN A 789      65.510  22.320 231.361  0.00  0.00           O
ATOM    531  N   PHE A 790      63.992  22.732 234.297  0.00  0.00           N
ATOM    532  CA  PHE A 790      62.537  22.486 234.356  0.00  0.00           C
ATOM    533  C   PHE A 790      61.930  21.970 233.040  0.00  0.00           C
ATOM    534  CB  PHE A 790      61.824  23.735 234.893  0.00  0.00           C
ATOM    535  O   PHE A 790      60.712  21.815 232.933  0.00  0.00           O
ATOM    536  CG  PHE A 790      61.810  23.754 236.404  0.00  0.00           C
ATOM    537  CD1 PHE A 790      60.631  23.439 237.101  0.00  0.00           C
ATOM    538  CD2 PHE A 790      62.997  24.004 237.112  0.00  0.00           C
ATOM    539  CE1 PHE A 790      60.636  23.372 238.505  0.00  0.00           C
ATOM    540  CE2 PHE A 790      63.008  23.914 238.509  0.00  0.00           C
ATOM    541  CZ  PHE A 790      61.830  23.597 239.207  0.00  0.00           C
ATOM    542  N   GLY A 791      62.783  21.659 232.066  0.00  0.00           N
ATOM    543  CA  GLY A 791      62.407  21.241 230.727  0.00  0.00           C
ATOM    544  C   GLY A 791      62.363  22.432 229.774  0.00  0.00           C
ATOM    545  O   GLY A 791      62.238  23.587 230.185  0.00  0.00           O
ATOM    546  N   THR A 792      62.517  22.147 228.487  0.00  0.00           N
ATOM    547  CA  THR A 792      62.856  23.132 227.458  0.00  0.00           C
ATOM    548  C   THR A 792      61.858  23.119 226.304  0.00  0.00           C
ATOM    549  CB  THR A 792      64.284  22.917 226.921  0.00  0.00           C
ATOM    550  O   THR A 792      60.964  22.269 226.210  0.00  0.00           O
ATOM    551  CG2 THR A 792      65.340  22.582 227.971  0.00  0.00           C
ATOM    552  OG1 THR A 792      64.316  21.924 225.925  0.00  0.00           O
ATOM    553  N   ARG A 793      62.047  24.041 225.353  0.00  0.00           N
ATOM    554  CA  ARG A 793      61.264  24.071 224.117  0.00  0.00           C
ATOM    555  C   ARG A 793      61.562  22.888 223.178  0.00  0.00           C
ATOM    556  CB  ARG A 793      61.497  25.431 223.447  0.00  0.00           C
ATOM    557  O   ARG A 793      60.759  22.609 222.286  0.00  0.00           O
ATOM    558  CG  ARG A 793      60.456  25.654 222.355  0.00  0.00           C
ATOM    559  CD  ARG A 793      60.481  27.077 221.821  0.00  0.00           C
ATOM    560  NE  ARG A 793      59.384  27.211 220.857  0.00  0.00           N
ATOM    561  NH1 ARG A 793      59.734  29.391 220.235  0.00  0.00           N
ATOM    562  NH2 ARG A 793      58.151  28.175 219.244  0.00  0.00           N
ATOM    563  CZ  ARG A 793      59.097  28.261 220.126  0.00  0.00           C
ATOM    564  N   LEU A 794      62.674  22.173 223.378  0.00  0.00           N
ATOM    565  CA  LEU A 794      63.084  21.045 222.534  0.00  0.00           C
ATOM    566  C   LEU A 794      62.079  19.886 222.592  0.00  0.00           C
ATOM    567  CB  LEU A 794      64.488  20.555 222.942  0.00  0.00           C
ATOM    568  O   LEU A 794      61.761  19.320 221.546  0.00  0.00           O
ATOM    569  CG  LEU A 794      65.605  21.614 222.894  0.00  0.00           C
ATOM    570  CD1 LEU A 794      66.903  21.035 223.453  0.00  0.00           C
ATOM    571  CD2 LEU A 794      65.870  22.114 221.475  0.00  0.00           C
ATOM    572  N   HIS A 795      61.546  19.599 223.789  0.00  0.00           N
ATOM    573  CA  HIS A 795      60.623  18.487 224.065  0.00  0.00           C
ATOM    574  C   HIS A 795      59.304  18.920 224.732  0.00  0.00           C
ATOM    575  CB  HIS A 795      61.337  17.437 224.929  0.00  0.00           C
ATOM    576  O   HIS A 795      58.538  18.073 225.195  0.00  0.00           O
ATOM    577  CG  HIS A 795      62.631  16.950 224.342  0.00  0.00           C
ATOM    578  CD2 HIS A 795      62.780  15.929 223.443  0.00  0.00           C
ATOM    579  ND1 HIS A 795      63.884  17.458 224.601  0.00  0.00           N
ATOM    580  CE1 HIS A 795      64.768  16.755 223.876  0.00  0.00           C
ATOM    581  NE2 HIS A 795      64.141  15.814 223.154  0.00  0.00           N
ATOM    582  N   GLY A 796      59.039  20.226 224.835  0.00  0.00           N
ATOM    583  CA  GLY A 796      57.836  20.747 225.488  0.00  0.00           C
ATOM    584  C   GLY A 796      57.790  20.467 226.988  0.00  0.00           C
ATOM    585  O   GLY A 796      56.733  20.136 227.517  0.00  0.00           O
ATOM    586  N   GLY A 797      58.936  20.545 227.668  0.00  0.00           N
ATOM    587  CA  GLY A 797      59.035  20.332 229.111  0.00  0.00           C
ATOM    588  C   GLY A 797      59.254  18.882 229.561  0.00  0.00           C
ATOM    589  O   GLY A 797      59.619  18.667 230.716  0.00  0.00           O
ATOM    590  N   LYS A 798      59.088  17.881 228.680  0.00  0.00           N
ATOM    591  CA  LYS A 798      59.332  16.457 229.013  0.00  0.00           C
ATOM    592  C   LYS A 798      60.779  16.155 229.424  0.00  0.00           C
ATOM    593  CB  LYS A 798      58.955  15.554 227.829  0.00  0.00           C
ATOM    594  O   LYS A 798      61.028  15.200 230.149  0.00  0.00           O
ATOM    595  CG  LYS A 798      57.441  15.378 227.638  0.00  0.00           C
ATOM    596  CD  LYS A 798      57.197  14.191 226.695  0.00  0.00           C
ATOM    597  CE  LYS A 798      55.722  13.786 226.615  0.00  0.00           C
ATOM    598  NZ  LYS A 798      55.606  12.383 226.152  0.00  0.00           N
ATOM    599  N   ASP A 799      61.717  16.989 228.995  0.00  0.00           N
ATOM    600  CA  ASP A 799      63.147  16.968 229.317  0.00  0.00           C
ATOM    601  C   ASP A 799      63.497  17.657 230.654  0.00  0.00           C
ATOM    602  CB  ASP A 799      63.937  17.520 228.114  0.00  0.00           C
ATOM    603  O   ASP A 799      64.661  17.965 230.921  0.00  0.00           O
ATOM    604  CG  ASP A 799      63.496  18.901 227.604  0.00  0.00           C
ATOM    605  OD1 ASP A 799      62.436  19.423 228.022  0.00  0.00           O
ATOM    606  OD2 ASP A 799      64.173  19.429 226.694  0.00  0.00           O
ATOM    607  N   SER A 800      62.504  17.888 231.523  0.00  0.00           N
ATOM    608  CA  SER A 800      62.738  18.316 232.905  0.00  0.00           C
ATOM    609  C   SER A 800      63.581  17.298 233.684  0.00  0.00           C
ATOM    610  CB  SER A 800      61.413  18.610 233.622  0.00  0.00           C
ATOM    611  O   SER A 800      63.363  16.086 233.613  0.00  0.00           O
ATOM    612  OG  SER A 800      60.697  17.428 233.915  0.00  0.00           O
ATOM    613  N   ALA A 801      64.555  17.780 234.453  0.00  0.00           N
ATOM    614  CA  ALA A 801      65.379  16.924 235.296  0.00  0.00           C
ATOM    615  C   ALA A 801      64.600  16.449 236.537  0.00  0.00           C
ATOM    616  CB  ALA A 801      66.679  17.658 235.639  0.00  0.00           C
ATOM    617  O   ALA A 801      63.726  17.145 237.049  0.00  0.00           O
ATOM    618  N   SER A 802      64.951  15.265 237.056  0.00  0.00           N
ATOM    619  CA  SER A 802      64.231  14.629 238.173  0.00  0.00           C
ATOM    620  C   SER A 802      63.985  15.598 239.354  0.00  0.00           C
ATOM    621  CB  SER A 802      65.008  13.404 238.678  0.00  0.00           C
ATOM    622  O   SER A 802      64.939  16.250 239.792  0.00  0.00           O
ATOM    623  OG  SER A 802      64.308  12.711 239.704  0.00  0.00           O
ATOM    624  N   PRO A 803      62.774  15.620 239.958  0.00  0.00           N
ATOM    625  CA  PRO A 803      62.391  16.467 241.104  0.00  0.00           C
ATOM    626  C   PRO A 803      63.334  16.484 242.321  0.00  0.00           C
ATOM    627  CB  PRO A 803      61.030  15.914 241.535  0.00  0.00           C
ATOM    628  O   PRO A 803      63.213  17.336 243.203  0.00  0.00           O
ATOM    629  CG  PRO A 803      60.398  15.475 240.222  0.00  0.00           C
ATOM    630  CD  PRO A 803      61.590  14.934 239.445  0.00  0.00           C
ATOM    631  N   ARG A 804      64.273  15.532 242.397  0.00  0.00           N
ATOM    632  CA  ARG A 804      65.315  15.423 243.431  0.00  0.00           C
ATOM    633  C   ARG A 804      66.530  16.337 243.185  0.00  0.00           C
ATOM    634  CB  ARG A 804      65.744  13.949 243.533  0.00  0.00           C
ATOM    635  O   ARG A 804      67.318  16.551 244.113  0.00  0.00           O
ATOM    636  CG  ARG A 804      64.585  13.038 243.983  0.00  0.00           C
ATOM    637  CD  ARG A 804      65.005  11.568 244.113  0.00  0.00           C
ATOM    638  NE  ARG A 804      65.239  10.929 242.801  0.00  0.00           N
ATOM    639  NH1 ARG A 804      65.691   8.809 243.578  0.00  0.00           N
ATOM    640  NH2 ARG A 804      65.652   9.194 241.384  0.00  0.00           N
ATOM    641  CZ  ARG A 804      65.528   9.653 242.597  0.00  0.00           C
ATOM    642  N   TYR A 805      66.689  16.855 241.966  0.00  0.00           N
ATOM    643  CA  TYR A 805      67.813  17.698 241.537  0.00  0.00           C
ATOM    644  C   TYR A 805      67.429  19.162 241.309  0.00  0.00           C
ATOM    645  CB  TYR A 805      68.422  17.119 240.251  0.00  0.00           C
ATOM    646  O   TYR A 805      68.260  20.035 241.543  0.00  0.00           O
ATOM    647  CG  TYR A 805      68.914  15.686 240.356  0.00  0.00           C
ATOM    648  CD1 TYR A 805      69.768  15.303 241.410  0.00  0.00           C
ATOM    649  CD2 TYR A 805      68.541  14.742 239.377  0.00  0.00           C
ATOM    650  CE1 TYR A 805      70.228  13.977 241.499  0.00  0.00           C
ATOM    651  CE2 TYR A 805      69.014  13.417 239.455  0.00  0.00           C
ATOM    652  OH  TYR A 805      70.325  11.762 240.608  0.00  0.00           O
ATOM    653  CZ  TYR A 805      69.858  13.034 240.519  0.00  0.00           C
ATOM    654  N   ILE A 806      66.192  19.426 240.882  0.00  0.00           N
ATOM    655  CA  ILE A 806      65.694  20.773 240.584  0.00  0.00           C
ATOM    656  C   ILE A 806      65.060  21.449 241.801  0.00  0.00           C
ATOM    657  CB  ILE A 806      64.751  20.762 239.366  0.00  0.00           C
ATOM    658  O   ILE A 806      64.456  20.798 242.662  0.00  0.00           O
ATOM    659  CG1 ILE A 806      63.581  19.768 239.524  0.00  0.00           C
ATOM    660  CG2 ILE A 806      65.582  20.454 238.113  0.00  0.00           C
ATOM    661  CD1 ILE A 806      62.504  19.901 238.444  0.00  0.00           C
ATOM    662  N   PHE A 807      65.204  22.771 241.856  0.00  0.00           N
ATOM    663  CA  PHE A 807      64.753  23.621 242.948  0.00  0.00           C
ATOM    664  C   PHE A 807      63.734  24.643 242.457  0.00  0.00           C
ATOM    665  CB  PHE A 807      65.948  24.331 243.591  0.00  0.00           C
ATOM    666  O   PHE A 807      63.681  24.992 241.282  0.00  0.00           O
ATOM    667  CG  PHE A 807      66.903  23.455 244.376  0.00  0.00           C
ATOM    668  CD1 PHE A 807      66.930  23.530 245.782  0.00  0.00           C
ATOM    669  CD2 PHE A 807      67.833  22.640 243.705  0.00  0.00           C
ATOM    670  CE1 PHE A 807      67.900  22.817 246.509  0.00  0.00           C
ATOM    671  CE2 PHE A 807      68.794  21.916 244.430  0.00  0.00           C
ATOM    672  CZ  PHE A 807      68.840  22.021 245.832  0.00  0.00           C
ATOM    673  N   THR A 808      62.912  25.146 243.362  0.00  0.00           N
ATOM    674  CA  THR A 808      61.951  26.196 243.053  0.00  0.00           C
ATOM    675  C   THR A 808      61.687  27.089 244.257  0.00  0.00           C
ATOM    676  CB  THR A 808      60.662  25.572 242.505  0.00  0.00           C
ATOM    677  O   THR A 808      62.039  26.752 245.386  0.00  0.00           O
ATOM    678  CG2 THR A 808      59.801  24.859 243.550  0.00  0.00           C
ATOM    679  OG1 THR A 808      59.901  26.585 241.916  0.00  0.00           O
ATOM    680  N   MET A 809      61.056  28.230 244.016  0.00  0.00           N
ATOM    681  CA  MET A 809      60.501  29.107 245.040  0.00  0.00           C
ATOM    682  C   MET A 809      59.316  29.888 244.471  0.00  0.00           C
ATOM    683  CB  MET A 809      61.582  30.043 245.602  0.00  0.00           C
ATOM    684  O   MET A 809      59.126  29.952 243.255  0.00  0.00           O
ATOM    685  CG  MET A 809      62.191  30.996 244.567  0.00  0.00           C
ATOM    686  SD  MET A 809      63.505  32.045 245.247  0.00  0.00           S
ATOM    687  CE  MET A 809      62.506  33.216 246.202  0.00  0.00           C
ATOM    688  N   LEU A 810      58.525  30.496 245.353  0.00  0.00           N
ATOM    689  CA  LEU A 810      57.420  31.367 244.966  0.00  0.00           C
ATOM    690  C   LEU A 810      57.940  32.584 244.179  0.00  0.00           C
ATOM    691  CB  LEU A 810      56.677  31.768 246.252  0.00  0.00           C
ATOM    692  O   LEU A 810      58.871  33.256 244.627  0.00  0.00           O
ATOM    693  CG  LEU A 810      55.360  32.519 246.012  0.00  0.00           C
ATOM    694  CD1 LEU A 810      54.301  31.612 245.378  0.00  0.00           C
ATOM    695  CD2 LEU A 810      54.827  33.040 247.348  0.00  0.00           C
ATOM    696  N   SER A 811      57.332  32.881 243.027  0.00  0.00           N
ATOM    697  CA  SER A 811      57.641  34.084 242.242  0.00  0.00           C
ATOM    698  C   SER A 811      57.275  35.354 243.023  0.00  0.00           C
ATOM    699  CB  SER A 811      56.894  34.019 240.906  0.00  0.00           C
ATOM    700  O   SER A 811      56.262  35.367 243.725  0.00  0.00           O
ATOM    701  OG  SER A 811      57.277  35.089 240.069  0.00  0.00           O
ATOM    702  N   SER A 812      58.052  36.439 242.900  0.00  0.00           N
ATOM    703  CA  SER A 812      57.741  37.717 243.572  0.00  0.00           C
ATOM    704  C   SER A 812      56.367  38.254 243.155  0.00  0.00           C
ATOM    705  CB  SER A 812      58.828  38.765 243.297  0.00  0.00           C
ATOM    706  O   SER A 812      55.577  38.678 243.999  0.00  0.00           O
ATOM    707  OG  SER A 812      59.066  38.919 241.915  0.00  0.00           O
TER     708      SER A 812
ATOM    709  O5' CYT     1      47.724 -11.401 245.170  0.00  0.00           O
ATOM    710  N1  CYT     1      44.528 -11.804 242.542  0.00  0.00           N
ATOM    711  C6  CYT     1      45.783 -11.818 241.999  0.00  0.00           C
ATOM    712  C2  CYT     1      43.446 -12.307 241.823  0.00  0.00           C
ATOM    713  O2  CYT     1      42.325 -12.289 242.349  0.00  0.00           O
ATOM    714  N3  CYT     1      43.649 -12.801 240.574  0.00  0.00           N
ATOM    715  C4  CYT     1      44.880 -12.807 240.056  0.00  0.00           C
ATOM    716  N4  CYT     1      45.042 -13.295 238.826  0.00  0.00           N
ATOM    717  C5  CYT     1      46.003 -12.308 240.775  0.00  0.00           C
ATOM    718  C2' CYT     1      44.663 -12.253 244.993  0.00  0.00           C
ATOM    719  C5' CYT     1      47.181 -10.097 245.416  0.00  0.00           C
ATOM    720  C4' CYT     1      45.669 -10.126 245.430  0.00  0.00           C
ATOM    721  O4' CYT     1      45.188 -10.175 244.065  0.00  0.00           O
ATOM    722  C1' CYT     1      44.308 -11.270 243.895  0.00  0.00           C
ATOM    723  C3' CYT     1      45.072 -11.342 246.137  0.00  0.00           C
ATOM    724  O3' CYT     1      43.973 -10.984 246.993  0.00  0.00           O
ATOM    725  P   GUA     2      44.293 -10.306 248.419  0.00  0.00           P
ATOM    726  O1P GUA     2      45.722 -10.576 248.727  0.00  0.00           O
ATOM    727  O2P GUA     2      43.246 -10.761 249.368  0.00  0.00           O
ATOM    728  O5' GUA     2      44.132  -8.729 248.218  0.00  0.00           O
ATOM    729  N9  GUA     2      45.741  -5.754 246.717  0.00  0.00           N
ATOM    730  C4  GUA     2      45.429  -6.442 245.572  0.00  0.00           C
ATOM    731  N3  GUA     2      44.188  -6.739 245.148  0.00  0.00           N
ATOM    732  C2  GUA     2      44.199  -7.398 244.012  0.00  0.00           C
ATOM    733  N2  GUA     2      43.047  -7.781 243.476  0.00  0.00           N
ATOM    734  N1  GUA     2      45.337  -7.734 243.327  0.00  0.00           N
ATOM    735  C6  GUA     2      46.632  -7.436 243.741  0.00  0.00           C
ATOM    736  O6  GUA     2      47.595  -7.783 243.048  0.00  0.00           O
ATOM    737  C5  GUA     2      46.636  -6.731 244.977  0.00  0.00           C
ATOM    738  N7  GUA     2      47.691  -6.251 245.743  0.00  0.00           N
ATOM    739  C8  GUA     2      47.111  -5.684 246.765  0.00  0.00           C
ATOM    740  C2' GUA     2      43.484  -4.761 247.022  0.00  0.00           C
ATOM    741  C5' GUA     2      42.962  -8.062 248.718  0.00  0.00           C
ATOM    742  C4' GUA     2      43.053  -6.566 248.505  0.00  0.00           C
ATOM    743  O4' GUA     2      44.451  -6.199 248.625  0.00  0.00           O
ATOM    744  C1' GUA     2      44.786  -5.196 247.670  0.00  0.00           C
ATOM    745  C3' GUA     2      42.633  -6.013 247.143  0.00  0.00           C
ATOM    746  O3' GUA     2      41.257  -5.620 247.216  0.00  0.00           O
ATOM    747  P   CYT     3      40.122  -6.398 246.379  0.00  0.00           P
ATOM    748  O1P CYT     3      40.494  -7.835 246.364  0.00  0.00           O
ATOM    749  O2P CYT     3      38.801  -5.990 246.925  0.00  0.00           O
ATOM    750  O5' CYT     3      40.227  -5.860 244.880  0.00  0.00           O
ATOM    751  N1  CYT     3      42.485  -5.332 241.505  0.00  0.00           N
ATOM    752  C6  CYT     3      43.039  -4.710 242.588  0.00  0.00           C
ATOM    753  C2  CYT     3      43.296  -5.860 240.504  0.00  0.00           C
ATOM    754  O2  CYT     3      42.763  -6.405 239.535  0.00  0.00           O
ATOM    755  N3  CYT     3      44.640  -5.763 240.618  0.00  0.00           N
ATOM    756  C4  CYT     3      45.173  -5.161 241.683  0.00  0.00           C
ATOM    757  N4  CYT     3      46.502  -5.092 241.760  0.00  0.00           N
ATOM    758  C5  CYT     3      44.367  -4.604 242.719  0.00  0.00           C
ATOM    759  C2' CYT     3      40.514  -6.854 241.691  0.00  0.00           C
ATOM    760  C5' CYT     3      39.107  -5.181 244.294  0.00  0.00           C
ATOM    761  C4' CYT     3      39.176  -5.191 242.784  0.00  0.00           C
ATOM    762  O4' CYT     3      40.415  -4.605 242.313  0.00  0.00           O
ATOM    763  C1' CYT     3      41.026  -5.469 241.372  0.00  0.00           C
ATOM    764  C3' CYT     3      39.095  -6.578 242.146  0.00  0.00           C
ATOM    765  O3' CYT     3      38.120  -6.594 241.088  0.00  0.00           O
ATOM    766  P   GUA     4      36.565  -6.658 241.491  0.00  0.00           P
ATOM    767  O1P GUA     4      36.475  -7.258 242.847  0.00  0.00           O
ATOM    768  O2P GUA     4      35.836  -7.296 240.363  0.00  0.00           O
ATOM    769  O5' GUA     4      36.089  -5.139 241.597  0.00  0.00           O
ATOM    770  N9  GUA     4      37.530  -1.446 242.451  0.00  0.00           N
ATOM    771  C4  GUA     4      38.675  -1.830 241.793  0.00  0.00           C
ATOM    772  N3  GUA     4      38.752  -2.258 240.517  0.00  0.00           N
ATOM    773  C2  GUA     4      39.993  -2.525 240.158  0.00  0.00           C
ATOM    774  N2  GUA     4      40.237  -2.974 238.929  0.00  0.00           N
ATOM    775  N1  GUA     4      41.082  -2.375 240.979  0.00  0.00           N
ATOM    776  C6  GUA     4      41.030  -1.931 242.296  0.00  0.00           C
ATOM    777  O6  GUA     4      42.073  -1.821 242.950  0.00  0.00           O
ATOM    778  C5  GUA     4      39.696  -1.650 242.702  0.00  0.00           C
ATOM    779  N7  GUA     4      39.200  -1.201 243.919  0.00  0.00           N
ATOM    780  C8  GUA     4      37.912  -1.109 243.726  0.00  0.00           C
ATOM    781  C2' GUA     4      36.218  -0.996 240.402  0.00  0.00           C
ATOM    782  C5' GUA     4      35.155  -4.598 240.653  0.00  0.00           C
ATOM    783  C4' GUA     4      35.159  -3.084 240.658  0.00  0.00           C
ATOM    784  O4' GUA     4      35.528  -2.622 241.983  0.00  0.00           O
ATOM    785  C1' GUA     4      36.189  -1.358 241.878  0.00  0.00           C
ATOM    786  C3' GUA     4      36.151  -2.363 239.750  0.00  0.00           C
ATOM    787  O3' GUA     4      35.562  -2.238 238.450  0.00  0.00           O
ATOM    788  P   CYT     5      36.180  -3.006 237.179  0.00  0.00           P
ATOM    789  O1P CYT     5      36.723  -4.302 237.662  0.00  0.00           O
ATOM    790  O2P CYT     5      35.145  -3.000 236.113  0.00  0.00           O
ATOM    791  O5' CYT     5      37.418  -2.129 236.683  0.00  0.00           O
ATOM    792  N1  CYT     5      41.149  -0.153 237.292  0.00  0.00           N
ATOM    793  C6  CYT     5      40.206   0.297 238.174  0.00  0.00           C
ATOM    794  C2  CYT     5      42.503  -0.135 237.637  0.00  0.00           C
ATOM    795  O2  CYT     5      43.332  -0.559 236.825  0.00  0.00           O
ATOM    796  N3  CYT     5      42.874   0.342 238.848  0.00  0.00           N
ATOM    797  C4  CYT     5      41.946   0.783 239.699  0.00  0.00           C
ATOM    798  N4  CYT     5      42.356   1.248 240.879  0.00  0.00           N
ATOM    799  C5  CYT     5      40.555   0.768 239.379  0.00  0.00           C
ATOM    800  C2' CYT     5      40.747  -2.167 235.844  0.00  0.00           C
ATOM    801  C5' CYT     5      37.388  -1.577 235.360  0.00  0.00           C
ATOM    802  C4' CYT     5      38.770  -1.223 234.861  0.00  0.00           C
ATOM    803  O4' CYT     5      39.433  -0.242 235.699  0.00  0.00           O
ATOM    804  C1' CYT     5      40.762  -0.661 235.965  0.00  0.00           C
ATOM    805  C3' CYT     5      39.742  -2.395 234.733  0.00  0.00           C
ATOM    806  O3' CYT     5      40.290  -2.441 233.405  0.00  0.00           O
ATOM    807  P   GUA     6      39.384  -3.079 232.241  0.00  0.00           P
ATOM    808  O1P GUA     6      38.438  -4.034 232.873  0.00  0.00           O
ATOM    809  O2P GUA     6      40.299  -3.560 231.173  0.00  0.00           O
ATOM    810  O5' GUA     6      38.522  -1.870 231.651  0.00  0.00           O
ATOM    811  N9  GUA     6      36.962   1.685 232.763  0.00  0.00           N
ATOM    812  C4  GUA     6      38.119   1.861 233.487  0.00  0.00           C
ATOM    813  N3  GUA     6      39.376   1.837 232.995  0.00  0.00           N
ATOM    814  C2  GUA     6      40.277   2.069 233.931  0.00  0.00           C
ATOM    815  N2  GUA     6      41.573   2.070 233.610  0.00  0.00           N
ATOM    816  N1  GUA     6      39.977   2.315 235.246  0.00  0.00           N
ATOM    817  C6  GUA     6      38.690   2.349 235.776  0.00  0.00           C
ATOM    818  O6  GUA     6      38.526   2.589 236.977  0.00  0.00           O
ATOM    819  C5  GUA     6      37.708   2.093 234.781  0.00  0.00           C
ATOM    820  N7  GUA     6      36.323   2.026 234.879  0.00  0.00           N
ATOM    821  C8  GUA     6      35.929   1.770 233.662  0.00  0.00           C
ATOM    822  C2' GUA     6      37.943   2.261 230.564  0.00  0.00           C
ATOM    823  C5' GUA     6      38.719  -1.416 230.304  0.00  0.00           C
ATOM    824  C4' GUA     6      38.124  -0.042 230.079  0.00  0.00           C
ATOM    825  O4' GUA     6      36.999   0.128 230.980  0.00  0.00           O
ATOM    826  C1' GUA     6      36.860   1.511 231.318  0.00  0.00           C
ATOM    827  C3' GUA     6      38.990   1.182 230.364  0.00  0.00           C
ATOM    828  O3' GUA     6      39.734   1.483 229.177  0.00  0.00           O
ATOM    829  P   CYT     7      41.317   1.212 229.095  0.00  0.00           P
ATOM    830  O1P CYT     7      41.610   0.031 229.947  0.00  0.00           O
ATOM    831  O2P CYT     7      41.686   1.183 227.656  0.00  0.00           O
ATOM    832  O5' CYT     7      42.030   2.468 229.776  0.00  0.00           O
ATOM    833  N1  CYT     7      42.639   5.655 232.771  0.00  0.00           N
ATOM    834  C6  CYT     7      41.346   5.696 232.329  0.00  0.00           C
ATOM    835  C2  CYT     7      42.964   6.121 234.050  0.00  0.00           C
ATOM    836  O2  CYT     7      44.139   6.054 234.432  0.00  0.00           O
ATOM    837  N3  CYT     7      41.988   6.628 234.838  0.00  0.00           N
ATOM    838  C4  CYT     7      40.731   6.673 234.392  0.00  0.00           C
ATOM    839  N4  CYT     7      39.805   7.192 235.197  0.00  0.00           N
ATOM    840  C5  CYT     7      40.369   6.191 233.099  0.00  0.00           C
ATOM    841  C2' CYT     7      44.131   3.710 232.195  0.00  0.00           C
ATOM    842  C5' CYT     7      42.914   3.268 228.983  0.00  0.00           C
ATOM    843  C4' CYT     7      43.882   4.061 229.833  0.00  0.00           C
ATOM    844  O4' CYT     7      43.247   5.135 230.571  0.00  0.00           O
ATOM    845  C1' CYT     7      43.715   5.133 231.911  0.00  0.00           C
ATOM    846  C3' CYT     7      44.683   3.258 230.855  0.00  0.00           C
ATOM    847  O3' CYT     7      46.083   3.483 230.640  0.00  0.00           O
ATOM    848  P   GUA     8      46.797   2.667 229.454  0.00  0.00           P
ATOM    849  O1P GUA     8      46.069   1.381 229.288  0.00  0.00           O
ATOM    850  O2P GUA     8      48.257   2.647 229.735  0.00  0.00           O
ATOM    851  O5' GUA     8      46.552   3.534 228.135  0.00  0.00           O
ATOM    852  N9  GUA     8      43.926   6.236 226.560  0.00  0.00           N
ATOM    853  C4  GUA     8      43.825   6.757 227.831  0.00  0.00           C
ATOM    854  N3  GUA     8      44.847   7.206 228.588  0.00  0.00           N
ATOM    855  C2  GUA     8      44.432   7.678 229.750  0.00  0.00           C
ATOM    856  N2  GUA     8      45.322   8.152 230.624  0.00  0.00           N
ATOM    857  N1  GUA     8      43.117   7.716 230.141  0.00  0.00           N
ATOM    858  C6  GUA     8      42.046   7.264 229.376  0.00  0.00           C
ATOM    859  O6  GUA     8      40.894   7.354 229.817  0.00  0.00           O
ATOM    860  C5  GUA     8      42.478   6.744 228.124  0.00  0.00           C
ATOM    861  N7  GUA     8      41.751   6.190 227.079  0.00  0.00           N
ATOM    862  C8  GUA     8      42.651   5.892 226.183  0.00  0.00           C
ATOM    863  C2' GUA     8      46.105   7.279 226.025  0.00  0.00           C
ATOM    864  C5' GUA     8      47.646   4.148 227.441  0.00  0.00           C
ATOM    865  C4' GUA     8      47.179   5.236 226.497  0.00  0.00           C
ATOM    866  O4' GUA     8      45.834   4.925 226.048  0.00  0.00           O
ATOM    867  C1' GUA     8      45.139   6.141 225.753  0.00  0.00           C
ATOM    868  C3' GUA     8      47.043   6.657 227.039  0.00  0.00           C
ATOM    869  O3' GUA     8      48.320   7.294 226.939  0.00  0.00           O
ATOM    870  P   CYT     9      49.173   7.660 228.251  0.00  0.00           P
ATOM    871  O1P CYT     9      48.897   6.612 229.265  0.00  0.00           O
ATOM    872  O2P CYT     9      50.571   7.901 227.813  0.00  0.00           O
ATOM    873  O5' CYT     9      48.573   9.030 228.811  0.00  0.00           O
ATOM    874  N1  CYT     9      45.428  11.836 230.073  0.00  0.00           N
ATOM    875  C6  CYT     9      45.161  11.376 228.813  0.00  0.00           C
ATOM    876  C2  CYT     9      44.386  12.266 230.903  0.00  0.00           C
ATOM    877  O2  CYT     9      44.653  12.659 232.046  0.00  0.00           O
ATOM    878  N3  CYT     9      43.116  12.237 230.439  0.00  0.00           N
ATOM    879  C4  CYT     9      42.869  11.796 229.204  0.00  0.00           C
ATOM    880  N4  CYT     9      41.605  11.797 228.786  0.00  0.00           N
ATOM    881  C5  CYT     9      43.908  11.339 228.342  0.00  0.00           C
ATOM    882  C2' CYT     9      47.216  10.758 231.477  0.00  0.00           C
ATOM    883  C5' CYT     9      49.428  10.178 228.869  0.00  0.00           C
ATOM    884  C4' CYT     9      48.933  11.208 229.860  0.00  0.00           C
ATOM    885  O4' CYT     9      47.690  11.839 229.464  0.00  0.00           O
ATOM    886  C1' CYT     9      46.811  11.898 230.577  0.00  0.00           C
ATOM    887  C3' CYT     9      48.721  10.711 231.288  0.00  0.00           C
ATOM    888  O3' CYT     9      49.503  11.510 232.186  0.00  0.00           O
ATOM    889  P   GUA    10      51.069  11.174 232.313  0.00  0.00           P
ATOM    890  O1P GUA    10      51.242   9.724 232.043  0.00  0.00           O
ATOM    891  O2P GUA    10      51.548  11.738 233.603  0.00  0.00           O
ATOM    892  O5' GUA    10      51.772  11.976 231.125  0.00  0.00           O
ATOM    893  N9  GUA    10      50.960  13.483 227.419  0.00  0.00           N
ATOM    894  C4  GUA    10      49.712  13.796 227.908  0.00  0.00           C
ATOM    895  N3  GUA    10      49.453  14.551 228.996  0.00  0.00           N
ATOM    896  C2  GUA    10      48.156  14.701 229.197  0.00  0.00           C
ATOM    897  N2  GUA    10      47.730  15.412 230.242  0.00  0.00           N
ATOM    898  N1  GUA    10      47.185  14.163 228.390  0.00  0.00           N
ATOM    899  C6  GUA    10      47.428  13.385 227.263  0.00  0.00           C
ATOM    900  O6  GUA    10      46.479  12.955 226.596  0.00  0.00           O
ATOM    901  C5  GUA    10      48.820  13.207 227.039  0.00  0.00           C
ATOM    902  N7  GUA    10      49.490  12.504 226.046  0.00  0.00           N
ATOM    903  C8  GUA    10      50.753  12.685 226.321  0.00  0.00           C
ATOM    904  C2' GUA    10      52.148  15.375 228.484  0.00  0.00           C
ATOM    905  C5' GUA    10      52.690  13.043 231.394  0.00  0.00           C
ATOM    906  C4' GUA    10      52.907  13.923 230.179  0.00  0.00           C
ATOM    907  O4' GUA    10      52.708  13.126 228.982  0.00  0.00           O
ATOM    908  C1' GUA    10      52.242  13.968 227.924  0.00  0.00           C
ATOM    909  C3' GUA    10      51.972  15.110 229.967  0.00  0.00           C
ATOM    910  O3' GUA    10      52.497  16.227 230.691  0.00  0.00           O
ATOM    911  P   CYT    11      51.781  16.765 232.027  0.00  0.00           P
ATOM    912  O1P CYT    11      51.185  15.591 232.715  0.00  0.00           O
ATOM    913  O2P CYT    11      52.771  17.606 232.748  0.00  0.00           O
ATOM    914  O5' CYT    11      50.575  17.696 231.552  0.00  0.00           O
ATOM    915  N1  CYT    11      47.104  19.003 229.091  0.00  0.00           N
ATOM    916  C6  CYT    11      48.137  18.648 228.270  0.00  0.00           C
ATOM    917  C2  CYT    11      45.783  18.935 228.634  0.00  0.00           C
ATOM    918  O2  CYT    11      44.864  19.246 229.403  0.00  0.00           O
ATOM    919  N3  CYT    11      45.541  18.529 227.366  0.00  0.00           N
ATOM    920  C4  CYT    11      46.558  18.194 226.570  0.00  0.00           C
ATOM    921  N4  CYT    11      46.275  17.810 225.327  0.00  0.00           N
ATOM    922  C5  CYT    11      47.912  18.240 227.015  0.00  0.00           C
ATOM    923  C2' CYT    11      47.208  18.422 231.537  0.00  0.00           C
ATOM    924  C5' CYT    11      50.593  19.081 231.915  0.00  0.00           C
ATOM    925  C4' CYT    11      49.214  19.697 231.880  0.00  0.00           C
ATOM    926  O4' CYT    11      48.709  19.903 230.537  0.00  0.00           O
ATOM    927  C1' CYT    11      47.360  19.471 230.465  0.00  0.00           C
ATOM    928  C3' CYT    11      48.122  18.940 232.632  0.00  0.00           C
ATOM    929  O3' CYT    11      47.529  19.815 233.601  0.00  0.00           O
ATOM    930  P   GUA    12      48.315  20.038 234.984  0.00  0.00           P
ATOM    931  O1P GUA    12      49.072  18.794 235.279  0.00  0.00           O
ATOM    932  O2P GUA    12      47.338  20.551 235.981  0.00  0.00           O
ATOM    933  O5' GUA    12      49.375  21.195 234.685  0.00  0.00           O
ATOM    934  N9  GUA    12      51.508  22.839 231.593  0.00  0.00           N
ATOM    935  C4  GUA    12      50.398  22.625 230.807  0.00  0.00           C
ATOM    936  N3  GUA    12      49.153  23.087 231.047  0.00  0.00           N
ATOM    937  C2  GUA    12      48.306  22.742 230.096  0.00  0.00           C
ATOM    938  N2  GUA    12      47.028  23.113 230.189  0.00  0.00           N
ATOM    939  N1  GUA    12      48.647  22.009 228.987  0.00  0.00           N
ATOM    940  C6  GUA    12      49.924  21.526 228.715  0.00  0.00           C
ATOM    941  O6  GUA    12      50.128  20.882 227.680  0.00  0.00           O
ATOM    942  C5  GUA    12      50.847  21.881 229.737  0.00  0.00           C
ATOM    943  N7  GUA    12      52.201  21.600 229.865  0.00  0.00           N
ATOM    944  C8  GUA    12      52.544  22.176 230.985  0.00  0.00           C
ATOM    945  C2' GUA    12      50.625  24.849 232.738  0.00  0.00           C
ATOM    946  C5' GUA    12      49.281  22.470 235.331  0.00  0.00           C
ATOM    947  C4' GUA    12      50.092  23.529 234.613  0.00  0.00           C
ATOM    948  O4' GUA    12      51.216  22.897 233.947  0.00  0.00           O
ATOM    949  C1' GUA    12      51.577  23.667 232.795  0.00  0.00           C
ATOM    950  C3' GUA    12      49.423  24.314 233.489  0.00  0.00           C
ATOM    951  O3' GUA    12      48.711  25.408 234.078  0.00  0.00           O
ATOM    952  P   CYT    13      47.104  25.454 234.072  0.00  0.00           P
ATOM    953  O1P CYT    13      46.620  24.054 234.164  0.00  0.00           O
ATOM    954  O2P CYT    13      46.686  26.439 235.103  0.00  0.00           O
ATOM    955  O5' CYT    13      46.675  26.012 232.638  0.00  0.00           O
ATOM    956  N1  CYT    13      46.678  26.219 228.261  0.00  0.00           N
ATOM    957  C6  CYT    13      47.954  26.287 228.743  0.00  0.00           C
ATOM    958  C2  CYT    13      46.436  25.734 226.969  0.00  0.00           C
ATOM    959  O2  CYT    13      45.269  25.665 226.563  0.00  0.00           O
ATOM    960  N3  CYT    13      47.481  25.352 226.199  0.00  0.00           N
ATOM    961  C4  CYT    13      48.724  25.434 226.678  0.00  0.00           C
ATOM    962  N4  CYT    13      49.723  25.058 225.883  0.00  0.00           N
ATOM    963  C5  CYT    13      48.997  25.908 227.995  0.00  0.00           C
ATOM    964  C2' CYT    13      44.782  25.555 229.778  0.00  0.00           C
ATOM    965  C5' CYT    13      45.946  27.242 232.575  0.00  0.00           C
ATOM    966  C4' CYT    13      45.180  27.386 231.280  0.00  0.00           C
ATOM    967  O4' CYT    13      46.033  27.496 230.113  0.00  0.00           O
ATOM    968  C1' CYT    13      45.536  26.659 229.080  0.00  0.00           C
ATOM    969  C3' CYT    13      44.179  26.276 230.970  0.00  0.00           C
ATOM    970  O3' CYT    13      42.878  26.851 230.776  0.00  0.00           O
ATOM    971  P   GUA    14      42.028  27.235 232.084  0.00  0.00           P
ATOM    972  O1P GUA    14      42.435  26.307 233.173  0.00  0.00           O
ATOM    973  O2P GUA    14      40.598  27.308 231.688  0.00  0.00           O
ATOM    974  O5' GUA    14      42.510  28.702 232.492  0.00  0.00           O
ATOM    975  N9  GUA    14      45.753  31.150 232.200  0.00  0.00           N
ATOM    976  C4  GUA    14      45.942  30.622 230.942  0.00  0.00           C
ATOM    977  N3  GUA    14      45.040  30.617 229.940  0.00  0.00           N
ATOM    978  C2  GUA    14      45.525  30.066 228.841  0.00  0.00           C
ATOM    979  N2  GUA    14      44.754  29.973 227.760  0.00  0.00           N
ATOM    980  N1  GUA    14      46.798  29.567 228.727  0.00  0.00           N
ATOM    981  C6  GUA    14      47.745  29.563 229.744  0.00  0.00           C
ATOM    982  O6  GUA    14      48.871  29.096 229.534  0.00  0.00           O
ATOM    983  C5  GUA    14      47.236  30.145 230.937  0.00  0.00           C
ATOM    984  N7  GUA    14      47.834  30.331 232.176  0.00  0.00           N
ATOM    985  C8  GUA    14      46.915  30.916 232.893  0.00  0.00           C
ATOM    986  C2' GUA    14      43.910  32.683 231.574  0.00  0.00           C
ATOM    987  C5' GUA    14      41.613  29.819 232.431  0.00  0.00           C
ATOM    988  C4' GUA    14      42.353  31.141 232.452  0.00  0.00           C
ATOM    989  O4' GUA    14      43.599  30.964 233.176  0.00  0.00           O
ATOM    990  C1' GUA    14      44.579  31.878 232.673  0.00  0.00           C
ATOM    991  C3' GUA    14      42.803  31.748 231.125  0.00  0.00           C
ATOM    992  O3' GUA    14      41.727  32.542 230.610  0.00  0.00           O
ATOM    993  P   CYT    15      40.840  32.040 229.366  0.00  0.00           P
ATOM    994  O1P CYT    15      40.768  30.559 229.440  0.00  0.00           O
ATOM    995  O2P CYT    15      39.584  32.833 229.372  0.00  0.00           O
ATOM    996  O5' CYT    15      41.663  32.407 228.048  0.00  0.00           O
ATOM    997  N1  CYT    15      45.242  32.996 225.519  0.00  0.00           N
ATOM    998  C6  CYT    15      45.434  33.577 226.742  0.00  0.00           C
ATOM    999  C2  CYT    15      46.338  32.571 224.761  0.00  0.00           C
ATOM   1000  O2  CYT    15      46.136  32.040 223.662  0.00  0.00           O
ATOM   1001  N3  CYT    15      47.589  32.749 225.246  0.00  0.00           N
ATOM   1002  C4  CYT    15      47.763  33.320 226.440  0.00  0.00           C
ATOM   1003  N4  CYT    15      49.010  33.479 226.878  0.00  0.00           N
ATOM   1004  C5  CYT    15      46.665  33.756 227.237  0.00  0.00           C
ATOM   1005  C2' CYT    15      43.290  31.446 225.208  0.00  0.00           C
ATOM   1006  C5' CYT    15      41.075  33.305 227.099  0.00  0.00           C
ATOM   1007  C4' CYT    15      41.690  33.159 225.726  0.00  0.00           C
ATOM   1008  O4' CYT    15      43.023  33.723 225.641  0.00  0.00           O
ATOM   1009  C1' CYT    15      43.885  32.814 224.978  0.00  0.00           C
ATOM   1010  C3' CYT    15      41.800  31.731 225.196  0.00  0.00           C
ATOM   1011  O3' CYT    15      41.152  31.644 223.919  0.00  0.00           O
ATOM   1012  P   GUA    16      39.549  31.518 223.900  0.00  0.00           P
ATOM   1013  O1P GUA    16      39.135  30.849 225.161  0.00  0.00           O
ATOM   1014  O2P GUA    16      39.157  30.924 222.596  0.00  0.00           O
ATOM   1015  O5' GUA    16      39.005  33.019 223.949  0.00  0.00           O
ATOM   1016  N9  GUA    16      40.033  36.725 225.304  0.00  0.00           N
ATOM   1017  C4  GUA    16      41.329  36.424 224.944  0.00  0.00           C
ATOM   1018  N3  GUA    16      41.748  36.071 223.713  0.00  0.00           N
ATOM   1019  C2  GUA    16      43.053  35.876 223.672  0.00  0.00           C
ATOM   1020  N2  GUA    16      43.625  35.512 222.526  0.00  0.00           N
ATOM   1021  N1  GUA    16      43.890  36.021 224.750  0.00  0.00           N
ATOM   1022  C6  GUA    16      43.482  36.389 226.028  0.00  0.00           C
ATOM   1023  O6  GUA    16      44.319  36.504 226.930  0.00  0.00           O
ATOM   1024  C5  GUA    16      42.076  36.595 226.090  0.00  0.00           C
ATOM   1025  N7  GUA    16      41.264  36.958 227.158  0.00  0.00           N
ATOM   1026  C8  GUA    16      40.065  37.010 226.647  0.00  0.00           C
ATOM   1027  C2' GUA    16      39.242  37.225 223.008  0.00  0.00           C
ATOM   1028  C5' GUA    16      38.298  33.583 222.837  0.00  0.00           C
ATOM   1029  C4' GUA    16      38.241  35.095 222.911  0.00  0.00           C
ATOM   1030  O4' GUA    16      38.268  35.498 224.306  0.00  0.00           O
ATOM   1031  C1' GUA    16      38.875  36.790 224.417  0.00  0.00           C
ATOM   1032  C3' GUA    16      39.387  35.894 222.297  0.00  0.00           C
ATOM   1033  O3' GUA    16      39.106  36.073 220.904  0.00  0.00           O
ATOM   1034  P   CYT    17      39.994  35.347 219.777  0.00  0.00           P
ATOM   1035  O1P CYT    17      40.421  34.036 220.328  0.00  0.00           O
ATOM   1036  O2P CYT    17      39.225  35.389 218.507  0.00  0.00           O
ATOM   1037  O5' CYT    17      41.307  36.240 219.603  0.00  0.00           O
ATOM   1038  N1  CYT    17      44.713  38.171 221.160  0.00  0.00           N
ATOM   1039  C6  CYT    17      43.552  38.441 221.830  0.00  0.00           C
ATOM   1040  C2  CYT    17      45.947  38.322 221.799  0.00  0.00           C
ATOM   1041  O2  CYT    17      46.981  38.058 221.172  0.00  0.00           O
ATOM   1042  N3  CYT    17      45.981  38.749 223.083  0.00  0.00           N
ATOM   1043  C4  CYT    17      44.842  39.015 223.725  0.00  0.00           C
ATOM   1044  N4  CYT    17      44.920  39.438 224.986  0.00  0.00           N
ATOM   1045  C5  CYT    17      43.569  38.860 223.101  0.00  0.00           C
ATOM   1046  C2' CYT    17      44.711  36.225 219.568  0.00  0.00           C
ATOM   1047  C5' CYT    17      41.573  36.840 218.328  0.00  0.00           C
ATOM   1048  C4' CYT    17      43.028  37.219 218.174  0.00  0.00           C
ATOM   1049  O4' CYT    17      43.460  38.158 219.188  0.00  0.00           O
ATOM   1050  C1' CYT    17      44.684  37.723 219.757  0.00  0.00           C
ATOM   1051  C3' CYT    17      44.016  36.054 218.230  0.00  0.00           C
ATOM   1052  O3' CYT    17      44.880  36.083 217.081  0.00  0.00           O
ATOM   1053  P   GUA    18      44.305  35.518 215.689  0.00  0.00           P
ATOM   1054  O1P GUA    18      43.224  34.550 216.010  0.00  0.00           O
ATOM   1055  O2P GUA    18      45.466  35.071 214.877  0.00  0.00           O
ATOM   1056  O5' GUA    18      43.632  36.763 214.950  0.00  0.00           O
ATOM   1057  N9  GUA    18      41.731  40.222 215.743  0.00  0.00           N
ATOM   1058  C4  GUA    18      42.614  40.343 216.787  0.00  0.00           C
ATOM   1059  N3  GUA    18      43.956  40.343 216.689  0.00  0.00           N
ATOM   1060  C2  GUA    18      44.538  40.501 217.859  0.00  0.00           C
ATOM   1061  N2  GUA    18      45.864  40.498 217.927  0.00  0.00           N
ATOM   1062  N1  GUA    18      43.861  40.667 219.042  0.00  0.00           N
ATOM   1063  C6  GUA    18      42.476  40.678 219.170  0.00  0.00           C
ATOM   1064  O6  GUA    18      41.962  40.846 220.283  0.00  0.00           O
ATOM   1065  C5  GUA    18      41.833  40.491 217.914  0.00  0.00           C
ATOM   1066  N7  GUA    18      40.484  40.422 217.589  0.00  0.00           N
ATOM   1067  C8  GUA    18      40.474  40.250 216.295  0.00  0.00           C
ATOM   1068  C2' GUA    18      43.324  40.938 213.976  0.00  0.00           C
ATOM   1069  C5' GUA    18      44.189  37.282 213.734  0.00  0.00           C
ATOM   1070  C4' GUA    18      43.670  38.670 213.421  0.00  0.00           C
ATOM   1071  O4' GUA    18      42.325  38.790 213.955  0.00  0.00           O
ATOM   1072  C1' GUA    18      42.073  40.148 214.324  0.00  0.00           C
ATOM   1073  C3' GUA    18      44.400  39.870 214.019  0.00  0.00           C
ATOM   1074  O3' GUA    18      45.454  40.243 213.120  0.00  0.00           O
ATOM   1075  P   CYT    19      46.994  39.918 213.460  0.00  0.00           P
ATOM   1076  O1P CYT    19      47.021  38.652 214.235  0.00  0.00           O
ATOM   1077  O2P CYT    19      47.763  40.015 212.192  0.00  0.00           O
ATOM   1078  O5' CYT    19      47.488  41.079 214.437  0.00  0.00           O
ATOM   1079  N1  CYT    19      46.804  43.392 217.727  0.00  0.00           N
ATOM   1080  C6  CYT    19      45.752  43.151 216.889  0.00  0.00           C
ATOM   1081  C2  CYT    19      46.582  43.817 219.033  0.00  0.00           C
ATOM   1082  O2  CYT    19      47.559  44.042 219.755  0.00  0.00           O
ATOM   1083  N3  CYT    19      45.313  43.969 219.476  0.00  0.00           N
ATOM   1084  C4  CYT    19      44.291  43.719 218.655  0.00  0.00           C
ATOM   1085  N4  CYT    19      43.058  43.872 219.132  0.00  0.00           N
ATOM   1086  C5  CYT    19      44.489  43.300 217.307  0.00  0.00           C
ATOM   1087  C2' CYT    19      48.682  41.773 217.452  0.00  0.00           C
ATOM   1088  C5' CYT    19      48.628  41.868 214.067  0.00  0.00           C
ATOM   1089  C4' CYT    19      49.221  42.577 215.262  0.00  0.00           C
ATOM   1090  O4' CYT    19      48.242  43.448 215.885  0.00  0.00           O
ATOM   1091  C1' CYT    19      48.191  43.191 217.276  0.00  0.00           C
ATOM   1092  C3' CYT    19      49.729  41.647 216.364  0.00  0.00           C
ATOM   1093  O3' CYT    19      51.052  41.998 216.805  0.00  0.00           O
ATOM   1094  P   GUA    20      52.315  41.482 215.951  0.00  0.00           P
ATOM   1095  O1P GUA    20      51.858  40.328 215.133  0.00  0.00           O
ATOM   1096  O2P GUA    20      53.451  41.304 216.891  0.00  0.00           O
ATOM   1097  O5' GUA    20      52.688  42.662 214.943  0.00  0.00           O
ATOM   1098  N9  GUA    20      51.210  45.178 212.253  0.00  0.00           N
ATOM   1099  C4  GUA    20      50.206  45.381 213.170  0.00  0.00           C
ATOM   1100  N3  GUA    20      50.357  45.908 214.401  0.00  0.00           N
ATOM   1101  C2  GUA    20      49.216  45.997 215.049  0.00  0.00           C
ATOM   1102  N2  GUA    20      49.201  46.489 216.285  0.00  0.00           N
ATOM   1103  N1  GUA    20      48.008  45.607 214.533  0.00  0.00           N
ATOM   1104  C6  GUA    20      47.821  45.064 213.262  0.00  0.00           C
ATOM   1105  O6  GUA    20      46.685  44.749 212.889  0.00  0.00           O
ATOM   1106  C5  GUA    20      49.052  44.957 212.552  0.00  0.00           C
ATOM   1107  N7  GUA    20      49.323  44.476 211.276  0.00  0.00           N
ATOM   1108  C8  GUA    20      50.615  44.625 211.146  0.00  0.00           C
ATOM   1109  C2' GUA    20      52.794  46.658 213.432  0.00  0.00           C
ATOM   1110  C5' GUA    20      53.807  43.518 215.217  0.00  0.00           C
ATOM   1111  C4' GUA    20      53.798  44.746 214.332  0.00  0.00           C
ATOM   1112  O4' GUA    20      53.292  44.383 213.023  0.00  0.00           O
ATOM   1113  C1' GUA    20      52.620  45.509 212.446  0.00  0.00           C
ATOM   1114  C3' GUA    20      52.890  45.896 214.740  0.00  0.00           C
ATOM   1115  O3' GUA    20      53.482  46.702 215.764  0.00  0.00           O
ATOM   1116  O5' CYT    21      41.909  48.642 220.772  0.00  0.00           O
ATOM   1117  N1  CYT    21      45.237  47.134 218.756  0.00  0.00           N
ATOM   1118  C6  CYT    21      44.014  46.737 218.292  0.00  0.00           C
ATOM   1119  C2  CYT    21      46.369  47.022 217.944  0.00  0.00           C
ATOM   1120  O2  CYT    21      47.461  47.398 218.390  0.00  0.00           O
ATOM   1121  N3  CYT    21      46.241  46.505 216.695  0.00  0.00           N
ATOM   1122  C4  CYT    21      45.039  46.120 216.256  0.00  0.00           C
ATOM   1123  N4  CYT    21      44.953  45.615 215.027  0.00  0.00           N
ATOM   1124  C5  CYT    21      43.870  46.235 217.061  0.00  0.00           C
ATOM   1125  C2' CYT    21      44.973  49.157 220.204  0.00  0.00           C
ATOM   1126  C5' CYT    21      42.395  47.858 221.868  0.00  0.00           C
ATOM   1127  C4' CYT    21      43.905  47.905 221.938  0.00  0.00           C
ATOM   1128  O4' CYT    21      44.455  47.006 220.946  0.00  0.00           O
ATOM   1129  C1' CYT    21      45.368  47.696 220.113  0.00  0.00           C
ATOM   1130  C3' CYT    21      44.493  49.284 221.639  0.00  0.00           C
ATOM   1131  O3' CYT    21      45.542  49.641 222.557  0.00  0.00           O
ATOM   1132  P   GUA    22      45.140  50.145 224.033  0.00  0.00           P
ATOM   1133  O1P GUA    22      43.709  50.539 223.993  0.00  0.00           O
ATOM   1134  O2P GUA    22      46.159  51.143 224.450  0.00  0.00           O
ATOM   1135  O5' GUA    22      45.271  48.876 224.994  0.00  0.00           O
ATOM   1136  N9  GUA    22      43.678  45.653 225.898  0.00  0.00           N
ATOM   1137  C4  GUA    22      44.063  45.359 224.615  0.00  0.00           C
ATOM   1138  N3  GUA    22      45.331  45.305 224.166  0.00  0.00           N
ATOM   1139  C2  GUA    22      45.392  44.990 222.892  0.00  0.00           C
ATOM   1140  N2  GUA    22      46.576  44.921 222.300  0.00  0.00           N
ATOM   1141  N1  GUA    22      44.296  44.728 222.109  0.00  0.00           N
ATOM   1142  C6  GUA    22      42.977  44.771 222.548  0.00  0.00           C
ATOM   1143  O6  GUA    22      42.057  44.514 221.762  0.00  0.00           O
ATOM   1144  C5  GUA    22      42.895  45.126 223.923  0.00  0.00           C
ATOM   1145  N7  GUA    22      41.792  45.288 224.752  0.00  0.00           N
ATOM   1146  C8  GUA    22      42.306  45.604 225.911  0.00  0.00           C
ATOM   1147  C2' GUA    22      45.898  45.197 226.920  0.00  0.00           C
ATOM   1148  C5' GUA    22      46.399  48.762 225.876  0.00  0.00           C
ATOM   1149  C4' GUA    22      46.289  47.532 226.753  0.00  0.00           C
ATOM   1150  O4' GUA    22      44.878  47.325 227.021  0.00  0.00           O
ATOM   1151  C1' GUA    22      44.572  45.933 227.017  0.00  0.00           C
ATOM   1152  C3' GUA    22      46.766  46.198 226.180  0.00  0.00           C
ATOM   1153  O3' GUA    22      48.131  45.997 226.570  0.00  0.00           O
ATOM   1154  P   CYT    23      49.320  45.998 225.484  0.00  0.00           P
ATOM   1155  O1P CYT    23      48.973  47.011 224.454  0.00  0.00           O
ATOM   1156  O2P CYT    23      50.603  46.120 226.222  0.00  0.00           O
ATOM   1157  O5' CYT    23      49.283  44.567 224.779  0.00  0.00           O
ATOM   1158  N1  CYT    23      47.190  41.798 222.618  0.00  0.00           N
ATOM   1159  C6  CYT    23      46.569  42.094 223.798  0.00  0.00           C
ATOM   1160  C2  CYT    23      46.441  41.467 221.492  0.00  0.00           C
ATOM   1161  O2  CYT    23      47.035  41.198 220.445  0.00  0.00           O
ATOM   1162  N3  CYT    23      45.091  41.450 221.573  0.00  0.00           N
ATOM   1163  C4  CYT    23      44.492  41.747 222.727  0.00  0.00           C
ATOM   1164  N4  CYT    23      43.161  41.723 222.763  0.00  0.00           N
ATOM   1165  C5  CYT    23      45.234  42.082 223.899  0.00  0.00           C
ATOM   1166  C2' CYT    23      49.181  43.059 221.791  0.00  0.00           C
ATOM   1167  C5' CYT    23      50.419  43.696 224.890  0.00  0.00           C
ATOM   1168  C4' CYT    23      50.428  42.652 223.797  0.00  0.00           C
ATOM   1169  O4' CYT    23      49.203  41.877 223.806  0.00  0.00           O
ATOM   1170  C1' CYT    23      48.657  41.832 222.500  0.00  0.00           C
ATOM   1171  C3' CYT    23      50.570  43.205 222.378  0.00  0.00           C
ATOM   1172  O3' CYT    23      51.597  42.501 221.660  0.00  0.00           O
ATOM   1173  P   GUA    24      53.129  42.858 221.987  0.00  0.00           P
ATOM   1174  O1P GUA    24      53.164  44.234 222.547  0.00  0.00           O
ATOM   1175  O2P GUA    24      53.934  42.544 220.777  0.00  0.00           O
ATOM   1176  O5' GUA    24      53.561  41.850 223.146  0.00  0.00           O
ATOM   1177  N9  GUA    24      51.995  39.760 226.250  0.00  0.00           N
ATOM   1178  C4  GUA    24      50.893  39.557 225.451  0.00  0.00           C
ATOM   1179  N3  GUA    24      50.893  38.977 224.233  0.00  0.00           N
ATOM   1180  C2  GUA    24      49.678  38.896 223.724  0.00  0.00           C
ATOM   1181  N2  GUA    24      49.509  38.361 222.517  0.00  0.00           N
ATOM   1182  N1  GUA    24      48.545  39.336 224.359  0.00  0.00           N
ATOM   1183  C6  GUA    24      48.519  39.933 225.616  0.00  0.00           C
ATOM   1184  O6  GUA    24      47.441  40.286 226.108  0.00  0.00           O
ATOM   1185  C5  GUA    24      49.823  40.039 226.173  0.00  0.00           C
ATOM   1186  N7  GUA    24      50.246  40.568 227.386  0.00  0.00           N
ATOM   1187  C8  GUA    24      51.539  40.392 227.380  0.00  0.00           C
ATOM   1188  C2' GUA    24      53.402  38.039 225.161  0.00  0.00           C
ATOM   1189  C5' GUA    24      54.533  40.825 222.897  0.00  0.00           C
ATOM   1190  C4' GUA    24      54.493  39.739 223.952  0.00  0.00           C
ATOM   1191  O4' GUA    24      54.045  40.319 225.204  0.00  0.00           O
ATOM   1192  C1' GUA    24      53.361  39.323 225.971  0.00  0.00           C
ATOM   1193  C3' GUA    24      53.535  38.569 223.747  0.00  0.00           C
ATOM   1194  O3' GUA    24      54.188  37.589 222.932  0.00  0.00           O
ATOM   1195  P   CYT    25      53.653  37.247 221.454  0.00  0.00           P
ATOM   1196  O1P CYT    25      53.118  38.504 220.873  0.00  0.00           O
ATOM   1197  O2P CYT    25      54.743  36.521 220.749  0.00  0.00           O
ATOM   1198  O5' CYT    25      52.424  36.246 221.640  0.00  0.00           O
ATOM   1199  N1  CYT    25      48.620  35.172 223.247  0.00  0.00           N
ATOM   1200  C6  CYT    25      49.506  35.480 224.243  0.00  0.00           C
ATOM   1201  C2  CYT    25      47.249  35.369 223.438  0.00  0.00           C
ATOM   1202  O2  CYT    25      46.473  35.090 222.515  0.00  0.00           O
ATOM   1203  N3  CYT    25      46.806  35.857 224.618  0.00  0.00           N
ATOM   1204  C4  CYT    25      47.678  36.149 225.585  0.00  0.00           C
ATOM   1205  N4  CYT    25      47.198  36.624 226.734  0.00  0.00           N
ATOM   1206  C5  CYT    25      49.083  35.967 225.416  0.00  0.00           C
ATOM   1207  C2' CYT    25      49.145  35.628 220.834  0.00  0.00           C
ATOM   1208  C5' CYT    25      52.510  34.932 221.075  0.00  0.00           C
ATOM   1209  C4' CYT    25      51.147  34.304 220.887  0.00  0.00           C
ATOM   1210  O4' CYT    25      50.417  34.165 222.133  0.00  0.00           O
ATOM   1211  C1' CYT    25      49.088  34.627 221.961  0.00  0.00           C
ATOM   1212  C3' CYT    25      50.212  35.041 219.930  0.00  0.00           C
ATOM   1213  O3' CYT    25      49.734  34.144 218.915  0.00  0.00           O
ATOM   1214  P   GUA    26      50.711  33.812 217.683  0.00  0.00           P
ATOM   1215  O1P GUA    26      51.644  34.959 217.523  0.00  0.00           O
ATOM   1216  O2P GUA    26      49.861  33.399 216.535  0.00  0.00           O
ATOM   1217  O5' GUA    26      51.575  32.550 218.141  0.00  0.00           O
ATOM   1218  N9  GUA    26      53.001  30.792 221.489  0.00  0.00           N
ATOM   1219  C4  GUA    26      51.805  31.143 222.073  0.00  0.00           C
ATOM   1220  N3  GUA    26      50.576  30.794 221.639  0.00  0.00           N
ATOM   1221  C2  GUA    26      49.623  31.258 222.425  0.00  0.00           C
ATOM   1222  N2  GUA    26      48.347  31.008 222.129  0.00  0.00           N
ATOM   1223  N1  GUA    26      49.851  31.999 223.556  0.00  0.00           N
ATOM   1224  C6  GUA    26      51.108  32.369 224.025  0.00  0.00           C
ATOM   1225  O6  GUA    26      51.206  33.034 225.062  0.00  0.00           O
ATOM   1226  C5  GUA    26      52.144  31.884 223.184  0.00  0.00           C
ATOM   1227  N7  GUA    26      53.522  32.028 223.278  0.00  0.00           N
ATOM   1228  C8  GUA    26      53.985  31.376 222.247  0.00  0.00           C
ATOM   1229  C2' GUA    26      52.124  28.833 220.257  0.00  0.00           C
ATOM   1230  C5' GUA    26      51.437  31.285 217.480  0.00  0.00           C
ATOM   1231  C4' GUA    26      52.015  30.151 218.302  0.00  0.00           C
ATOM   1232  O4' GUA    26      53.089  30.677 219.125  0.00  0.00           O
ATOM   1233  C1' GUA    26      53.181  29.918 220.335  0.00  0.00           C
ATOM   1234  C3' GUA    26      51.110  29.448 219.312  0.00  0.00           C
ATOM   1235  O3' GUA    26      50.420  28.395 218.631  0.00  0.00           O
ATOM   1236  P   CYT    27      48.850  28.501 218.304  0.00  0.00           P
ATOM   1237  O1P CYT    27      48.542  29.936 218.078  0.00  0.00           O
ATOM   1238  O2P CYT    27      48.551  27.514 217.234  0.00  0.00           O
ATOM   1239  O5' CYT    27      48.077  28.058 219.628  0.00  0.00           O
ATOM   1240  N1  CYT    27      47.244  27.831 223.962  0.00  0.00           N
ATOM   1241  C6  CYT    27      48.556  27.523 223.740  0.00  0.00           C
ATOM   1242  C2  CYT    27      46.844  28.375 225.187  0.00  0.00           C
ATOM   1243  O2  CYT    27      45.652  28.664 225.354  0.00  0.00           O
ATOM   1244  N3  CYT    27      47.766  28.574 226.157  0.00  0.00           N
ATOM   1245  C4  CYT    27      49.043  28.258 225.933  0.00  0.00           C
ATOM   1246  N4  CYT    27      49.915  28.460 226.919  0.00  0.00           N
ATOM   1247  C5  CYT    27      49.482  27.717 224.688  0.00  0.00           C
ATOM   1248  C2' CYT    27      45.829  28.804 222.119  0.00  0.00           C
ATOM   1249  C5' CYT    27      47.217  26.914 219.570  0.00  0.00           C
ATOM   1250  C4' CYT    27      46.191  26.916 220.679  0.00  0.00           C
ATOM   1251  O4' CYT    27      46.762  26.669 221.989  0.00  0.00           O
ATOM   1252  C1' CYT    27      46.227  27.591 222.924  0.00  0.00           C
ATOM   1253  C3' CYT    27      45.356  28.188 220.815  0.00  0.00           C
ATOM   1254  O3' CYT    27      43.964  27.851 220.742  0.00  0.00           O
ATOM   1255  P   GUA    28      43.330  27.601 219.286  0.00  0.00           P
ATOM   1256  O1P GUA    28      44.094  28.425 218.314  0.00  0.00           O
ATOM   1257  O2P GUA    28      41.858  27.782 219.398  0.00  0.00           O
ATOM   1258  O5' GUA    28      43.622  26.066 218.955  0.00  0.00           O
ATOM   1259  N9  GUA    28      46.265  23.080 219.830  0.00  0.00           N
ATOM   1260  C4  GUA    28      46.292  23.586 221.111  0.00  0.00           C
ATOM   1261  N3  GUA    28      45.224  23.767 221.915  0.00  0.00           N
ATOM   1262  C2  GUA    28      45.570  24.242 223.098  0.00  0.00           C
ATOM   1263  N2  GUA    28      44.628  24.490 224.009  0.00  0.00           N
ATOM   1264  N1  GUA    28      46.862  24.510 223.472  0.00  0.00           N
ATOM   1265  C6  GUA    28      47.979  24.328 222.664  0.00  0.00           C
ATOM   1266  O6  GUA    28      49.104  24.591 223.102  0.00  0.00           O
ATOM   1267  C5  GUA    28      47.622  23.826 221.382  0.00  0.00           C
ATOM   1268  N7  GUA    28      48.412  23.515 220.283  0.00  0.00           N
ATOM   1269  C8  GUA    28      47.565  23.092 219.385  0.00  0.00           C
ATOM   1270  C2' GUA    28      44.096  21.914 220.059  0.00  0.00           C
ATOM   1271  C5' GUA    28      42.552  25.121 218.825  0.00  0.00           C
ATOM   1272  C4' GUA    28      43.042  23.692 218.927  0.00  0.00           C
ATOM   1273  O4' GUA    28      44.414  23.631 218.455  0.00  0.00           O
ATOM   1274  C1' GUA    28      45.098  22.563 219.122  0.00  0.00           C
ATOM   1275  C3' GUA    28      43.122  23.048 220.308  0.00  0.00           C
ATOM   1276  O3' GUA    28      41.839  22.493 220.614  0.00  0.00           O
ATOM   1277  P   CYT    29      40.914  23.122 221.768  0.00  0.00           P
ATOM   1278  O1P CYT    29      41.161  24.586 221.785  0.00  0.00           O
ATOM   1279  O2P CYT    29      39.533  22.618 221.552  0.00  0.00           O
ATOM   1280  O5' CYT    29      41.457  22.536 223.150  0.00  0.00           O
ATOM   1281  N1  CYT    29      44.477  21.453 226.164  0.00  0.00           N
ATOM   1282  C6  CYT    29      44.817  20.915 224.955  0.00  0.00           C
ATOM   1283  C2  CYT    29      45.467  21.742 227.111  0.00  0.00           C
ATOM   1284  O2  CYT    29      45.134  22.248 228.192  0.00  0.00           O
ATOM   1285  N3  CYT    29      46.760  21.466 226.824  0.00  0.00           N
ATOM   1286  C4  CYT    29      47.078  20.930 225.644  0.00  0.00           C
ATOM   1287  N4  CYT    29      48.361  20.664 225.408  0.00  0.00           N
ATOM   1288  C5  CYT    29      46.093  20.641 224.654  0.00  0.00           C
ATOM   1289  C2' CYT    29      42.642  23.168 226.334  0.00  0.00           C
ATOM   1290  C5' CYT    29      40.577  21.732 223.945  0.00  0.00           C
ATOM   1291  C4' CYT    29      41.001  21.688 225.395  0.00  0.00           C
ATOM   1292  O4' CYT    29      42.251  20.984 225.612  0.00  0.00           O
ATOM   1293  C1' CYT    29      43.069  21.730 226.498  0.00  0.00           C
ATOM   1294  C3' CYT    29      41.150  23.040 226.088  0.00  0.00           C
ATOM   1295  O3' CYT    29      40.307  23.072 227.250  0.00  0.00           O
ATOM   1296  P   GUA    30      38.745  23.373 227.028  0.00  0.00           P
ATOM   1297  O1P GUA    30      38.616  24.226 225.818  0.00  0.00           O
ATOM   1298  O2P GUA    30      38.190  23.853 228.320  0.00  0.00           O
ATOM   1299  O5' GUA    30      38.084  21.956 226.693  0.00  0.00           O
ATOM   1300  N9  GUA    30      39.050  18.318 225.114  0.00  0.00           N
ATOM   1301  C4  GUA    30      40.266  18.457 225.748  0.00  0.00           C
ATOM   1302  N3  GUA    30      40.454  18.673 227.065  0.00  0.00           N
ATOM   1303  C2  GUA    30      41.737  18.729 227.380  0.00  0.00           C
ATOM   1304  N2  GUA    30      42.096  18.950 228.645  0.00  0.00           N
ATOM   1305  N1  GUA    30      42.758  18.575 226.476  0.00  0.00           N
ATOM   1306  C6  GUA    30      42.588  18.347 225.115  0.00  0.00           C
ATOM   1307  O6  GUA    30      43.578  18.213 224.386  0.00  0.00           O
ATOM   1308  C5  GUA    30      41.212  18.295 224.759  0.00  0.00           C
ATOM   1309  N7  GUA    30      40.608  18.100 223.524  0.00  0.00           N
ATOM   1310  C8  GUA    30      39.329  18.137 223.783  0.00  0.00           C
ATOM   1311  C2' GUA    30      37.773  17.670 227.132  0.00  0.00           C
ATOM   1312  C5' GUA    30      37.132  21.356 227.580  0.00  0.00           C
ATOM   1313  C4' GUA    30      36.959  19.877 227.306  0.00  0.00           C
ATOM   1314  O4' GUA    30      37.234  19.625 225.903  0.00  0.00           O
ATOM   1315  C1' GUA    30      37.735  18.293 225.749  0.00  0.00           C
ATOM   1316  C3' GUA    30      37.879  18.891 228.023  0.00  0.00           C
ATOM   1317  O3' GUA    30      37.295  18.578 229.291  0.00  0.00           O
ATOM   1318  P   CYT    31      37.931  19.129 230.661  0.00  0.00           P
ATOM   1319  O1P CYT    31      38.519  20.463 230.373  0.00  0.00           O
ATOM   1320  O2P CYT    31      36.886  19.005 231.711  0.00  0.00           O
ATOM   1321  O5' CYT    31      39.138  18.153 231.026  0.00  0.00           O
ATOM   1322  N1  CYT    31      42.701  15.572 230.338  0.00  0.00           N
ATOM   1323  C6  CYT    31      41.718  15.236 229.448  0.00  0.00           C
ATOM   1324  C2  CYT    31      44.045  15.333 230.028  0.00  0.00           C
ATOM   1325  O2  CYT    31      44.918  15.663 230.842  0.00  0.00           O
ATOM   1326  N3  CYT    31      44.358  14.751 228.847  0.00  0.00           N
ATOM   1327  C4  CYT    31      43.389  14.419 227.993  0.00  0.00           C
ATOM   1328  N4  CYT    31      43.743  13.839 226.846  0.00  0.00           N
ATOM   1329  C5  CYT    31      42.014  14.664 228.275  0.00  0.00           C
ATOM   1330  C2' CYT    31      42.486  17.684 231.689  0.00  0.00           C
ATOM   1331  C5' CYT    31      39.072  17.407 232.246  0.00  0.00           C
ATOM   1332  C4' CYT    31      40.439  16.965 232.718  0.00  0.00           C
ATOM   1333  O4' CYT    31      41.005  15.895 231.920  0.00  0.00           O
ATOM   1334  C1' CYT    31      42.366  16.182 231.637  0.00  0.00           C
ATOM   1335  C3' CYT    31      41.506  18.052 232.789  0.00  0.00           C
ATOM   1336  O3' CYT    31      42.033  18.106 234.122  0.00  0.00           O
ATOM   1337  P   GUA    32      41.174  18.891 235.230  0.00  0.00           P
ATOM   1338  O1P GUA    32      40.430  19.976 234.539  0.00  0.00           O
ATOM   1339  O2P GUA    32      42.090  19.234 236.350  0.00  0.00           O
ATOM   1340  O5' GUA    32      40.105  17.831 235.763  0.00  0.00           O
ATOM   1341  N9  GUA    32      38.097  14.459 234.572  0.00  0.00           N
ATOM   1342  C4  GUA    32      39.250  14.091 233.915  0.00  0.00           C
ATOM   1343  N3  GUA    32      40.472  13.952 234.471  0.00  0.00           N
ATOM   1344  C2  GUA    32      41.374  13.556 233.593  0.00  0.00           C
ATOM   1345  N2  GUA    32      42.638  13.380 233.982  0.00  0.00           N
ATOM   1346  N1  GUA    32      41.105  13.307 232.270  0.00  0.00           N
ATOM   1347  C6  GUA    32      39.854  13.439 231.675  0.00  0.00           C
ATOM   1348  O6  GUA    32      39.715  13.179 230.475  0.00  0.00           O
ATOM   1349  C5  GUA    32      38.872  13.873 232.608  0.00  0.00           C
ATOM   1350  N7  GUA    32      37.519  14.137 232.436  0.00  0.00           N
ATOM   1351  C8  GUA    32      37.108  14.492 233.623  0.00  0.00           C
ATOM   1352  C2' GUA    32      38.879  13.824 236.834  0.00  0.00           C
ATOM   1353  C5' GUA    32      40.140  17.362 237.116  0.00  0.00           C
ATOM   1354  C4' GUA    32      39.344  16.086 237.293  0.00  0.00           C
ATOM   1355  O4' GUA    32      38.270  16.056 236.318  0.00  0.00           O
ATOM   1356  C1' GUA    32      37.951  14.695 236.006  0.00  0.00           C
ATOM   1357  C3' GUA    32      40.054  14.754 237.066  0.00  0.00           C
ATOM   1358  O3' GUA    32      40.709  14.390 238.284  0.00  0.00           O
ATOM   1359  P   CYT    33      42.312  14.383 238.396  0.00  0.00           P
ATOM   1360  O1P CYT    33      42.823  15.464 237.514  0.00  0.00           O
ATOM   1361  O2P CYT    33      42.653  14.401 239.842  0.00  0.00           O
ATOM   1362  O5' CYT    33      42.801  12.995 237.776  0.00  0.00           O
ATOM   1363  N1  CYT    33      43.016   9.809 234.776  0.00  0.00           N
ATOM   1364  C6  CYT    33      41.714  10.066 235.106  0.00  0.00           C
ATOM   1365  C2  CYT    33      43.333   9.269 233.525  0.00  0.00           C
ATOM   1366  O2  CYT    33      44.520   9.061 233.243  0.00  0.00           O
ATOM   1367  N3  CYT    33      42.337   8.989 232.652  0.00  0.00           N
ATOM   1368  C4  CYT    33      41.070   9.235 232.990  0.00  0.00           C
ATOM   1369  N4  CYT    33      40.121   8.935 232.106  0.00  0.00           N
ATOM   1370  C5  CYT    33      40.718   9.799 234.252  0.00  0.00           C
ATOM   1371  C2' CYT    33      44.847  11.376 235.503  0.00  0.00           C
ATOM   1372  C5' CYT    33      43.506  12.081 238.622  0.00  0.00           C
ATOM   1373  C4' CYT    33      44.334  11.093 237.833  0.00  0.00           C
ATOM   1374  O4' CYT    33      43.539  10.186 237.026  0.00  0.00           O
ATOM   1375  C1' CYT    33      44.105  10.082 235.729  0.00  0.00           C
ATOM   1376  C3' CYT    33      45.373  11.698 236.890  0.00  0.00           C
ATOM   1377  O3' CYT    33      46.668  11.174 237.215  0.00  0.00           O
ATOM   1378  P   GUA    34      47.443  11.824 238.465  0.00  0.00           P
ATOM   1379  O1P GUA    34      47.001  13.238 238.581  0.00  0.00           O
ATOM   1380  O2P GUA    34      48.890  11.523 238.303  0.00  0.00           O
ATOM   1381  O5' GUA    34      46.909  11.042 239.752  0.00  0.00           O
ATOM   1382  N9  GUA    34      43.636   9.008 241.070  0.00  0.00           N
ATOM   1383  C4  GUA    34      43.524   8.513 239.790  0.00  0.00           C
ATOM   1384  N3  GUA    34      44.477   7.840 239.113  0.00  0.00           N
ATOM   1385  C2  GUA    34      44.062   7.466 237.917  0.00  0.00           C
ATOM   1386  N2  GUA    34      44.892   6.798 237.114  0.00  0.00           N
ATOM   1387  N1  GUA    34      42.808   7.718 237.422  0.00  0.00           N
ATOM   1388  C6  GUA    34      41.807   8.406 238.102  0.00  0.00           C
ATOM   1389  O6  GUA    34      40.704   8.573 237.569  0.00  0.00           O
ATOM   1390  C5  GUA    34      42.243   8.825 239.389  0.00  0.00           C
ATOM   1391  N7  GUA    34      41.575   9.536 240.378  0.00  0.00           N
ATOM   1392  C8  GUA    34      42.444   9.630 241.348  0.00  0.00           C
ATOM   1393  C2' GUA    34      45.479   7.509 241.778  0.00  0.00           C
ATOM   1394  C5' GUA    34      47.785  10.215 240.529  0.00  0.00           C
ATOM   1395  C4' GUA    34      47.018   9.262 241.422  0.00  0.00           C
ATOM   1396  O4' GUA    34      45.739   9.864 241.754  0.00  0.00           O
ATOM   1397  C1' GUA    34      44.770   8.836 241.976  0.00  0.00           C
ATOM   1398  C3' GUA    34      46.627   7.895 240.865  0.00  0.00           C
ATOM   1399  O3' GUA    34      47.712   6.990 241.102  0.00  0.00           O
ATOM   1400  P   CYT    35      48.672   6.507 239.905  0.00  0.00           P
ATOM   1401  O1P CYT    35      48.772   7.625 238.934  0.00  0.00           O
ATOM   1402  O2P CYT    35      49.909   5.969 240.528  0.00  0.00           O
ATOM   1403  O5' CYT    35      47.913   5.310 239.172  0.00  0.00           O
ATOM   1404  N1  CYT    35      44.458   3.056 237.585  0.00  0.00           N
ATOM   1405  C6  CYT    35      44.192   3.483 238.855  0.00  0.00           C
ATOM   1406  C2  CYT    35      43.412   2.813 236.688  0.00  0.00           C
ATOM   1407  O2  CYT    35      43.682   2.437 235.541  0.00  0.00           O
ATOM   1408  N3  CYT    35      42.135   2.996 237.095  0.00  0.00           N
ATOM   1409  C4  CYT    35      41.888   3.409 238.341  0.00  0.00           C
ATOM   1410  N4  CYT    35      40.617   3.575 238.701  0.00  0.00           N
ATOM   1411  C5  CYT    35      42.934   3.672 239.272  0.00  0.00           C
ATOM   1412  C2' CYT    35      46.455   3.997 236.384  0.00  0.00           C
ATOM   1413  C5' CYT    35      48.529   4.017 239.145  0.00  0.00           C
ATOM   1414  C4' CYT    35      47.990   3.156 238.025  0.00  0.00           C
ATOM   1415  O4' CYT    35      46.654   2.662 238.288  0.00  0.00           O
ATOM   1416  C1' CYT    35      45.845   2.840 237.137  0.00  0.00           C
ATOM   1417  C3' CYT    35      47.938   3.814 236.649  0.00  0.00           C
ATOM   1418  O3' CYT    35      48.651   3.003 235.705  0.00  0.00           O
ATOM   1419  P   GUA    36      50.255   3.109 235.688  0.00  0.00           P
ATOM   1420  O1P GUA    36      50.620   4.474 236.150  0.00  0.00           O
ATOM   1421  O2P GUA    36      50.727   2.640 234.359  0.00  0.00           O
ATOM   1422  O5' GUA    36      50.763   2.074 236.792  0.00  0.00           O
ATOM   1423  N9  GUA    36      49.582   0.324 240.281  0.00  0.00           N
ATOM   1424  C4  GUA    36      48.315   0.267 239.746  0.00  0.00           C
ATOM   1425  N3  GUA    36      47.968  -0.341 238.594  0.00  0.00           N
ATOM   1426  C2  GUA    36      46.672  -0.254 238.360  0.00  0.00           C
ATOM   1427  N2  GUA    36      46.169  -0.798 237.253  0.00  0.00           N
ATOM   1428  N1  GUA    36      45.778   0.373 239.191  0.00  0.00           N
ATOM   1429  C6  GUA    36      46.110   1.002 240.386  0.00  0.00           C
ATOM   1430  O6  GUA    36      45.225   1.530 241.070  0.00  0.00           O
ATOM   1431  C5  GUA    36      47.507   0.924 240.648  0.00  0.00           C
ATOM   1432  N7  GUA    36      48.253   1.419 241.711  0.00  0.00           N
ATOM   1433  C8  GUA    36      49.476   1.049 241.443  0.00  0.00           C
ATOM   1434  C2' GUA    36      50.480  -1.613 239.017  0.00  0.00           C
ATOM   1435  C5' GUA    36      51.513   0.911 236.421  0.00  0.00           C
ATOM   1436  C4' GUA    36      51.533  -0.125 237.526  0.00  0.00           C
ATOM   1437  O4' GUA    36      51.423   0.552 238.805  0.00  0.00           O
ATOM   1438  C1' GUA    36      50.784  -0.315 239.747  0.00  0.00           C
ATOM   1439  C3' GUA    36      50.404  -1.149 237.576  0.00  0.00           C
ATOM   1440  O3' GUA    36      50.751  -2.238 236.713  0.00  0.00           O
ATOM   1441  P   CYT    37      49.936  -2.516 235.354  0.00  0.00           P
ATOM   1442  O1P CYT    37      49.513  -1.199 234.815  0.00  0.00           O
ATOM   1443  O2P CYT    37      50.769  -3.416 234.515  0.00  0.00           O
ATOM   1444  O5' CYT    37      48.617  -3.307 235.781  0.00  0.00           O
ATOM   1445  N1  CYT    37      45.094  -3.685 238.062  0.00  0.00           N
ATOM   1446  C6  CYT    37      46.212  -3.387 238.790  0.00  0.00           C
ATOM   1447  C2  CYT    37      43.825  -3.378 238.562  0.00  0.00           C
ATOM   1448  O2  CYT    37      42.831  -3.648 237.876  0.00  0.00           O
ATOM   1449  N3  CYT    37      43.714  -2.794 239.778  0.00  0.00           N
ATOM   1450  C4  CYT    37      44.813  -2.513 240.482  0.00  0.00           C
ATOM   1451  N4  CYT    37      44.658  -1.943 241.675  0.00  0.00           N
ATOM   1452  C5  CYT    37      46.119  -2.807 239.993  0.00  0.00           C
ATOM   1453  C2' CYT    37      45.219  -3.388 235.569  0.00  0.00           C
ATOM   1454  C5' CYT    37      48.403  -4.628 235.270  0.00  0.00           C
ATOM   1455  C4' CYT    37      46.950  -5.037 235.345  0.00  0.00           C
ATOM   1456  O4' CYT    37      46.446  -5.018 236.704  0.00  0.00           O
ATOM   1457  C1' CYT    37      45.205  -4.334 236.746  0.00  0.00           C
ATOM   1458  C3' CYT    37      45.986  -4.180 234.527  0.00  0.00           C
ATOM   1459  O3' CYT    37      45.182  -5.016 233.676  0.00  0.00           O
ATOM   1460  P   GUA    38      45.840  -5.563 232.313  0.00  0.00           P
ATOM   1461  O1P GUA    38      46.919  -4.618 231.926  0.00  0.00           O
ATOM   1462  O2P GUA    38      44.731  -5.832 231.361  0.00  0.00           O
ATOM   1463  O5' GUA    38      46.527  -6.957 232.680  0.00  0.00           O
ATOM   1464  N9  GUA    38      48.312  -8.857 235.749  0.00  0.00           N
ATOM   1465  C4  GUA    38      47.373  -8.241 236.539  0.00  0.00           C
ATOM   1466  N3  GUA    38      46.038  -8.340 236.401  0.00  0.00           N
ATOM   1467  C2  GUA    38      45.394  -7.655 237.322  0.00  0.00           C
ATOM   1468  N2  GUA    38      44.067  -7.634 237.300  0.00  0.00           N
ATOM   1469  N1  GUA    38      46.006  -6.940 238.320  0.00  0.00           N
ATOM   1470  C6  GUA    38      47.382  -6.826 238.489  0.00  0.00           C
ATOM   1471  O6  GUA    38      47.833  -6.164 239.430  0.00  0.00           O
ATOM   1472  C5  GUA    38      48.091  -7.546 237.490  0.00  0.00           C
ATOM   1473  N7  GUA    38      49.456  -7.690 237.279  0.00  0.00           N
ATOM   1474  C8  GUA    38      49.538  -8.464 236.230  0.00  0.00           C
ATOM   1475  C2' GUA    38      46.800 -10.632 234.895  0.00  0.00           C
ATOM   1476  C5' GUA    38      46.025  -8.187 232.138  0.00  0.00           C
ATOM   1477  C4' GUA    38      46.531  -9.392 232.904  0.00  0.00           C
ATOM   1478  O4' GUA    38      47.842  -9.078 233.441  0.00  0.00           O
ATOM   1479  C1' GUA    38      48.048  -9.794 234.660  0.00  0.00           C
ATOM   1480  C3' GUA    38      45.745  -9.856 234.129  0.00  0.00           C
ATOM   1481  O3' GUA    38      44.728 -10.768 233.692  0.00  0.00           O
ATOM   1482  P   CYT    39      43.181 -10.325 233.634  0.00  0.00           P
ATOM   1483  O1P CYT    39      43.141  -8.878 233.311  0.00  0.00           O
ATOM   1484  O2P CYT    39      42.471 -11.290 232.754  0.00  0.00           O
ATOM   1485  O5' CYT    39      42.613 -10.494 235.116  0.00  0.00           O
ATOM   1486  N1  CYT    39      43.071  -9.857 239.121  0.00  0.00           N
ATOM   1487  C6  CYT    39      44.171 -10.245 238.409  0.00  0.00           C
ATOM   1488  C2  CYT    39      43.216  -9.248 240.365  0.00  0.00           C
ATOM   1489  O2  CYT    39      42.199  -8.929 240.988  0.00  0.00           O
ATOM   1490  N3  CYT    39      44.459  -9.024 240.855  0.00  0.00           N
ATOM   1491  C4  CYT    39      45.527  -9.394 240.146  0.00  0.00           C
ATOM   1492  N4  CYT    39      46.732  -9.150 240.657  0.00  0.00           N
ATOM   1493  C5  CYT    39      45.407 -10.034 238.879  0.00  0.00           C
ATOM   1494  C2' CYT    39      41.242  -8.927 237.703  0.00  0.00           C
ATOM   1495  C5' CYT    39      41.478 -11.343 235.338  0.00  0.00           C
ATOM   1496  C4' CYT    39      40.808 -11.038 236.659  0.00  0.00           C
ATOM   1497  O4' CYT    39      41.735 -11.210 237.761  0.00  0.00           O
ATOM   1498  C1' CYT    39      41.715 -10.060 238.586  0.00  0.00           C
ATOM   1499  C3' CYT    39      40.259  -9.616 236.780  0.00  0.00           C
ATOM   1500  O3' CYT    39      38.910  -9.591 237.279  0.00  0.00           O
ATOM   1501  P   GUA    40      37.697  -9.832 236.248  0.00  0.00           P
ATOM   1502  O1P GUA    40      38.206  -9.554 234.880  0.00  0.00           O
ATOM   1503  O2P GUA    40      36.524  -9.076 236.756  0.00  0.00           O
ATOM   1504  O5' GUA    40      37.350 -11.389 236.319  0.00  0.00           O
ATOM   1505  N9  GUA    40      38.942 -15.035 236.218  0.00  0.00           N
ATOM   1506  C4  GUA    40      39.900 -14.526 237.065  0.00  0.00           C
ATOM   1507  N3  GUA    40      39.682 -14.052 238.306  0.00  0.00           N
ATOM   1508  C2  GUA    40      40.792 -13.653 238.887  0.00  0.00           C
ATOM   1509  N2  GUA    40      40.736 -13.152 240.116  0.00  0.00           N
ATOM   1510  N1  GUA    40      42.030 -13.713 238.306  0.00  0.00           N
ATOM   1511  C6  GUA    40      42.287 -14.198 237.025  0.00  0.00           C
ATOM   1512  O6  GUA    40      43.447 -14.211 236.594  0.00  0.00           O
ATOM   1513  C5  GUA    40      41.090 -14.633 236.382  0.00  0.00           C
ATOM   1514  N7  GUA    40      40.886 -15.179 235.121  0.00  0.00           N
ATOM   1515  C8  GUA    40      39.598 -15.395 235.068  0.00  0.00           C
ATOM   1516  C2' GUA    40      37.276 -15.311 238.016  0.00  0.00           C
ATOM   1517  C5' GUA    40      36.206 -11.845 237.058  0.00  0.00           C
ATOM   1518  C4' GUA    40      36.249 -13.342 237.276  0.00  0.00           C
ATOM   1519  O4' GUA    40      36.839 -13.974 236.115  0.00  0.00           O
ATOM   1520  C1' GUA    40      37.519 -15.168 236.520  0.00  0.00           C
ATOM   1521  C3' GUA    40      37.111 -13.858 238.417  0.00  0.00           C
ATOM   1522  O3' GUA    40      36.446 -13.744 239.680  0.00  0.00           O
CONECT  724  725  723
CONECT  746  745  747
CONECT  725  724  726  727  728
CONECT  765  766  764
CONECT  747  746  748  750  749
CONECT  787  786  788
CONECT  766  769  767  768  765
CONECT  806  807  805
CONECT  788  791  787  789  790
CONECT  828  829  827
CONECT  807  808  809  806  810
CONECT  847  846  848
CONECT  829  830  832  828  831
CONECT  869  868  870
CONECT  848  850  849  851  847
CONECT  888  887  889
CONECT  870  869  871  873  872
CONECT  910  909  911
CONECT  889  891  888  892  890
CONECT  929  928  930
CONECT  911  910  914  913  912
CONECT  951  950  952
CONECT  930  931  933  929  932
CONECT  970  969  971
CONECT  952  954  951  955  953
CONECT  992  991  993
CONECT  971  974  973  972  970
CONECT 1011 1012 1010
CONECT  993  994  995  996  992
CONECT 1033 1034 1032
CONECT 1012 1011 1014 1015 1013
CONECT 1052 1051 1053
CONECT 1034 1035 1033 1037 1036
CONECT 1074 1073 1075
CONECT 1053 1054 1055 1056 1052
CONECT 1093 1094 1092
CONECT 1075 1077 1074 1076 1078
CONECT 1102 1120 1101
CONECT 1094 1095 1093 1096 1097
CONECT 1120 1119 1102
CONECT 1131 1130 1132
CONECT 1153 1152 1154
CONECT 1132 1131 1134 1135 1133
CONECT 1172 1171 1173
CONECT 1154 1155 1153 1157 1156
CONECT 1194 1193 1195
CONECT 1173 1174 1172 1175 1176
CONECT 1213 1212 1214
CONECT 1195 1194 1198 1196 1197
CONECT 1235 1236 1234
CONECT 1214 1215 1216 1217 1213
CONECT 1254 1253 1255
CONECT 1236 1238 1239 1235 1237
CONECT 1276 1275 1277
CONECT 1255 1254 1258 1256 1257
CONECT 1295 1296 1294
CONECT 1277 1276 1278 1280 1279
CONECT 1317 1318 1316
CONECT 1296 1297 1299 1298 1295
CONECT 1336 1337 1335
CONECT 1318 1317 1319 1320 1321
CONECT 1358 1357 1359
CONECT 1337 1340 1336 1339 1338
CONECT 1377 1376 1378
CONECT 1359 1360 1361 1358 1362
CONECT 1399 1398 1400
CONECT 1378 1381 1377 1379 1380
CONECT 1418 1417 1419
CONECT 1400 1399 1402 1401 1403
CONECT 1440 1441 1439
CONECT 1419 1420 1418 1421 1422
CONECT 1459 1458 1460
CONECT 1441 1443 1442 1440 1444
CONECT 1481 1482 1480
CONECT 1460 1459 1462 1463 1461
CONECT 1500 1499 1501
CONECT 1482 1485 1484 1481 1483
CONECT 1501 1502 1503 1500 1504
END
