# Supplementary material for: Extensive Bioinformatics Analyses Reveal a Phylogenetically Conserved Winged Helix (WH) Domain (Zτ) of Topoisomerase IIα, Elucidating Its Very High Affinity for Left-Handed Z-DNA and Suggesting Novel Putative Functions
Source: Int J Mol Sci. 2023 Jun 27;24(13):10740. doi: 10.3390/ijms241310740 (PMC10341724; doi:10.3390/ijms241310740)
Supplement: Supplementary file 1 [file ijms-24-10740-s001.zip › Supplementary Material S5 - Molecular docking of Ztau and Zalpha to various nucleic acid structures/Ztau_ZRNA.pdb]

REMARK Number:     1
REMARK Ligand:     lig_6411b5846984d.pdb
REMARK Contact:     6     0     0
REMARK Score:  -207.65
REMARK RMSD:    197.05
HELIX    1   1 PRO A  724  ARG A  736  1                                  13
HELIX    2   2 VAL A  744  MET A  754  1                                  11
HELIX    3   3 GLU A  761  ALA A  772  1                                  12
SHEET    1   1 1 LEU A 784  ILE A 787  0
SHEET    2   2 1 PHE A 807  LEU A 810  0
ATOM      1  N   LEU A 722      42.911  27.997 238.389  0.00  0.00           N
ATOM      2  CA  LEU A 722      43.618  26.862 238.977  0.00  0.00           C
ATOM      3  C   LEU A 722      42.727  25.628 239.110  0.00  0.00           C
ATOM      4  CB  LEU A 722      44.228  27.239 240.339  0.00  0.00           C
ATOM      5  O   LEU A 722      41.518  25.697 239.354  0.00  0.00           O
ATOM      6  CG  LEU A 722      45.125  28.487 240.332  0.00  0.00           C
ATOM      7  CD1 LEU A 722      45.601  28.769 241.752  0.00  0.00           C
ATOM      8  CD2 LEU A 722      46.354  28.342 239.428  0.00  0.00           C
ATOM      9  N   LYS A 723      43.381  24.473 239.015  0.00  0.00           N
ATOM     10  CA  LYS A 723      42.870  23.166 239.435  0.00  0.00           C
ATOM     11  C   LYS A 723      43.264  22.914 240.903  0.00  0.00           C
ATOM     12  CB  LYS A 723      43.416  22.079 238.495  0.00  0.00           C
ATOM     13  O   LYS A 723      44.297  23.439 241.335  0.00  0.00           O
ATOM     14  CG  LYS A 723      43.200  22.424 237.010  0.00  0.00           C
ATOM     15  CD  LYS A 723      43.691  21.299 236.100  0.00  0.00           C
ATOM     16  CE  LYS A 723      43.789  21.818 234.667  0.00  0.00           C
ATOM     17  NZ  LYS A 723      43.884  20.698 233.709  0.00  0.00           N
ATOM     18  N   PRO A 724      42.542  22.074 241.670  0.00  0.00           N
ATOM     19  CA  PRO A 724      42.808  21.844 243.097  0.00  0.00           C
ATOM     20  C   PRO A 724      44.273  21.508 243.430  0.00  0.00           C
ATOM     21  CB  PRO A 724      41.856  20.714 243.504  0.00  0.00           C
ATOM     22  O   PRO A 724      44.846  22.090 244.346  0.00  0.00           O
ATOM     23  CG  PRO A 724      40.662  20.920 242.573  0.00  0.00           C
ATOM     24  CD  PRO A 724      41.314  21.401 241.277  0.00  0.00           C
ATOM     25  N   GLY A 725      44.936  20.662 242.631  0.00  0.00           N
ATOM     26  CA  GLY A 725      46.359  20.341 242.824  0.00  0.00           C
ATOM     27  C   GLY A 725      47.296  21.553 242.716  0.00  0.00           C
ATOM     28  O   GLY A 725      48.236  21.677 243.497  0.00  0.00           O
ATOM     29  N   GLN A 726      47.022  22.492 241.803  0.00  0.00           N
ATOM     30  CA  GLN A 726      47.789  23.741 241.687  0.00  0.00           C
ATOM     31  C   GLN A 726      47.502  24.675 242.872  0.00  0.00           C
ATOM     32  CB  GLN A 726      47.438  24.454 240.370  0.00  0.00           C
ATOM     33  O   GLN A 726      48.411  25.321 243.395  0.00  0.00           O
ATOM     34  CG  GLN A 726      47.839  23.678 239.105  0.00  0.00           C
ATOM     35  CD  GLN A 726      47.192  24.273 237.860  0.00  0.00           C
ATOM     36  NE2 GLN A 726      47.945  24.641 236.847  0.00  0.00           N
ATOM     37  OE1 GLN A 726      45.983  24.409 237.777  0.00  0.00           O
ATOM     38  N   ARG A 727      46.246  24.711 243.332  0.00  0.00           N
ATOM     39  CA  ARG A 727      45.808  25.518 244.476  0.00  0.00           C
ATOM     40  C   ARG A 727      46.449  25.057 245.788  0.00  0.00           C
ATOM     41  CB  ARG A 727      44.273  25.492 244.521  0.00  0.00           C
ATOM     42  O   ARG A 727      46.967  25.892 246.525  0.00  0.00           O
ATOM     43  CG  ARG A 727      43.725  26.654 245.358  0.00  0.00           C
ATOM     44  CD  ARG A 727      42.198  26.714 245.329  0.00  0.00           C
ATOM     45  NE  ARG A 727      41.715  26.989 243.965  0.00  0.00           N
ATOM     46  NH1 ARG A 727      40.353  25.177 243.629  0.00  0.00           N
ATOM     47  NH2 ARG A 727      40.696  26.652 241.985  0.00  0.00           N
ATOM     48  CZ  ARG A 727      40.919  26.269 243.207  0.00  0.00           C
ATOM     49  N   LYS A 728      46.525  23.741 246.022  0.00  0.00           N
ATOM     50  CA  LYS A 728      47.249  23.107 247.143  0.00  0.00           C
ATOM     51  C   LYS A 728      48.744  23.444 247.159  0.00  0.00           C
ATOM     52  CB  LYS A 728      47.020  21.584 247.083  0.00  0.00           C
ATOM     53  O   LYS A 728      49.303  23.745 248.219  0.00  0.00           O
ATOM     54  CG  LYS A 728      45.625  21.222 247.616  0.00  0.00           C
ATOM     55  CD  LYS A 728      45.353  19.713 247.609  0.00  0.00           C
ATOM     56  CE  LYS A 728      43.920  19.316 248.016  0.00  0.00           C
ATOM     57  NZ  LYS A 728      43.580  19.677 249.410  0.00  0.00           N
ATOM     58  N   VAL A 729      49.388  23.481 245.986  0.00  0.00           N
ATOM     59  CA  VAL A 729      50.786  23.929 245.840  0.00  0.00           C
ATOM     60  C   VAL A 729      50.950  25.393 246.266  0.00  0.00           C
ATOM     61  CB  VAL A 729      51.318  23.676 244.413  0.00  0.00           C
ATOM     62  O   VAL A 729      51.823  25.685 247.086  0.00  0.00           O
ATOM     63  CG1 VAL A 729      52.682  24.331 244.159  0.00  0.00           C
ATOM     64  CG2 VAL A 729      51.489  22.174 244.150  0.00  0.00           C
ATOM     65  N   LEU A 730      50.106  26.310 245.775  0.00  0.00           N
ATOM     66  CA  LEU A 730      50.180  27.728 246.158  0.00  0.00           C
ATOM     67  C   LEU A 730      49.867  27.955 247.638  0.00  0.00           C
ATOM     68  CB  LEU A 730      49.230  28.585 245.312  0.00  0.00           C
ATOM     69  O   LEU A 730      50.624  28.657 248.304  0.00  0.00           O
ATOM     70  CG  LEU A 730      49.581  28.694 243.822  0.00  0.00           C
ATOM     71  CD1 LEU A 730      48.589  29.659 243.184  0.00  0.00           C
ATOM     72  CD2 LEU A 730      50.997  29.216 243.558  0.00  0.00           C
ATOM     73  N   PHE A 731      48.817  27.321 248.166  0.00  0.00           N
ATOM     74  CA  PHE A 731      48.458  27.380 249.583  0.00  0.00           C
ATOM     75  C   PHE A 731      49.642  27.001 250.477  0.00  0.00           C
ATOM     76  CB  PHE A 731      47.261  26.453 249.836  0.00  0.00           C
ATOM     77  O   PHE A 731      50.003  27.751 251.380  0.00  0.00           O
ATOM     78  CG  PHE A 731      46.966  26.235 251.305  0.00  0.00           C
ATOM     79  CD1 PHE A 731      47.297  25.011 251.919  0.00  0.00           C
ATOM     80  CD2 PHE A 731      46.378  27.261 252.065  0.00  0.00           C
ATOM     81  CE1 PHE A 731      47.012  24.812 253.279  0.00  0.00           C
ATOM     82  CE2 PHE A 731      46.103  27.064 253.428  0.00  0.00           C
ATOM     83  CZ  PHE A 731      46.410  25.834 254.031  0.00  0.00           C
ATOM     84  N   THR A 732      50.322  25.897 250.162  0.00  0.00           N
ATOM     85  CA  THR A 732      51.520  25.462 250.892  0.00  0.00           C
ATOM     86  C   THR A 732      52.665  26.472 250.766  0.00  0.00           C
ATOM     87  CB  THR A 732      51.975  24.093 250.383  0.00  0.00           C
ATOM     88  O   THR A 732      53.324  26.785 251.757  0.00  0.00           O
ATOM     89  CG2 THR A 732      53.127  23.516 251.206  0.00  0.00           C
ATOM     90  OG1 THR A 732      50.902  23.183 250.458  0.00  0.00           O
ATOM     91  N   CYS A 733      52.890  27.048 249.579  0.00  0.00           N
ATOM     92  CA  CYS A 733      53.908  28.084 249.382  0.00  0.00           C
ATOM     93  C   CYS A 733      53.605  29.365 250.180  0.00  0.00           C
ATOM     94  CB  CYS A 733      54.052  28.393 247.886  0.00  0.00           C
ATOM     95  O   CYS A 733      54.519  29.959 250.754  0.00  0.00           O
ATOM     96  SG  CYS A 733      54.716  26.957 246.998  0.00  0.00           S
ATOM     97  N   PHE A 734      52.337  29.779 250.260  0.00  0.00           N
ATOM     98  CA  PHE A 734      51.902  30.932 251.051  0.00  0.00           C
ATOM     99  C   PHE A 734      51.980  30.655 252.564  0.00  0.00           C
ATOM    100  CB  PHE A 734      50.482  31.354 250.633  0.00  0.00           C
ATOM    101  O   PHE A 734      52.499  31.496 253.294  0.00  0.00           O
ATOM    102  CG  PHE A 734      50.256  31.769 249.181  0.00  0.00           C
ATOM    103  CD1 PHE A 734      51.270  32.357 248.396  0.00  0.00           C
ATOM    104  CD2 PHE A 734      48.973  31.605 248.622  0.00  0.00           C
ATOM    105  CE1 PHE A 734      50.997  32.773 247.078  0.00  0.00           C
ATOM    106  CE2 PHE A 734      48.702  32.013 247.305  0.00  0.00           C
ATOM    107  CZ  PHE A 734      49.716  32.596 246.531  0.00  0.00           C
ATOM    108  N   LYS A 735      51.545  29.467 253.017  0.00  0.00           N
ATOM    109  CA  LYS A 735      51.591  28.993 254.417  0.00  0.00           C
ATOM    110  C   LYS A 735      53.029  28.876 254.935  0.00  0.00           C
ATOM    111  CB  LYS A 735      50.802  27.664 254.492  0.00  0.00           C
ATOM    112  O   LYS A 735      53.305  29.286 256.057  0.00  0.00           O
ATOM    113  CG  LYS A 735      50.606  27.026 255.887  0.00  0.00           C
ATOM    114  CD  LYS A 735      49.618  25.839 255.778  0.00  0.00           C
ATOM    115  CE  LYS A 735      49.395  25.033 257.074  0.00  0.00           C
ATOM    116  NZ  LYS A 735      48.388  23.935 256.898  0.00  0.00           N
ATOM    117  N   ARG A 736      53.966  28.392 254.106  0.00  0.00           N
ATOM    118  CA  ARG A 736      55.407  28.339 254.431  0.00  0.00           C
ATOM    119  C   ARG A 736      56.102  29.702 254.351  0.00  0.00           C
ATOM    120  CB  ARG A 736      56.125  27.343 253.508  0.00  0.00           C
ATOM    121  O   ARG A 736      57.010  29.961 255.133  0.00  0.00           O
ATOM    122  CG  ARG A 736      55.766  25.875 253.801  0.00  0.00           C
ATOM    123  CD  ARG A 736      56.529  24.916 252.874  0.00  0.00           C
ATOM    124  NE  ARG A 736      57.988  25.019 253.091  0.00  0.00           N
ATOM    125  NH1 ARG A 736      58.444  22.889 253.868  0.00  0.00           N
ATOM    126  NH2 ARG A 736      59.980  24.503 253.997  0.00  0.00           N
ATOM    127  CZ  ARG A 736      58.786  24.128 253.645  0.00  0.00           C
ATOM    128  N   ASN A 737      55.735  30.539 253.376  0.00  0.00           N
ATOM    129  CA  ASN A 737      56.329  31.859 253.107  0.00  0.00           C
ATOM    130  C   ASN A 737      57.878  31.862 252.956  0.00  0.00           C
ATOM    131  CB  ASN A 737      55.782  32.850 254.155  0.00  0.00           C
ATOM    132  O   ASN A 737      58.523  32.902 253.126  0.00  0.00           O
ATOM    133  CG  ASN A 737      55.938  34.324 253.814  0.00  0.00           C
ATOM    134  ND2 ASN A 737      55.802  35.175 254.803  0.00  0.00           N
ATOM    135  OD1 ASN A 737      56.137  34.752 252.683  0.00  0.00           O
ATOM    136  N   ASP A 738      58.486  30.712 252.628  0.00  0.00           N
ATOM    137  CA  ASP A 738      59.941  30.545 252.504  0.00  0.00           C
ATOM    138  C   ASP A 738      60.513  31.496 251.433  0.00  0.00           C
ATOM    139  CB  ASP A 738      60.317  29.077 252.185  0.00  0.00           C
ATOM    140  O   ASP A 738      60.034  31.560 250.301  0.00  0.00           O
ATOM    141  CG  ASP A 738      60.995  28.312 253.338  0.00  0.00           C
ATOM    142  OD1 ASP A 738      62.029  28.805 253.874  0.00  0.00           O
ATOM    143  OD2 ASP A 738      60.517  27.189 253.638  0.00  0.00           O
ATOM    144  N   LYS A 739      61.577  32.226 251.786  0.00  0.00           N
ATOM    145  CA  LYS A 739      62.330  33.116 250.872  0.00  0.00           C
ATOM    146  C   LYS A 739      63.592  32.458 250.308  0.00  0.00           C
ATOM    147  CB  LYS A 739      62.621  34.477 251.540  0.00  0.00           C
ATOM    148  O   LYS A 739      64.519  33.143 249.889  0.00  0.00           O
ATOM    149  CG  LYS A 739      61.387  35.185 252.122  0.00  0.00           C
ATOM    150  CD  LYS A 739      60.278  35.410 251.084  0.00  0.00           C
ATOM    151  CE  LYS A 739      59.028  35.937 251.782  0.00  0.00           C
ATOM    152  NZ  LYS A 739      57.851  35.840 250.892  0.00  0.00           N
ATOM    153  N   ARG A 740      63.648  31.128 250.365  0.00  0.00           N
ATOM    154  CA  ARG A 740      64.760  30.291 249.907  0.00  0.00           C
ATOM    155  C   ARG A 740      64.237  29.282 248.898  0.00  0.00           C
ATOM    156  CB  ARG A 740      65.406  29.560 251.093  0.00  0.00           C
ATOM    157  O   ARG A 740      63.081  28.873 248.972  0.00  0.00           O
ATOM    158  CG  ARG A 740      66.121  30.512 252.066  0.00  0.00           C
ATOM    159  CD  ARG A 740      66.546  29.783 253.346  0.00  0.00           C
ATOM    160  NE  ARG A 740      65.363  29.335 254.107  0.00  0.00           N
ATOM    161  NH1 ARG A 740      66.372  28.709 256.073  0.00  0.00           N
ATOM    162  NH2 ARG A 740      64.141  28.534 255.807  0.00  0.00           N
ATOM    163  CZ  ARG A 740      65.307  28.862 255.332  0.00  0.00           C
ATOM    164  N   GLU A 741      65.116  28.866 248.002  0.00  0.00           N
ATOM    165  CA  GLU A 741      64.866  27.750 247.098  0.00  0.00           C
ATOM    166  C   GLU A 741      64.660  26.432 247.870  0.00  0.00           C
ATOM    167  CB  GLU A 741      66.005  27.688 246.068  0.00  0.00           C
ATOM    168  O   GLU A 741      65.325  26.157 248.871  0.00  0.00           O
ATOM    169  CG  GLU A 741      67.373  27.338 246.684  0.00  0.00           C
ATOM    170  CD  GLU A 741      68.548  27.435 245.699  0.00  0.00           C
ATOM    171  OE1 GLU A 741      69.596  26.825 246.014  0.00  0.00           O
ATOM    172  OE2 GLU A 741      68.419  28.151 244.684  0.00  0.00           O
ATOM    173  N   VAL A 742      63.726  25.608 247.397  0.00  0.00           N
ATOM    174  CA  VAL A 742      63.395  24.285 247.941  0.00  0.00           C
ATOM    175  C   VAL A 742      63.346  23.269 246.803  0.00  0.00           C
ATOM    176  CB  VAL A 742      62.084  24.339 248.759  0.00  0.00           C
ATOM    177  O   VAL A 742      62.912  23.593 245.698  0.00  0.00           O
ATOM    178  CG1 VAL A 742      60.864  24.812 247.957  0.00  0.00           C
ATOM    179  CG2 VAL A 742      61.751  22.986 249.400  0.00  0.00           C
ATOM    180  N   LYS A 743      63.796  22.030 247.029  0.00  0.00           N
ATOM    181  CA  LYS A 743      63.723  20.988 245.993  0.00  0.00           C
ATOM    182  C   LYS A 743      62.275  20.659 245.656  0.00  0.00           C
ATOM    183  CB  LYS A 743      64.448  19.715 246.426  0.00  0.00           C
ATOM    184  O   LYS A 743      61.462  20.524 246.568  0.00  0.00           O
ATOM    185  CG  LYS A 743      65.951  19.957 246.557  0.00  0.00           C
ATOM    186  CD  LYS A 743      66.665  18.635 246.832  0.00  0.00           C
ATOM    187  CE  LYS A 743      68.163  18.831 246.607  0.00  0.00           C
ATOM    188  NZ  LYS A 743      68.817  17.545 246.283  0.00  0.00           N
ATOM    189  N   VAL A 744      61.971  20.416 244.381  0.00  0.00           N
ATOM    190  CA  VAL A 744      60.603  20.074 243.939  0.00  0.00           C
ATOM    191  C   VAL A 744      60.051  18.857 244.692  0.00  0.00           C
ATOM    192  CB  VAL A 744      60.557  19.867 242.414  0.00  0.00           C
ATOM    193  O   VAL A 744      58.918  18.901 245.157  0.00  0.00           O
ATOM    194  CG1 VAL A 744      59.200  19.342 241.926  0.00  0.00           C
ATOM    195  CG2 VAL A 744      60.837  21.196 241.701  0.00  0.00           C
ATOM    196  N   ALA A 745      60.860  17.815 244.913  0.00  0.00           N
ATOM    197  CA  ALA A 745      60.451  16.653 245.708  0.00  0.00           C
ATOM    198  C   ALA A 745      60.164  16.982 247.191  0.00  0.00           C
ATOM    199  CB  ALA A 745      61.536  15.576 245.581  0.00  0.00           C
ATOM    200  O   ALA A 745      59.256  16.408 247.781  0.00  0.00           O
ATOM    201  N   GLN A 746      60.901  17.921 247.798  0.00  0.00           N
ATOM    202  CA  GLN A 746      60.665  18.345 249.189  0.00  0.00           C
ATOM    203  C   GLN A 746      59.423  19.237 249.306  0.00  0.00           C
ATOM    204  CB  GLN A 746      61.896  19.087 249.734  0.00  0.00           C
ATOM    205  O   GLN A 746      58.692  19.153 250.294  0.00  0.00           O
ATOM    206  CG  GLN A 746      63.105  18.164 249.929  0.00  0.00           C
ATOM    207  CD  GLN A 746      64.340  18.932 250.391  0.00  0.00           C
ATOM    208  NE2 GLN A 746      64.993  18.507 251.449  0.00  0.00           N
ATOM    209  OE1 GLN A 746      64.765  19.910 249.795  0.00  0.00           O
ATOM    210  N   LEU A 747      59.166  20.071 248.294  0.00  0.00           N
ATOM    211  CA  LEU A 747      57.937  20.851 248.208  0.00  0.00           C
ATOM    212  C   LEU A 747      56.723  19.940 247.984  0.00  0.00           C
ATOM    213  CB  LEU A 747      58.086  21.931 247.123  0.00  0.00           C
ATOM    214  O   LEU A 747      55.723  20.135 248.658  0.00  0.00           O
ATOM    215  CG  LEU A 747      56.862  22.863 246.992  0.00  0.00           C
ATOM    216  CD1 LEU A 747      56.536  23.608 248.290  0.00  0.00           C
ATOM    217  CD2 LEU A 747      57.134  23.904 245.906  0.00  0.00           C
ATOM    218  N   ALA A 748      56.816  18.918 247.126  0.00  0.00           N
ATOM    219  CA  ALA A 748      55.732  17.958 246.903  0.00  0.00           C
ATOM    220  C   ALA A 748      55.305  17.243 248.198  0.00  0.00           C
ATOM    221  CB  ALA A 748      56.157  16.969 245.812  0.00  0.00           C
ATOM    222  O   ALA A 748      54.123  17.277 248.532  0.00  0.00           O
ATOM    223  N   GLY A 749      56.255  16.706 248.975  0.00  0.00           N
ATOM    224  CA  GLY A 749      55.955  16.121 250.290  0.00  0.00           C
ATOM    225  C   GLY A 749      55.387  17.137 251.290  0.00  0.00           C
ATOM    226  O   GLY A 749      54.424  16.839 251.990  0.00  0.00           O
ATOM    227  N   SER A 750      55.891  18.381 251.287  0.00  0.00           N
ATOM    228  CA  SER A 750      55.322  19.468 252.111  0.00  0.00           C
ATOM    229  C   SER A 750      53.878  19.805 251.722  0.00  0.00           C
ATOM    230  CB  SER A 750      56.113  20.773 251.974  0.00  0.00           C
ATOM    231  O   SER A 750      53.083  20.171 252.579  0.00  0.00           O
ATOM    232  OG  SER A 750      57.490  20.642 252.274  0.00  0.00           O
ATOM    233  N   VAL A 751      53.532  19.723 250.434  0.00  0.00           N
ATOM    234  CA  VAL A 751      52.163  19.951 249.947  0.00  0.00           C
ATOM    235  C   VAL A 751      51.264  18.786 250.349  0.00  0.00           C
ATOM    236  CB  VAL A 751      52.142  20.190 248.422  0.00  0.00           C
ATOM    237  O   VAL A 751      50.138  19.022 250.785  0.00  0.00           O
ATOM    238  CG1 VAL A 751      50.715  20.294 247.867  0.00  0.00           C
ATOM    239  CG2 VAL A 751      52.849  21.492 248.024  0.00  0.00           C
ATOM    240  N   ALA A 752      51.756  17.548 250.264  0.00  0.00           N
ATOM    241  CA  ALA A 752      51.011  16.373 250.702  0.00  0.00           C
ATOM    242  C   ALA A 752      50.662  16.425 252.197  0.00  0.00           C
ATOM    243  CB  ALA A 752      51.784  15.110 250.305  0.00  0.00           C
ATOM    244  O   ALA A 752      49.501  16.234 252.554  0.00  0.00           O
ATOM    245  N   GLU A 753      51.641  16.784 253.033  0.00  0.00           N
ATOM    246  CA  GLU A 753      51.488  17.023 254.470  0.00  0.00           C
ATOM    247  C   GLU A 753      50.544  18.200 254.771  0.00  0.00           C
ATOM    248  CB  GLU A 753      52.898  17.266 255.045  0.00  0.00           C
ATOM    249  O   GLU A 753      49.522  18.027 255.427  0.00  0.00           O
ATOM    250  CG  GLU A 753      52.946  17.610 256.542  0.00  0.00           C
ATOM    251  CD  GLU A 753      54.381  17.919 257.006  0.00  0.00           C
ATOM    252  OE1 GLU A 753      54.772  17.418 258.083  0.00  0.00           O
ATOM    253  OE2 GLU A 753      55.085  18.678 256.292  0.00  0.00           O
ATOM    254  N   MET A 754      50.861  19.409 254.293  0.00  0.00           N
ATOM    255  CA  MET A 754      50.230  20.642 254.786  0.00  0.00           C
ATOM    256  C   MET A 754      48.848  20.943 254.198  0.00  0.00           C
ATOM    257  CB  MET A 754      51.148  21.849 254.542  0.00  0.00           C
ATOM    258  O   MET A 754      48.213  21.893 254.672  0.00  0.00           O
ATOM    259  CG  MET A 754      52.440  21.773 255.353  0.00  0.00           C
ATOM    260  SD  MET A 754      53.476  23.256 255.214  0.00  0.00           S
ATOM    261  CE  MET A 754      54.812  22.699 256.303  0.00  0.00           C
ATOM    262  N   SER A 755      48.426  20.212 253.159  0.00  0.00           N
ATOM    263  CA  SER A 755      47.172  20.438 252.424  0.00  0.00           C
ATOM    264  C   SER A 755      46.312  19.181 252.230  0.00  0.00           C
ATOM    265  CB  SER A 755      47.443  21.143 251.085  0.00  0.00           C
ATOM    266  O   SER A 755      45.394  19.212 251.412  0.00  0.00           O
ATOM    267  OG  SER A 755      47.952  20.272 250.093  0.00  0.00           O
ATOM    268  N   SER A 756      46.594  18.088 252.951  0.00  0.00           N
ATOM    269  CA  SER A 756      45.849  16.820 252.868  0.00  0.00           C
ATOM    270  C   SER A 756      45.690  16.340 251.410  0.00  0.00           C
ATOM    271  CB  SER A 756      44.500  16.927 253.614  0.00  0.00           C
ATOM    272  O   SER A 756      44.594  16.349 250.849  0.00  0.00           O
ATOM    273  OG  SER A 756      44.670  17.421 254.935  0.00  0.00           O
ATOM    274  N   TYR A 757      46.792  15.986 250.733  0.00  0.00           N
ATOM    275  CA  TYR A 757      46.735  15.494 249.343  0.00  0.00           C
ATOM    276  C   TYR A 757      46.773  13.963 249.277  0.00  0.00           C
ATOM    277  CB  TYR A 757      47.837  16.120 248.485  0.00  0.00           C
ATOM    278  O   TYR A 757      47.806  13.346 249.525  0.00  0.00           O
ATOM    279  CG  TYR A 757      47.713  15.838 247.000  0.00  0.00           C
ATOM    280  CD1 TYR A 757      48.524  14.858 246.401  0.00  0.00           C
ATOM    281  CD2 TYR A 757      46.812  16.573 246.211  0.00  0.00           C
ATOM    282  CE1 TYR A 757      48.479  14.658 245.009  0.00  0.00           C
ATOM    283  CE2 TYR A 757      46.760  16.381 244.817  0.00  0.00           C
ATOM    284  OH  TYR A 757      47.586  15.247 242.863  0.00  0.00           O
ATOM    285  CZ  TYR A 757      47.611  15.430 244.212  0.00  0.00           C
ATOM    286  N   HIS A 758      45.654  13.354 248.882  0.00  0.00           N
ATOM    287  CA  HIS A 758      45.442  11.894 248.941  0.00  0.00           C
ATOM    288  C   HIS A 758      45.899  11.120 247.697  0.00  0.00           C
ATOM    289  CB  HIS A 758      43.971  11.602 249.285  0.00  0.00           C
ATOM    290  O   HIS A 758      45.673   9.918 247.611  0.00  0.00           O
ATOM    291  CG  HIS A 758      43.547  12.344 250.523  0.00  0.00           C
ATOM    292  CD2 HIS A 758      42.895  13.537 250.526  0.00  0.00           C
ATOM    293  ND1 HIS A 758      44.021  12.084 251.807  0.00  0.00           N
ATOM    294  CE1 HIS A 758      43.691  13.150 252.551  0.00  0.00           C
ATOM    295  NE2 HIS A 758      43.006  14.032 251.801  0.00  0.00           N
ATOM    296  N   HIS A 759      46.530  11.780 246.723  0.00  0.00           N
ATOM    297  CA  HIS A 759      47.054  11.125 245.518  0.00  0.00           C
ATOM    298  C   HIS A 759      48.591  11.089 245.529  0.00  0.00           C
ATOM    299  CB  HIS A 759      46.490  11.775 244.242  0.00  0.00           C
ATOM    300  O   HIS A 759      49.246  11.805 246.285  0.00  0.00           O
ATOM    301  CG  HIS A 759      45.018  12.111 244.286  0.00  0.00           C
ATOM    302  CD2 HIS A 759      44.469  13.339 244.029  0.00  0.00           C
ATOM    303  ND1 HIS A 759      43.976  11.263 244.592  0.00  0.00           N
ATOM    304  CE1 HIS A 759      42.834  11.965 244.521  0.00  0.00           C
ATOM    305  NE2 HIS A 759      43.084  13.240 244.167  0.00  0.00           N
ATOM    306  N   GLY A 760      49.195  10.262 244.672  0.00  0.00           N
ATOM    307  CA  GLY A 760      50.650  10.081 244.646  0.00  0.00           C
ATOM    308  C   GLY A 760      51.430  11.376 244.380  0.00  0.00           C
ATOM    309  O   GLY A 760      51.128  12.114 243.440  0.00  0.00           O
ATOM    310  N   GLU A 761      52.494  11.611 245.159  0.00  0.00           N
ATOM    311  CA  GLU A 761      53.330  12.823 245.085  0.00  0.00           C
ATOM    312  C   GLU A 761      53.891  13.111 243.683  0.00  0.00           C
ATOM    313  CB  GLU A 761      54.546  12.702 246.010  0.00  0.00           C
ATOM    314  O   GLU A 761      54.152  14.266 243.358  0.00  0.00           O
ATOM    315  CG  GLU A 761      54.262  12.536 247.508  0.00  0.00           C
ATOM    316  CD  GLU A 761      55.574  12.562 248.318  0.00  0.00           C
ATOM    317  OE1 GLU A 761      55.505  12.866 249.526  0.00  0.00           O
ATOM    318  OE2 GLU A 761      56.648  12.304 247.719  0.00  0.00           O
ATOM    319  N   MET A 762      54.051  12.094 242.827  0.00  0.00           N
ATOM    320  CA  MET A 762      54.498  12.254 241.435  0.00  0.00           C
ATOM    321  C   MET A 762      53.632  13.272 240.667  0.00  0.00           C
ATOM    322  CB  MET A 762      54.459  10.881 240.742  0.00  0.00           C
ATOM    323  O   MET A 762      54.155  14.107 239.926  0.00  0.00           O
ATOM    324  CG  MET A 762      55.277  10.863 239.445  0.00  0.00           C
ATOM    325  SD  MET A 762      57.078  10.832 239.684  0.00  0.00           S
ATOM    326  CE  MET A 762      57.311   9.077 240.083  0.00  0.00           C
ATOM    327  N   SER A 763      52.316  13.264 240.905  0.00  0.00           N
ATOM    328  CA  SER A 763      51.367  14.216 240.316  0.00  0.00           C
ATOM    329  C   SER A 763      51.577  15.640 240.843  0.00  0.00           C
ATOM    330  CB  SER A 763      49.933  13.758 240.598  0.00  0.00           C
ATOM    331  O   SER A 763      51.486  16.598 240.074  0.00  0.00           O
ATOM    332  OG  SER A 763      49.718  12.478 240.035  0.00  0.00           O
ATOM    333  N   LEU A 764      51.930  15.801 242.126  0.00  0.00           N
ATOM    334  CA  LEU A 764      52.330  17.097 242.689  0.00  0.00           C
ATOM    335  C   LEU A 764      53.668  17.571 242.123  0.00  0.00           C
ATOM    336  CB  LEU A 764      52.418  17.038 244.225  0.00  0.00           C
ATOM    337  O   LEU A 764      53.784  18.740 241.773  0.00  0.00           O
ATOM    338  CG  LEU A 764      51.065  17.006 244.945  0.00  0.00           C
ATOM    339  CD1 LEU A 764      51.315  16.789 246.436  0.00  0.00           C
ATOM    340  CD2 LEU A 764      50.281  18.308 244.756  0.00  0.00           C
ATOM    341  N   MET A 765      54.658  16.687 241.979  0.00  0.00           N
ATOM    342  CA  MET A 765      55.962  17.037 241.407  0.00  0.00           C
ATOM    343  C   MET A 765      55.817  17.568 239.974  0.00  0.00           C
ATOM    344  CB  MET A 765      56.920  15.837 241.461  0.00  0.00           C
ATOM    345  O   MET A 765      56.362  18.627 239.666  0.00  0.00           O
ATOM    346  CG  MET A 765      57.300  15.447 242.895  0.00  0.00           C
ATOM    347  SD  MET A 765      58.444  14.044 243.028  0.00  0.00           S
ATOM    348  CE  MET A 765      58.078  13.505 244.724  0.00  0.00           C
ATOM    349  N   MET A 766      55.012  16.910 239.130  0.00  0.00           N
ATOM    350  CA  MET A 766      54.696  17.419 237.787  0.00  0.00           C
ATOM    351  C   MET A 766      53.853  18.701 237.820  0.00  0.00           C
ATOM    352  CB  MET A 766      54.003  16.338 236.945  0.00  0.00           C
ATOM    353  O   MET A 766      54.083  19.601 237.017  0.00  0.00           O
ATOM    354  CG  MET A 766      54.936  15.173 236.584  0.00  0.00           C
ATOM    355  SD  MET A 766      56.526  15.609 235.814  0.00  0.00           S
ATOM    356  CE  MET A 766      55.998  16.594 234.382  0.00  0.00           C
ATOM    357  N   THR A 767      52.928  18.845 238.774  0.00  0.00           N
ATOM    358  CA  THR A 767      52.158  20.092 238.953  0.00  0.00           C
ATOM    359  C   THR A 767      53.068  21.274 239.310  0.00  0.00           C
ATOM    360  CB  THR A 767      51.064  19.918 240.018  0.00  0.00           C
ATOM    361  O   THR A 767      52.916  22.358 238.752  0.00  0.00           O
ATOM    362  CG2 THR A 767      50.208  21.169 240.201  0.00  0.00           C
ATOM    363  OG1 THR A 767      50.167  18.904 239.628  0.00  0.00           O
ATOM    364  N   ILE A 768      54.049  21.063 240.193  0.00  0.00           N
ATOM    365  CA  ILE A 768      55.053  22.061 240.587  0.00  0.00           C
ATOM    366  C   ILE A 768      55.955  22.425 239.398  0.00  0.00           C
ATOM    367  CB  ILE A 768      55.863  21.536 241.797  0.00  0.00           C
ATOM    368  O   ILE A 768      56.192  23.608 239.167  0.00  0.00           O
ATOM    369  CG1 ILE A 768      54.984  21.469 243.068  0.00  0.00           C
ATOM    370  CG2 ILE A 768      57.091  22.420 242.080  0.00  0.00           C
ATOM    371  CD1 ILE A 768      55.539  20.535 244.152  0.00  0.00           C
ATOM    372  N   ILE A 769      56.418  21.438 238.619  0.00  0.00           N
ATOM    373  CA  ILE A 769      57.214  21.675 237.402  0.00  0.00           C
ATOM    374  C   ILE A 769      56.426  22.533 236.405  0.00  0.00           C
ATOM    375  CB  ILE A 769      57.691  20.334 236.791  0.00  0.00           C
ATOM    376  O   ILE A 769      56.911  23.580 235.975  0.00  0.00           O
ATOM    377  CG1 ILE A 769      58.805  19.736 237.678  0.00  0.00           C
ATOM    378  CG2 ILE A 769      58.211  20.498 235.350  0.00  0.00           C
ATOM    379  CD1 ILE A 769      59.083  18.254 237.404  0.00  0.00           C
ATOM    380  N   ASN A 770      55.184  22.150 236.105  0.00  0.00           N
ATOM    381  CA  ASN A 770      54.342  22.857 235.139  0.00  0.00           C
ATOM    382  C   ASN A 770      53.974  24.283 235.599  0.00  0.00           C
ATOM    383  CB  ASN A 770      53.090  22.007 234.862  0.00  0.00           C
ATOM    384  O   ASN A 770      53.791  25.155 234.757  0.00  0.00           O
ATOM    385  CG  ASN A 770      53.373  20.684 234.158  0.00  0.00           C
ATOM    386  ND2 ASN A 770      52.352  19.891 233.930  0.00  0.00           N
ATOM    387  OD1 ASN A 770      54.481  20.330 233.798  0.00  0.00           O
ATOM    388  N   LEU A 771      53.907  24.558 236.909  0.00  0.00           N
ATOM    389  CA  LEU A 771      53.715  25.913 237.464  0.00  0.00           C
ATOM    390  C   LEU A 771      54.977  26.800 237.418  0.00  0.00           C
ATOM    391  CB  LEU A 771      53.214  25.793 238.918  0.00  0.00           C
ATOM    392  O   LEU A 771      54.875  28.012 237.633  0.00  0.00           O
ATOM    393  CG  LEU A 771      51.729  25.427 239.075  0.00  0.00           C
ATOM    394  CD1 LEU A 771      51.445  25.146 240.552  0.00  0.00           C
ATOM    395  CD2 LEU A 771      50.801  26.560 238.625  0.00  0.00           C
ATOM    396  N   ALA A 772      56.150  26.208 237.167  0.00  0.00           N
ATOM    397  CA  ALA A 772      57.441  26.895 237.117  0.00  0.00           C
ATOM    398  C   ALA A 772      57.982  27.111 235.690  0.00  0.00           C
ATOM    399  CB  ALA A 772      58.429  26.102 237.978  0.00  0.00           C
ATOM    400  O   ALA A 772      58.779  28.023 235.479  0.00  0.00           O
ATOM    401  N   GLN A 773      57.564  26.301 234.711  0.00  0.00           N
ATOM    402  CA  GLN A 773      58.013  26.399 233.315  0.00  0.00           C
ATOM    403  C   GLN A 773      57.723  27.773 232.685  0.00  0.00           C
ATOM    404  CB  GLN A 773      57.361  25.282 232.486  0.00  0.00           C
ATOM    405  O   GLN A 773      56.649  28.344 232.878  0.00  0.00           O
ATOM    406  CG  GLN A 773      58.050  23.931 232.725  0.00  0.00           C
ATOM    407  CD  GLN A 773      57.300  22.749 232.122  0.00  0.00           C
ATOM    408  NE2 GLN A 773      57.908  21.586 232.106  0.00  0.00           N
ATOM    409  OE1 GLN A 773      56.174  22.842 231.661  0.00  0.00           O
ATOM    410  N   ASN A 774      58.686  28.284 231.913  0.00  0.00           N
ATOM    411  CA  ASN A 774      58.684  29.632 231.331  0.00  0.00           C
ATOM    412  C   ASN A 774      59.070  29.676 229.832  0.00  0.00           C
ATOM    413  CB  ASN A 774      59.607  30.523 232.191  0.00  0.00           C
ATOM    414  O   ASN A 774      59.310  30.756 229.290  0.00  0.00           O
ATOM    415  CG  ASN A 774      61.079  30.136 232.115  0.00  0.00           C
ATOM    416  ND2 ASN A 774      61.969  31.025 232.487  0.00  0.00           N
ATOM    417  OD1 ASN A 774      61.448  29.032 231.744  0.00  0.00           O
ATOM    418  N   PHE A 775      59.148  28.526 229.151  0.00  0.00           N
ATOM    419  CA  PHE A 775      59.439  28.456 227.713  0.00  0.00           C
ATOM    420  C   PHE A 775      58.189  28.718 226.854  0.00  0.00           C
ATOM    421  CB  PHE A 775      60.120  27.120 227.362  0.00  0.00           C
ATOM    422  O   PHE A 775      57.051  28.554 227.300  0.00  0.00           O
ATOM    423  CG  PHE A 775      59.291  25.879 227.638  0.00  0.00           C
ATOM    424  CD1 PHE A 775      59.554  25.099 228.780  0.00  0.00           C
ATOM    425  CD2 PHE A 775      58.253  25.501 226.762  0.00  0.00           C
ATOM    426  CE1 PHE A 775      58.762  23.974 229.062  0.00  0.00           C
ATOM    427  CE2 PHE A 775      57.449  24.385 227.055  0.00  0.00           C
ATOM    428  CZ  PHE A 775      57.693  23.633 228.217  0.00  0.00           C
ATOM    429  N   VAL A 776      58.397  29.080 225.583  0.00  0.00           N
ATOM    430  CA  VAL A 776      57.324  29.438 224.639  0.00  0.00           C
ATOM    431  C   VAL A 776      56.283  28.319 224.501  0.00  0.00           C
ATOM    432  CB  VAL A 776      57.898  29.776 223.250  0.00  0.00           C
ATOM    433  O   VAL A 776      56.592  27.221 224.039  0.00  0.00           O
ATOM    434  CG1 VAL A 776      56.795  30.289 222.321  0.00  0.00           C
ATOM    435  CG2 VAL A 776      59.001  30.841 223.318  0.00  0.00           C
ATOM    436  N   GLY A 777      55.031  28.618 224.861  0.00  0.00           N
ATOM    437  CA  GLY A 777      53.917  27.659 224.852  0.00  0.00           C
ATOM    438  C   GLY A 777      53.642  26.952 226.187  0.00  0.00           C
ATOM    439  O   GLY A 777      52.741  26.113 226.223  0.00  0.00           O
ATOM    440  N   SER A 778      54.385  27.293 227.249  0.00  0.00           N
ATOM    441  CA  SER A 778      54.047  26.990 228.650  0.00  0.00           C
ATOM    442  C   SER A 778      53.292  28.176 229.291  0.00  0.00           C
ATOM    443  CB  SER A 778      55.284  26.495 229.424  0.00  0.00           C
ATOM    444  O   SER A 778      52.299  28.630 228.724  0.00  0.00           O
ATOM    445  OG  SER A 778      56.249  27.510 229.621  0.00  0.00           O
ATOM    446  N   ASN A 779      53.731  28.694 230.443  0.00  0.00           N
ATOM    447  CA  ASN A 779      53.101  29.837 231.114  0.00  0.00           C
ATOM    448  C   ASN A 779      53.540  31.175 230.491  0.00  0.00           C
ATOM    449  CB  ASN A 779      53.446  29.815 232.613  0.00  0.00           C
ATOM    450  O   ASN A 779      54.716  31.355 230.173  0.00  0.00           O
ATOM    451  CG  ASN A 779      53.052  28.523 233.295  0.00  0.00           C
ATOM    452  ND2 ASN A 779      54.017  27.709 233.644  0.00  0.00           N
ATOM    453  OD1 ASN A 779      51.887  28.239 233.516  0.00  0.00           O
ATOM    454  N   ASN A 780      52.631  32.154 230.422  0.00  0.00           N
ATOM    455  CA  ASN A 780      53.026  33.555 230.221  0.00  0.00           C
ATOM    456  C   ASN A 780      53.531  34.175 231.531  0.00  0.00           C
ATOM    457  CB  ASN A 780      51.861  34.372 229.634  0.00  0.00           C
ATOM    458  O   ASN A 780      54.426  35.017 231.511  0.00  0.00           O
ATOM    459  CG  ASN A 780      51.598  34.082 228.168  0.00  0.00           C
ATOM    460  ND2 ASN A 780      50.730  34.831 227.536  0.00  0.00           N
ATOM    461  OD1 ASN A 780      52.186  33.195 227.563  0.00  0.00           O
ATOM    462  N   LEU A 781      52.989  33.726 232.667  0.00  0.00           N
ATOM    463  CA  LEU A 781      53.395  34.137 234.003  0.00  0.00           C
ATOM    464  C   LEU A 781      53.480  32.907 234.916  0.00  0.00           C
ATOM    465  CB  LEU A 781      52.419  35.225 234.479  0.00  0.00           C
ATOM    466  O   LEU A 781      52.482  32.417 235.451  0.00  0.00           O
ATOM    467  CG  LEU A 781      52.954  36.063 235.651  0.00  0.00           C
ATOM    468  CD1 LEU A 781      52.074  37.300 235.795  0.00  0.00           C
ATOM    469  CD2 LEU A 781      52.970  35.310 236.984  0.00  0.00           C
ATOM    470  N   ASN A 782      54.696  32.398 235.091  0.00  0.00           N
ATOM    471  CA  ASN A 782      55.009  31.305 236.003  0.00  0.00           C
ATOM    472  C   ASN A 782      54.900  31.767 237.470  0.00  0.00           C
ATOM    473  CB  ASN A 782      56.386  30.724 235.628  0.00  0.00           C
ATOM    474  O   ASN A 782      55.550  32.724 237.900  0.00  0.00           O
ATOM    475  CG  ASN A 782      57.498  31.760 235.577  0.00  0.00           C
ATOM    476  ND2 ASN A 782      58.438  31.717 236.486  0.00  0.00           N
ATOM    477  OD1 ASN A 782      57.528  32.630 234.718  0.00  0.00           O
ATOM    478  N   LEU A 783      54.061  31.081 238.251  0.00  0.00           N
ATOM    479  CA  LEU A 783      53.815  31.408 239.665  0.00  0.00           C
ATOM    480  C   LEU A 783      54.942  30.910 240.583  0.00  0.00           C
ATOM    481  CB  LEU A 783      52.451  30.835 240.089  0.00  0.00           C
ATOM    482  O   LEU A 783      55.132  31.430 241.684  0.00  0.00           O
ATOM    483  CG  LEU A 783      51.243  31.436 239.342  0.00  0.00           C
ATOM    484  CD1 LEU A 783      49.963  30.743 239.800  0.00  0.00           C
ATOM    485  CD2 LEU A 783      51.082  32.932 239.619  0.00  0.00           C
ATOM    486  N   LEU A 784      55.714  29.935 240.106  0.00  0.00           N
ATOM    487  CA  LEU A 784      56.929  29.424 240.729  0.00  0.00           C
ATOM    488  C   LEU A 784      58.144  29.722 239.836  0.00  0.00           C
ATOM    489  CB  LEU A 784      56.753  27.919 240.980  0.00  0.00           C
ATOM    490  O   LEU A 784      58.004  29.909 238.629  0.00  0.00           O
ATOM    491  CG  LEU A 784      55.594  27.522 241.911  0.00  0.00           C
ATOM    492  CD1 LEU A 784      55.608  26.008 242.098  0.00  0.00           C
ATOM    493  CD2 LEU A 784      55.691  28.166 243.295  0.00  0.00           C
ATOM    494  N   GLN A 785      59.344  29.780 240.410  0.00  0.00           N
ATOM    495  CA  GLN A 785      60.583  30.022 239.656  0.00  0.00           C
ATOM    496  C   GLN A 785      61.281  28.706 239.258  0.00  0.00           C
ATOM    497  CB  GLN A 785      61.524  30.942 240.445  0.00  0.00           C
ATOM    498  O   GLN A 785      61.466  27.845 240.127  0.00  0.00           O
ATOM    499  CG  GLN A 785      60.910  32.346 240.587  0.00  0.00           C
ATOM    500  CD  GLN A 785      61.848  33.379 241.201  0.00  0.00           C
ATOM    501  NE2 GLN A 785      61.508  34.648 241.110  0.00  0.00           N
ATOM    502  OE1 GLN A 785      62.888  33.091 241.765  0.00  0.00           O
ATOM    503  N   PRO A 786      61.703  28.534 237.990  0.00  0.00           N
ATOM    504  CA  PRO A 786      62.393  27.332 237.524  0.00  0.00           C
ATOM    505  C   PRO A 786      63.896  27.395 237.852  0.00  0.00           C
ATOM    506  CB  PRO A 786      62.102  27.277 236.019  0.00  0.00           C
ATOM    507  O   PRO A 786      64.702  27.863 237.050  0.00  0.00           O
ATOM    508  CG  PRO A 786      62.003  28.748 235.616  0.00  0.00           C
ATOM    509  CD  PRO A 786      61.439  29.426 236.864  0.00  0.00           C
ATOM    510  N   ILE A 787      64.299  26.937 239.042  0.00  0.00           N
ATOM    511  CA  ILE A 787      65.708  26.960 239.475  0.00  0.00           C
ATOM    512  C   ILE A 787      66.369  25.615 239.134  0.00  0.00           C
ATOM    513  CB  ILE A 787      65.873  27.422 240.943  0.00  0.00           C
ATOM    514  O   ILE A 787      66.419  24.671 239.930  0.00  0.00           O
ATOM    515  CG1 ILE A 787      65.127  28.756 241.197  0.00  0.00           C
ATOM    516  CG2 ILE A 787      67.375  27.571 241.252  0.00  0.00           C
ATOM    517  CD1 ILE A 787      65.147  29.229 242.654  0.00  0.00           C
ATOM    518  N   GLY A 788      66.844  25.519 237.893  0.00  0.00           N
ATOM    519  CA  GLY A 788      67.443  24.319 237.305  0.00  0.00           C
ATOM    520  C   GLY A 788      66.771  23.937 235.985  0.00  0.00           C
ATOM    521  O   GLY A 788      66.063  24.740 235.385  0.00  0.00           O
ATOM    522  N   GLN A 789      66.980  22.702 235.524  0.00  0.00           N
ATOM    523  CA  GLN A 789      66.397  22.224 234.266  0.00  0.00           C
ATOM    524  C   GLN A 789      64.930  21.794 234.451  0.00  0.00           C
ATOM    525  CB  GLN A 789      67.302  21.125 233.669  0.00  0.00           C
ATOM    526  O   GLN A 789      64.653  20.629 234.727  0.00  0.00           O
ATOM    527  CG  GLN A 789      66.813  20.563 232.320  0.00  0.00           C
ATOM    528  CD  GLN A 789      66.537  21.666 231.307  0.00  0.00           C
ATOM    529  NE2 GLN A 789      67.450  21.972 230.413  0.00  0.00           N
ATOM    530  OE1 GLN A 789      65.510  22.320 231.361  0.00  0.00           O
ATOM    531  N   PHE A 790      63.992  22.732 234.297  0.00  0.00           N
ATOM    532  CA  PHE A 790      62.537  22.486 234.356  0.00  0.00           C
ATOM    533  C   PHE A 790      61.930  21.970 233.040  0.00  0.00           C
ATOM    534  CB  PHE A 790      61.824  23.735 234.893  0.00  0.00           C
ATOM    535  O   PHE A 790      60.712  21.815 232.933  0.00  0.00           O
ATOM    536  CG  PHE A 790      61.810  23.754 236.404  0.00  0.00           C
ATOM    537  CD1 PHE A 790      60.631  23.439 237.101  0.00  0.00           C
ATOM    538  CD2 PHE A 790      62.997  24.004 237.112  0.00  0.00           C
ATOM    539  CE1 PHE A 790      60.636  23.372 238.505  0.00  0.00           C
ATOM    540  CE2 PHE A 790      63.008  23.914 238.509  0.00  0.00           C
ATOM    541  CZ  PHE A 790      61.830  23.597 239.207  0.00  0.00           C
ATOM    542  N   GLY A 791      62.783  21.659 232.066  0.00  0.00           N
ATOM    543  CA  GLY A 791      62.407  21.241 230.727  0.00  0.00           C
ATOM    544  C   GLY A 791      62.363  22.432 229.774  0.00  0.00           C
ATOM    545  O   GLY A 791      62.238  23.587 230.185  0.00  0.00           O
ATOM    546  N   THR A 792      62.517  22.147 228.487  0.00  0.00           N
ATOM    547  CA  THR A 792      62.856  23.132 227.458  0.00  0.00           C
ATOM    548  C   THR A 792      61.858  23.119 226.304  0.00  0.00           C
ATOM    549  CB  THR A 792      64.284  22.917 226.921  0.00  0.00           C
ATOM    550  O   THR A 792      60.964  22.269 226.210  0.00  0.00           O
ATOM    551  CG2 THR A 792      65.340  22.582 227.971  0.00  0.00           C
ATOM    552  OG1 THR A 792      64.316  21.924 225.925  0.00  0.00           O
ATOM    553  N   ARG A 793      62.047  24.041 225.353  0.00  0.00           N
ATOM    554  CA  ARG A 793      61.264  24.071 224.117  0.00  0.00           C
ATOM    555  C   ARG A 793      61.562  22.888 223.178  0.00  0.00           C
ATOM    556  CB  ARG A 793      61.497  25.431 223.447  0.00  0.00           C
ATOM    557  O   ARG A 793      60.759  22.609 222.286  0.00  0.00           O
ATOM    558  CG  ARG A 793      60.456  25.654 222.355  0.00  0.00           C
ATOM    559  CD  ARG A 793      60.481  27.077 221.821  0.00  0.00           C
ATOM    560  NE  ARG A 793      59.384  27.211 220.857  0.00  0.00           N
ATOM    561  NH1 ARG A 793      59.734  29.391 220.235  0.00  0.00           N
ATOM    562  NH2 ARG A 793      58.151  28.175 219.244  0.00  0.00           N
ATOM    563  CZ  ARG A 793      59.097  28.261 220.126  0.00  0.00           C
ATOM    564  N   LEU A 794      62.674  22.173 223.378  0.00  0.00           N
ATOM    565  CA  LEU A 794      63.084  21.045 222.534  0.00  0.00           C
ATOM    566  C   LEU A 794      62.079  19.886 222.592  0.00  0.00           C
ATOM    567  CB  LEU A 794      64.488  20.555 222.942  0.00  0.00           C
ATOM    568  O   LEU A 794      61.761  19.320 221.546  0.00  0.00           O
ATOM    569  CG  LEU A 794      65.605  21.614 222.894  0.00  0.00           C
ATOM    570  CD1 LEU A 794      66.903  21.035 223.453  0.00  0.00           C
ATOM    571  CD2 LEU A 794      65.870  22.114 221.475  0.00  0.00           C
ATOM    572  N   HIS A 795      61.546  19.599 223.789  0.00  0.00           N
ATOM    573  CA  HIS A 795      60.623  18.487 224.065  0.00  0.00           C
ATOM    574  C   HIS A 795      59.304  18.920 224.732  0.00  0.00           C
ATOM    575  CB  HIS A 795      61.337  17.437 224.929  0.00  0.00           C
ATOM    576  O   HIS A 795      58.538  18.073 225.195  0.00  0.00           O
ATOM    577  CG  HIS A 795      62.631  16.950 224.342  0.00  0.00           C
ATOM    578  CD2 HIS A 795      62.780  15.929 223.443  0.00  0.00           C
ATOM    579  ND1 HIS A 795      63.884  17.458 224.601  0.00  0.00           N
ATOM    580  CE1 HIS A 795      64.768  16.755 223.876  0.00  0.00           C
ATOM    581  NE2 HIS A 795      64.141  15.814 223.154  0.00  0.00           N
ATOM    582  N   GLY A 796      59.039  20.226 224.835  0.00  0.00           N
ATOM    583  CA  GLY A 796      57.836  20.747 225.488  0.00  0.00           C
ATOM    584  C   GLY A 796      57.790  20.467 226.988  0.00  0.00           C
ATOM    585  O   GLY A 796      56.733  20.136 227.517  0.00  0.00           O
ATOM    586  N   GLY A 797      58.936  20.545 227.668  0.00  0.00           N
ATOM    587  CA  GLY A 797      59.035  20.332 229.111  0.00  0.00           C
ATOM    588  C   GLY A 797      59.254  18.882 229.561  0.00  0.00           C
ATOM    589  O   GLY A 797      59.619  18.667 230.716  0.00  0.00           O
ATOM    590  N   LYS A 798      59.088  17.881 228.680  0.00  0.00           N
ATOM    591  CA  LYS A 798      59.332  16.457 229.013  0.00  0.00           C
ATOM    592  C   LYS A 798      60.779  16.155 229.424  0.00  0.00           C
ATOM    593  CB  LYS A 798      58.955  15.554 227.829  0.00  0.00           C
ATOM    594  O   LYS A 798      61.028  15.200 230.149  0.00  0.00           O
ATOM    595  CG  LYS A 798      57.441  15.378 227.638  0.00  0.00           C
ATOM    596  CD  LYS A 798      57.197  14.191 226.695  0.00  0.00           C
ATOM    597  CE  LYS A 798      55.722  13.786 226.615  0.00  0.00           C
ATOM    598  NZ  LYS A 798      55.606  12.383 226.152  0.00  0.00           N
ATOM    599  N   ASP A 799      61.717  16.989 228.995  0.00  0.00           N
ATOM    600  CA  ASP A 799      63.147  16.968 229.317  0.00  0.00           C
ATOM    601  C   ASP A 799      63.497  17.657 230.654  0.00  0.00           C
ATOM    602  CB  ASP A 799      63.937  17.520 228.114  0.00  0.00           C
ATOM    603  O   ASP A 799      64.661  17.965 230.921  0.00  0.00           O
ATOM    604  CG  ASP A 799      63.496  18.901 227.604  0.00  0.00           C
ATOM    605  OD1 ASP A 799      62.436  19.423 228.022  0.00  0.00           O
ATOM    606  OD2 ASP A 799      64.173  19.429 226.694  0.00  0.00           O
ATOM    607  N   SER A 800      62.504  17.888 231.523  0.00  0.00           N
ATOM    608  CA  SER A 800      62.738  18.316 232.905  0.00  0.00           C
ATOM    609  C   SER A 800      63.581  17.298 233.684  0.00  0.00           C
ATOM    610  CB  SER A 800      61.413  18.610 233.622  0.00  0.00           C
ATOM    611  O   SER A 800      63.363  16.086 233.613  0.00  0.00           O
ATOM    612  OG  SER A 800      60.697  17.428 233.915  0.00  0.00           O
ATOM    613  N   ALA A 801      64.555  17.780 234.453  0.00  0.00           N
ATOM    614  CA  ALA A 801      65.379  16.924 235.296  0.00  0.00           C
ATOM    615  C   ALA A 801      64.600  16.449 236.537  0.00  0.00           C
ATOM    616  CB  ALA A 801      66.679  17.658 235.639  0.00  0.00           C
ATOM    617  O   ALA A 801      63.726  17.145 237.049  0.00  0.00           O
ATOM    618  N   SER A 802      64.951  15.265 237.056  0.00  0.00           N
ATOM    619  CA  SER A 802      64.231  14.629 238.173  0.00  0.00           C
ATOM    620  C   SER A 802      63.985  15.598 239.354  0.00  0.00           C
ATOM    621  CB  SER A 802      65.008  13.404 238.678  0.00  0.00           C
ATOM    622  O   SER A 802      64.939  16.250 239.792  0.00  0.00           O
ATOM    623  OG  SER A 802      64.308  12.711 239.704  0.00  0.00           O
ATOM    624  N   PRO A 803      62.774  15.620 239.958  0.00  0.00           N
ATOM    625  CA  PRO A 803      62.391  16.467 241.104  0.00  0.00           C
ATOM    626  C   PRO A 803      63.334  16.484 242.321  0.00  0.00           C
ATOM    627  CB  PRO A 803      61.030  15.914 241.535  0.00  0.00           C
ATOM    628  O   PRO A 803      63.213  17.336 243.203  0.00  0.00           O
ATOM    629  CG  PRO A 803      60.398  15.475 240.222  0.00  0.00           C
ATOM    630  CD  PRO A 803      61.590  14.934 239.445  0.00  0.00           C
ATOM    631  N   ARG A 804      64.273  15.532 242.397  0.00  0.00           N
ATOM    632  CA  ARG A 804      65.315  15.423 243.431  0.00  0.00           C
ATOM    633  C   ARG A 804      66.530  16.337 243.185  0.00  0.00           C
ATOM    634  CB  ARG A 804      65.744  13.949 243.533  0.00  0.00           C
ATOM    635  O   ARG A 804      67.318  16.551 244.113  0.00  0.00           O
ATOM    636  CG  ARG A 804      64.585  13.038 243.983  0.00  0.00           C
ATOM    637  CD  ARG A 804      65.005  11.568 244.113  0.00  0.00           C
ATOM    638  NE  ARG A 804      65.239  10.929 242.801  0.00  0.00           N
ATOM    639  NH1 ARG A 804      65.691   8.809 243.578  0.00  0.00           N
ATOM    640  NH2 ARG A 804      65.652   9.194 241.384  0.00  0.00           N
ATOM    641  CZ  ARG A 804      65.528   9.653 242.597  0.00  0.00           C
ATOM    642  N   TYR A 805      66.689  16.855 241.966  0.00  0.00           N
ATOM    643  CA  TYR A 805      67.813  17.698 241.537  0.00  0.00           C
ATOM    644  C   TYR A 805      67.429  19.162 241.309  0.00  0.00           C
ATOM    645  CB  TYR A 805      68.422  17.119 240.251  0.00  0.00           C
ATOM    646  O   TYR A 805      68.260  20.035 241.543  0.00  0.00           O
ATOM    647  CG  TYR A 805      68.914  15.686 240.356  0.00  0.00           C
ATOM    648  CD1 TYR A 805      69.768  15.303 241.410  0.00  0.00           C
ATOM    649  CD2 TYR A 805      68.541  14.742 239.377  0.00  0.00           C
ATOM    650  CE1 TYR A 805      70.228  13.977 241.499  0.00  0.00           C
ATOM    651  CE2 TYR A 805      69.014  13.417 239.455  0.00  0.00           C
ATOM    652  OH  TYR A 805      70.325  11.762 240.608  0.00  0.00           O
ATOM    653  CZ  TYR A 805      69.858  13.034 240.519  0.00  0.00           C
ATOM    654  N   ILE A 806      66.192  19.426 240.882  0.00  0.00           N
ATOM    655  CA  ILE A 806      65.694  20.773 240.584  0.00  0.00           C
ATOM    656  C   ILE A 806      65.060  21.449 241.801  0.00  0.00           C
ATOM    657  CB  ILE A 806      64.751  20.762 239.366  0.00  0.00           C
ATOM    658  O   ILE A 806      64.456  20.798 242.662  0.00  0.00           O
ATOM    659  CG1 ILE A 806      63.581  19.768 239.524  0.00  0.00           C
ATOM    660  CG2 ILE A 806      65.582  20.454 238.113  0.00  0.00           C
ATOM    661  CD1 ILE A 806      62.504  19.901 238.444  0.00  0.00           C
ATOM    662  N   PHE A 807      65.204  22.771 241.856  0.00  0.00           N
ATOM    663  CA  PHE A 807      64.753  23.621 242.948  0.00  0.00           C
ATOM    664  C   PHE A 807      63.734  24.643 242.457  0.00  0.00           C
ATOM    665  CB  PHE A 807      65.948  24.331 243.591  0.00  0.00           C
ATOM    666  O   PHE A 807      63.681  24.992 241.282  0.00  0.00           O
ATOM    667  CG  PHE A 807      66.903  23.455 244.376  0.00  0.00           C
ATOM    668  CD1 PHE A 807      66.930  23.530 245.782  0.00  0.00           C
ATOM    669  CD2 PHE A 807      67.833  22.640 243.705  0.00  0.00           C
ATOM    670  CE1 PHE A 807      67.900  22.817 246.509  0.00  0.00           C
ATOM    671  CE2 PHE A 807      68.794  21.916 244.430  0.00  0.00           C
ATOM    672  CZ  PHE A 807      68.840  22.021 245.832  0.00  0.00           C
ATOM    673  N   THR A 808      62.912  25.146 243.362  0.00  0.00           N
ATOM    674  CA  THR A 808      61.951  26.196 243.053  0.00  0.00           C
ATOM    675  C   THR A 808      61.687  27.089 244.257  0.00  0.00           C
ATOM    676  CB  THR A 808      60.662  25.572 242.505  0.00  0.00           C
ATOM    677  O   THR A 808      62.039  26.752 245.386  0.00  0.00           O
ATOM    678  CG2 THR A 808      59.801  24.859 243.550  0.00  0.00           C
ATOM    679  OG1 THR A 808      59.901  26.585 241.916  0.00  0.00           O
ATOM    680  N   MET A 809      61.056  28.230 244.016  0.00  0.00           N
ATOM    681  CA  MET A 809      60.501  29.107 245.040  0.00  0.00           C
ATOM    682  C   MET A 809      59.316  29.888 244.471  0.00  0.00           C
ATOM    683  CB  MET A 809      61.582  30.043 245.602  0.00  0.00           C
ATOM    684  O   MET A 809      59.126  29.952 243.255  0.00  0.00           O
ATOM    685  CG  MET A 809      62.191  30.996 244.567  0.00  0.00           C
ATOM    686  SD  MET A 809      63.505  32.045 245.247  0.00  0.00           S
ATOM    687  CE  MET A 809      62.506  33.216 246.202  0.00  0.00           C
ATOM    688  N   LEU A 810      58.525  30.496 245.353  0.00  0.00           N
ATOM    689  CA  LEU A 810      57.420  31.367 244.966  0.00  0.00           C
ATOM    690  C   LEU A 810      57.940  32.584 244.179  0.00  0.00           C
ATOM    691  CB  LEU A 810      56.677  31.768 246.252  0.00  0.00           C
ATOM    692  O   LEU A 810      58.871  33.256 244.627  0.00  0.00           O
ATOM    693  CG  LEU A 810      55.360  32.519 246.012  0.00  0.00           C
ATOM    694  CD1 LEU A 810      54.301  31.612 245.378  0.00  0.00           C
ATOM    695  CD2 LEU A 810      54.827  33.040 247.348  0.00  0.00           C
ATOM    696  N   SER A 811      57.332  32.881 243.027  0.00  0.00           N
ATOM    697  CA  SER A 811      57.641  34.084 242.242  0.00  0.00           C
ATOM    698  C   SER A 811      57.275  35.354 243.023  0.00  0.00           C
ATOM    699  CB  SER A 811      56.894  34.019 240.906  0.00  0.00           C
ATOM    700  O   SER A 811      56.262  35.367 243.725  0.00  0.00           O
ATOM    701  OG  SER A 811      57.277  35.089 240.069  0.00  0.00           O
ATOM    702  N   SER A 812      58.052  36.439 242.900  0.00  0.00           N
ATOM    703  CA  SER A 812      57.741  37.717 243.572  0.00  0.00           C
ATOM    704  C   SER A 812      56.367  38.254 243.155  0.00  0.00           C
ATOM    705  CB  SER A 812      58.828  38.765 243.297  0.00  0.00           C
ATOM    706  O   SER A 812      55.577  38.678 243.999  0.00  0.00           O
ATOM    707  OG  SER A 812      59.066  38.919 241.915  0.00  0.00           O
TER     708      SER A 812
ATOM    709  O5' CYT     1      40.491  54.916 213.639  0.00  0.00           O
ATOM    710  C5' CYT     1      40.530  54.510 215.013  0.00  0.00           C
ATOM    711  C4' CYT     1      41.948  54.500 215.532  0.00  0.00           C
ATOM    712  O4' CYT     1      42.672  53.426 214.872  0.00  0.00           O
ATOM    713  C1' CYT     1      43.786  53.951 214.180  0.00  0.00           C
ATOM    714  N1  CYT     1      43.944  53.206 212.920  0.00  0.00           N
ATOM    715  C6  CYT     1      42.857  52.681 212.279  0.00  0.00           C
ATOM    716  C2  CYT     1      45.224  53.046 212.386  0.00  0.00           C
ATOM    717  O2  CYT     1      46.190  53.529 212.990  0.00  0.00           O
ATOM    718  N3  CYT     1      45.378  52.369 211.225  0.00  0.00           N
ATOM    719  C4  CYT     1      44.308  51.862 210.605  0.00  0.00           C
ATOM    720  N4  CYT     1      44.500  51.203 209.464  0.00  0.00           N
ATOM    721  C5  CYT     1      42.991  52.009 211.130  0.00  0.00           C
ATOM    722  C2' CYT     1      43.518  55.441 213.986  0.00  0.00           C
ATOM    723  O2' CYT     1      44.757  56.123 213.948  0.00  0.00           O
ATOM    724  C3' CYT     1      42.747  55.773 215.259  0.00  0.00           C
ATOM    725  O3' CYT     1      43.615  56.087 216.345  0.00  0.00           O
ATOM    726  P   GUA     2      43.047  56.890 217.619  0.00  0.00           P
ATOM    727  O1P GUA     2      42.055  57.878 217.122  0.00  0.00           O
ATOM    728  O2P GUA     2      44.204  57.356 218.425  0.00  0.00           O
ATOM    729  O5' GUA     2      42.265  55.783 218.456  0.00  0.00           O
ATOM    730  C5' GUA     2      42.937  54.624 218.947  0.00  0.00           C
ATOM    731  C4' GUA     2      41.941  53.658 219.546  0.00  0.00           C
ATOM    732  O4' GUA     2      40.889  53.408 218.575  0.00  0.00           O
ATOM    733  C1' GUA     2      40.469  52.058 218.661  0.00  0.00           C
ATOM    734  N9  GUA     2      40.683  51.420 217.366  0.00  0.00           N
ATOM    735  C4  GUA     2      41.884  51.228 216.723  0.00  0.00           C
ATOM    736  N3  GUA     2      43.099  51.599 217.176  0.00  0.00           N
ATOM    737  C2  GUA     2      44.061  51.278 216.329  0.00  0.00           C
ATOM    738  N2  GUA     2      45.327  51.581 216.623  0.00  0.00           N
ATOM    739  N1  GUA     2      43.853  50.640 215.132  0.00  0.00           N
ATOM    740  C6  GUA     2      42.611  50.249 214.645  0.00  0.00           C
ATOM    741  O6  GUA     2      42.531  49.681 213.551  0.00  0.00           O
ATOM    742  C5  GUA     2      41.567  50.588 215.542  0.00  0.00           C
ATOM    743  N7  GUA     2      40.197  50.381 215.446  0.00  0.00           N
ATOM    744  C8  GUA     2      39.718  50.890 216.546  0.00  0.00           C
ATOM    745  C2' GUA     2      41.223  51.413 219.823  0.00  0.00           C
ATOM    746  O2' GUA     2      40.451  51.555 221.000  0.00  0.00           O
ATOM    747  C3' GUA     2      42.481  52.272 219.881  0.00  0.00           C
ATOM    748  O3' GUA     2      43.075  52.225 221.178  0.00  0.00           O
ATOM    749  P   CYT     3      44.660  52.439 221.351  0.00  0.00           P
ATOM    750  O1P CYT     3      45.098  53.497 220.408  0.00  0.00           O
ATOM    751  O2P CYT     3      44.940  52.594 222.802  0.00  0.00           O
ATOM    752  O5' CYT     3      45.307  51.070 220.855  0.00  0.00           O
ATOM    753  C5' CYT     3      46.094  50.266 221.735  0.00  0.00           C
ATOM    754  C4' CYT     3      46.917  49.280 220.942  0.00  0.00           C
ATOM    755  O4' CYT     3      46.017  48.379 220.234  0.00  0.00           O
ATOM    756  C1' CYT     3      46.337  48.380 218.861  0.00  0.00           C
ATOM    757  N1  CYT     3      45.105  48.143 218.089  0.00  0.00           N
ATOM    758  C6  CYT     3      43.881  48.460 218.606  0.00  0.00           C
ATOM    759  C2  CYT     3      45.210  47.590 216.811  0.00  0.00           C
ATOM    760  O2  CYT     3      46.331  47.307 216.370  0.00  0.00           O
ATOM    761  N3  CYT     3      44.089  47.376 216.088  0.00  0.00           N
ATOM    762  C4  CYT     3      42.898  47.691 216.600  0.00  0.00           C
ATOM    763  N4  CYT     3      41.818  47.467 215.852  0.00  0.00           N
ATOM    764  C5  CYT     3      42.760  48.252 217.904  0.00  0.00           C
ATOM    765  C2' CYT     3      46.997  49.727 218.591  0.00  0.00           C
ATOM    766  O2' CYT     3      47.841  49.606 217.462  0.00  0.00           O
ATOM    767  C3' CYT     3      47.804  49.915 219.870  0.00  0.00           C
ATOM    768  O3' CYT     3      49.078  49.281 219.797  0.00  0.00           O
ATOM    769  P   GUA     4      50.297  49.829 220.695  0.00  0.00           P
ATOM    770  O1P GUA     4      50.146  51.302 220.821  0.00  0.00           O
ATOM    771  O2P GUA     4      51.558  49.267 220.148  0.00  0.00           O
ATOM    772  O5' GUA     4      50.041  49.181 222.128  0.00  0.00           O
ATOM    773  C5' GUA     4      50.144  47.772 222.324  0.00  0.00           C
ATOM    774  C4' GUA     4      49.640  47.400 223.700  0.00  0.00           C
ATOM    775  O4' GUA     4      48.314  47.970 223.868  0.00  0.00           O
ATOM    776  C1' GUA     4      47.501  47.084 224.613  0.00  0.00           C
ATOM    777  N9  GUA     4      46.324  46.749 223.818  0.00  0.00           N
ATOM    778  C4  GUA     4      46.290  46.260 222.530  0.00  0.00           C
ATOM    779  N3  GUA     4      47.359  45.987 221.752  0.00  0.00           N
ATOM    780  C2  GUA     4      46.998  45.536 220.562  0.00  0.00           C
ATOM    781  N2  GUA     4      47.931  45.224 219.661  0.00  0.00           N
ATOM    782  N1  GUA     4      45.696  45.360 220.167  0.00  0.00           N
ATOM    783  C6  GUA     4      44.582  45.633 220.951  0.00  0.00           C
ATOM    784  O6  GUA     4      43.450  45.442 220.500  0.00  0.00           O
ATOM    785  C5  GUA     4      44.951  46.122 222.229  0.00  0.00           C
ATOM    786  N7  GUA     4      44.161  46.509 223.302  0.00  0.00           N
ATOM    787  C8  GUA     4      45.016  46.871 224.217  0.00  0.00           C
ATOM    788  C2' GUA     4      48.368  45.896 225.033  0.00  0.00           C
ATOM    789  O2' GUA     4      48.912  46.165 226.312  0.00  0.00           O
ATOM    790  C3' GUA     4      49.452  45.907 223.960  0.00  0.00           C
ATOM    791  O3' GUA     4      50.638  45.290 224.463  0.00  0.00           O
ATOM    792  P   CYT     5      51.715  44.638 223.456  0.00  0.00           P
ATOM    793  O1P CYT     5      52.105  45.652 222.447  0.00  0.00           O
ATOM    794  O2P CYT     5      52.764  44.003 224.293  0.00  0.00           O
ATOM    795  O5' CYT     5      50.921  43.483 222.698  0.00  0.00           O
ATOM    796  C5' CYT     5      51.427  42.148 222.671  0.00  0.00           C
ATOM    797  C4' CYT     5      50.746  41.353 221.583  0.00  0.00           C
ATOM    798  O4' CYT     5      49.357  41.145 221.961  0.00  0.00           O
ATOM    799  C1' CYT     5      48.524  41.482 220.877  0.00  0.00           C
ATOM    800  N1  CYT     5      47.231  41.943 221.404  0.00  0.00           N
ATOM    801  C6  CYT     5      47.153  42.576 222.612  0.00  0.00           C
ATOM    802  C2  CYT     5      46.079  41.727 220.645  0.00  0.00           C
ATOM    803  O2  CYT     5      46.176  41.142 219.557  0.00  0.00           O
ATOM    804  N3  CYT     5      44.887  42.158 221.113  0.00  0.00           N
ATOM    805  C4  CYT     5      44.823  42.782 222.292  0.00  0.00           C
ATOM    806  N4  CYT     5      43.629  43.198 222.714  0.00  0.00           N
ATOM    807  C5  CYT     5      45.981  43.009 223.091  0.00  0.00           C
ATOM    808  C2' CYT     5      49.286  42.539 220.085  0.00  0.00           C
ATOM    809  O2' CYT     5      48.848  42.504 218.740  0.00  0.00           O
ATOM    810  C3' CYT     5      50.720  42.032 220.213  0.00  0.00           C
ATOM    811  O3' CYT     5      51.063  41.125 219.168  0.00  0.00           O
ATOM    812  P   GUA     6      52.597  40.979 218.707  0.00  0.00           P
ATOM    813  O1P GUA     6      53.191  42.341 218.674  0.00  0.00           O
ATOM    814  O2P GUA     6      52.631  40.136 217.484  0.00  0.00           O
ATOM    815  O5' GUA     6      53.285  40.167 219.894  0.00  0.00           O
ATOM    816  C5' GUA     6      52.970  38.796 220.123  0.00  0.00           C
ATOM    817  C4' GUA     6      53.672  38.300 221.367  0.00  0.00           C
ATOM    818  O4' GUA     6      53.373  39.218 222.451  0.00  0.00           O
ATOM    819  C1' GUA     6      53.212  38.501 223.659  0.00  0.00           C
ATOM    820  N9  GUA     6      51.874  38.764 224.179  0.00  0.00           N
ATOM    821  C4  GUA     6      50.677  38.643 223.510  0.00  0.00           C
ATOM    822  N3  GUA     6      50.516  38.241 222.233  0.00  0.00           N
ATOM    823  C2  GUA     6      49.242  38.237 221.875  0.00  0.00           C
ATOM    824  N2  GUA     6      48.904  37.869 220.638  0.00  0.00           N
ATOM    825  N1  GUA     6      48.209  38.595 222.703  0.00  0.00           N
ATOM    826  C6  GUA     6      48.352  39.012 224.020  0.00  0.00           C
ATOM    827  O6  GUA     6      47.355  39.315 224.682  0.00  0.00           O
ATOM    828  C5  GUA     6      49.712  39.025 224.420  0.00  0.00           C
ATOM    829  N7  GUA     6      50.287  39.369 225.635  0.00  0.00           N
ATOM    830  C8  GUA     6      51.565  39.198 225.445  0.00  0.00           C
ATOM    831  C2' GUA     6      53.529  37.032 223.375  0.00  0.00           C
ATOM    832  O2' GUA     6      54.901  36.808 223.637  0.00  0.00           O
ATOM    833  C3' GUA     6      53.228  36.933 221.882  0.00  0.00           C
ATOM    834  O3' GUA     6      53.984  35.864 221.307  0.00  0.00           O
ATOM    835  P   CYT     7      53.494  35.152 219.946  0.00  0.00           P
ATOM    836  O1P CYT     7      53.307  36.188 218.903  0.00  0.00           O
ATOM    837  O2P CYT     7      54.423  34.022 219.690  0.00  0.00           O
ATOM    838  O5' CYT     7      52.062  34.546 220.291  0.00  0.00           O
ATOM    839  C5' CYT     7      51.780  33.164 220.058  0.00  0.00           C
ATOM    840  C4' CYT     7      50.290  32.925 220.070  0.00  0.00           C
ATOM    841  O4' CYT     7      49.800  33.114 221.426  0.00  0.00           O
ATOM    842  C1' CYT     7      48.676  33.961 221.401  0.00  0.00           C
ATOM    843  N1  CYT     7      48.606  34.688 222.678  0.00  0.00           N
ATOM    844  C6  CYT     7      49.743  35.000 223.369  0.00  0.00           C
ATOM    845  C2  CYT     7      47.356  35.062 223.172  0.00  0.00           C
ATOM    846  O2  CYT     7      46.341  34.760 222.529  0.00  0.00           O
ATOM    847  N3  CYT     7      47.280  35.742 224.336  0.00  0.00           N
ATOM    848  C4  CYT     7      48.397  36.047 225.002  0.00  0.00           C
ATOM    849  N4  CYT     7      48.279  36.724 226.143  0.00  0.00           N
ATOM    850  C5  CYT     7      49.686  35.672 224.525  0.00  0.00           C
ATOM    851  C2' CYT     7      48.861  34.856 220.182  0.00  0.00           C
ATOM    852  O2' CYT     7      47.590  35.297 219.743  0.00  0.00           O
ATOM    853  C3' CYT     7      49.481  33.878 219.187  0.00  0.00           C
ATOM    854  O3' CYT     7      48.491  33.185 218.431  0.00  0.00           O
ATOM    855  P   GUA     8      48.846  32.636 216.961  0.00  0.00           P
ATOM    856  O1P GUA     8      49.647  33.680 216.271  0.00  0.00           O
ATOM    857  O2P GUA     8      47.589  32.148 216.338  0.00  0.00           O
ATOM    858  O5' GUA     8      49.792  31.383 217.230  0.00  0.00           O
ATOM    859  C5' GUA     8      49.280  30.189 217.820  0.00  0.00           C
ATOM    860  C4' GUA     8      50.402  29.208 218.071  0.00  0.00           C
ATOM    861  O4' GUA     8      51.445  29.895 218.814  0.00  0.00           O
ATOM    862  C1' GUA     8      52.021  29.015 219.760  0.00  0.00           C
ATOM    863  N9  GUA     8      51.854  29.590 221.091  0.00  0.00           N
ATOM    864  C4  GUA     8      50.689  30.047 221.664  0.00  0.00           C
ATOM    865  N3  GUA     8      49.465  30.033 221.098  0.00  0.00           N
ATOM    866  C2  GUA     8      48.547  30.550 221.897  0.00  0.00           C
ATOM    867  N2  GUA     8      47.278  30.619 221.489  0.00  0.00           N
ATOM    868  N1  GUA     8      48.806  31.038 223.153  0.00  0.00           N
ATOM    869  C6  GUA     8      50.058  31.061 223.755  0.00  0.00           C
ATOM    870  O6  GUA     8      50.184  31.525 224.892  0.00  0.00           O
ATOM    871  C5  GUA     8      51.055  30.512 222.910  0.00  0.00           C
ATOM    872  N7  GUA     8      52.417  30.344 223.120  0.00  0.00           N
ATOM    873  C8  GUA     8      52.846  29.794 222.019  0.00  0.00           C
ATOM    874  C2' GUA     8      51.392  27.636 219.557  0.00  0.00           C
ATOM    875  O2' GUA     8      52.197  26.900 218.655  0.00  0.00           O
ATOM    876  C3' GUA     8      50.049  27.996 218.928  0.00  0.00           C
ATOM    877  O3' GUA     8      49.574  26.898 218.146  0.00  0.00           O
ATOM    878  P   CYT     9      48.001  26.732 217.836  0.00  0.00           P
ATOM    879  O1P CYT     9      47.501  27.981 217.215  0.00  0.00           O
ATOM    880  O2P CYT     9      47.834  25.443 217.117  0.00  0.00           O
ATOM    881  O5' CYT     9      47.312  26.590 219.266  0.00  0.00           O
ATOM    882  C5' CYT     9      46.461  25.483 219.559  0.00  0.00           C
ATOM    883  C4' CYT     9      45.626  25.773 220.783  0.00  0.00           C
ATOM    884  O4' CYT     9      46.500  25.796 221.946  0.00  0.00           O
ATOM    885  C1' CYT     9      46.244  26.959 222.695  0.00  0.00           C
ATOM    886  N1  CYT     9      47.478  27.348 223.395  0.00  0.00           N
ATOM    887  C6  CYT     9      48.705  27.078 222.856  0.00  0.00           C
ATOM    888  C2  CYT     9      47.377  28.006 224.622  0.00  0.00           C
ATOM    889  O2  CYT     9      46.253  28.229 225.091  0.00  0.00           O
ATOM    890  N3  CYT     9      48.503  28.380 225.268  0.00  0.00           N
ATOM    891  C4  CYT     9      49.696  28.117 224.730  0.00  0.00           C
ATOM    892  N4  CYT     9      50.782  28.511 225.394  0.00  0.00           N
ATOM    893  C5  CYT     9      49.830  27.441 223.482  0.00  0.00           C
ATOM    894  C2' CYT     9      45.744  27.994 221.693  0.00  0.00           C
ATOM    895  O2' CYT     9      44.940  28.938 222.375  0.00  0.00           O
ATOM    896  C3' CYT     9      44.906  27.122 220.762  0.00  0.00           C
ATOM    897  O3' CYT     9      43.557  27.007 221.209  0.00  0.00           O
ATOM    898  P   GUA    10      42.382  26.730 220.144  0.00  0.00           P
ATOM    899  O1P GUA    10      42.652  27.568 218.947  0.00  0.00           O
ATOM    900  O2P GUA    10      41.081  26.859 220.850  0.00  0.00           O
ATOM    901  O5' GUA    10      42.580  25.203 219.733  0.00  0.00           O
ATOM    902  C5' GUA    10      42.314  24.153 220.661  0.00  0.00           C
ATOM    903  C4' GUA    10      42.696  22.819 220.061  0.00  0.00           C
ATOM    904  O4' GUA    10      44.062  22.916 219.576  0.00  0.00           O
ATOM    905  C1' GUA    10      44.743  21.698 219.805  0.00  0.00           C
ATOM    906  N9  GUA    10      45.908  21.969 220.641  0.00  0.00           N
ATOM    907  C4  GUA    10      45.942  22.651 221.837  0.00  0.00           C
ATOM    908  N3  GUA    10      44.884  23.190 222.476  0.00  0.00           N
ATOM    909  C2  GUA    10      45.240  23.788 223.600  0.00  0.00           C
ATOM    910  N2  GUA    10      44.315  24.382 224.356  0.00  0.00           N
ATOM    911  N1  GUA    10      46.530  23.849 224.065  0.00  0.00           N
ATOM    912  C6  GUA    10      47.633  23.301 223.424  0.00  0.00           C
ATOM    913  O6  GUA    10      48.756  23.414 223.926  0.00  0.00           O
ATOM    914  C5  GUA    10      47.269  22.657 222.215  0.00  0.00           C
ATOM    915  N7  GUA    10      48.051  21.989 221.283  0.00  0.00           N
ATOM    916  C8  GUA    10      47.204  21.599 220.372  0.00  0.00           C
ATOM    917  C2' GUA    10      43.736  20.703 220.387  0.00  0.00           C
ATOM    918  O2' GUA    10      43.164  19.968 219.322  0.00  0.00           O
ATOM    919  C3' GUA    10      42.710  21.635 221.025  0.00  0.00           C
ATOM    920  O3' GUA    10      41.442  20.979 221.097  0.00  0.00           O
ATOM    921  P   CYT    11      40.343  21.435 222.182  0.00  0.00           P
ATOM    922  O1P CYT    11      40.086  22.886 222.023  0.00  0.00           O
ATOM    923  O2P CYT    11      39.209  20.479 222.080  0.00  0.00           O
ATOM    924  O5' CYT    11      41.046  21.217 223.595  0.00  0.00           O
ATOM    925  C5' CYT    11      40.412  20.444 224.615  0.00  0.00           C
ATOM    926  C4' CYT    11      41.055  20.714 225.953  0.00  0.00           C
ATOM    927  O4' CYT    11      42.401  20.163 225.941  0.00  0.00           O
ATOM    928  C1' CYT    11      43.305  21.134 226.414  0.00  0.00           C
ATOM    929  N1  CYT    11      44.618  20.894 225.795  0.00  0.00           N
ATOM    930  C6  CYT    11      44.715  20.349 224.545  0.00  0.00           C
ATOM    931  C2  CYT    11      45.768  21.239 226.505  0.00  0.00           C
ATOM    932  O2  CYT    11      45.652  21.722 227.639  0.00  0.00           O
ATOM    933  N3  CYT    11      46.980  21.036 225.942  0.00  0.00           N
ATOM    934  C4  CYT    11      47.065  20.509 224.718  0.00  0.00           C
ATOM    935  N4  CYT    11      48.277  20.332 224.197  0.00  0.00           N
ATOM    936  C5  CYT    11      45.907  20.141 223.974  0.00  0.00           C
ATOM    937  C2' CYT    11      42.683  22.480 226.061  0.00  0.00           C
ATOM    938  O2' CYT    11      43.174  23.458 226.959  0.00  0.00           O
ATOM    939  C3' CYT    11      41.203  22.195 226.305  0.00  0.00           C
ATOM    940  O3' CYT    11      40.823  22.453 227.655  0.00  0.00           O
ATOM    941  P   GUA    12      39.298  22.844 227.997  0.00  0.00           P
ATOM    942  O1P GUA    12      38.827  23.780 226.943  0.00  0.00           O
ATOM    943  O2P GUA    12      39.236  23.256 229.422  0.00  0.00           O
ATOM    944  O5' GUA    12      38.500  21.474 227.835  0.00  0.00           O
ATOM    945  C5' GUA    12      38.690  20.402 228.756  0.00  0.00           C
ATOM    946  C4' GUA    12      37.896  19.192 228.318  0.00  0.00           C
ATOM    947  O4' GUA    12      38.222  18.916 226.930  0.00  0.00           O
ATOM    948  C1' GUA    12      38.276  17.518 226.717  0.00  0.00           C
ATOM    949  N9  GUA    12      39.612  17.176 226.236  0.00  0.00           N
ATOM    950  C4  GUA    12      40.818  17.509 226.810  0.00  0.00           C
ATOM    951  N3  GUA    12      40.989  18.214 227.948  0.00  0.00           N
ATOM    952  C2  GUA    12      42.269  18.379 228.235  0.00  0.00           C
ATOM    953  N2  GUA    12      42.619  19.064 229.326  0.00  0.00           N
ATOM    954  N1  GUA    12      43.300  17.888 227.473  0.00  0.00           N
ATOM    955  C6  GUA    12      43.145  17.159 226.301  0.00  0.00           C
ATOM    956  O6  GUA    12      44.142  16.764 225.687  0.00  0.00           O
ATOM    957  C5  GUA    12      41.778  16.976 225.976  0.00  0.00           C
ATOM    958  N7  GUA    12      41.191  16.316 224.905  0.00  0.00           N
ATOM    959  C8  GUA    12      39.910  16.460 225.104  0.00  0.00           C
ATOM    960  C2' GUA    12      37.854  16.832 228.016  0.00  0.00           C
ATOM    961  O2' GUA    12      36.458  16.603 227.973  0.00  0.00           O
ATOM    962  C3' GUA    12      38.203  17.892 229.056  0.00  0.00           C
ATOM    963  O3' GUA    12      37.384  17.719 230.215  0.00  0.00           O
ATOM    964  P   CYT    13      37.864  18.276 231.650  0.00  0.00           P
ATOM    965  O1P CYT    13      38.194  19.715 231.523  0.00  0.00           O
ATOM    966  O2P CYT    13      36.845  17.847 232.643  0.00  0.00           O
ATOM    967  O5' CYT    13      39.217  17.493 231.962  0.00  0.00           O
ATOM    968  C5' CYT    13      39.372  16.762 233.179  0.00  0.00           C
ATOM    969  C4' CYT    13      40.830  16.461 233.424  0.00  0.00           C
ATOM    970  O4' CYT    13      41.279  15.499 232.430  0.00  0.00           O
ATOM    971  C1' CYT    13      42.474  15.958 231.843  0.00  0.00           C
ATOM    972  N1  CYT    13      42.557  15.437 230.470  0.00  0.00           N
ATOM    973  C6  CYT    13      41.428  15.208 229.736  0.00  0.00           C
ATOM    974  C2  CYT    13      43.817  15.187 229.924  0.00  0.00           C
ATOM    975  O2  CYT    13      44.823  15.396 230.614  0.00  0.00           O
ATOM    976  N3  CYT    13      43.910  14.720 228.659  0.00  0.00           N
ATOM    977  C4  CYT    13      42.800  14.503 227.947  0.00  0.00           C
ATOM    978  N4  CYT    13      42.937  14.049 226.702  0.00  0.00           N
ATOM    979  C5  CYT    13      41.501  14.746 228.482  0.00  0.00           C
ATOM    980  C2' CYT    13      42.414  17.478 231.931  0.00  0.00           C
ATOM    981  O2' CYT    13      43.733  17.989 231.911  0.00  0.00           O
ATOM    982  C3' CYT    13      41.764  17.667 233.299  0.00  0.00           C
ATOM    983  O3' CYT    13      42.732  17.701 234.347  0.00  0.00           O
ATOM    984  P   GUA    14      42.417  18.510 235.702  0.00  0.00           P
ATOM    985  O1P GUA    14      41.758  19.786 235.321  0.00  0.00           O
ATOM    986  O2P GUA    14      43.659  18.543 236.516  0.00  0.00           O
ATOM    987  O5' GUA    14      41.346  17.606 236.458  0.00  0.00           O
ATOM    988  C5' GUA    14      41.714  16.346 237.019  0.00  0.00           C
ATOM    989  C4' GUA    14      40.491  15.640 237.557  0.00  0.00           C
ATOM    990  O4' GUA    14      39.489  15.608 236.506  0.00  0.00           O
ATOM    991  C1' GUA    14      38.787  14.381 236.546  0.00  0.00           C
ATOM    992  N9  GUA    14      38.949  13.710 235.258  0.00  0.00           N
ATOM    993  C4  GUA    14      40.125  13.460 234.588  0.00  0.00           C
ATOM    994  N3  GUA    14      41.367  13.779 235.010  0.00  0.00           N
ATOM    995  C2  GUA    14      42.292  13.414 234.139  0.00  0.00           C
ATOM    996  N2  GUA    14      43.577  13.659 234.397  0.00  0.00           N
ATOM    997  N1  GUA    14      42.024  12.783 232.950  0.00  0.00           N
ATOM    998  C6  GUA    14      40.755  12.445 232.496  0.00  0.00           C
ATOM    999  O6  GUA    14      40.621  11.879 231.407  0.00  0.00           O
ATOM   1000  C5  GUA    14      39.750  12.831 233.419  0.00  0.00           C
ATOM   1001  N7  GUA    14      38.372  12.682 233.358  0.00  0.00           N
ATOM   1002  C8  GUA    14      37.943  13.214 234.469  0.00  0.00           C
ATOM   1003  C2' GUA    14      39.287  13.598 237.760  0.00  0.00           C
ATOM   1004  O2' GUA    14      38.455  13.899 238.865  0.00  0.00           O
ATOM   1005  C3' GUA    14      40.685  14.178 237.950  0.00  0.00           C
ATOM   1006  O3' GUA    14      41.087  14.031 239.313  0.00  0.00           O
ATOM   1007  P   CYT    15      42.648  14.011 239.712  0.00  0.00           P
ATOM   1008  O1P CYT    15      43.292  15.238 239.186  0.00  0.00           O
ATOM   1009  O2P CYT    15      42.722  13.717 241.167  0.00  0.00           O
ATOM   1010  O5' CYT    15      43.258  12.767 238.925  0.00  0.00           O
ATOM   1011  C5' CYT    15      43.994  11.758 239.616  0.00  0.00           C
ATOM   1012  C4' CYT    15      44.796  10.934 238.638  0.00  0.00           C
ATOM   1013  O4' CYT    15      43.876  10.144 237.832  0.00  0.00           O
ATOM   1014  C1' CYT    15      44.209  10.289 236.473  0.00  0.00           C
ATOM   1015  N1  CYT    15      42.990  10.114 235.668  0.00  0.00           N
ATOM   1016  C6  CYT    15      41.767  10.465 236.165  0.00  0.00           C
ATOM   1017  C2  CYT    15      43.103   9.584 234.382  0.00  0.00           C
ATOM   1018  O2  CYT    15      44.223   9.268 233.959  0.00  0.00           O
ATOM   1019  N3  CYT    15      41.992   9.429 233.629  0.00  0.00           N
ATOM   1020  C4  CYT    15      40.801   9.780 234.122  0.00  0.00           C
ATOM   1021  N4  CYT    15      39.732   9.616 233.346  0.00  0.00           N
ATOM   1022  C5  CYT    15      40.656  10.317 235.434  0.00  0.00           C
ATOM   1023  C2' CYT    15      44.848  11.667 236.349  0.00  0.00           C
ATOM   1024  O2' CYT    15      45.709  11.674 235.227  0.00  0.00           O
ATOM   1025  C3' CYT    15      45.637  11.747 237.652  0.00  0.00           C
ATOM   1026  O3' CYT    15      46.952  11.212 237.515  0.00  0.00           O
ATOM   1027  P   GUA    16      48.136  11.741 238.467  0.00  0.00           P
ATOM   1028  O1P GUA    16      48.000  13.217 238.577  0.00  0.00           O
ATOM   1029  O2P GUA    16      49.413  11.159 237.981  0.00  0.00           O
ATOM   1030  O5' GUA    16      47.804  11.106 239.890  0.00  0.00           O
ATOM   1031  C5' GUA    16      47.946   9.705 240.121  0.00  0.00           C
ATOM   1032  C4' GUA    16      47.470   9.355 241.512  0.00  0.00           C
ATOM   1033  O4' GUA    16      46.134   9.900 241.682  0.00  0.00           O
ATOM   1034  C1' GUA    16      45.344   9.008 242.442  0.00  0.00           C
ATOM   1035  N9  GUA    16      44.179   8.627 241.647  0.00  0.00           N
ATOM   1036  C4  GUA    16      44.164   8.154 240.355  0.00  0.00           C
ATOM   1037  N3  GUA    16      45.243   7.939 239.572  0.00  0.00           N
ATOM   1038  C2  GUA    16      44.902   7.489 238.377  0.00  0.00           C
ATOM   1039  N2  GUA    16      45.846   7.230 237.471  0.00  0.00           N
ATOM   1040  N1  GUA    16      43.608   7.264 237.979  0.00  0.00           N
ATOM   1041  C6  GUA    16      42.484   7.478 238.767  0.00  0.00           C
ATOM   1042  O6  GUA    16      41.360   7.246 238.312  0.00  0.00           O
ATOM   1043  C5  GUA    16      42.832   7.963 240.051  0.00  0.00           C
ATOM   1044  N7  GUA    16      42.027   8.300 241.132  0.00  0.00           N
ATOM   1045  C8  GUA    16      42.868   8.684 242.050  0.00  0.00           C
ATOM   1046  C2' GUA    16      46.239   7.850 242.885  0.00  0.00           C
ATOM   1047  O2' GUA    16      46.779   8.160 244.156  0.00  0.00           O
ATOM   1048  C3' GUA    16      47.321   7.865 241.809  0.00  0.00           C
ATOM   1049  O3' GUA    16      48.521   7.289 242.331  0.00  0.00           O
ATOM   1050  P   CYT    17      49.631   6.667 241.341  0.00  0.00           P
ATOM   1051  O1P CYT    17      50.043   7.705 240.368  0.00  0.00           O
ATOM   1052  O2P CYT    17      50.660   6.025 242.198  0.00  0.00           O
ATOM   1053  O5' CYT    17      48.872   5.518 240.539  0.00  0.00           O
ATOM   1054  C5' CYT    17      49.415   4.198 240.469  0.00  0.00           C
ATOM   1055  C4' CYT    17      48.762   3.419 239.353  0.00  0.00           C
ATOM   1056  O4' CYT    17      47.378   3.158 239.715  0.00  0.00           O
ATOM   1057  C1' CYT    17      46.543   3.493 238.633  0.00  0.00           C
ATOM   1058  N1  CYT    17      45.232   3.900 239.163  0.00  0.00           N
ATOM   1059  C6  CYT    17      45.128   4.505 240.384  0.00  0.00           C
ATOM   1060  C2  CYT    17      44.091   3.663 238.394  0.00  0.00           C
ATOM   1061  O2  CYT    17      44.211   3.107 237.294  0.00  0.00           O
ATOM   1062  N3  CYT    17      42.883   4.043 238.867  0.00  0.00           N
ATOM   1063  C4  CYT    17      42.793   4.639 240.059  0.00  0.00           C
ATOM   1064  N4  CYT    17      41.586   5.005 240.485  0.00  0.00           N
ATOM   1065  C5  CYT    17      43.940   4.887 240.867  0.00  0.00           C
ATOM   1066  C2' CYT    17      47.273   4.592 237.870  0.00  0.00           C
ATOM   1067  O2' CYT    17      46.850   4.568 236.520  0.00  0.00           O
ATOM   1068  C3' CYT    17      48.724   4.138 238.003  0.00  0.00           C
ATOM   1069  O3' CYT    17      49.116   3.275 236.938  0.00  0.00           O
ATOM   1070  P   GUA    18      50.663   3.197 236.498  0.00  0.00           P
ATOM   1071  O1P GUA    18      51.236   4.563 236.610  0.00  0.00           O
ATOM   1072  O2P GUA    18      50.737   2.475 235.203  0.00  0.00           O
ATOM   1073  O5' GUA    18      51.338   2.284 237.617  0.00  0.00           O
ATOM   1074  C5' GUA    18      50.932   0.930 237.799  0.00  0.00           C
ATOM   1075  C4' GUA    18      51.564   0.358 239.047  0.00  0.00           C
ATOM   1076  O4' GUA    18      51.298   1.259 240.156  0.00  0.00           O
ATOM   1077  C1' GUA    18      51.072   0.513 241.337  0.00  0.00           C
ATOM   1078  N9  GUA    18      49.737   0.830 241.836  0.00  0.00           N
ATOM   1079  C4  GUA    18      48.540   0.688 241.171  0.00  0.00           C
ATOM   1080  N3  GUA    18      48.378   0.214 239.919  0.00  0.00           N
ATOM   1081  C2  GUA    18      47.107   0.203 239.557  0.00  0.00           C
ATOM   1082  N2  GUA    18      46.768  -0.233 238.341  0.00  0.00           N
ATOM   1083  N1  GUA    18      46.075   0.620 240.358  0.00  0.00           N
ATOM   1084  C6  GUA    18      46.218   1.111 241.651  0.00  0.00           C
ATOM   1085  O6  GUA    18      45.222   1.463 242.290  0.00  0.00           O
ATOM   1086  C5  GUA    18      47.578   1.131 242.054  0.00  0.00           C
ATOM   1087  N7  GUA    18      48.153   1.538 243.249  0.00  0.00           N
ATOM   1088  C8  GUA    18      49.430   1.341 243.073  0.00  0.00           C
ATOM   1089  C2' GUA    18      51.305  -0.962 241.006  0.00  0.00           C
ATOM   1090  O2' GUA    18      52.659  -1.277 241.269  0.00  0.00           O
ATOM   1091  C3' GUA    18      51.015  -0.988 239.509  0.00  0.00           C
ATOM   1092  O3' GUA    18      51.686  -2.085 238.886  0.00  0.00           O
ATOM   1093  P   CYT    19      51.100  -2.734 237.532  0.00  0.00           P
ATOM   1094  O1P CYT    19      50.731  -1.642 236.599  0.00  0.00           O
ATOM   1095  O2P CYT    19      52.059  -3.779 237.091  0.00  0.00           O
ATOM   1096  O5' CYT    19      49.749  -3.451 237.978  0.00  0.00           O
ATOM   1097  C5' CYT    19      49.559  -4.849 237.768  0.00  0.00           C
ATOM   1098  C4' CYT    19      48.095  -5.200 237.888  0.00  0.00           C
ATOM   1099  O4' CYT    19      47.662  -4.945 239.255  0.00  0.00           O
ATOM   1100  C1' CYT    19      46.535  -4.097 239.238  0.00  0.00           C
ATOM   1101  N1  CYT    19      46.537  -3.289 240.468  0.00  0.00           N
ATOM   1102  C6  CYT    19      47.707  -2.957 241.090  0.00  0.00           C
ATOM   1103  C2  CYT    19      45.315  -2.867 240.994  0.00  0.00           C
ATOM   1104  O2  CYT    19      44.269  -3.182 240.410  0.00  0.00           O
ATOM   1105  N3  CYT    19      45.299  -2.129 242.126  0.00  0.00           N
ATOM   1106  C4  CYT    19      46.448  -1.812 242.727  0.00  0.00           C
ATOM   1107  N4  CYT    19      46.387  -1.085 243.841  0.00  0.00           N
ATOM   1108  C5  CYT    19      47.709  -2.227 242.212  0.00  0.00           C
ATOM   1109  C2' CYT    19      46.652  -3.298 237.945  0.00  0.00           C
ATOM   1110  O2' CYT    19      45.366  -2.842 237.566  0.00  0.00           O
ATOM   1111  C3' CYT    19      47.164  -4.377 236.998  0.00  0.00           C
ATOM   1112  O3' CYT    19      46.106  -5.175 236.470  0.00  0.00           O
ATOM   1113  P   GUA    20      46.299  -5.933 235.064  0.00  0.00           P
ATOM   1114  O1P GUA    20      47.038  -5.022 234.154  0.00  0.00           O
ATOM   1115  O2P GUA    20      44.980  -6.473 234.648  0.00  0.00           O
ATOM   1116  O5' GUA    20      47.253  -7.162 235.413  0.00  0.00           O
ATOM   1117  C5' GUA    20      46.846  -8.170 236.339  0.00  0.00           C
ATOM   1118  C4' GUA    20      48.001  -9.096 236.641  0.00  0.00           C
ATOM   1119  O4' GUA    20      49.147  -8.302 237.059  0.00  0.00           O
ATOM   1120  C1' GUA    20      49.835  -8.969 238.104  0.00  0.00           C
ATOM   1121  N9  GUA    20      49.773  -8.133 239.300  0.00  0.00           N
ATOM   1122  C4  GUA    20      48.639  -7.673 239.927  0.00  0.00           C
ATOM   1123  N3  GUA    20      47.368  -7.918 239.551  0.00  0.00           N
ATOM   1124  C2  GUA    20      46.494  -7.334 240.352  0.00  0.00           C
ATOM   1125  N2  GUA    20      45.189  -7.478 240.119  0.00  0.00           N
ATOM   1126  N1  GUA    20      46.837  -6.570 241.439  0.00  0.00           N
ATOM   1127  C6  GUA    20      48.141  -6.304 241.846  0.00  0.00           C
ATOM   1128  O6  GUA    20      48.343  -5.602 242.841  0.00  0.00           O
ATOM   1129  C5  GUA    20      49.091  -6.924 240.994  0.00  0.00           C
ATOM   1130  N7  GUA    20      50.479  -6.918 241.040  0.00  0.00           N
ATOM   1131  C8  GUA    20      50.837  -7.646 240.017  0.00  0.00           C
ATOM   1132  C2' GUA    20      49.194 -10.346 238.264  0.00  0.00           C
ATOM   1133  O2' GUA    20      49.853 -11.258 237.404  0.00  0.00           O
ATOM   1134  C3' GUA    20      47.773 -10.067 237.791  0.00  0.00           C
ATOM   1135  O3' GUA    20      47.093 -11.256 237.375  0.00  0.00           O
ATOM   1136  O5' CYT    21      40.241  -4.474 246.628  0.00  0.00           O
ATOM   1137  C5' CYT    21      39.357  -3.793 245.730  0.00  0.00           C
ATOM   1138  C4' CYT    21      39.543  -4.287 244.315  0.00  0.00           C
ATOM   1139  O4' CYT    21      40.850  -3.854 243.844  0.00  0.00           O
ATOM   1140  C1' CYT    21      41.622  -4.975 243.472  0.00  0.00           C
ATOM   1141  N1  CYT    21      43.020  -4.725 243.861  0.00  0.00           N
ATOM   1142  C6  CYT    21      43.314  -3.952 244.949  0.00  0.00           C
ATOM   1143  C2  CYT    21      44.046  -5.293 243.101  0.00  0.00           C
ATOM   1144  O2  CYT    21      43.750  -5.986 242.119  0.00  0.00           O
ATOM   1145  N3  CYT    21      45.333  -5.073 243.455  0.00  0.00           N
ATOM   1146  C4  CYT    21      45.608  -4.317 244.522  0.00  0.00           C
ATOM   1147  N4  CYT    21      46.887  -4.125 244.840  0.00  0.00           N
ATOM   1148  C5  CYT    21      44.581  -3.724 245.312  0.00  0.00           C
ATOM   1149  C2' CYT    21      40.996  -6.186 244.159  0.00  0.00           C
ATOM   1150  O2' CYT    21      41.231  -7.331 243.362  0.00  0.00           O
ATOM   1151  C3' CYT    21      39.519  -5.805 244.150  0.00  0.00           C
ATOM   1152  O3' CYT    21      38.873  -6.187 242.938  0.00  0.00           O
ATOM   1153  P   GUA    22      37.268  -6.298 242.887  0.00  0.00           P
ATOM   1154  O1P GUA    22      36.813  -6.824 244.200  0.00  0.00           O
ATOM   1155  O2P GUA    22      36.894  -7.015 241.641  0.00  0.00           O
ATOM   1156  O5' GUA    22      36.781  -4.787 242.762  0.00  0.00           O
ATOM   1157  C5' GUA    22      37.197  -3.970 241.669  0.00  0.00           C
ATOM   1158  C4' GUA    22      36.742  -2.544 241.880  0.00  0.00           C
ATOM   1159  O4' GUA    22      37.178  -2.104 243.195  0.00  0.00           O
ATOM   1160  C1' GUA    22      37.544  -0.737 243.146  0.00  0.00           C
ATOM   1161  N9  GUA    22      38.944  -0.615 243.541  0.00  0.00           N
ATOM   1162  C4  GUA    22      40.039  -1.144 242.898  0.00  0.00           C
ATOM   1163  N3  GUA    22      40.018  -1.882 241.770  0.00  0.00           N
ATOM   1164  C2  GUA    22      41.234  -2.248 241.398  0.00  0.00           C
ATOM   1165  N2  GUA    22      41.393  -2.990 240.302  0.00  0.00           N
ATOM   1166  N1  GUA    22      42.379  -1.915 242.076  0.00  0.00           N
ATOM   1167  C6  GUA    22      42.424  -1.155 243.239  0.00  0.00           C
ATOM   1168  O6  GUA    22      43.509  -0.910 243.773  0.00  0.00           O
ATOM   1169  C5  GUA    22      41.127  -0.756 243.652  0.00  0.00           C
ATOM   1170  N7  GUA    22      40.725   0.001 244.745  0.00  0.00           N
ATOM   1171  C8  GUA    22      39.427   0.057 244.637  0.00  0.00           C
ATOM   1172  C2' GUA    22      37.232  -0.226 241.738  0.00  0.00           C
ATOM   1173  O2' GUA    22      35.915   0.292 241.726  0.00  0.00           O
ATOM   1174  C3' GUA    22      37.326  -1.511 240.924  0.00  0.00           C
ATOM   1175  O3' GUA    22      36.572  -1.410 239.715  0.00  0.00           O
ATOM   1176  P   CYT    23      36.999  -2.265 238.420  0.00  0.00           P
ATOM   1177  O1P CYT    23      37.467  -3.599 238.870  0.00  0.00           O
ATOM   1178  O2P CYT    23      35.891  -2.173 237.434  0.00  0.00           O
ATOM   1179  O5' CYT    23      38.266  -1.497 237.832  0.00  0.00           O
ATOM   1180  C5' CYT    23      38.246  -0.947 236.514  0.00  0.00           C
ATOM   1181  C4' CYT    23      39.654  -0.659 236.051  0.00  0.00           C
ATOM   1182  O4' CYT    23      40.244   0.340 236.933  0.00  0.00           O
ATOM   1183  C1' CYT    23      41.467  -0.147 237.441  0.00  0.00           C
ATOM   1184  N1  CYT    23      41.672   0.405 238.789  0.00  0.00           N
ATOM   1185  C6  CYT    23      40.611   0.809 239.550  0.00  0.00           C
ATOM   1186  C2  CYT    23      42.974   0.507 239.283  0.00  0.00           C
ATOM   1187  O2  CYT    23      43.916   0.140 238.569  0.00  0.00           O
ATOM   1188  N3  CYT    23      43.175   1.003 240.523  0.00  0.00           N
ATOM   1189  C4  CYT    23      42.133   1.391 241.261  0.00  0.00           C
ATOM   1190  N4  CYT    23      42.375   1.870 242.482  0.00  0.00           N
ATOM   1191  C5  CYT    23      40.793   1.304 240.781  0.00  0.00           C
ATOM   1192  C2' CYT    23      41.359  -1.666 237.396  0.00  0.00           C
ATOM   1193  O2' CYT    23      42.660  -2.217 237.316  0.00  0.00           O
ATOM   1194  C3' CYT    23      40.592  -1.865 236.094  0.00  0.00           C
ATOM   1195  O3' CYT    23      41.457  -1.901 234.962  0.00  0.00           O
ATOM   1196  P   GUA    24      41.003  -2.686 233.633  0.00  0.00           P
ATOM   1197  O1P GUA    24      40.184  -3.854 234.049  0.00  0.00           O
ATOM   1198  O2P GUA    24      42.209  -2.901 232.793  0.00  0.00           O
ATOM   1199  O5' GUA    24      40.049  -1.655 232.883  0.00  0.00           O
ATOM   1200  C5' GUA    24      40.565  -0.440 232.341  0.00  0.00           C
ATOM   1201  C4' GUA    24      39.432   0.451 231.888  0.00  0.00           C
ATOM   1202  O4' GUA    24      38.496   0.593 232.990  0.00  0.00           O
ATOM   1203  C1' GUA    24      37.961   1.903 233.000  0.00  0.00           C
ATOM   1204  N9  GUA    24      38.254   2.518 234.291  0.00  0.00           N
ATOM   1205  C4  GUA    24      39.478   2.626 234.913  0.00  0.00           C
ATOM   1206  N3  GUA    24      40.659   2.183 234.431  0.00  0.00           N
ATOM   1207  C2  GUA    24      41.654   2.431 235.266  0.00  0.00           C
ATOM   1208  N2  GUA    24      42.895   2.052 234.950  0.00  0.00           N
ATOM   1209  N1  GUA    24      41.508   3.064 236.473  0.00  0.00           N
ATOM   1210  C6  GUA    24      40.303   3.528 236.988  0.00  0.00           C
ATOM   1211  O6  GUA    24      40.279   4.085 238.089  0.00  0.00           O
ATOM   1212  C5  GUA    24      39.225   3.269 236.107  0.00  0.00           C
ATOM   1213  N7  GUA    24      37.875   3.563 236.232  0.00  0.00           N
ATOM   1214  C8  GUA    24      37.342   3.101 235.136  0.00  0.00           C
ATOM   1215  C2' GUA    24      38.516   2.643 231.782  0.00  0.00           C
ATOM   1216  O2' GUA    24      37.608   2.488 230.708  0.00  0.00           O
ATOM   1217  C3' GUA    24      39.812   1.882 231.521  0.00  0.00           C
ATOM   1218  O3' GUA    24      40.180   2.010 230.144  0.00  0.00           O
ATOM   1219  P   CYT    25      41.715   1.836 229.686  0.00  0.00           P
ATOM   1220  O1P CYT    25      42.223   0.537 230.186  0.00  0.00           O
ATOM   1221  O2P CYT    25      41.769   2.127 228.230  0.00  0.00           O
ATOM   1222  O5' CYT    25      42.505   2.990 230.450  0.00  0.00           O
ATOM   1223  C5' CYT    25      43.338   3.901 229.733  0.00  0.00           C
ATOM   1224  C4' CYT    25      44.272   4.613 230.681  0.00  0.00           C
ATOM   1225  O4' CYT    25      43.489   5.505 231.521  0.00  0.00           O
ATOM   1226  C1' CYT    25      43.853   5.313 232.868  0.00  0.00           C
ATOM   1227  N1  CYT    25      42.693   5.627 233.717  0.00  0.00           N
ATOM   1228  C6  CYT    25      41.419   5.421 233.266  0.00  0.00           C
ATOM   1229  C2  CYT    25      42.913   6.135 234.998  0.00  0.00           C
ATOM   1230  O2  CYT    25      44.077   6.320 235.378  0.00  0.00           O
ATOM   1231  N3  CYT    25      41.856   6.415 235.791  0.00  0.00           N
ATOM   1232  C4  CYT    25      40.616   6.205 235.344  0.00  0.00           C
ATOM   1233  N4  CYT    25      39.601   6.487 236.158  0.00  0.00           N
ATOM   1234  C5  CYT    25      40.360   5.693 234.038  0.00  0.00           C
ATOM   1235  C2' CYT    25      44.324   3.868 232.968  0.00  0.00           C
ATOM   1236  O2' CYT    25      45.226   3.755 234.052  0.00  0.00           O
ATOM   1237  C3' CYT    25      45.042   3.694 231.632  0.00  0.00           C
ATOM   1238  O3' CYT    25      46.418   4.056 231.714  0.00  0.00           O
ATOM   1239  P   GUA    26      47.485   3.381 230.716  0.00  0.00           P
ATOM   1240  O1P GUA    26      47.146   1.938 230.602  0.00  0.00           O
ATOM   1241  O2P GUA    26      48.846   3.780 231.158  0.00  0.00           O
ATOM   1242  O5' GUA    26      47.193   4.070 229.310  0.00  0.00           O
ATOM   1243  C5' GUA    26      47.494   5.446 229.091  0.00  0.00           C
ATOM   1244  C4' GUA    26      47.021   5.873 227.720  0.00  0.00           C
ATOM   1245  O4' GUA    26      45.626   5.490 227.584  0.00  0.00           O
ATOM   1246  C1' GUA    26      44.923   6.483 226.862  0.00  0.00           C
ATOM   1247  N9  GUA    26      43.838   6.984 227.699  0.00  0.00           N
ATOM   1248  C4  GUA    26      43.925   7.451 228.991  0.00  0.00           C
ATOM   1249  N3  GUA    26      45.049   7.548 229.729  0.00  0.00           N
ATOM   1250  C2  GUA    26      44.806   8.028 230.937  0.00  0.00           C
ATOM   1251  N2  GUA    26      45.809   8.184 231.803  0.00  0.00           N
ATOM   1252  N1  GUA    26      43.560   8.388 231.385  0.00  0.00           N
ATOM   1253  C6  GUA    26      42.389   8.297 230.642  0.00  0.00           C
ATOM   1254  O6  GUA    26      41.315   8.647 231.141  0.00  0.00           O
ATOM   1255  C5  GUA    26      42.633   7.782 229.345  0.00  0.00           C
ATOM   1256  N7  GUA    26      41.755   7.537 228.299  0.00  0.00           N
ATOM   1257  C8  GUA    26      42.513   7.067 227.348  0.00  0.00           C
ATOM   1258  C2' GUA    26      45.937   7.533 226.404  0.00  0.00           C
ATOM   1259  O2' GUA    26      46.398   7.181 225.113  0.00  0.00           O
ATOM   1260  C3' GUA    26      47.041   7.374 227.446  0.00  0.00           C
ATOM   1261  O3' GUA    26      48.287   7.809 226.896  0.00  0.00           O
ATOM   1262  P   CYT    27      49.484   8.296 227.859  0.00  0.00           P
ATOM   1263  O1P CYT    27      49.765   7.232 228.850  0.00  0.00           O
ATOM   1264  O2P CYT    27      50.580   8.782 226.981  0.00  0.00           O
ATOM   1265  O5' CYT    27      48.893   9.549 228.648  0.00  0.00           O
ATOM   1266  C5' CYT    27      49.585  10.798 228.658  0.00  0.00           C
ATOM   1267  C4' CYT    27      49.064  11.676 229.770  0.00  0.00           C
ATOM   1268  O4' CYT    27      47.700  12.068 229.450  0.00  0.00           O
ATOM   1269  C1' CYT    27      46.876  11.840 230.568  0.00  0.00           C
ATOM   1270  N1  CYT    27      45.509  11.565 230.098  0.00  0.00           N
ATOM   1271  C6  CYT    27      45.290  10.961 228.892  0.00  0.00           C
ATOM   1272  C2  CYT    27      44.433  11.927 230.911  0.00  0.00           C
ATOM   1273  O2  CYT    27      44.660  12.481 231.995  0.00  0.00           O
ATOM   1274  N3  CYT    27      43.173  11.664 230.499  0.00  0.00           N
ATOM   1275  C4  CYT    27      42.970  11.068 229.322  0.00  0.00           C
ATOM   1276  N4  CYT    27      41.713  10.820 228.957  0.00  0.00           N
ATOM   1277  C5  CYT    27      44.048  10.695 228.468  0.00  0.00           C
ATOM   1278  C2' CYT    27      47.519  10.684 231.323  0.00  0.00           C
ATOM   1279  O2' CYT    27      47.142  10.765 232.685  0.00  0.00           O
ATOM   1280  C3' CYT    27      49.001  10.999 231.141  0.00  0.00           C
ATOM   1281  O3' CYT    27      49.496  11.850 232.173  0.00  0.00           O
ATOM   1282  P   GUA    28      51.053  11.796 232.578  0.00  0.00           P
ATOM   1283  O1P GUA    28      51.468  10.369 232.593  0.00  0.00           O
ATOM   1284  O2P GUA    28      51.239  12.624 233.797  0.00  0.00           O
ATOM   1285  O5' GUA    28      51.795  12.517 231.366  0.00  0.00           O
ATOM   1286  C5' GUA    28      51.648  13.918 231.148  0.00  0.00           C
ATOM   1287  C4' GUA    28      52.347  14.324 229.870  0.00  0.00           C
ATOM   1288  O4' GUA    28      51.883  13.455 228.802  0.00  0.00           O
ATOM   1289  C1' GUA    28      51.766  14.191 227.600  0.00  0.00           C
ATOM   1290  N9  GUA    28      50.384  14.102 227.135  0.00  0.00           N
ATOM   1291  C4  GUA    28      49.241  14.368 227.853  0.00  0.00           C
ATOM   1292  N3  GUA    28      49.185  14.779 229.137  0.00  0.00           N
ATOM   1293  C2  GUA    28      47.939  14.943 229.547  0.00  0.00           C
ATOM   1294  N2  GUA    28      47.702  15.342 230.798  0.00  0.00           N
ATOM   1295  N1  GUA    28      46.835  14.725 228.762  0.00  0.00           N
ATOM   1296  C6  GUA    28      46.870  14.303 227.439  0.00  0.00           C
ATOM   1297  O6  GUA    28      45.815  14.133 226.819  0.00  0.00           O
ATOM   1298  C5  GUA    28      48.199  14.120 226.984  0.00  0.00           C
ATOM   1299  N7  GUA    28      48.675  13.714 225.745  0.00  0.00           N
ATOM   1300  C8  GUA    28      49.972  13.720 225.882  0.00  0.00           C
ATOM   1301  C2' GUA    28      52.276  15.607 227.869  0.00  0.00           C
ATOM   1302  O2' GUA    28      53.654  15.657 227.545  0.00  0.00           O
ATOM   1303  C3' GUA    28      52.057  15.737 229.373  0.00  0.00           C
ATOM   1304  O3' GUA    28      52.964  16.701 229.913  0.00  0.00           O
ATOM   1305  P   CYT    29      52.629  17.461 231.294  0.00  0.00           P
ATOM   1306  O1P CYT    29      52.362  16.455 232.348  0.00  0.00           O
ATOM   1307  O2P CYT    29      53.702  18.467 231.503  0.00  0.00           O
ATOM   1308  O5' CYT    29      51.269  18.244 231.016  0.00  0.00           O
ATOM   1309  C5' CYT    29      51.170  19.647 231.270  0.00  0.00           C
ATOM   1310  C4' CYT    29      49.722  20.071 231.321  0.00  0.00           C
ATOM   1311  O4' CYT    29      49.158  19.952 229.985  0.00  0.00           O
ATOM   1312  C1' CYT    29      47.937  19.257 230.056  0.00  0.00           C
ATOM   1313  N1  CYT    29      47.722  18.551 228.782  0.00  0.00           N
ATOM   1314  C6  CYT    29      48.781  18.099 228.047  0.00  0.00           C
ATOM   1315  C2  CYT    29      46.416  18.348 228.336  0.00  0.00           C
ATOM   1316  O2  CYT    29      45.475  18.776 229.018  0.00  0.00           O
ATOM   1317  N3  CYT    29      46.207  17.690 227.175  0.00  0.00           N
ATOM   1318  C4  CYT    29      47.248  17.245 226.466  0.00  0.00           C
ATOM   1319  N4  CYT    29      46.998  16.595 225.330  0.00  0.00           N
ATOM   1320  C5  CYT    29      48.592  17.445 226.894  0.00  0.00           C
ATOM   1321  C2' CYT    29      48.059  18.337 231.265  0.00  0.00           C
ATOM   1322  O2' CYT    29      46.761  18.051 231.753  0.00  0.00           O
ATOM   1323  C3' CYT    29      48.831  19.227 232.235  0.00  0.00           C
ATOM   1324  O3' CYT    29      47.961  20.041 233.018  0.00  0.00           O
ATOM   1325  P   GUA    30      48.429  20.549 234.471  0.00  0.00           P
ATOM   1326  O1P GUA    30      49.112  19.417 235.148  0.00  0.00           O
ATOM   1327  O2P GUA    30      47.264  21.198 235.126  0.00  0.00           O
ATOM   1328  O5' GUA    30      49.519  21.669 234.160  0.00  0.00           O
ATOM   1329  C5' GUA    30      49.143  22.923 233.594  0.00  0.00           C
ATOM   1330  C4' GUA    30      50.372  23.749 233.293  0.00  0.00           C
ATOM   1331  O4' GUA    30      51.283  22.935 232.506  0.00  0.00           O
ATOM   1332  C1' GUA    30      51.931  23.738 231.538  0.00  0.00           C
ATOM   1333  N9  GUA    30      51.637  23.193 230.214  0.00  0.00           N
ATOM   1334  C4  GUA    30      50.402  22.886 229.691  0.00  0.00           C
ATOM   1335  N3  GUA    30      49.213  23.046 230.307  0.00  0.00           N
ATOM   1336  C2  GUA    30      48.207  22.651 229.546  0.00  0.00           C
ATOM   1337  N2  GUA    30      46.957  22.734 230.006  0.00  0.00           N
ATOM   1338  N1  GUA    30      48.353  22.141 228.281  0.00  0.00           N
ATOM   1339  C6  GUA    30      49.566  21.968 227.626  0.00  0.00           C
ATOM   1340  O6  GUA    30      49.588  21.499 226.485  0.00  0.00           O
ATOM   1341  C5  GUA    30      50.656  22.386 228.430  0.00  0.00           C
ATOM   1342  N7  GUA    30      52.018  22.387 228.163  0.00  0.00           N
ATOM   1343  C8  GUA    30      52.557  22.874 229.245  0.00  0.00           C
ATOM   1344  C2' GUA    30      51.495  25.185 231.764  0.00  0.00           C
ATOM   1345  O2' GUA    30      52.427  25.806 232.630  0.00  0.00           O
ATOM   1346  C3' GUA    30      50.144  25.000 232.449  0.00  0.00           C
ATOM   1347  O3' GUA    30      49.847  26.148 233.250  0.00  0.00           O
ATOM   1348  P   CYT    31      48.324  26.514 233.626  0.00  0.00           P
ATOM   1349  O1P CYT    31      47.695  25.341 234.277  0.00  0.00           O
ATOM   1350  O2P CYT    31      48.357  27.815 234.344  0.00  0.00           O
ATOM   1351  O5' CYT    31      47.597  26.742 232.226  0.00  0.00           O
ATOM   1352  C5' CYT    31      46.872  27.945 231.968  0.00  0.00           C
ATOM   1353  C4' CYT    31      45.959  27.762 230.779  0.00  0.00           C
ATOM   1354  O4' CYT    31      46.776  27.632 229.584  0.00  0.00           O
ATOM   1355  C1' CYT    31      46.344  26.515 228.844  0.00  0.00           C
ATOM   1356  N1  CYT    31      47.490  25.978 228.094  0.00  0.00           N
ATOM   1357  C6  CYT    31      48.762  26.088 228.583  0.00  0.00           C
ATOM   1358  C2  CYT    31      47.256  25.346 226.872  0.00  0.00           C
ATOM   1359  O2  CYT    31      46.095  25.266 226.450  0.00  0.00           O
ATOM   1360  N3  CYT    31      48.299  24.837 226.179  0.00  0.00           N
ATOM   1361  C4  CYT    31      49.536  24.945 226.667  0.00  0.00           C
ATOM   1362  N4  CYT    31      50.536  24.424 225.956  0.00  0.00           N
ATOM   1363  C5  CYT    31      49.805  25.590 227.909  0.00  0.00           C
ATOM   1364  C2' CYT    31      45.756  25.548 229.864  0.00  0.00           C
ATOM   1365  O2' CYT    31      44.808  24.722 229.215  0.00  0.00           O
ATOM   1366  C3' CYT    31      45.077  26.513 230.831  0.00  0.00           C
ATOM   1367  O3' CYT    31      43.735  26.801 230.445  0.00  0.00           O
ATOM   1368  P   GUA    32      42.653  27.222 231.558  0.00  0.00           P
ATOM   1369  O1P GUA    32      42.867  26.358 232.747  0.00  0.00           O
ATOM   1370  O2P GUA    32      41.316  27.256 230.909  0.00  0.00           O
ATOM   1371  O5' GUA    32      43.057  28.713 231.950  0.00  0.00           O
ATOM   1372  C5' GUA    32      42.886  29.786 231.026  0.00  0.00           C
ATOM   1373  C4' GUA    32      43.453  31.063 231.602  0.00  0.00           C
ATOM   1374  O4' GUA    32      44.814  30.800 232.034  0.00  0.00           O
ATOM   1375  C1' GUA    32      45.630  31.925 231.770  0.00  0.00           C
ATOM   1376  N9  GUA    32      46.719  31.511 230.888  0.00  0.00           N
ATOM   1377  C4  GUA    32      46.618  30.831 229.697  0.00  0.00           C
ATOM   1378  N3  GUA    32      45.475  30.426 229.105  0.00  0.00           N
ATOM   1379  C2  GUA    32      45.707  29.789 227.970  0.00  0.00           C
ATOM   1380  N2  GUA    32      44.684  29.313 227.258  0.00  0.00           N
ATOM   1381  N1  GUA    32      46.959  29.568 227.453  0.00  0.00           N
ATOM   1382  C6  GUA    32      48.148  29.977 228.043  0.00  0.00           C
ATOM   1383  O6  GUA    32      49.225  29.727 227.495  0.00  0.00           O
ATOM   1384  C5  GUA    32      47.917  30.660 229.264  0.00  0.00           C
ATOM   1385  N7  GUA    32      48.815  31.227 230.158  0.00  0.00           N
ATOM   1386  C8  GUA    32      48.060  31.719 231.101  0.00  0.00           C
ATOM   1387  C2' GUA    32      44.731  33.034 231.222  0.00  0.00           C
ATOM   1388  O2' GUA    32      44.297  33.836 232.304  0.00  0.00           O
ATOM   1389  C3' GUA    32      43.575  32.233 230.629  0.00  0.00           C
ATOM   1390  O3' GUA    32      42.396  33.040 230.600  0.00  0.00           O
ATOM   1391  P   CYT    33      41.208  32.719 229.558  0.00  0.00           P
ATOM   1392  O1P CYT    33      40.791  31.308 229.725  0.00  0.00           O
ATOM   1393  O2P CYT    33      40.198  33.800 229.707  0.00  0.00           O
ATOM   1394  O5' CYT    33      41.874  32.862 228.117  0.00  0.00           O
ATOM   1395  C5' CYT    33      41.297  33.718 227.129  0.00  0.00           C
ATOM   1396  C4' CYT    33      41.842  33.379 225.763  0.00  0.00           C
ATOM   1397  O4' CYT    33      43.246  33.758 225.717  0.00  0.00           O
ATOM   1398  C1' CYT    33      44.001  32.684 225.208  0.00  0.00           C
ATOM   1399  N1  CYT    33      45.356  32.749 225.775  0.00  0.00           N
ATOM   1400  C6  CYT    33      45.570  33.272 227.019  0.00  0.00           C
ATOM   1401  C2  CYT    33      46.425  32.263 225.020  0.00  0.00           C
ATOM   1402  O2  CYT    33      46.203  31.803 223.893  0.00  0.00           O
ATOM   1403  N3  CYT    33      47.673  32.305 225.537  0.00  0.00           N
ATOM   1404  C4  CYT    33      47.872  32.812 226.756  0.00  0.00           C
ATOM   1405  N4  CYT    33      49.115  32.828 227.231  0.00  0.00           N
ATOM   1406  C5  CYT    33      46.800  33.322 227.545  0.00  0.00           C
ATOM   1407  C2' CYT    33      43.228  31.424 225.583  0.00  0.00           C
ATOM   1408  O2' CYT    33      43.554  30.399 224.662  0.00  0.00           O
ATOM   1409  C3' CYT    33      41.788  31.894 225.400  0.00  0.00           C
ATOM   1410  O3' CYT    33      41.326  31.694 224.066  0.00  0.00           O
ATOM   1411  P   GUA    34      39.755  31.488 223.785  0.00  0.00           P
ATOM   1412  O1P GUA    34      39.219  30.601 224.849  0.00  0.00           O
ATOM   1413  O2P GUA    34      39.591  31.102 222.360  0.00  0.00           O
ATOM   1414  O5' GUA    34      39.130  32.940 223.987  0.00  0.00           O
ATOM   1415  C5' GUA    34      39.403  33.991 223.063  0.00  0.00           C
ATOM   1416  C4' GUA    34      38.796  35.286 223.552  0.00  0.00           C
ATOM   1417  O4' GUA    34      39.233  35.506 224.921  0.00  0.00           O
ATOM   1418  C1' GUA    34      39.463  36.884 225.138  0.00  0.00           C
ATOM   1419  N9  GUA    34      40.852  37.064 225.551  0.00  0.00           N
ATOM   1420  C4  GUA    34      41.979  36.585 224.924  0.00  0.00           C
ATOM   1421  N3  GUA    34      42.012  35.861 223.787  0.00  0.00           N
ATOM   1422  C2  GUA    34      43.247  35.544 223.440  0.00  0.00           C
ATOM   1423  N2  GUA    34      43.461  34.821 222.340  0.00  0.00           N
ATOM   1424  N1  GUA    34      44.363  35.908 224.149  0.00  0.00           N
ATOM   1425  C6  GUA    34      44.353  36.653 225.321  0.00  0.00           C
ATOM   1426  O6  GUA    34      45.416  36.928 225.884  0.00  0.00           O
ATOM   1427  C5  GUA    34      43.035  37.001 225.708  0.00  0.00           C
ATOM   1428  N7  GUA    34      42.584  37.731 226.799  0.00  0.00           N
ATOM   1429  C8  GUA    34      41.287  37.742 226.662  0.00  0.00           C
ATOM   1430  C2' GUA    34      39.058  37.630 223.866  0.00  0.00           C
ATOM   1431  O2' GUA    34      37.705  38.025 223.989  0.00  0.00           O
ATOM   1432  C3' GUA    34      39.223  36.546 222.804  0.00  0.00           C
ATOM   1433  O3' GUA    34      38.375  36.830 221.688  0.00  0.00           O
ATOM   1434  P   CYT    35      38.718  36.240 220.228  0.00  0.00           P
ATOM   1435  O1P CYT    35      38.858  34.768 220.326  0.00  0.00           O
ATOM   1436  O2P CYT    35      37.725  36.816 219.285  0.00  0.00           O
ATOM   1437  O5' CYT    35      40.149  36.841 219.865  0.00  0.00           O
ATOM   1438  C5' CYT    35      40.351  37.551 218.642  0.00  0.00           C
ATOM   1439  C4' CYT    35      41.826  37.658 218.335  0.00  0.00           C
ATOM   1440  O4' CYT    35      42.439  38.547 219.310  0.00  0.00           O
ATOM   1441  C1' CYT    35      43.593  37.935 219.836  0.00  0.00           C
ATOM   1442  N1  CYT    35      43.805  38.432 221.204  0.00  0.00           N
ATOM   1443  C6  CYT    35      42.748  38.802 221.985  0.00  0.00           C
ATOM   1444  C2  CYT    35      45.110  38.516 221.695  0.00  0.00           C
ATOM   1445  O2  CYT    35      46.051  38.180 220.964  0.00  0.00           O
ATOM   1446  N3  CYT    35      45.315  38.961 222.955  0.00  0.00           N
ATOM   1447  C4  CYT    35      44.273  39.316 223.712  0.00  0.00           C
ATOM   1448  N4  CYT    35      44.519  39.745 224.949  0.00  0.00           N
ATOM   1449  C5  CYT    35      42.934  39.245 223.234  0.00  0.00           C
ATOM   1450  C2' CYT    35      43.340  36.436 219.747  0.00  0.00           C
ATOM   1451  O2' CYT    35      44.585  35.765 219.690  0.00  0.00           O
ATOM   1452  C3' CYT    35      42.597  36.338 218.418  0.00  0.00           C
ATOM   1453  O3' CYT    35      43.488  36.182 217.317  0.00  0.00           O
ATOM   1454  P   GUA    36      42.988  35.437 215.979  0.00  0.00           P
ATOM   1455  O1P GUA    36      42.184  34.260 216.395  0.00  0.00           O
ATOM   1456  O2P GUA    36      44.163  35.246 215.091  0.00  0.00           O
ATOM   1457  O5' GUA    36      42.008  36.489 215.293  0.00  0.00           O
ATOM   1458  C5' GUA    36      42.510  37.685 214.701  0.00  0.00           C
ATOM   1459  C4' GUA    36      41.366  38.548 214.222  0.00  0.00           C
ATOM   1460  O4' GUA    36      40.436  38.718 215.325  0.00  0.00           O
ATOM   1461  C1' GUA    36      39.901  40.027 215.308  0.00  0.00           C
ATOM   1462  N9  GUA    36      40.219  40.676 216.576  0.00  0.00           N
ATOM   1463  C4  GUA    36      41.450  40.763 217.188  0.00  0.00           C
ATOM   1464  N3  GUA    36      42.613  40.270 216.714  0.00  0.00           N
ATOM   1465  C2  GUA    36      43.620  40.509 217.537  0.00  0.00           C
ATOM   1466  N2  GUA    36      44.845  40.082 217.225  0.00  0.00           N
ATOM   1467  N1  GUA    36      43.499  41.180 218.727  0.00  0.00           N
ATOM   1468  C6  GUA    36      42.313  41.698 219.233  0.00  0.00           C
ATOM   1469  O6  GUA    36      42.312  42.286 220.318  0.00  0.00           O
ATOM   1470  C5  GUA    36      41.223  41.449 218.365  0.00  0.00           C
ATOM   1471  N7  GUA    36      39.882  41.789 218.487  0.00  0.00           N
ATOM   1472  C8  GUA    36      39.331  41.312 217.407  0.00  0.00           C
ATOM   1473  C2' GUA    36      40.435  40.732 214.060  0.00  0.00           C
ATOM   1474  O2' GUA    36      39.509  40.542 213.006  0.00  0.00           O
ATOM   1475  C3' GUA    36      41.731  39.970 213.800  0.00  0.00           C
ATOM   1476  O3' GUA    36      42.067  40.058 212.414  0.00  0.00           O
ATOM   1477  P   CYT    37      43.587  39.846 211.922  0.00  0.00           P
ATOM   1478  O1P CYT    37      44.063  38.525 212.392  0.00  0.00           O
ATOM   1479  O2P CYT    37      43.618  40.157 210.469  0.00  0.00           O
ATOM   1480  O5' CYT    37      44.427  40.967 212.682  0.00  0.00           O
ATOM   1481  C5' CYT    37      45.298  41.838 211.960  0.00  0.00           C
ATOM   1482  C4' CYT    37      46.265  42.515 212.902  0.00  0.00           C
ATOM   1483  O4' CYT    37      45.525  43.451 213.733  0.00  0.00           O
ATOM   1484  C1' CYT    37      45.886  43.263 215.081  0.00  0.00           C
ATOM   1485  N1  CYT    37      44.742  43.636 215.927  0.00  0.00           N
ATOM   1486  C6  CYT    37      43.460  43.472 215.482  0.00  0.00           C
ATOM   1487  C2  CYT    37      44.986  44.156 217.201  0.00  0.00           C
ATOM   1488  O2  CYT    37      46.156  44.302 217.576  0.00  0.00           O
ATOM   1489  N3  CYT    37      43.941  44.489 217.991  0.00  0.00           N
ATOM   1490  C4  CYT    37      42.692  44.320 217.548  0.00  0.00           C
ATOM   1491  N4  CYT    37      41.690  44.653 218.359  0.00  0.00           N
ATOM   1492  C5  CYT    37      42.415  43.798 216.251  0.00  0.00           C
ATOM   1493  C2' CYT    37      46.298  41.800 215.200  0.00  0.00           C
ATOM   1494  O2' CYT    37      47.204  41.670 216.279  0.00  0.00           O
ATOM   1495  C3' CYT    37      46.995  41.573 213.860  0.00  0.00           C
ATOM   1496  O3' CYT    37      48.389  41.867 213.924  0.00  0.00           O
ATOM   1497  P   GUA    38      49.408  41.131 212.919  0.00  0.00           P
ATOM   1498  O1P GUA    38      48.936  39.735 212.734  0.00  0.00           O
ATOM   1499  O2P GUA    38      50.791  41.378 213.405  0.00  0.00           O
ATOM   1500  O5' GUA    38      49.220  41.904 211.538  0.00  0.00           O
ATOM   1501  C5' GUA    38      49.509  43.295 211.433  0.00  0.00           C
ATOM   1502  C4' GUA    38      49.039  43.827 210.098  0.00  0.00           C
ATOM   1503  O4' GUA    38      47.650  43.447 209.910  0.00  0.00           O
ATOM   1504  C1' GUA    38      46.951  44.487 209.254  0.00  0.00           C
ATOM   1505  N9  GUA    38      45.856  44.925 210.115  0.00  0.00           N
ATOM   1506  C4  GUA    38      45.950  45.417 211.396  0.00  0.00           C
ATOM   1507  N3  GUA    38      47.087  45.595 212.100  0.00  0.00           N
ATOM   1508  C2  GUA    38      46.849  46.082 213.306  0.00  0.00           C
ATOM   1509  N2  GUA    38      47.866  46.316 214.138  0.00  0.00           N
ATOM   1510  N1  GUA    38      45.596  46.372 213.785  0.00  0.00           N
ATOM   1511  C6  GUA    38      44.413  46.197 213.079  0.00  0.00           C
ATOM   1512  O6  GUA    38      43.334  46.489 213.603  0.00  0.00           O
ATOM   1513  C5  GUA    38      44.650  45.674 211.783  0.00  0.00           C
ATOM   1514  N7  GUA    38      43.760  45.355 210.766  0.00  0.00           N
ATOM   1515  C8  GUA    38      44.520  44.916 209.802  0.00  0.00           C
ATOM   1516  C2' GUA    38      47.967  45.574 208.896  0.00  0.00           C
ATOM   1517  O2' GUA    38      48.464  45.317 207.595  0.00  0.00           O
ATOM   1518  C3' GUA    38      49.043  45.345 209.952  0.00  0.00           C
ATOM   1519  O3' GUA    38      50.306  45.840 209.503  0.00  0.00           O
ATOM   1520  P   CYT    39      51.419  46.313 210.567  0.00  0.00           P
ATOM   1521  O1P CYT    39      51.495  45.312 211.657  0.00  0.00           O
ATOM   1522  O2P CYT    39      52.647  46.655 209.804  0.00  0.00           O
ATOM   1523  O5' CYT    39      50.832  47.655 211.197  0.00  0.00           O
ATOM   1524  C5' CYT    39      51.552  48.884 211.104  0.00  0.00           C
ATOM   1525  C4' CYT    39      51.010  49.881 212.100  0.00  0.00           C
ATOM   1526  O4' CYT    39      49.633  50.196 211.746  0.00  0.00           O
ATOM   1527  C1' CYT    39      48.799  49.972 212.863  0.00  0.00           C
ATOM   1528  N1  CYT    39      47.466  49.576 212.383  0.00  0.00           N
ATOM   1529  C6  CYT    39      47.312  48.918 211.195  0.00  0.00           C
ATOM   1530  C2  CYT    39      46.353  49.885 213.165  0.00  0.00           C
ATOM   1531  O2  CYT    39      46.520  50.483 214.237  0.00  0.00           O
ATOM   1532  N3  CYT    39      45.121  49.530 212.738  0.00  0.00           N
ATOM   1533  C4  CYT    39      44.982  48.889 211.576  0.00  0.00           C
ATOM   1534  N4  CYT    39      43.750  48.557 211.192  0.00  0.00           N
ATOM   1535  C5  CYT    39      46.100  48.560 210.756  0.00  0.00           C
ATOM   1536  C2' CYT    39      49.519  48.920 213.699  0.00  0.00           C
ATOM   1537  O2' CYT    39      49.083  49.020 215.041  0.00  0.00           O
ATOM   1538  C3' CYT    39      50.963  49.381 213.544  0.00  0.00           C
ATOM   1539  O3' CYT    39      51.299  50.416 214.466  0.00  0.00           O
ATOM   1540  P   GUA    40      52.834  50.640 214.895  0.00  0.00           P
ATOM   1541  O1P GUA    40      53.461  49.304 215.059  0.00  0.00           O
ATOM   1542  O2P GUA    40      52.859  51.604 216.024  0.00  0.00           O
ATOM   1543  O5' GUA    40      53.494  51.345 213.627  0.00  0.00           O
ATOM   1544  C5' GUA    40      53.042  52.621 213.176  0.00  0.00           C
ATOM   1545  C4' GUA    40      53.688  52.965 211.854  0.00  0.00           C
ATOM   1546  O4' GUA    40      53.471  51.869 210.924  0.00  0.00           O
ATOM   1547  C1' GUA    40      53.223  52.383 209.627  0.00  0.00           C
ATOM   1548  N9  GUA    40      51.876  51.986 209.227  0.00  0.00           N
ATOM   1549  C4  GUA    40      50.703  52.254 209.893  0.00  0.00           C
ATOM   1550  N3  GUA    40      50.585  52.944 211.048  0.00  0.00           N
ATOM   1551  C2  GUA    40      49.327  53.032 211.444  0.00  0.00           C
ATOM   1552  N2  GUA    40      49.036  53.683 212.572  0.00  0.00           N
ATOM   1553  N1  GUA    40      48.266  52.488 210.763  0.00  0.00           N
ATOM   1554  C6  GUA    40      48.364  51.775 209.573  0.00  0.00           C
ATOM   1555  O6  GUA    40      47.346  51.325 209.041  0.00  0.00           O
ATOM   1556  C5  GUA    40      49.710  51.672 209.136  0.00  0.00           C
ATOM   1557  N7  GUA    40      50.245  51.053 208.013  0.00  0.00           N
ATOM   1558  C8  GUA    40      51.528  51.266 208.111  0.00  0.00           C
ATOM   1559  C2' GUA    40      53.441  53.894 209.687  0.00  0.00           C
ATOM   1560  O2' GUA    40      54.800  54.169 209.400  0.00  0.00           O
ATOM   1561  C3' GUA    40      53.111  54.183 211.145  0.00  0.00           C
ATOM   1562  O3' GUA    40      53.694  55.408 211.606  0.00  0.00           O
CONECT  725  724  726
CONECT  748  747  749
CONECT  726  727  728  729  725
CONECT  768  767  769
CONECT  749  751  752  748  750
CONECT  791  792  790
CONECT  769  770  771  772  768
CONECT  811  810  812
CONECT  792  791  795  794  793
CONECT  834  835  833
CONECT  812  813  811  814  815
CONECT  854  853  855
CONECT  835  836  837  838  834
CONECT  877  876  878
CONECT  855  857  856  854  858
CONECT  897  898  896
CONECT  878  877  881  879  880
CONECT  920  919  921
CONECT  898  899  897  900  901
CONECT  940  939  941
CONECT  921  924  922  920  923
CONECT  963  962  964
CONECT  941  944  942  940  943
CONECT  983  982  984
CONECT  964  963  965  966  967
CONECT 1006 1005 1007
CONECT  984  987  983  985  986
CONECT 1026 1027 1025
CONECT 1007 1010 1008 1009 1006
CONECT 1049 1048 1050
CONECT 1027 1026 1028 1029 1030
CONECT 1069 1068 1070
CONECT 1050 1049 1052 1053 1051
CONECT 1092 1091 1093
CONECT 1070 1071 1073 1072 1069
CONECT 1112 1111 1113
CONECT 1093 1096 1094 1095 1092
CONECT 1125 1124 1144
CONECT 1113 1114 1115 1116 1112
CONECT 1144 1125 1143
CONECT 1152 1153 1151
CONECT 1175 1176 1174
CONECT 1153 1152 1156 1154 1155
CONECT 1195 1194 1196
CONECT 1176 1177 1178 1179 1175
CONECT 1218 1217 1219
CONECT 1196 1195 1198 1199 1197
CONECT 1238 1237 1239
CONECT 1219 1222 1221 1218 1220
CONECT 1261 1260 1262
CONECT 1239 1241 1242 1240 1238
CONECT 1281 1282 1280
CONECT 1262 1263 1264 1265 1261
CONECT 1304 1303 1305
CONECT 1282 1281 1283 1284 1285
CONECT 1324 1323 1325
CONECT 1305 1307 1308 1306 1304
CONECT 1347 1348 1346
CONECT 1325 1324 1327 1326 1328
CONECT 1367 1368 1366
CONECT 1348 1347 1350 1351 1349
CONECT 1390 1389 1391
CONECT 1368 1371 1369 1370 1367
CONECT 1410 1409 1411
CONECT 1391 1390 1392 1393 1394
CONECT 1433 1432 1434
CONECT 1411 1414 1413 1412 1410
CONECT 1453 1452 1454
CONECT 1434 1437 1433 1436 1435
CONECT 1476 1477 1475
CONECT 1454 1455 1456 1457 1453
CONECT 1496 1497 1495
CONECT 1477 1478 1476 1479 1480
CONECT 1519 1520 1518
CONECT 1497 1496 1498 1500 1499
CONECT 1539 1538 1540
CONECT 1520 1519 1521 1522 1523
CONECT 1540 1542 1541 1539 1543
END
