# Supplementary material for: Extensive Bioinformatics Analyses Reveal a Phylogenetically Conserved Winged Helix (WH) Domain (Zτ) of Topoisomerase IIα, Elucidating Its Very High Affinity for Left-Handed Z-DNA and Suggesting Novel Putative Functions
Source: Int J Mol Sci. 2023 Jun 27;24(13):10740. doi: 10.3390/ijms241310740 (PMC10341724; doi:10.3390/ijms241310740)
Supplement: Supplementary file 1 [file ijms-24-10740-s001.zip › Supplementary Material S6 - GTP docked to TOP2A with bounded B-DNA via Patchdock.pdb]

HEADER    ISOMERASE/DNA                           15-JUN-12   4FM9              
TITLE     HUMAN TOPOISOMERASE II ALPHA BOUND TO DNA                             
COMPND    MOL_ID: 1;                                                            
COMPND   2 MOLECULE: DNA TOPOISOMERASE 2-ALPHA;                                 
COMPND   3 CHAIN: A;                                                            
COMPND   4 FRAGMENT: RESIDUES 431-1193;                                         
COMPND   5 SYNONYM: DNA TOPOISOMERASE II, ALPHA ISOZYME;                        
COMPND   6 EC: 5.99.1.3;                                                        
COMPND   7 ENGINEERED: YES;                                                     
COMPND   8 MOL_ID: 2;                                                           
COMPND   9 MOLECULE: DNA (5'-D(P*GP*AP*GP*GP*AP*TP*GP*AP*CP*GP*AP*TP*G)-3');    
COMPND  10 CHAIN: C;                                                            
COMPND  11 ENGINEERED: YES;                                                     
COMPND  12 MOL_ID: 3;                                                           
COMPND  13 MOLECULE: DNA (5'-                                                   
COMPND  14 D(*CP*GP*CP*GP*CP*AP*TP*CP*GP*TP*CP*AP*TP*CP*CP*TP*C)-3');           
COMPND  15 CHAIN: D;                                                            
COMPND  16 ENGINEERED: YES                                                      
SOURCE    MOL_ID: 1;                                                            
SOURCE   2 ORGANISM_SCIENTIFIC: HOMO SAPIENS;                                   
SOURCE   3 ORGANISM_COMMON: HUMAN;                                              
SOURCE   4 ORGANISM_TAXID: 9606;                                                
SOURCE   5 GENE: TOP2, TOP2A;                                                   
SOURCE   6 EXPRESSION_SYSTEM: SACCHAROMYCES CEREVISIAE;                         
SOURCE   7 EXPRESSION_SYSTEM_TAXID: 4932;                                       
SOURCE   8 EXPRESSION_SYSTEM_STRAIN: BCY123;                                    
SOURCE   9 EXPRESSION_SYSTEM_VECTOR_TYPE: PLASMID;                              
SOURCE  10 EXPRESSION_SYSTEM_PLASMID: PGAL;                                     
SOURCE  11 MOL_ID: 2;                                                           
SOURCE  12 SYNTHETIC: YES;                                                      
SOURCE  13 ORGANISM_SCIENTIFIC: SYNTHETIC CONSTRUCT;                            
SOURCE  14 ORGANISM_TAXID: 32630;                                               
SOURCE  15 MOL_ID: 3;                                                           
SOURCE  16 SYNTHETIC: YES;                                                      
SOURCE  17 ORGANISM_SCIENTIFIC: SYNTHETIC CONSTRUCT;                            
SOURCE  18 ORGANISM_TAXID: 32630                                                
KEYWDS    TOPOISOMERASE, DNA-BINDING, PROTEIN-DNA COMPLEX, ISOMERASE-DNA        
KEYWDS   2 COMPLEX                                                              
EXPDTA    X-RAY DIFFRACTION                                                     
AUTHOR    T.J.WENDORFF,B.H.SCHMIDT,P.HESLOP,C.A.AUSTIN,J.M.BERGER               
REVDAT   2   12-DEC-12 4FM9    1       JRNL                                     
REVDAT   1   08-AUG-12 4FM9    0                                                
JRNL        AUTH   T.J.WENDORFF,B.H.SCHMIDT,P.HESLOP,C.A.AUSTIN,J.M.BERGER      
JRNL        TITL   THE STRUCTURE OF DNA-BOUND HUMAN TOPOISOMERASE II ALPHA:     
JRNL        TITL 2 CONFORMATIONAL MECHANISMS FOR COORDINATING INTER-SUBUNIT     
JRNL        TITL 3 INTERACTIONS WITH DNA CLEAVAGE.                              
JRNL        REF    J.MOL.BIOL.                   V. 424   109 2012              
JRNL        REFN                   ISSN 0022-2836                               
JRNL        PMID   22841979                                                     
JRNL        DOI    10.1016/J.JMB.2012.07.014                                    
REMARK   2                                                                      
REMARK   2 RESOLUTION.    2.90 ANGSTROMS.                                       
REMARK   3                                                                      
REMARK   3 REFINEMENT.                                                          
REMARK   3   PROGRAM     : PHENIX (PHENIX.REFINE: 1.7.3_928)                    
REMARK   3   AUTHORS     : PAUL ADAMS,PAVEL AFONINE,VICENT CHEN,IAN             
REMARK   3               : DAVIS,KRESHNA GOPAL,RALF GROSSE-                     
REMARK   3               : KUNSTLEVE,LI-WEI HUNG,ROBERT IMMORMINO,              
REMARK   3               : TOM IOERGER,AIRLIE MCCOY,ERIK MCKEE,NIGEL            
REMARK   3               : MORIARTY,REETAL PAI,RANDY READ,JANE                  
REMARK   3               : RICHARDSON,DAVID RICHARDSON,TOD ROMO,JIM             
REMARK   3               : SACCHETTINI,NICHOLAS SAUTER,JACOB SMITH,             
REMARK   3               : LAURENT STORONI,TOM TERWILLIGER,PETER                
REMARK   3               : ZWART                                                
REMARK   3                                                                      
REMARK   3    REFINEMENT TARGET : ML                                            
REMARK   3                                                                      
REMARK   3  DATA USED IN REFINEMENT.                                            
REMARK   3   RESOLUTION RANGE HIGH (ANGSTROMS) : 2.90                           
REMARK   3   RESOLUTION RANGE LOW  (ANGSTROMS) : 49.61                          
REMARK   3   MIN(FOBS/SIGMA_FOBS)              : 1.340                          
REMARK   3   COMPLETENESS FOR RANGE        (%) : 94.7                           
REMARK   3   NUMBER OF REFLECTIONS             : 25373                          
REMARK   3                                                                      
REMARK   3  FIT TO DATA USED IN REFINEMENT.                                     
REMARK   3   R VALUE     (WORKING + TEST SET) : 0.229                           
REMARK   3   R VALUE            (WORKING SET) : 0.227                           
REMARK   3   FREE R VALUE                     : 0.270                           
REMARK   3   FREE R VALUE TEST SET SIZE   (%) : 5.060                           
REMARK   3   FREE R VALUE TEST SET COUNT      : 1285                            
REMARK   3                                                                      
REMARK   3  FIT TO DATA USED IN REFINEMENT (IN BINS).                           
REMARK   3   BIN  RESOLUTION RANGE  COMPL.    NWORK NFREE   RWORK  RFREE        
REMARK   3     1 49.6185 -  6.0321    0.94     2819   118  0.1996 0.2306        
REMARK   3     2  6.0321 -  4.7891    0.96     2747   152  0.2049 0.2336        
REMARK   3     3  4.7891 -  4.1841    0.97     2734   172  0.1754 0.2258        
REMARK   3     4  4.1841 -  3.8017    0.98     2747   155  0.2186 0.2407        
REMARK   3     5  3.8017 -  3.5293    0.98     2725   147  0.2596 0.3276        
REMARK   3     6  3.5293 -  3.3212    0.98     2737   144  0.2803 0.3439        
REMARK   3     7  3.3212 -  3.1549    0.92     2567   136  0.3048 0.3764        
REMARK   3     8  3.1549 -  3.0176    0.91     2569   136  0.3569 0.4642        
REMARK   3     9  3.0176 -  2.9015    0.88     2443   125  0.4459 0.4735        
REMARK   3                                                                      
REMARK   3  BULK SOLVENT MODELLING.                                             
REMARK   3   METHOD USED        : FLAT BULK SOLVENT MODEL                       
REMARK   3   SOLVENT RADIUS     : 1.00                                          
REMARK   3   SHRINKAGE RADIUS   : 0.73                                          
REMARK   3   K_SOL              : 0.32                                          
REMARK   3   B_SOL              : 34.26                                         
REMARK   3                                                                      
REMARK   3  ERROR ESTIMATES.                                                    
REMARK   3   COORDINATE ERROR (MAXIMUM-LIKELIHOOD BASED)     : 0.480            
REMARK   3   PHASE ERROR (DEGREES, MAXIMUM-LIKELIHOOD BASED) : 34.650           
REMARK   3                                                                      
REMARK   3  B VALUES.                                                           
REMARK   3   FROM WILSON PLOT           (A**2) : NULL                           
REMARK   3   MEAN B VALUE      (OVERALL, A**2) : 79.88                          
REMARK   3   OVERALL ANISOTROPIC B VALUE.                                       
REMARK   3    B11 (A**2) : 99.61530                                             
REMARK   3    B22 (A**2) : 19.92270                                             
REMARK   3    B33 (A**2) : 17.86050                                             
REMARK   3    B12 (A**2) : 0.00000                                              
REMARK   3    B13 (A**2) : 0.00000                                              
REMARK   3    B23 (A**2) : 0.00000                                              
REMARK   3                                                                      
REMARK   3  TWINNING INFORMATION.                                               
REMARK   3   FRACTION: NULL                                                     
REMARK   3   OPERATOR: NULL                                                     
REMARK   3                                                                      
REMARK   3  DEVIATIONS FROM IDEAL VALUES.                                       
REMARK   3                 RMSD          COUNT                                  
REMARK   3   BOND      :  0.006           6729                                  
REMARK   3   ANGLE     :  0.847           9197                                  
REMARK   3   CHIRALITY :  0.047           1008                                  
REMARK   3   PLANARITY :  0.004           1070                                  
REMARK   3   DIHEDRAL  : 15.548           2621                                  
REMARK   3                                                                      
REMARK   3  TLS DETAILS                                                         
REMARK   3   NUMBER OF TLS GROUPS  : 7                                          
REMARK   3   TLS GROUP : 1                                                      
REMARK   3    SELECTION: (CHAIN C AND RESID 1:9 ) OR (CHAIN D AND RESID 9:17 )  
REMARK   3    ORIGIN FOR THE GROUP (A):  35.5399  13.6481   6.0464              
REMARK   3    T TENSOR                                                          
REMARK   3      T11:   1.0240 T22:   0.3897                                     
REMARK   3      T33:   0.5213 T12:   0.0708                                     
REMARK   3      T13:  -0.0232 T23:  -0.1389                                     
REMARK   3    L TENSOR                                                          
REMARK   3      L11:   0.0143 L22:   0.0157                                     
REMARK   3      L33:   0.0223 L12:  -0.0241                                     
REMARK   3      L13:   0.0018 L23:  -0.0140                                     
REMARK   3    S TENSOR                                                          
REMARK   3      S11:  -0.0084 S12:   0.0431 S13:  -0.2617                       
REMARK   3      S21:  -0.0398 S22:  -0.0450 S23:  -0.0611                       
REMARK   3      S31:   0.0903 S32:  -0.0440 S33:  -0.0000                       
REMARK   3   TLS GROUP : 2                                                      
REMARK   3    SELECTION: (CHAIN C AND RESID 10:13 ) OR (CHAIN D AND RESID 1:8   
REMARK   3               )                                                      
REMARK   3    ORIGIN FOR THE GROUP (A):  37.6521  26.8387  23.4072              
REMARK   3    T TENSOR                                                          
REMARK   3      T11:   0.2430 T22:   0.4078                                     
REMARK   3      T33:   0.3230 T12:   0.0116                                     
REMARK   3      T13:  -0.2104 T23:  -0.1311                                     
REMARK   3    L TENSOR                                                          
REMARK   3      L11:  -0.0027 L22:   0.0649                                     
REMARK   3      L33:   0.0181 L12:   0.0011                                     
REMARK   3      L13:   0.0021 L23:   0.0436                                     
REMARK   3    S TENSOR                                                          
REMARK   3      S11:   0.0919 S12:  -0.0856 S13:   0.0133                       
REMARK   3      S21:  -0.0156 S22:   0.0521 S23:  -0.0987                       
REMARK   3      S31:  -0.0292 S32:   0.1007 S33:   0.0812                       
REMARK   3   TLS GROUP : 3                                                      
REMARK   3    SELECTION: (CHAIN A AND RESID 433:576 )                           
REMARK   3    ORIGIN FOR THE GROUP (A):  18.0093  19.2887  33.2846              
REMARK   3    T TENSOR                                                          
REMARK   3      T11:  -0.1707 T22:   0.2119                                     
REMARK   3      T33:   0.4655 T12:   0.1067                                     
REMARK   3      T13:  -0.2289 T23:  -0.0026                                     
REMARK   3    L TENSOR                                                          
REMARK   3      L11:   0.0612 L22:   0.0319                                     
REMARK   3      L33:   0.0396 L12:  -0.0039                                     
REMARK   3      L13:  -0.0395 L23:   0.0230                                     
REMARK   3    S TENSOR                                                          
REMARK   3      S11:  -0.0632 S12:  -0.2096 S13:  -0.2147                       
REMARK   3      S21:   0.0844 S22:   0.0084 S23:   0.0078                       
REMARK   3      S31:   0.1335 S32:   0.0095 S33:  -0.0799                       
REMARK   3   TLS GROUP : 4                                                      
REMARK   3    SELECTION: (CHAIN A AND RESID 577:716 )                           
REMARK   3    ORIGIN FOR THE GROUP (A):  15.0006  39.5631  24.4730              
REMARK   3    T TENSOR                                                          
REMARK   3      T11:   0.1118 T22:   0.2762                                     
REMARK   3      T33:   0.3998 T12:   0.2343                                     
REMARK   3      T13:  -0.3374 T23:   0.0184                                     
REMARK   3    L TENSOR                                                          
REMARK   3      L11:   0.1156 L22:   0.0198                                     
REMARK   3      L33:   0.0633 L12:   0.0106                                     
REMARK   3      L13:   0.0134 L23:  -0.0230                                     
REMARK   3    S TENSOR                                                          
REMARK   3      S11:   0.1180 S12:   0.0271 S13:   0.0064                       
REMARK   3      S21:   0.0132 S22:   0.1490 S23:   0.2902                       
REMARK   3      S31:  -0.2977 S32:  -0.1296 S33:   0.2435                       
REMARK   3   TLS GROUP : 5                                                      
REMARK   3    SELECTION: (CHAIN A AND RESID 717:847 )                           
REMARK   3    ORIGIN FOR THE GROUP (A):  43.4683  47.2138  16.5875              
REMARK   3    T TENSOR                                                          
REMARK   3      T11:   0.6649 T22:   0.0196                                     
REMARK   3      T33:   0.2225 T12:  -0.1256                                     
REMARK   3      T13:  -0.1868 T23:   0.0614                                     
REMARK   3    L TENSOR                                                          
REMARK   3      L11:   0.1537 L22:   0.0693                                     
REMARK   3      L33:   0.0607 L12:   0.0638                                     
REMARK   3      L13:  -0.0569 L23:  -0.0407                                     
REMARK   3    S TENSOR                                                          
REMARK   3      S11:  -0.1079 S12:  -0.0629 S13:  -0.0781                       
REMARK   3      S21:  -0.3194 S22:   0.1054 S23:   0.0294                       
REMARK   3      S31:  -0.1614 S32:   0.0656 S33:  -0.0230                       
REMARK   3   TLS GROUP : 6                                                      
REMARK   3    SELECTION: (CHAIN A AND (RESID 848:1044 OR RESID 1163:1190 ) )    
REMARK   3    ORIGIN FOR THE GROUP (A):  48.5436  34.1866   0.6475              
REMARK   3    T TENSOR                                                          
REMARK   3      T11:   0.8195 T22:   0.2829                                     
REMARK   3      T33:   0.1716 T12:  -0.1315                                     
REMARK   3      T13:   0.1176 T23:  -0.0429                                     
REMARK   3    L TENSOR                                                          
REMARK   3      L11:   0.1766 L22:   0.1183                                     
REMARK   3      L33:   0.1520 L12:   0.0748                                     
REMARK   3      L13:   0.1170 L23:  -0.0445                                     
REMARK   3    S TENSOR                                                          
REMARK   3      S11:  -0.1948 S12:   0.1266 S13:   0.0416                       
REMARK   3      S21:  -0.6629 S22:   0.1693 S23:  -0.0040                       
REMARK   3      S31:  -0.4652 S32:   0.0088 S33:  -0.0578                       
REMARK   3   TLS GROUP : 7                                                      
REMARK   3    SELECTION: (CHAIN A AND RESID 1045:1162 )                         
REMARK   3    ORIGIN FOR THE GROUP (A):  36.7358  88.6355  10.7557              
REMARK   3    T TENSOR                                                          
REMARK   3      T11:   1.2475 T22:   0.1908                                     
REMARK   3      T33:   0.4862 T12:   0.0432                                     
REMARK   3      T13:  -0.5873 T23:   0.1081                                     
REMARK   3    L TENSOR                                                          
REMARK   3      L11:   0.0384 L22:   0.0437                                     
REMARK   3      L33:   0.0367 L12:  -0.0259                                     
REMARK   3      L13:   0.0300 L23:  -0.0554                                     
REMARK   3    S TENSOR                                                          
REMARK   3      S11:  -0.0762 S12:  -0.1090 S13:   0.1654                       
REMARK   3      S21:  -0.1636 S22:   0.0443 S23:  -0.0362                       
REMARK   3      S31:  -0.0267 S32:  -0.0492 S33:   0.0224                       
REMARK   3                                                                      
REMARK   3  NCS DETAILS                                                         
REMARK   3   NUMBER OF NCS GROUPS : NULL                                        
REMARK   3                                                                      
REMARK   3  OTHER REFINEMENT REMARKS: NULL                                      
REMARK   4                                                                      
REMARK   4 4FM9 COMPLIES WITH FORMAT V. 3.30, 13-JUL-11                         
REMARK 100                                                                      
REMARK 100 THIS ENTRY HAS BEEN PROCESSED BY RCSB ON 17-JUL-12.                  
REMARK 100 THE RCSB ID CODE IS RCSB073075.                                      
REMARK 200                                                                      
REMARK 200 EXPERIMENTAL DETAILS                                                 
REMARK 200  EXPERIMENT TYPE                : X-RAY DIFFRACTION                  
REMARK 200  DATE OF DATA COLLECTION        : 28-APR-11                          
REMARK 200  TEMPERATURE           (KELVIN) : 100                                
REMARK 200  PH                             : 6.5                                
REMARK 200  NUMBER OF CRYSTALS USED        : 1                                  
REMARK 200                                                                      
REMARK 200  SYNCHROTRON              (Y/N) : Y                                  
REMARK 200  RADIATION SOURCE               : ALS                                
REMARK 200  BEAMLINE                       : 8.3.1                              
REMARK 200  X-RAY GENERATOR MODEL          : NULL                               
REMARK 200  MONOCHROMATIC OR LAUE    (M/L) : M                                  
REMARK 200  WAVELENGTH OR RANGE        (A) : 1.1159                             
REMARK 200  MONOCHROMATOR                  : DOUBLE FLAT CRYSTAL, SI(111)       
REMARK 200  OPTICS                         : NULL                               
REMARK 200                                                                      
REMARK 200  DETECTOR TYPE                  : CCD                                
REMARK 200  DETECTOR MANUFACTURER          : ADSC QUANTUM 210                   
REMARK 200  INTENSITY-INTEGRATION SOFTWARE : DENZO                              
REMARK 200  DATA SCALING SOFTWARE          : SCALEPACK                          
REMARK 200                                                                      
REMARK 200  NUMBER OF UNIQUE REFLECTIONS   : 25479                              
REMARK 200  RESOLUTION RANGE HIGH      (A) : 2.900                              
REMARK 200  RESOLUTION RANGE LOW       (A) : 80.000                             
REMARK 200  REJECTION CRITERIA  (SIGMA(I)) : -3.000                             
REMARK 200                                                                      
REMARK 200 OVERALL.                                                             
REMARK 200  COMPLETENESS FOR RANGE     (%) : 95.3                               
REMARK 200  DATA REDUNDANCY                : 7.200                              
REMARK 200  R MERGE                    (I) : 0.09300                            
REMARK 200  R SYM                      (I) : NULL                               
REMARK 200  <I/SIGMA(I)> FOR THE DATA SET  : 11.8000                            
REMARK 200                                                                      
REMARK 200 IN THE HIGHEST RESOLUTION SHELL.                                     
REMARK 200  HIGHEST RESOLUTION SHELL, RANGE HIGH (A) : 2.90                     
REMARK 200  HIGHEST RESOLUTION SHELL, RANGE LOW  (A) : 3.00                     
REMARK 200  COMPLETENESS FOR SHELL     (%) : 91.6                               
REMARK 200  DATA REDUNDANCY IN SHELL       : 4.50                               
REMARK 200  R MERGE FOR SHELL          (I) : 0.71200                            
REMARK 200  R SYM FOR SHELL            (I) : NULL                               
REMARK 200  <I/SIGMA(I)> FOR SHELL         : NULL                               
REMARK 200                                                                      
REMARK 200 DIFFRACTION PROTOCOL: SINGLE WAVELENGTH                              
REMARK 200 METHOD USED TO DETERMINE THE STRUCTURE: MOLECULAR REPLACEMENT        
REMARK 200 SOFTWARE USED: PHASER                                                
REMARK 200 STARTING MODEL: NULL                                                 
REMARK 200                                                                      
REMARK 200 REMARK: NULL                                                         
REMARK 280                                                                      
REMARK 280 CRYSTAL                                                              
REMARK 280 SOLVENT CONTENT, VS   (%): 59.71                                     
REMARK 280 MATTHEWS COEFFICIENT, VM (ANGSTROMS**3/DA): 3.05                     
REMARK 280                                                                      
REMARK 280 CRYSTALLIZATION CONDITIONS: 10% PEG 3000, 100MM NA-CACODYLATE,       
REMARK 280  200MM MGCL2, PH 6.5, VAPOR DIFFUSION, HANGING DROP, TEMPERATURE     
REMARK 280  291K                                                                
REMARK 290                                                                      
REMARK 290 CRYSTALLOGRAPHIC SYMMETRY                                            
REMARK 290 SYMMETRY OPERATORS FOR SPACE GROUP: C 2 2 21                         
REMARK 290                                                                      
REMARK 290      SYMOP   SYMMETRY                                                
REMARK 290     NNNMMM   OPERATOR                                                
REMARK 290       1555   X,Y,Z                                                   
REMARK 290       2555   -X,-Y,Z+1/2                                             
REMARK 290       3555   -X,Y,-Z+1/2                                             
REMARK 290       4555   X,-Y,-Z                                                 
REMARK 290       5555   X+1/2,Y+1/2,Z                                           
REMARK 290       6555   -X+1/2,-Y+1/2,Z+1/2                                     
REMARK 290       7555   -X+1/2,Y+1/2,-Z+1/2                                     
REMARK 290       8555   X+1/2,-Y+1/2,-Z                                         
REMARK 290                                                                      
REMARK 290     WHERE NNN -> OPERATOR NUMBER                                     
REMARK 290           MMM -> TRANSLATION VECTOR                                  
REMARK 290                                                                      
REMARK 290 CRYSTALLOGRAPHIC SYMMETRY TRANSFORMATIONS                            
REMARK 290 THE FOLLOWING TRANSFORMATIONS OPERATE ON THE ATOM/HETATM             
REMARK 290 RECORDS IN THIS ENTRY TO PRODUCE CRYSTALLOGRAPHICALLY                
REMARK 290 RELATED MOLECULES.                                                   
REMARK 290   SMTRY1   1  1.000000  0.000000  0.000000        0.00000            
REMARK 290   SMTRY2   1  0.000000  1.000000  0.000000        0.00000            
REMARK 290   SMTRY3   1  0.000000  0.000000  1.000000        0.00000            
REMARK 290   SMTRY1   2 -1.000000  0.000000  0.000000        0.00000            
REMARK 290   SMTRY2   2  0.000000 -1.000000  0.000000        0.00000            
REMARK 290   SMTRY3   2  0.000000  0.000000  1.000000       64.32500            
REMARK 290   SMTRY1   3 -1.000000  0.000000  0.000000        0.00000            
REMARK 290   SMTRY2   3  0.000000  1.000000  0.000000        0.00000            
REMARK 290   SMTRY3   3  0.000000  0.000000 -1.000000       64.32500            
REMARK 290   SMTRY1   4  1.000000  0.000000  0.000000        0.00000            
REMARK 290   SMTRY2   4  0.000000 -1.000000  0.000000        0.00000            
REMARK 290   SMTRY3   4  0.000000  0.000000 -1.000000        0.00000            
REMARK 290   SMTRY1   5  1.000000  0.000000  0.000000       42.95900            
REMARK 290   SMTRY2   5  0.000000  1.000000  0.000000      107.54050            
REMARK 290   SMTRY3   5  0.000000  0.000000  1.000000        0.00000            
REMARK 290   SMTRY1   6 -1.000000  0.000000  0.000000       42.95900            
REMARK 290   SMTRY2   6  0.000000 -1.000000  0.000000      107.54050            
REMARK 290   SMTRY3   6  0.000000  0.000000  1.000000       64.32500            
REMARK 290   SMTRY1   7 -1.000000  0.000000  0.000000       42.95900            
REMARK 290   SMTRY2   7  0.000000  1.000000  0.000000      107.54050            
REMARK 290   SMTRY3   7  0.000000  0.000000 -1.000000       64.32500            
REMARK 290   SMTRY1   8  1.000000  0.000000  0.000000       42.95900            
REMARK 290   SMTRY2   8  0.000000 -1.000000  0.000000      107.54050            
REMARK 290   SMTRY3   8  0.000000  0.000000 -1.000000        0.00000            
REMARK 290                                                                      
REMARK 290 REMARK: NULL                                                         
REMARK 300                                                                      
REMARK 300 BIOMOLECULE: 1                                                       
REMARK 300 SEE REMARK 350 FOR THE AUTHOR PROVIDED AND/OR PROGRAM                
REMARK 300 GENERATED ASSEMBLY INFORMATION FOR THE STRUCTURE IN                  
REMARK 300 THIS ENTRY. THE REMARK MAY ALSO PROVIDE INFORMATION ON               
REMARK 300 BURIED SURFACE AREA.                                                 
REMARK 350                                                                      
REMARK 350 COORDINATES FOR A COMPLETE MULTIMER REPRESENTING THE KNOWN           
REMARK 350 BIOLOGICALLY SIGNIFICANT OLIGOMERIZATION STATE OF THE                
REMARK 350 MOLECULE CAN BE GENERATED BY APPLYING BIOMT TRANSFORMATIONS          
REMARK 350 GIVEN BELOW.  BOTH NON-CRYSTALLOGRAPHIC AND                          
REMARK 350 CRYSTALLOGRAPHIC OPERATIONS ARE GIVEN.                               
REMARK 350                                                                      
REMARK 350 BIOMOLECULE: 1                                                       
REMARK 350 AUTHOR DETERMINED BIOLOGICAL UNIT: HEXAMERIC                         
REMARK 350 SOFTWARE DETERMINED QUATERNARY STRUCTURE: HEXAMERIC                  
REMARK 350 SOFTWARE USED: PISA                                                  
REMARK 350 TOTAL BURIED SURFACE AREA: 16600 ANGSTROM**2                         
REMARK 350 SURFACE AREA OF THE COMPLEX: 73030 ANGSTROM**2                       
REMARK 350 CHANGE IN SOLVENT FREE ENERGY: -91.0 KCAL/MOL                        
REMARK 350 APPLY THE FOLLOWING TO CHAINS: A, C, D                               
REMARK 350   BIOMT1   1  1.000000  0.000000  0.000000        0.00000            
REMARK 350   BIOMT2   1  0.000000  1.000000  0.000000        0.00000            
REMARK 350   BIOMT3   1  0.000000  0.000000  1.000000        0.00000            
REMARK 350   BIOMT1   2 -1.000000  0.000000  0.000000       85.91800            
REMARK 350   BIOMT2   2  0.000000  1.000000  0.000000        0.00000            
REMARK 350   BIOMT3   2  0.000000  0.000000 -1.000000       64.32500            
REMARK 375                                                                      
REMARK 375 SPECIAL POSITION                                                     
REMARK 375 THE FOLLOWING ATOMS ARE FOUND TO BE WITHIN 0.15 ANGSTROMS            
REMARK 375 OF A SYMMETRY RELATED ATOM AND ARE ASSUMED TO BE ON SPECIAL          
REMARK 375 POSITIONS.                                                           
REMARK 375                                                                      
REMARK 375 ATOM RES CSSEQI                                                      
REMARK 375      HOH A1323  LIES ON A SPECIAL POSITION.                          
REMARK 465                                                                      
REMARK 465 MISSING RESIDUES                                                     
REMARK 465 THE FOLLOWING RESIDUES WERE NOT LOCATED IN THE                       
REMARK 465 EXPERIMENT. (M=MODEL NUMBER; RES=RESIDUE NAME; C=CHAIN               
REMARK 465 IDENTIFIER; SSSEQ=SEQUENCE NUMBER; I=INSERTION CODE.)                
REMARK 465                                                                      
REMARK 465   M RES C SSSEQI                                                     
REMARK 465     LYS A   431                                                      
REMARK 465     HIS A   432                                                      
REMARK 465     ALA A  1093                                                      
REMARK 465     GLN A  1094                                                      
REMARK 465     GLN A  1095                                                      
REMARK 465     LYS A  1096                                                      
REMARK 465     VAL A  1097                                                      
REMARK 465     PRO A  1098                                                      
REMARK 465     ASP A  1099                                                      
REMARK 465     GLU A  1100                                                      
REMARK 465     GLU A  1101                                                      
REMARK 465     GLU A  1102                                                      
REMARK 465     ASN A  1103                                                      
REMARK 465     GLU A  1104                                                      
REMARK 465     GLU A  1105                                                      
REMARK 465     SER A  1106                                                      
REMARK 465     ASP A  1107                                                      
REMARK 465     ASN A  1108                                                      
REMARK 465     GLU A  1109                                                      
REMARK 465     LYS A  1110                                                      
REMARK 465     GLU A  1111                                                      
REMARK 465     THR A  1112                                                      
REMARK 465     GLU A  1113                                                      
REMARK 465     LYS A  1114                                                      
REMARK 465     SER A  1115                                                      
REMARK 465     ASP A  1116                                                      
REMARK 465     SER A  1117                                                      
REMARK 465     VAL A  1118                                                      
REMARK 465     THR A  1119                                                      
REMARK 465     ASP A  1120                                                      
REMARK 465     SER A  1121                                                      
REMARK 465     GLY A  1122                                                      
REMARK 465     PRO A  1123                                                      
REMARK 465     VAL A  1191                                                      
REMARK 465     GLY A  1192                                                      
REMARK 465     LEU A  1193                                                      
REMARK 500                                                                      
REMARK 500 GEOMETRY AND STEREOCHEMISTRY                                         
REMARK 500 SUBTOPIC: COVALENT BOND ANGLES                                       
REMARK 500                                                                      
REMARK 500 THE STEREOCHEMICAL PARAMETERS OF THE FOLLOWING RESIDUES              
REMARK 500 HAVE VALUES WHICH DEVIATE FROM EXPECTED VALUES BY MORE               
REMARK 500 THAN 6*RMSD (M=MODEL NUMBER; RES=RESIDUE NAME; C=CHAIN               
REMARK 500 IDENTIFIER; SSEQ=SEQUENCE NUMBER; I=INSERTION CODE).                 
REMARK 500                                                                      
REMARK 500 STANDARD TABLE:                                                      
REMARK 500 FORMAT: (10X,I3,1X,A3,1X,A1,I4,A1,3(1X,A4,2X),12X,F5.1)              
REMARK 500                                                                      
REMARK 500 EXPECTED VALUES PROTEIN: ENGH AND HUBER, 1999                        
REMARK 500 EXPECTED VALUES NUCLEIC ACID: CLOWNEY ET AL 1996                     
REMARK 500                                                                      
REMARK 500  M RES CSSEQI ATM1   ATM2   ATM3                                     
REMARK 500     DC C   9   O4' -  C4' -  C3' ANGL. DEV. =  -4.0 DEGREES          
REMARK 500                                                                      
REMARK 500 REMARK: NULL                                                         
REMARK 500                                                                      
REMARK 500 GEOMETRY AND STEREOCHEMISTRY                                         
REMARK 500 SUBTOPIC: TORSION ANGLES                                             
REMARK 500                                                                      
REMARK 500 TORSION ANGLES OUTSIDE THE EXPECTED RAMACHANDRAN REGIONS:            
REMARK 500 (M=MODEL NUMBER; RES=RESIDUE NAME; C=CHAIN IDENTIFIER;               
REMARK 500 SSEQ=SEQUENCE NUMBER; I=INSERTION CODE).                             
REMARK 500                                                                      
REMARK 500 STANDARD TABLE:                                                      
REMARK 500 FORMAT:(10X,I3,1X,A3,1X,A1,I4,A1,4X,F7.2,3X,F7.2)                    
REMARK 500                                                                      
REMARK 500 EXPECTED VALUES: GJ KLEYWEGT AND TA JONES (1996). PHI/PSI-           
REMARK 500 CHOLOGY: RAMACHANDRAN REVISITED. STRUCTURE 4, 1395 - 1400            
REMARK 500                                                                      
REMARK 500  M RES CSSEQI        PSI       PHI                                   
REMARK 500    TRP A 561       79.53   -159.73                                   
REMARK 500    HIS A 567        3.31    -66.64                                   
REMARK 500    PRO A 603     -168.75    -77.58                                   
REMARK 500    LYS A 606        4.35     81.72                                   
REMARK 500    ASN A 774       43.10   -152.51                                   
REMARK 500    SER A 778      -84.10   -106.20                                   
REMARK 500    ASP A 823        1.96    -69.23                                   
REMARK 500    ASN A 833       -7.20     78.76                                   
REMARK 500    VAL A 836     -151.86   -125.42                                   
REMARK 500    PRO A 838     -168.99    -78.95                                   
REMARK 500    PRO A 890      131.98    -37.28                                   
REMARK 500    LYS A 967       97.20   -161.11                                   
REMARK 500    ILE A1064       72.64   -117.22                                   
REMARK 500    ASN A1067       -3.23     62.94                                   
REMARK 500    LEU A1136       41.25    -83.05                                   
REMARK 500                                                                      
REMARK 500 REMARK: NULL                                                         
REMARK 620                                                                      
REMARK 620 METAL COORDINATION                                                   
REMARK 620 (M=MODEL NUMBER; RES=RESIDUE NAME; C=CHAIN IDENTIFIER;               
REMARK 620 SSEQ=SEQUENCE NUMBER; I=INSERTION CODE):                             
REMARK 620                                                                      
REMARK 620 COORDINATION ANGLES FOR:  M RES CSSEQI METAL                         
REMARK 620                              MG A1201  MG                            
REMARK 620 N RES CSSEQI ATOM                                                    
REMARK 620 1 ASP A 543   OD2                                                    
REMARK 620 2 HOH C 202   O   155.5                                              
REMARK 620 3 HOH A1327   O    65.2 132.4                                        
REMARK 620 4 HOH A1301   O    61.8 102.6  75.9                                  
REMARK 620 N                    1     2     3                                   
REMARK 800                                                                      
REMARK 800 SITE                                                                 
REMARK 800 SITE_IDENTIFIER: AC1                                                 
REMARK 800 EVIDENCE_CODE: SOFTWARE                                              
REMARK 800 SITE_DESCRIPTION: BINDING SITE FOR RESIDUE MG A 1201                 
REMARK 800                                                                      
REMARK 800 SITE_IDENTIFIER: AC2                                                 
REMARK 800 EVIDENCE_CODE: SOFTWARE                                              
REMARK 800 SITE_DESCRIPTION: BINDING SITE FOR RESIDUE GOL A 1202                
DBREF  4FM9 A  431  1193  UNP    P11388   TOP2A_HUMAN    431   1193             
DBREF  4FM9 C    1    13  PDB    4FM9     4FM9             1     13             
DBREF  4FM9 D    1    17  PDB    4FM9     4FM9             1     17             
SEQRES   1 A  763  LYS HIS ASN ARG ILE LYS GLY ILE PRO LYS LEU ASP ASP          
SEQRES   2 A  763  ALA ASN ASP ALA GLY GLY ARG ASN SER THR GLU CYS THR          
SEQRES   3 A  763  LEU ILE LEU THR GLU GLY ASP SER ALA LYS THR LEU ALA          
SEQRES   4 A  763  VAL SER GLY LEU GLY VAL VAL GLY ARG ASP LYS TYR GLY          
SEQRES   5 A  763  VAL PHE PRO LEU ARG GLY LYS ILE LEU ASN VAL ARG GLU          
SEQRES   6 A  763  ALA SER HIS LYS GLN ILE MET GLU ASN ALA GLU ILE ASN          
SEQRES   7 A  763  ASN ILE ILE LYS ILE VAL GLY LEU GLN TYR LYS LYS ASN          
SEQRES   8 A  763  TYR GLU ASP GLU ASP SER LEU LYS THR LEU ARG TYR GLY          
SEQRES   9 A  763  LYS ILE MET ILE MET THR ASP GLN ASP GLN ASP GLY SER          
SEQRES  10 A  763  HIS ILE LYS GLY LEU LEU ILE ASN PHE ILE HIS HIS ASN          
SEQRES  11 A  763  TRP PRO SER LEU LEU ARG HIS ARG PHE LEU GLU GLU PHE          
SEQRES  12 A  763  ILE THR PRO ILE VAL LYS VAL SER LYS ASN LYS GLN GLU          
SEQRES  13 A  763  MET ALA PHE TYR SER LEU PRO GLU PHE GLU GLU TRP LYS          
SEQRES  14 A  763  SER SER THR PRO ASN HIS LYS LYS TRP LYS VAL LYS TYR          
SEQRES  15 A  763  TYR LYS GLY LEU GLY THR SER THR SER LYS GLU ALA LYS          
SEQRES  16 A  763  GLU TYR PHE ALA ASP MET LYS ARG HIS ARG ILE GLN PHE          
SEQRES  17 A  763  LYS TYR SER GLY PRO GLU ASP ASP ALA ALA ILE SER LEU          
SEQRES  18 A  763  ALA PHE SER LYS LYS GLN ILE ASP ASP ARG LYS GLU TRP          
SEQRES  19 A  763  LEU THR ASN PHE MET GLU ASP ARG ARG GLN ARG LYS LEU          
SEQRES  20 A  763  LEU GLY LEU PRO GLU ASP TYR LEU TYR GLY GLN THR THR          
SEQRES  21 A  763  THR TYR LEU THR TYR ASN ASP PHE ILE ASN LYS GLU LEU          
SEQRES  22 A  763  ILE LEU PHE SER ASN SER ASP ASN GLU ARG SER ILE PRO          
SEQRES  23 A  763  SER MET VAL ASP GLY LEU LYS PRO GLY GLN ARG LYS VAL          
SEQRES  24 A  763  LEU PHE THR CYS PHE LYS ARG ASN ASP LYS ARG GLU VAL          
SEQRES  25 A  763  LYS VAL ALA GLN LEU ALA GLY SER VAL ALA GLU MET SER          
SEQRES  26 A  763  SER TYR HIS HIS GLY GLU MET SER LEU MET MET THR ILE          
SEQRES  27 A  763  ILE ASN LEU ALA GLN ASN PHE VAL GLY SER ASN ASN LEU          
SEQRES  28 A  763  ASN LEU LEU GLN PRO ILE GLY GLN PHE GLY THR ARG LEU          
SEQRES  29 A  763  HIS GLY GLY LYS ASP SER ALA SER PRO ARG TYR ILE PHE          
SEQRES  30 A  763  THR MET LEU SER SER LEU ALA ARG LEU LEU PHE PRO PRO          
SEQRES  31 A  763  LYS ASP ASP HIS THR LEU LYS PHE LEU TYR ASP ASP ASN          
SEQRES  32 A  763  GLN ARG VAL GLU PRO GLU TRP TYR ILE PRO ILE ILE PRO          
SEQRES  33 A  763  MET VAL LEU ILE ASN GLY ALA GLU GLY ILE GLY THR GLY          
SEQRES  34 A  763  TRP SER CYS LYS ILE PRO ASN PHE ASP VAL ARG GLU ILE          
SEQRES  35 A  763  VAL ASN ASN ILE ARG ARG LEU MET ASP GLY GLU GLU PRO          
SEQRES  36 A  763  LEU PRO MET LEU PRO SER TYR LYS ASN PHE LYS GLY THR          
SEQRES  37 A  763  ILE GLU GLU LEU ALA PRO ASN GLN TYR VAL ILE SER GLY          
SEQRES  38 A  763  GLU VAL ALA ILE LEU ASN SER THR THR ILE GLU ILE SER          
SEQRES  39 A  763  GLU LEU PRO VAL ARG THR TRP THR GLN THR TYR LYS GLU          
SEQRES  40 A  763  GLN VAL LEU GLU PRO MET LEU ASN GLY THR GLU LYS THR          
SEQRES  41 A  763  PRO PRO LEU ILE THR ASP TYR ARG GLU TYR HIS THR ASP          
SEQRES  42 A  763  THR THR VAL LYS PHE VAL VAL LYS MET THR GLU GLU LYS          
SEQRES  43 A  763  LEU ALA GLU ALA GLU ARG VAL GLY LEU HIS LYS VAL PHE          
SEQRES  44 A  763  LYS LEU GLN THR SER LEU THR CYS ASN SER MET VAL LEU          
SEQRES  45 A  763  PHE ASP HIS VAL GLY CYS LEU LYS LYS TYR ASP THR VAL          
SEQRES  46 A  763  LEU ASP ILE LEU ARG ASP PHE PHE GLU LEU ARG LEU LYS          
SEQRES  47 A  763  TYR TYR GLY LEU ARG LYS GLU TRP LEU LEU GLY MET LEU          
SEQRES  48 A  763  GLY ALA GLU SER ALA LYS LEU ASN ASN GLN ALA ARG PHE          
SEQRES  49 A  763  ILE LEU GLU LYS ILE ASP GLY LYS ILE ILE ILE GLU ASN          
SEQRES  50 A  763  LYS PRO LYS LYS GLU LEU ILE LYS VAL LEU ILE GLN ARG          
SEQRES  51 A  763  GLY TYR ASP SER ASP PRO VAL LYS ALA TRP LYS GLU ALA          
SEQRES  52 A  763  GLN GLN LYS VAL PRO ASP GLU GLU GLU ASN GLU GLU SER          
SEQRES  53 A  763  ASP ASN GLU LYS GLU THR GLU LYS SER ASP SER VAL THR          
SEQRES  54 A  763  ASP SER GLY PRO THR PHE ASN TYR LEU LEU ASP MET PRO          
SEQRES  55 A  763  LEU TRP TYR LEU THR LYS GLU LYS LYS ASP GLU LEU CYS          
SEQRES  56 A  763  ARG LEU ARG ASN GLU LYS GLU GLN GLU LEU ASP THR LEU          
SEQRES  57 A  763  LYS ARG LYS SER PRO SER ASP LEU TRP LYS GLU ASP LEU          
SEQRES  58 A  763  ALA THR PHE ILE GLU GLU LEU GLU ALA VAL GLU ALA LYS          
SEQRES  59 A  763  GLU LYS GLN ASP GLU GLN VAL GLY LEU                          
SEQRES   1 C   13   DG  DA  DG  DG  DA  DT  DG  DA  DC  DG  DA  DT  DG          
SEQRES   1 D   17   DC  DG  DC  DG  DC  DA  DT  DC  DG  DT  DC  DA  DT          
SEQRES   2 D   17   DC  DC  DT  DC                                              
HET     MG  A1201       1                                                       
HET    GOL  A1202       6                                                       
HET     MG  C 101       1                                                       
HETNAM      MG MAGNESIUM ION                                                    
HETNAM     GOL GLYCEROL                                                         
HETSYN     GOL GLYCERIN; PROPANE-1,2,3-TRIOL                                    
FORMUL   4   MG    2(MG 2+)                                                     
FORMUL   5  GOL    C3 H8 O3                                                     
FORMUL   7  HOH   *44(H2 O)                                                     
HELIX    1   1 ASN A  451  GLU A  454  1                                   4
HELIX    2   2 GLY A  462  GLY A  477  1                                  16
HELIX    3   3 SER A  497  GLY A  515  1                                  19
HELIX    4   4 ASP A  524  LEU A  531  1                                   8
HELIX    5   5 ASP A  543  HIS A  567  1                                  25
HELIX    6   6 SER A  591  THR A  602  1                                  12
HELIX    7   7 GLY A  615  HIS A  634  1                                  20
HELIX    8   8 PRO A  643  SER A  654  1                                  12
HELIX    9   9 GLN A  657  GLY A  679  1                                  23
HELIX   10  10 TYR A  695  ILE A  715  1                                  21
HELIX   11  11 LYS A  723  ARG A  736  1                                  14
HELIX   12  12 VAL A  744  SER A  755  1                                  12
HELIX   13  13 GLU A  761  GLN A  773  1                                  13
HELIX   14  14 SER A  811  PHE A  818  1                                   8
HELIX   15  15 LYS A  821  THR A  825  1                                   5
HELIX   16  16 TYR A  830  GLN A  834  1                                   5
HELIX   17  17 ASP A  868  GLY A  882  1                                  15
HELIX   18  18 TRP A  931  ASN A  945  1                                  15
HELIX   19  19 THR A  973  PHE A  989  1                                  17
HELIX   20  20 THR A 1014  ASP A 1060  1                                  47
HELIX   21  21 PRO A 1069  GLY A 1081  1                                  13
HELIX   22  22 ASP A 1085  GLU A 1092  1                                   8
HELIX   23  23 PHE A 1125  ASP A 1130  1                                   6
HELIX   24  24 THR A 1137  GLN A 1190  1                                  54
SHEET    1   1 1 THR A 456  GLU A 461  0
SHEET    2   2 1 TYR A 481  LEU A 486  0
SHEET    3   3 1 LYS A 535  MET A 539  0
SHEET    4   4 1 LEU A 570  PHE A 573  0
SHEET    5   5 1 VAL A 578  SER A 581  0
SHEET    6   6 1 GLU A 586  PHE A 589  0
SHEET    7   7 1 LYS A 609  TYR A 612  0
SHEET    8   8 1 ARG A 635  LYS A 639  0
SHEET    9   9 1 TYR A 692  THR A 694  0
SHEET   10  10 1 VAL A 742  LYS A 743  0
SHEET   11  11 1 PHE A 807  THR A 808  0
SHEET   12  12 1 ALA A 853  ILE A 856  0
SHEET   13  13 1 SER A 861  ILE A 864  0
SHEET   14  14 1 THR A 898  ALA A 903  0
SHEET   15  15 1 GLN A 906  SER A 910  0
SHEET   16  16 1 VAL A 913  ALA A 914  0
SHEET   17  17 1 ILE A 921  ILE A 923  0
SHEET   18  18 1 ASP A 956  GLU A 959  0
SHEET   19  19 1 PHE A 968  LYS A 971  0
SHEET   20  20 1 GLN A 992  THR A 996  0
SHEET   21  21 1 VAL A1001  PHE A1003  0
SHEET   22  22 1 LEU A1009  LYS A1011  0
LINK         OD2 ASP A 543                MG    MG A1201     1555   1555  2.00  
LINK        MG    MG A1201                 O   HOH C 202     1555   1555  2.09  
LINK        MG    MG A1201                 O   HOH A1327     1555   1555  2.23  
LINK        MG    MG A1201                 O   HOH A1301     1555   1555  2.32  
SITE     1 AC1  7 ASP A 541  ASP A 543  LYS A 614  TYR A 805                    
SITE     2 AC1  7 HOH A1301  HOH A1327  HOH C 202                               
SITE     1 AC2  4 SER A 547  SER A 591  LEU A 592  GLU A 702                    
CRYST1   85.918  215.081  128.650  90.00  90.00  90.00 C 2 2 21      8          
ORIGX1      1.000000  0.000000  0.000000        0.00000                         
ORIGX2      0.000000  1.000000  0.000000        0.00000                         
ORIGX3      0.000000  0.000000  1.000000        0.00000                         
SCALE1      0.011639  0.000000  0.000000        0.00000                         
SCALE2      0.000000  0.004649  0.000000        0.00000                         
SCALE3      0.000000  0.000000  0.007773        0.00000                         
ATOM      1  N   ASN A 433      15.795   7.775  46.229  1.00 97.50           N
ANISOU    1  N   ASN A 433    10822  12423  13798    494   -922    439       N
ATOM      2  CA  ASN A 433      16.850   7.731  45.221  1.00113.12           C
ANISOU    2  CA  ASN A 433    12820  14363  15797    487   -926    422       C
ATOM      3  C   ASN A 433      17.737   8.970  45.300  1.00101.42           C
ANISOU    3  C   ASN A 433    11350  12919  14265    497   -935    395       C
ATOM      4  O   ASN A 433      17.250  10.098  45.227  1.00 92.66           O
ANISOU    4  O   ASN A 433    10253  11831  13125    488   -935    365       O
ATOM      5  CB  ASN A 433      16.247   7.608  43.817  1.00110.36           C
ANISOU    5  CB  ASN A 433    12492  13948  15493    454   -920    395       C
ATOM      6  CG  ASN A 433      17.275   7.197  42.772  1.00115.25           C
ANISOU    6  CG  ASN A 433    13127  14517  16147    446   -922    385       C
ATOM      7  OD1 ASN A 433      18.425   7.637  42.813  1.00114.09           O
ANISOU    7  OD1 ASN A 433    12986  14387  15976    458   -930    378       O
ATOM      8  ND2 ASN A 433      16.863   6.345  41.832  1.00 92.57           N
ANISOU    8  ND2 ASN A 433    10261  11581  13330    425   -916    384       N
ATOM      9  N   ARG A 434      19.039   8.751  45.462  1.00 89.61           N
ANISOU    9  N   ARG A 434     9852  11432  12763    515   -941    407       N
ATOM     10  CA  ARG A 434      20.002   9.846  45.530  1.00 81.52           C
ANISOU   10  CA  ARG A 434     8838  10441  11694    525   -949    384       C
ATOM     11  C   ARG A 434      21.148   9.643  44.543  1.00 69.21           C
ANISOU   11  C   ARG A 434     7297   8841  10161    518   -953    372       C
ATOM     12  O   ARG A 434      21.638   8.531  44.351  1.00 67.98           O
ANISOU   12  O   ARG A 434     7133   8654  10042    522   -952    396       O
ATOM     13  CB  ARG A 434      20.546   9.996  46.955  1.00 68.94           C
ANISOU   13  CB  ARG A 434     7223   8917  10054    559   -956    409       C
ATOM     14  CG  ARG A 434      19.522  10.532  47.941  1.00 76.69           C
ANISOU   14  CG  ARG A 434     8192   9948  11000    565   -955    411       C
ATOM     15  CD  ARG A 434      20.064  10.566  49.366  1.00 95.90           C
ANISOU   15  CD  ARG A 434    10603  12444  13391    600   -962    436       C
ATOM     16  NE  ARG A 434      21.324  11.298  49.475  1.00 94.92           N
ANISOU   16  NE  ARG A 434    10485  12350  13230    615   -971    422       N
ATOM     17  CZ  ARG A 434      21.423  12.614  49.643  1.00 92.14           C
ANISOU   17  CZ  ARG A 434    10141  12039  12831    617   -973    394       C
ATOM     18  NH1 ARG A 434      20.333  13.370  49.713  1.00 87.62           N
ANISOU   18  NH1 ARG A 434     9571  11481  12239    603   -969    375       N
ATOM     19  NH2 ARG A 434      22.621  13.179  49.733  1.00 76.44           N
ANISOU   19  NH2 ARG A 434     8156  10074  10812    631   -980    385       N
ATOM     20  N   ILE A 435      21.562  10.735  43.913  1.00 58.80           N
ANISOU   20  N   ILE A 435     5999   7520   8821    508   -956    334       N
ATOM     21  CA  ILE A 435      22.683  10.715  42.989  1.00 60.25           C
ANISOU   21  CA  ILE A 435     6201   7668   9024    502   -961    318       C
ATOM     22  C   ILE A 435      23.974  10.865  43.775  1.00 63.04           C
ANISOU   22  C   ILE A 435     6544   8068   9342    531   -969    334       C
ATOM     23  O   ILE A 435      24.069  11.716  44.661  1.00 70.25           O
ANISOU   23  O   ILE A 435     7449   9041  10203    548   -972    332       O
ATOM     24  CB  ILE A 435      22.564  11.857  41.967  1.00 54.83           C
ANISOU   24  CB  ILE A 435     5546   6957   8331    479   -961    268       C
ATOM     25  CG1 ILE A 435      21.286  11.682  41.141  1.00 71.43           C
ANISOU   25  CG1 ILE A 435     7660   9009  10469    451   -954    250       C
ATOM     26  CG2 ILE A 435      23.789  11.907  41.064  1.00 70.39           C
ANISOU   26  CG2 ILE A 435     7535   8892  10317    475   -966    249       C
ATOM     27  CD1 ILE A 435      21.173  10.327  40.461  1.00 71.68           C
ANISOU   27  CD1 ILE A 435     7690   8981  10563    439   -950    267       C
ATOM     28  N   LYS A 436      24.964  10.035  43.461  1.00 63.34           N
ANISOU   28  N   LYS A 436     6580   8080   9408    538   -972    349       N
ATOM     29  CA  LYS A 436      26.234  10.082  44.179  1.00 77.48           C
ANISOU   29  CA  LYS A 436     8359   9911  11167    566   -979    365       C
ATOM     30  C   LYS A 436      27.435  10.132  43.241  1.00 66.65           C
ANISOU   30  C   LYS A 436     7006   8506   9813    560   -984    347       C
ATOM     31  O   LYS A 436      28.563   9.859  43.645  1.00 77.21           O
ANISOU   31  O   LYS A 436     8334   9863  11139    581   -989    364       O
ATOM     32  CB  LYS A 436      26.349   8.887  45.126  1.00 79.46           C
ANISOU   32  CB  LYS A 436     8584  10178  11430    590   -979    413       C
ATOM     33  CG  LYS A 436      26.056   7.548  44.482  1.00 67.75           C
ANISOU   33  CG  LYS A 436     7098   8634  10009    576   -973    432       C
ATOM     34  CD  LYS A 436      26.059   6.447  45.524  1.00 76.48           C
ANISOU   34  CD  LYS A 436     8177   9758  11122    601   -972    481       C
ATOM     35  CE  LYS A 436      25.652   5.106  44.932  1.00 68.66           C
ANISOU   35  CE  LYS A 436     7184   8709  10195    586   -964    503       C
ATOM     36  NZ  LYS A 436      25.641   4.019  45.957  1.00 77.37           N
ANISOU   36  NZ  LYS A 436     8262   9829  11308    610   -962    552       N
ATOM     37  N   GLY A 437      27.190  10.499  41.991  1.00 65.37           N
ANISOU   37  N   GLY A 437     6869   8291   9676    531   -981    311       N
ATOM     38  CA  GLY A 437      28.262  10.645  41.027  1.00 87.44           C
ANISOU   38  CA  GLY A 437     9684  11051  12487    522   -986    288       C
ATOM     39  C   GLY A 437      28.920  12.013  41.063  1.00 81.18           C
ANISOU   39  C   GLY A 437     8906  10291  11648    526   -991    258       C
ATOM     40  O   GLY A 437      30.132  12.121  41.252  1.00 75.86           O
ANISOU   40  O   GLY A 437     8230   9636  10958    542   -997    262       O
ATOM     41  N   ILE A 438      28.119  13.059  40.885  1.00 65.81           N
ANISOU   41  N   ILE A 438     6973   8351   9681    512   -989    228       N
ATOM     42  CA  ILE A 438      28.653  14.406  40.721  1.00 64.35           C
ANISOU   42  CA  ILE A 438     6806   8185   9458    511   -992    195       C
ATOM     43  C   ILE A 438      28.422  15.281  41.948  1.00 55.89           C
ANISOU   43  C   ILE A 438     5719   7189   8328    530   -992    203       C
ATOM     44  O   ILE A 438      27.282  15.532  42.335  1.00 55.55           O
ANISOU   44  O   ILE A 438     5670   7163   8273    526   -987    204       O
ATOM     45  CB  ILE A 438      28.045  15.097  39.483  1.00 75.13           C
ANISOU   45  CB  ILE A 438     8204   9499  10843    480   -989    148       C
ATOM     46  CG1 ILE A 438      28.652  16.496  39.302  1.00 63.12           C
ANISOU   46  CG1 ILE A 438     6703   7995   9285    480   -992    113       C
ATOM     47  CG2 ILE A 438      26.523  15.155  39.593  1.00 57.94           C
ANISOU   47  CG2 ILE A 438     6024   7319   8670    468   -982    146       C
ATOM     48  CD1 ILE A 438      30.110  16.488  38.867  1.00 55.28           C
ANISOU   48  CD1 ILE A 438     5719   6988   8297    485   -999    105       C
ATOM     49  N   PRO A 439      29.514  15.761  42.559  1.00 53.37           N
ANISOU   49  N   PRO A 439     5393   6915   7971    552   -997    209       N
ATOM     50  CA  PRO A 439      29.409  16.553  43.786  1.00 59.39           C
ANISOU   50  CA  PRO A 439     6138   7752   8676    572   -998    220       C
ATOM     51  C   PRO A 439      28.818  17.936  43.546  1.00 59.31           C
ANISOU   51  C   PRO A 439     6146   7750   8638    556   -994    185       C
ATOM     52  O   PRO A 439      28.322  18.559  44.484  1.00 55.71           O
ANISOU   52  O   PRO A 439     5676   7349   8141    566   -992    192       O
ATOM     53  CB  PRO A 439      30.864  16.669  44.250  1.00 55.20           C
ANISOU   53  CB  PRO A 439     5598   7254   8119    596  -1004    231       C
ATOM     54  CG  PRO A 439      31.669  16.527  43.016  1.00 44.15           C
ANISOU   54  CG  PRO A 439     4222   5796   6755    579  -1007    208       C
ATOM     55  CD  PRO A 439      30.916  15.569  42.149  1.00 49.80           C
ANISOU   55  CD  PRO A 439     4947   6447   7528    558  -1003    207       C
ATOM     56  N   LYS A 440      28.870  18.405  42.303  1.00 67.81           N
ANISOU   56  N   LYS A 440     7254   8772   9740    531   -993    146       N
ATOM     57  CA  LYS A 440      28.384  19.742  41.971  1.00 56.13           C
ANISOU   57  CA  LYS A 440     5796   7294   8238    516   -990    108       C
ATOM     58  C   LYS A 440      26.864  19.822  41.924  1.00 58.71           C
ANISOU   58  C   LYS A 440     6124   7611   8571    500   -983    102       C
ATOM     59  O   LYS A 440      26.307  20.894  41.712  1.00 54.56           O
ANISOU   59  O   LYS A 440     5615   7087   8027    488   -980     73       O
ATOM     60  CB  LYS A 440      28.946  20.207  40.628  1.00 43.09           C
ANISOU   60  CB  LYS A 440     4179   5581   6610    496   -992     65       C
ATOM     61  CG  LYS A 440      30.438  20.486  40.627  1.00 41.24           C
ANISOU   61  CG  LYS A 440     3948   5359   6362    508   -998     62       C
ATOM     62  CD  LYS A 440      30.835  21.253  39.378  1.00 41.57           C
ANISOU   62  CD  LYS A 440     4027   5348   6419    489  -1000     12       C
ATOM     63  CE  LYS A 440      32.314  21.605  39.360  1.00 43.42           C
ANISOU   63  CE  LYS A 440     4266   5593   6639    500  -1006      7       C
ATOM     64  NZ  LYS A 440      32.643  22.542  38.242  1.00 42.04           N
ANISOU   64  NZ  LYS A 440     4129   5373   6472    483  -1007    -46       N
ATOM     65  N   LEU A 441      26.190  18.694  42.106  1.00 61.38           N
ANISOU   65  N   LEU A 441     6447   7938   8938    501   -981    129       N
ATOM     66  CA  LEU A 441      24.734  18.694  42.133  1.00 51.23           C
ANISOU   66  CA  LEU A 441     5159   6646   7659    488   -975    126       C
ATOM     67  C   LEU A 441      24.213  18.939  43.542  1.00 60.80           C
ANISOU   67  C   LEU A 441     6344   7931   8827    507   -973    153       C
ATOM     68  O   LEU A 441      24.465  18.151  44.453  1.00 72.29           O
ANISOU   68  O   LEU A 441     7772   9420  10276    529   -975    190       O
ATOM     69  CB  LEU A 441      24.188  17.371  41.600  1.00 51.80           C
ANISOU   69  CB  LEU A 441     5228   6666   7785    477   -972    140       C
ATOM     70  CG  LEU A 441      22.797  16.972  42.095  1.00 50.11           C
ANISOU   70  CG  LEU A 441     4999   6464   7577    474   -966    157       C
ATOM     71  CD1 LEU A 441      21.778  18.063  41.826  1.00 51.50           C
ANISOU   71  CD1 LEU A 441     5191   6639   7735    457   -961    124       C
ATOM     72  CD2 LEU A 441      22.373  15.680  41.437  1.00 52.99           C
ANISOU   72  CD2 LEU A 441     5364   6771   8000    461   -964    169       C
ATOM     73  N   ASP A 442      23.492  20.041  43.716  1.00 55.69           N
ANISOU   73  N   ASP A 442     5703   7306   8148    499   -969    133       N
ATOM     74  CA  ASP A 442      22.774  20.287  44.956  1.00 62.49           C
ANISOU   74  CA  ASP A 442     6541   8232   8972    513   -966    154       C
ATOM     75  C   ASP A 442      21.340  19.830  44.767  1.00 64.36           C
ANISOU   75  C   ASP A 442     6775   8444   9233    498   -960    155       C
ATOM     76  O   ASP A 442      20.430  20.638  44.607  1.00 72.44           O
ANISOU   76  O   ASP A 442     7810   9469  10245    483   -955    133       O
ATOM     77  CB  ASP A 442      22.823  21.763  45.333  1.00 64.00           C
ANISOU   77  CB  ASP A 442     6737   8465   9112    513   -964    135       C
ATOM     78  CG  ASP A 442      24.186  22.185  45.839  1.00 77.81           C
ANISOU   78  CG  ASP A 442     8481  10255  10830    533   -970    143       C
ATOM     79  OD1 ASP A 442      25.177  21.509  45.491  1.00 67.63           O
ANISOU   79  OD1 ASP A 442     7192   8941   9562    540   -975    150       O
ATOM     80  OD2 ASP A 442      24.266  23.189  46.582  1.00 83.33           O
ANISOU   80  OD2 ASP A 442     9173  11007  11482    541   -969    143       O
ATOM     81  N   ASP A 443      21.158  18.515  44.777  1.00 63.64           N
ANISOU   81  N   ASP A 443     6672   8330   9180    501   -960    181       N
ATOM     82  CA  ASP A 443      19.868  17.904  44.499  1.00 63.18           C
ANISOU   82  CA  ASP A 443     6611   8240   9153    485   -954    183       C
ATOM     83  C   ASP A 443      18.775  18.386  45.452  1.00 63.32           C
ANISOU   83  C   ASP A 443     6613   8308   9136    490   -950    191       C
ATOM     84  O   ASP A 443      19.048  18.801  46.580  1.00 59.17           O
ANISOU   84  O   ASP A 443     6069   7848   8566    511   -953    206       O
ATOM     85  CB  ASP A 443      19.999  16.383  44.572  1.00 54.42           C
ANISOU   85  CB  ASP A 443     5486   7106   8085    492   -955    217       C
ATOM     86  CG  ASP A 443      18.724  15.674  44.200  1.00 63.51           C
ANISOU   86  CG  ASP A 443     6636   8219   9276    474   -949    221       C
ATOM     87  OD1 ASP A 443      18.356  15.708  43.010  1.00 70.78           O
ANISOU   87  OD1 ASP A 443     7580   9080  10231    450   -946    193       O
ATOM     88  OD2 ASP A 443      18.094  15.072  45.094  1.00 81.23           O
ANISOU   88  OD2 ASP A 443     8857  10491  11518    485   -947    251       O
ATOM     89  N   ALA A 444      17.536  18.335  44.979  1.00 51.17           N
ANISOU   89  N   ALA A 444     5082   6740   7620    469   -944    178       N
ATOM     90  CA  ALA A 444      16.391  18.744  45.776  1.00 52.77           C
ANISOU   90  CA  ALA A 444     5271   6984   7795    471   -939    183       C
ATOM     91  C   ALA A 444      16.044  17.649  46.769  1.00 62.37           C
ANISOU   91  C   ALA A 444     6456   8225   9017    488   -940    223       C
ATOM     92  O   ALA A 444      15.715  16.528  46.384  1.00 65.93           O
ANISOU   92  O   ALA A 444     6904   8632   9514    481   -938    238       O
ATOM     93  CB  ALA A 444      15.205  19.043  44.881  1.00 59.16           C
ANISOU   93  CB  ALA A 444     6100   7749   8627    443   -933    155       C
ATOM     94  N   ASN A 445      16.114  17.985  48.051  1.00 71.55           N
ANISOU   94  N   ASN A 445     7597   9456  10133    510   -943    240       N
ATOM     95  CA  ASN A 445      15.916  17.010  49.116  1.00 71.13           C
ANISOU   95  CA  ASN A 445     7515   9430  10081    531   -945    277       C
ATOM     96  C   ASN A 445      14.777  16.018  48.867  1.00 74.42           C
ANISOU   96  C   ASN A 445     7926   9807  10544    517   -939    290       C
ATOM     97  O   ASN A 445      14.842  14.877  49.319  1.00 88.57           O
ANISOU   97  O   ASN A 445     9701  11592  12359    529   -940    322       O
ATOM     98  CB  ASN A 445      15.639  17.728  50.440  1.00 67.10           C
ANISOU   98  CB  ASN A 445     6985   8994   9515    551   -947    281       C
ATOM     99  CG  ASN A 445      16.757  18.677  50.838  1.00 59.16           C
ANISOU   99  CG  ASN A 445     5982   8035   8462    567   -953    272       C
ATOM    100  OD1 ASN A 445      17.934  18.320  50.804  1.00 53.47           O
ANISOU  100  OD1 ASN A 445     5261   7310   7745    581   -959    281       O
ATOM    101  ND2 ASN A 445      16.390  19.895  51.211  1.00 58.88           N
ANISOU  101  ND2 ASN A 445     5948   8042   8381    565   -950    254       N
ATOM    102  N   ASP A 446      13.740  16.448  48.150  1.00 75.63           N
ANISOU  102  N   ASP A 446     8094   9932  10709    491   -932    266       N
ATOM    103  CA  ASP A 446      12.583  15.592  47.892  1.00 71.84           C
ANISOU  103  CA  ASP A 446     7609   9415  10270    477   -925    276       C
ATOM    104  C   ASP A 446      12.764  14.848  46.587  1.00 67.43           C
ANISOU  104  C   ASP A 446     7068   8781   9769    457   -923    269       C
ATOM    105  O   ASP A 446      12.269  13.733  46.428  1.00 86.67           O
ANISOU  105  O   ASP A 446     9497  11184  12250    451   -919    289       O
ATOM    106  CB  ASP A 446      11.283  16.391  47.825  1.00 72.72           C
ANISOU  106  CB  ASP A 446     7727   9537  10368    460   -919    254       C
ATOM    107  CG  ASP A 446      10.660  16.601  49.185  1.00 84.55           C
ANISOU  107  CG  ASP A 446     9200  11099  11827    476   -919    271       C
ATOM    108  OD1 ASP A 446      11.399  16.936  50.136  1.00 79.65           O
ANISOU  108  OD1 ASP A 446     8567  10532  11166    500   -926    281       O
ATOM    109  OD2 ASP A 446       9.430  16.422  49.306  1.00 93.97           O
ANISOU  109  OD2 ASP A 446    10387  12288  13030    465   -913    272       O
ATOM    110  N   ALA A 447      13.461  15.472  45.647  1.00 73.90           N
ANISOU  110  N   ALA A 447     7913   9574  10590    447   -925    240       N
ATOM    111  CA  ALA A 447      13.672  14.867  44.340  1.00 76.26           C
ANISOU  111  CA  ALA A 447     8233   9800  10943    428   -924    227       C
ATOM    112  C   ALA A 447      14.312  13.496  44.494  1.00 69.72           C
ANISOU  112  C   ALA A 447     7388   8952  10149    439   -926    263       C
ATOM    113  O   ALA A 447      15.126  13.280  45.391  1.00 73.71           O
ANISOU  113  O   ALA A 447     7877   9499  10632    464   -931    288       O
ATOM    114  CB  ALA A 447      14.537  15.769  43.479  1.00 81.19           C
ANISOU  114  CB  ALA A 447     8885  10405  11558    421   -928    191       C
ATOM    115  N   GLY A 448      13.932  12.571  43.620  1.00 59.68           N
ANISOU  115  N   GLY A 448     6123   7618   8932    422   -921    264       N
ATOM    116  CA  GLY A 448      14.464  11.223  43.659  1.00 67.90           C
ANISOU  116  CA  GLY A 448     7150   8635  10012    429   -921    298       C
ATOM    117  C   GLY A 448      13.537  10.233  44.335  1.00 69.97           C
ANISOU  117  C   GLY A 448     7388   8901  10295    432   -915    333       C
ATOM    118  O   GLY A 448      13.393   9.093  43.888  1.00 68.56           O
ANISOU  118  O   GLY A 448     7206   8676  10168    424   -910    351       O
ATOM    119  N   GLY A 449      12.904  10.680  45.417  1.00 87.64           N
ANISOU  119  N   GLY A 449     9610  11194  12494    444   -914    343       N
ATOM    120  CA  GLY A 449      11.929   9.871  46.124  1.00 98.00           C
ANISOU  120  CA  GLY A 449    10899  12514  13821    447   -908    373       C
ATOM    121  C   GLY A 449      10.517  10.116  45.627  1.00103.75           C
ANISOU  121  C   GLY A 449    11636  13221  14565    423   -900    353       C
ATOM    122  O   GLY A 449      10.270  10.173  44.419  1.00 91.77           O
ANISOU  122  O   GLY A 449    10141  11650  13079    400   -897    326       O
ATOM    123  N   ARG A 450       9.584  10.254  46.564  1.00105.81           N
ANISOU  123  N   ARG A 450    11879  13521  14803    429   -897    365       N
ATOM    124  CA  ARG A 450       8.188  10.498  46.218  1.00107.97           C
ANISOU  124  CA  ARG A 450    12157  13779  15086    409   -890    348       C
ATOM    125  C   ARG A 450       7.945  11.986  45.966  1.00105.11           C
ANISOU  125  C   ARG A 450    11814  13441  14683    400   -892    307       C
ATOM    126  O   ARG A 450       8.665  12.840  46.488  1.00101.76           O
ANISOU  126  O   ARG A 450    11390  13062  14211    416   -899    299       O
ATOM    127  CB  ARG A 450       7.268   9.969  47.323  1.00109.18           C
ANISOU  127  CB  ARG A 450    12283  13964  15236    418   -885    379       C
ATOM    128  CG  ARG A 450       7.282   8.443  47.454  1.00121.87           C
ANISOU  128  CG  ARG A 450    13872  15539  16892    421   -880    420       C
ATOM    129  CD  ARG A 450       6.753   7.767  46.190  1.00128.69           C
ANISOU  129  CD  ARG A 450    14751  16331  17816    395   -871    410       C
ATOM    130  NE  ARG A 450       6.851   6.308  46.248  1.00141.87           N
ANISOU  130  NE  ARG A 450    16404  17967  19533    398   -865    449       N
ATOM    131  CZ  ARG A 450       7.863   5.598  45.754  1.00137.17           C
ANISOU  131  CZ  ARG A 450    15813  17338  18969    401   -867    460       C
ATOM    132  NH1 ARG A 450       8.884   6.204  45.159  1.00130.31           N
ANISOU  132  NH1 ARG A 450    14963  16463  18085    401   -875    436       N
ATOM    133  NH2 ARG A 450       7.854   4.274  45.855  1.00107.40           N
ANISOU  133  NH2 ARG A 450    12027  13539  15242    403   -860    497       N
ATOM    134  N   ASN A 451       6.939  12.286  45.148  1.00 98.07           N
ANISOU  134  N   ASN A 451    10939  12516  13809    377   -886    280       N
ATOM    135  CA  ASN A 451       6.618  13.663  44.781  1.00 99.71           C
ANISOU  135  CA  ASN A 451    11167  12736  13983    367   -887    239       C
ATOM    136  C   ASN A 451       7.691  14.268  43.881  1.00 96.38           C
ANISOU  136  C   ASN A 451    10772  12290  13559    363   -892    211       C
ATOM    137  O   ASN A 451       7.632  15.448  43.528  1.00 85.71           O
ANISOU  137  O   ASN A 451     9440  10946  12180    357   -893    177       O
ATOM    138  CB  ASN A 451       6.434  14.532  46.031  1.00 96.47           C
ANISOU  138  CB  ASN A 451    10740  12401  13512    384   -889    244       C
ATOM    139  CG  ASN A 451       5.215  14.138  46.842  1.00115.47           C
ANISOU  139  CG  ASN A 451    13124  14831  15918    384   -883    264       C
ATOM    140  OD1 ASN A 451       4.224  13.652  46.295  1.00135.84           O
ANISOU  140  OD1 ASN A 451    15707  17372  18535    366   -876    261       O
ATOM    141  ND2 ASN A 451       5.280  14.347  48.152  1.00106.28           N
ANISOU  141  ND2 ASN A 451    11937  13730  14713    405   -887    284       N
ATOM    142  N   SER A 452       8.665  13.451  43.499  1.00 69.71           N
ANISOU  142  N   SER A 452     7395   8880  10212    367   -896    224       N
ATOM    143  CA  SER A 452       9.778  13.929  42.694  1.00 68.55           C
ANISOU  143  CA  SER A 452     7272   8710  10064    365   -901    200       C
ATOM    144  C   SER A 452       9.290  14.679  41.455  1.00 76.17           C
ANISOU  144  C   SER A 452     8270   9630  11043    342   -899    153       C
ATOM    145  O   SER A 452       9.928  15.634  41.012  1.00 82.59           O
ANISOU  145  O   SER A 452     9104  10443  11834    341   -903    123       O
ATOM    146  CB  SER A 452      10.679  12.764  42.285  1.00 55.05           C
ANISOU  146  CB  SER A 452     5560   6961   8398    368   -903    220       C
ATOM    147  OG  SER A 452       9.998  11.872  41.425  1.00 62.08           O
ANISOU  147  OG  SER A 452     6455   7789   9343    348   -897    219       O
ATOM    148  N   THR A 453       8.150  14.264  40.909  1.00 82.55           N
ANISOU  148  N   THR A 453     9082  10399  11884    324   -892    145       N
ATOM    149  CA  THR A 453       7.604  14.892  39.704  1.00 86.94           C
ANISOU  149  CA  THR A 453     9670  10908  12456    303   -890    100       C
ATOM    150  C   THR A 453       7.246  16.358  39.941  1.00 82.48           C
ANISOU  150  C   THR A 453     9116  10381  11841    304   -890     72       C
ATOM    151  O   THR A 453       6.791  17.051  39.030  1.00 64.94           O
ANISOU  151  O   THR A 453     6923   8126   9626    289   -888     33       O
ATOM    152  CB  THR A 453       6.335  14.169  39.210  1.00 89.15           C
ANISOU  152  CB  THR A 453     9949  11146  12779    286   -882    100       C
ATOM    153  OG1 THR A 453       5.255  14.410  40.122  1.00103.90           O
ANISOU  153  OG1 THR A 453    11798  13059  14621    289   -877    113       O
ATOM    154  CG2 THR A 453       6.577  12.669  39.086  1.00101.82           C
ANISOU  154  CG2 THR A 453    11539  12716  14434    285   -880    132       C
ATOM    155  N   GLU A 454       7.447  16.818  41.171  1.00 94.86           N
ANISOU  155  N   GLU A 454    10663  12017  13361    322   -892     92       N
ATOM    156  CA  GLU A 454       7.129  18.188  41.550  1.00104.33           C
ANISOU  156  CA  GLU A 454    11870  13260  14511    323   -892     71       C
ATOM    157  C   GLU A 454       8.401  18.963  41.881  1.00101.45           C
ANISOU  157  C   GLU A 454    11510  12929  14107    338   -899     66       C
ATOM    158  O   GLU A 454       8.352  20.147  42.224  1.00 98.46           O
ANISOU  158  O   GLU A 454    11137  12588  13685    341   -899     50       O
ATOM    159  CB  GLU A 454       6.193  18.174  42.755  1.00 98.94           C
ANISOU  159  CB  GLU A 454    11159  12633  13801    331   -888     96       C
ATOM    160  CG  GLU A 454       5.001  17.252  42.566  1.00 95.20           C
ANISOU  160  CG  GLU A 454    10676  12128  13366    318   -881    106       C
ATOM    161  CD  GLU A 454       4.365  16.841  43.874  1.00113.83           C
ANISOU  161  CD  GLU A 454    13001  14541  15707    330   -879    142       C
ATOM    162  OE1 GLU A 454       4.779  17.366  44.932  1.00119.32           O
ANISOU  162  OE1 GLU A 454    13681  15299  16355    348   -882    155       O
ATOM    163  OE2 GLU A 454       3.455  15.984  43.844  1.00110.43           O
ANISOU  163  OE2 GLU A 454    12560  14088  15309    322   -873    156       O
ATOM    164  N   CYS A 455       9.539  18.281  41.786  1.00 81.02           N
ANISOU  164  N   CYS A 455     8918  10329  11536    347   -904     83       N
ATOM    165  CA  CYS A 455      10.836  18.909  41.996  1.00 82.04           C
ANISOU  165  CA  CYS A 455     9053  10485  11635    361   -910     79       C
ATOM    166  C   CYS A 455      11.392  19.390  40.661  1.00 73.33           C
ANISOU  166  C   CYS A 455     7986   9325  10552    347   -912     38       C
ATOM    167  O   CYS A 455      11.318  18.673  39.667  1.00 66.03           O
ANISOU  167  O   CYS A 455     7074   8338   9675    334   -912     28       O
ATOM    168  CB  CYS A 455      11.812  17.911  42.626  1.00 74.99           C
ANISOU  168  CB  CYS A 455     8137   9608  10748    379   -915    118       C
ATOM    169  SG  CYS A 455      11.308  17.254  44.239  1.00 78.32           S
ANISOU  169  SG  CYS A 455     8517  10095  11148    400   -914    166       S
ATOM    170  N   THR A 456      11.945  20.600  40.632  1.00 68.98           N
ANISOU  170  N   THR A 456     7451   8794   9964    351   -915     13       N
ATOM    171  CA  THR A 456      12.555  21.104  39.404  1.00 71.61           C
ANISOU  171  CA  THR A 456     7819   9075  10315    340   -917    -28       C
ATOM    172  C   THR A 456      14.072  21.228  39.529  1.00 69.82           C
ANISOU  172  C   THR A 456     7593   8861  10074    353   -924    -23       C
ATOM    173  O   THR A 456      14.618  21.342  40.634  1.00 66.35           O
ANISOU  173  O   THR A 456     7130   8482   9598    372   -927      5       O
ATOM    174  CB  THR A 456      11.973  22.474  38.956  1.00 65.62           C
ANISOU  174  CB  THR A 456     7087   8311   9533    330   -913    -71       C
ATOM    175  OG1 THR A 456      12.635  23.542  39.645  1.00 67.86           O
ANISOU  175  OG1 THR A 456     7369   8647   9768    343   -915    -74       O
ATOM    176  CG2 THR A 456      10.479  22.541  39.215  1.00 67.61           C
ANISOU  176  CG2 THR A 456     7331   8572   9783    322   -906    -70       C
ATOM    177  N   LEU A 457      14.739  21.198  38.379  1.00 64.92           N
ANISOU  177  N   LEU A 457     7000   8185   9483    344   -927    -51       N
ATOM    178  CA  LEU A 457      16.188  21.326  38.316  1.00 58.76           C
ANISOU  178  CA  LEU A 457     6224   7408   8694    355   -934    -51       C
ATOM    179  C   LEU A 457      16.572  22.639  37.641  1.00 55.62           C
ANISOU  179  C   LEU A 457     5859   6995   8278    350   -934    -98       C
ATOM    180  O   LEU A 457      16.321  22.845  36.454  1.00 44.91           O
ANISOU  180  O   LEU A 457     4533   5581   6949    335   -933   -137       O
ATOM    181  CB  LEU A 457      16.797  20.144  37.554  1.00 43.22           C
ANISOU  181  CB  LEU A 457     4259   5387   6776    350   -937    -44       C
ATOM    182  CG  LEU A 457      18.322  20.131  37.421  1.00 36.66           C
ANISOU  182  CG  LEU A 457     3432   4555   5941    360   -944    -43       C
ATOM    183  CD1 LEU A 457      18.989  20.133  38.782  1.00 43.73           C
ANISOU  183  CD1 LEU A 457     4297   5522   6796    383   -947     -5       C
ATOM    184  CD2 LEU A 457      18.775  18.934  36.613  1.00 26.59           C
ANISOU  184  CD2 LEU A 457     2160   3223   4719    352   -947    -37       C
ATOM    185  N   ILE A 458      17.167  23.539  38.409  1.00 53.62           N
ANISOU  185  N   ILE A 458     5601   6796   7978    363   -936    -95       N
ATOM    186  CA  ILE A 458      17.703  24.756  37.837  1.00 47.53           C
ANISOU  186  CA  ILE A 458     4860   6011   7189    360   -937   -138       C
ATOM    187  C   ILE A 458      19.037  24.447  37.179  1.00 44.30           C
ANISOU  187  C   ILE A 458     4463   5569   6800    363   -943   -146       C
ATOM    188  O   ILE A 458      20.003  24.090  37.849  1.00 51.63           O
ANISOU  188  O   ILE A 458     5372   6532   7715    377   -948   -117       O
ATOM    189  CB  ILE A 458      17.908  25.865  38.891  1.00 54.67           C
ANISOU  189  CB  ILE A 458     5752   6982   8036    373   -936   -132       C
ATOM    190  CG1 ILE A 458      16.571  26.299  39.492  1.00 56.11           C
ANISOU  190  CG1 ILE A 458     5924   7196   8197    369   -929   -127       C
ATOM    191  CG2 ILE A 458      18.582  27.068  38.262  1.00 41.69           C
ANISOU  191  CG2 ILE A 458     4141   5321   6379    371   -936   -176       C
ATOM    192  CD1 ILE A 458      16.179  25.536  40.719  1.00 54.97           C
ANISOU  192  CD1 ILE A 458     5740   7105   8040    380   -929    -77       C
ATOM    193  N   LEU A 459      19.087  24.572  35.862  1.00 42.73           N
ANISOU  193  N   LEU A 459     4298   5305   6633    349   -943   -187       N
ATOM    194  CA  LEU A 459      20.352  24.483  35.157  1.00 38.43           C
ANISOU  194  CA  LEU A 459     3770   4728   6104    350   -949   -203       C
ATOM    195  C   LEU A 459      20.873  25.891  34.942  1.00 39.15           C
ANISOU  195  C   LEU A 459     3887   4826   6164    353   -949   -242       C
ATOM    196  O   LEU A 459      20.176  26.733  34.375  1.00 55.70           O
ANISOU  196  O   LEU A 459     6008   6899   8257    345   -944   -281       O
ATOM    197  CB  LEU A 459      20.180  23.744  33.832  1.00 46.37           C
ANISOU  197  CB  LEU A 459     4797   5657   7164    334   -950   -225       C
ATOM    198  CG  LEU A 459      19.847  22.259  34.013  1.00 48.21           C
ANISOU  198  CG  LEU A 459     5005   5881   7433    331   -950   -185       C
ATOM    199  CD1 LEU A 459      19.629  21.577  32.677  1.00 35.12           C
ANISOU  199  CD1 LEU A 459     3369   4146   5829    314   -950   -208       C
ATOM    200  CD2 LEU A 459      20.939  21.546  34.804  1.00 44.37           C
ANISOU  200  CD2 LEU A 459     4491   5429   6939    347   -956   -143       C
ATOM    201  N   THR A 460      22.082  26.157  35.429  1.00 27.00           N
ANISOU  201  N   THR A 460     2340   3318   4601    367   -954   -232       N
ATOM    202  CA  THR A 460      22.640  27.508  35.369  1.00 37.56           C
ANISOU  202  CA  THR A 460     3698   4668   5906    371   -953   -266       C
ATOM    203  C   THR A 460      23.927  27.528  34.565  1.00 38.23           C
ANISOU  203  C   THR A 460     3804   4716   6006    372   -959   -289       C
ATOM    204  O   THR A 460      24.674  26.562  34.573  1.00 46.15           O
ANISOU  204  O   THR A 460     4793   5713   7029    376   -965   -264       O
ATOM    205  CB  THR A 460      22.935  28.074  36.782  1.00 48.34           C
ANISOU  205  CB  THR A 460     5036   6110   7219    387   -953   -236       C
ATOM    206  OG1 THR A 460      24.094  27.437  37.338  1.00 45.56           O
ANISOU  206  OG1 THR A 460     4662   5785   6863    401   -960   -202       O
ATOM    207  CG2 THR A 460      21.746  27.873  37.714  1.00 44.96           C
ANISOU  207  CG2 THR A 460     4582   5725   6777    388   -949   -205       C
ATOM    208  N   GLU A 461      24.197  28.623  33.866  1.00 36.01           N
ANISOU  208  N   GLU A 461     3556   4410   5715    370   -957   -337       N
ATOM    209  CA  GLU A 461      25.449  28.711  33.130  1.00 40.38           C
ANISOU  209  CA  GLU A 461     4129   4931   6281    371   -962   -361       C
ATOM    210  C   GLU A 461      26.529  29.249  34.052  1.00 45.53           C
ANISOU  210  C   GLU A 461     4767   5638   6894    387   -966   -345       C
ATOM    211  O   GLU A 461      26.402  30.339  34.611  1.00 47.09           O
ANISOU  211  O   GLU A 461     4967   5873   7054    394   -962   -355       O
ATOM    212  CB  GLU A 461      25.316  29.553  31.851  1.00 36.22           C
ANISOU  212  CB  GLU A 461     3647   4348   5768    362   -958   -422       C
ATOM    213  CG  GLU A 461      25.123  31.049  32.044  1.00 31.89           C
ANISOU  213  CG  GLU A 461     3115   3820   5179    368   -952   -455       C
ATOM    214  CD  GLU A 461      25.162  31.821  30.723  1.00 39.49           C
ANISOU  214  CD  GLU A 461     4123   4725   6157    363   -948   -517       C
ATOM    215  OE1 GLU A 461      26.037  31.537  29.877  1.00 34.27           O
ANISOU  215  OE1 GLU A 461     3479   4022   5520    361   -953   -535       O
ATOM    216  OE2 GLU A 461      24.311  32.715  30.527  1.00 45.46           O
ANISOU  216  OE2 GLU A 461     4897   5476   6899    362   -940   -547       O
ATOM    217  N   GLY A 462      27.584  28.462  34.223  1.00 26.65           N
ANISOU  217  N   GLY A 462     2360   3252   4513    394   -973   -318       N
ATOM    218  CA  GLY A 462      28.647  28.811  35.142  1.00 45.00           C
ANISOU  218  CA  GLY A 462     4667   5630   6802    410   -977   -297       C
ATOM    219  C   GLY A 462      28.323  28.379  36.561  1.00 46.04           C
ANISOU  219  C   GLY A 462     4757   5829   6908    422   -977   -242       C
ATOM    220  O   GLY A 462      27.181  28.054  36.888  1.00 33.44           O
ANISOU  220  O   GLY A 462     3148   4243   5315    418   -973   -226       O
ATOM    221  N   ASP A 463      29.341  28.379  37.410  1.00 54.66           N
ANISOU  221  N   ASP A 463     5828   6968   7974    439   -981   -215       N
ATOM    222  CA  ASP A 463      29.181  27.967  38.792  1.00 49.79           C
ANISOU  222  CA  ASP A 463     5170   6418   7330    453   -981   -162       C
ATOM    223  C   ASP A 463      28.520  29.069  39.605  1.00 45.43           C
ANISOU  223  C   ASP A 463     4613   5914   6735    456   -976   -163       C
ATOM    224  O   ASP A 463      27.629  28.816  40.425  1.00 51.92           O
ANISOU  224  O   ASP A 463     5410   6773   7544    458   -973   -133       O
ATOM    225  CB  ASP A 463      30.545  27.607  39.374  1.00 54.06           C
ANISOU  225  CB  ASP A 463     5691   6991   7858    471   -988   -133       C
ATOM    226  CG  ASP A 463      31.229  26.483  38.599  1.00 67.14           C
ANISOU  226  CG  ASP A 463     7352   8602   9558    469   -994   -129       C
ATOM    227  OD1 ASP A 463      30.514  25.686  37.946  1.00 59.85           O
ANISOU  227  OD1 ASP A 463     6434   7635   8673    456   -992   -132       O
ATOM    228  OD2 ASP A 463      32.476  26.394  38.643  1.00 63.99           O
ANISOU  228  OD2 ASP A 463     6950   8209   9154    479   -999   -124       O
ATOM    229  N   SER A 464      28.957  30.298  39.361  1.00 39.16           N
ANISOU  229  N   SER A 464     3842   5117   5921    455   -975   -200       N
ATOM    230  CA  SER A 464      28.461  31.453  40.099  1.00 53.63           C
ANISOU  230  CA  SER A 464     5673   6992   7713    457   -969   -206       C
ATOM    231  C   SER A 464      26.949  31.584  39.988  1.00 59.62           C
ANISOU  231  C   SER A 464     6435   7740   8476    445   -962   -214       C
ATOM    232  O   SER A 464      26.268  31.927  40.961  1.00 52.68           O
ANISOU  232  O   SER A 464     5537   6911   7569    448   -959   -192       O
ATOM    233  CB  SER A 464      29.134  32.712  39.575  1.00 50.51           C
ANISOU  233  CB  SER A 464     5309   6579   7304    456   -968   -254       C
ATOM    234  OG  SER A 464      30.537  32.551  39.626  1.00 51.37           O
ANISOU  234  OG  SER A 464     5415   6694   7411    466   -975   -247       O
ATOM    235  N   ALA A 465      26.434  31.317  38.793  1.00 60.28           N
ANISOU  235  N   ALA A 465     6545   7760   8597    431   -960   -247       N
ATOM    236  CA  ALA A 465      24.998  31.266  38.569  1.00 60.20           C
ANISOU  236  CA  ALA A 465     6540   7734   8598    419   -954   -254       C
ATOM    237  C   ALA A 465      24.371  30.289  39.553  1.00 54.94           C
ANISOU  237  C   ALA A 465     5835   7110   7930    424   -954   -200       C
ATOM    238  O   ALA A 465      23.472  30.650  40.309  1.00 59.96           O
ANISOU  238  O   ALA A 465     6456   7784   8542    424   -950   -187       O
ATOM    239  CB  ALA A 465      24.705  30.843  37.144  1.00 65.79           C
ANISOU  239  CB  ALA A 465     7278   8367   9352    405   -954   -290       C
ATOM    240  N   LYS A 466      24.852  29.051  39.540  1.00 37.40           N
ANISOU  240  N   LYS A 466     3596   4880   5733    428   -960   -171       N
ATOM    241  CA  LYS A 466      24.446  28.066  40.534  1.00 45.31           C
ANISOU  241  CA  LYS A 466     4560   5925   6732    437   -960   -118       C
ATOM    242  C   LYS A 466      24.399  28.707  41.920  1.00 48.91           C
ANISOU  242  C   LYS A 466     4990   6457   7137    451   -959    -91       C
ATOM    243  O   LYS A 466      23.363  28.690  42.592  1.00 47.90           O
ANISOU  243  O   LYS A 466     4845   6361   6995    450   -954    -72       O
ATOM    244  CB  LYS A 466      25.414  26.882  40.522  1.00 47.24           C
ANISOU  244  CB  LYS A 466     4789   6162   6998    447   -967    -90       C
ATOM    245  CG  LYS A 466      25.333  25.976  41.730  1.00 44.99           C
ANISOU  245  CG  LYS A 466     4463   5932   6700    464   -968    -35       C
ATOM    246  CD  LYS A 466      26.310  24.834  41.588  1.00 42.74           C
ANISOU  246  CD  LYS A 466     4167   5631   6440    473   -974    -13       C
ATOM    247  CE  LYS A 466      26.292  23.916  42.785  1.00 32.94           C
ANISOU  247  CE  LYS A 466     2887   4444   5187    494   -976     39       C
ATOM    248  NZ  LYS A 466      27.265  22.818  42.584  1.00 60.67           N
ANISOU  248  NZ  LYS A 466     6390   7935   8724    504   -981     58       N
ATOM    249  N   THR A 467      25.520  29.281  42.343  1.00 46.15           N
ANISOU  249  N   THR A 467     4637   6137   6760    462   -962    -88       N
ATOM    250  CA  THR A 467      25.571  29.948  43.641  1.00 39.76           C
ANISOU  250  CA  THR A 467     3804   5399   5903    474   -961    -62       C
ATOM    251  C   THR A 467      24.472  30.999  43.797  1.00 44.81           C
ANISOU  251  C   THR A 467     4454   6049   6523    463   -954    -82       C
ATOM    252  O   THR A 467      23.895  31.146  44.878  1.00 42.10           O
ANISOU  252  O   THR A 467     4085   5760   6151    469   -952    -52       O
ATOM    253  CB  THR A 467      26.937  30.608  43.887  1.00 41.73           C
ANISOU  253  CB  THR A 467     4057   5669   6130    484   -966    -65       C
ATOM    254  OG1 THR A 467      27.909  29.599  44.184  1.00 39.03           O
ANISOU  254  OG1 THR A 467     3693   5340   5795    500   -972    -32       O
ATOM    255  CG2 THR A 467      26.858  31.587  45.053  1.00 30.81           C
ANISOU  255  CG2 THR A 467     2657   4348   4700    491   -963    -49       C
ATOM    256  N   LEU A 468      24.185  31.739  42.729  1.00 48.47           N
ANISOU  256  N   LEU A 468     4955   6461   7001    449   -951   -134       N
ATOM    257  CA  LEU A 468      23.153  32.771  42.793  1.00 45.60           C
ANISOU  257  CA  LEU A 468     4604   6102   6620    439   -944   -157       C
ATOM    258  C   LEU A 468      21.787  32.122  42.990  1.00 49.95           C
ANISOU  258  C   LEU A 468     5141   6657   7183    432   -940   -138       C
ATOM    259  O   LEU A 468      20.959  32.599  43.772  1.00 52.38           O
ANISOU  259  O   LEU A 468     5435   7004   7465    432   -935   -125       O
ATOM    260  CB  LEU A 468      23.158  33.631  41.525  1.00 45.61           C
ANISOU  260  CB  LEU A 468     4650   6043   6635    429   -940   -220       C
ATOM    261  CG  LEU A 468      22.285  34.893  41.537  1.00 40.34           C
ANISOU  261  CG  LEU A 468     4001   5379   5947    422   -932   -252       C
ATOM    262  CD1 LEU A 468      22.899  35.971  42.410  1.00 49.62           C
ANISOU  262  CD1 LEU A 468     5171   6602   7080    431   -932   -249       C
ATOM    263  CD2 LEU A 468      22.089  35.419  40.131  1.00 38.05           C
ANISOU  263  CD2 LEU A 468     3755   5022   5680    412   -928   -312       C
ATOM    264  N   ALA A 469      21.558  31.025  42.281  1.00 31.89           N
ANISOU  264  N   ALA A 469     2856   4327   4935    427   -941   -137       N
ATOM    265  CA  ALA A 469      20.320  30.290  42.423  1.00 29.48           C
ANISOU  265  CA  ALA A 469     2536   4021   4645    421   -938   -118       C
ATOM    266  C   ALA A 469      20.193  29.873  43.879  1.00 42.67           C
ANISOU  266  C   ALA A 469     4163   5763   6285    435   -938    -65       C
ATOM    267  O   ALA A 469      19.146  30.052  44.502  1.00 46.01           O
ANISOU  267  O   ALA A 469     4573   6217   6692    433   -933    -52       O
ATOM    268  CB  ALA A 469      20.326  29.084  41.524  1.00 30.88           C
ANISOU  268  CB  ALA A 469     2719   4143   4871    415   -940   -120       C
ATOM    269  N   VAL A 470      21.275  29.323  44.420  1.00 48.16           N
ANISOU  269  N   VAL A 470     4839   6487   6973    451   -944    -35       N
ATOM    270  CA  VAL A 470      21.308  28.918  45.822  1.00 60.64           C
ANISOU  270  CA  VAL A 470     6379   8138   8523    469   -945     15       C
ATOM    271  C   VAL A 470      20.915  30.073  46.735  1.00 59.32           C
ANISOU  271  C   VAL A 470     6203   8025   8311    470   -941     20       C
ATOM    272  O   VAL A 470      20.036  29.934  47.587  1.00 56.64           O
ANISOU  272  O   VAL A 470     5840   7727   7953    473   -938     46       O
ATOM    273  CB  VAL A 470      22.704  28.429  46.234  1.00 51.86           C
ANISOU  273  CB  VAL A 470     5252   7050   7403    489   -952     40       C
ATOM    274  CG1 VAL A 470      22.768  28.222  47.743  1.00 56.05           C
ANISOU  274  CG1 VAL A 470     5742   7659   7894    510   -952     87       C
ATOM    275  CG2 VAL A 470      23.056  27.154  45.489  1.00 53.32           C
ANISOU  275  CG2 VAL A 470     5440   7187   7633    489   -956     43       C
ATOM    276  N   SER A 471      21.584  31.210  46.566  1.00 53.57           N
ANISOU  276  N   SER A 471     5494   7293   7566    467   -942     -5       N
ATOM    277  CA  SER A 471      21.229  32.410  47.312  1.00 60.26           C
ANISOU  277  CA  SER A 471     6339   8181   8376    464   -939     -5       C
ATOM    278  C   SER A 471      19.729  32.649  47.202  1.00 69.63           C
ANISOU  278  C   SER A 471     7531   9359   9566    450   -932    -17       C
ATOM    279  O   SER A 471      19.070  32.994  48.183  1.00 69.49           O
ANISOU  279  O   SER A 471     7492   9390   9521    451   -929      7       O
ATOM    280  CB  SER A 471      21.987  33.622  46.773  1.00 60.04           C
ANISOU  280  CB  SER A 471     6342   8128   8341    459   -939    -46       C
ATOM    281  OG  SER A 471      23.387  33.410  46.823  1.00 58.04           O
ANISOU  281  OG  SER A 471     6086   7881   8086    471   -946    -37       O
ATOM    282  N   GLY A 472      19.199  32.461  45.998  1.00 88.39           N
ANISOU  282  N   GLY A 472     9935  11673  11977    437   -929    -54       N
ATOM    283  CA  GLY A 472      17.770  32.575  45.761  1.00 83.59           C
ANISOU  283  CA  GLY A 472     9333  11049  11377    423   -923    -68       C
ATOM    284  C   GLY A 472      16.917  31.526  46.461  1.00 88.09           C
ANISOU  284  C   GLY A 472     9871  11650  11950    427   -922    -27       C
ATOM    285  O   GLY A 472      15.830  31.837  46.948  1.00 97.73           O
ANISOU  285  O   GLY A 472    11083  12895  13157    422   -917    -21       O
ATOM    286  N   LEU A 473      17.397  30.285  46.512  1.00 58.03           N
ANISOU  286  N   LEU A 473     6046   7840   8161    438   -926     -1       N
ATOM    287  CA  LEU A 473      16.609  29.183  47.074  1.00 70.96           C
ANISOU  287  CA  LEU A 473     7655   9499   9806    444   -925     32       C
ATOM    288  C   LEU A 473      16.407  29.281  48.586  1.00 81.89           C
ANISOU  288  C   LEU A 473     9003  10964  11147    459   -924     72       C
ATOM    289  O   LEU A 473      15.767  28.420  49.192  1.00 77.40           O
ANISOU  289  O   LEU A 473     8409  10419  10579    468   -923     98       O
ATOM    290  CB  LEU A 473      17.248  27.836  46.736  1.00 67.29           C
ANISOU  290  CB  LEU A 473     7183   9007   9375    453   -930     47       C
ATOM    291  CG  LEU A 473      17.181  27.446  45.259  1.00 65.26           C
ANISOU  291  CG  LEU A 473     6958   8669   9169    436   -930     14       C
ATOM    292  CD1 LEU A 473      17.842  26.099  45.031  1.00 68.55           C
ANISOU  292  CD1 LEU A 473     7365   9062   9619    445   -936     34       C
ATOM    293  CD2 LEU A 473      15.741  27.421  44.774  1.00 66.58           C
ANISOU  293  CD2 LEU A 473     7136   8806   9357    418   -924     -3       C
ATOM    294  N   GLY A 474      16.955  30.322  49.198  1.00 72.93           N
ANISOU  294  N   GLY A 474     7865   9868   9975    463   -925     77       N
ATOM    295  CA  GLY A 474      16.696  30.573  50.600  1.00 85.02           C
ANISOU  295  CA  GLY A 474     9364  11474  11464    474   -923    113       C
ATOM    296  C   GLY A 474      15.266  31.042  50.796  1.00103.15           C
ANISOU  296  C   GLY A 474    11660  13778  13753    460   -917    108       C
ATOM    297  O   GLY A 474      14.792  31.165  51.926  1.00102.96           O
ANISOU  297  O   GLY A 474    11609  13814  13697    467   -915    137       O
ATOM    298  N   VAL A 475      14.578  31.309  49.687  1.00 99.72           N
ANISOU  298  N   VAL A 475    11257  13285  13348    440   -913     68       N
ATOM    299  CA  VAL A 475      13.198  31.785  49.728  1.00 99.66           C
ANISOU  299  CA  VAL A 475    11252  13277  13336    426   -907     58       C
ATOM    300  C   VAL A 475      12.228  30.652  49.405  1.00 93.57           C
ANISOU  300  C   VAL A 475    10474  12483  12595    423   -904     60       C
ATOM    301  O   VAL A 475      11.276  30.402  50.147  1.00 87.75           O
ANISOU  301  O   VAL A 475     9715  11782  11844    425   -901     81       O
ATOM    302  CB  VAL A 475      12.963  32.939  48.718  1.00 77.24           C
ANISOU  302  CB  VAL A 475     8455  10387  10508    407   -904      7       C
ATOM    303  CG1 VAL A 475      11.526  33.442  48.804  1.00 78.36           C
ANISOU  303  CG1 VAL A 475     8599  10530  10643    394   -897     -4       C
ATOM    304  CG2 VAL A 475      13.946  34.081  48.960  1.00 59.24           C
ANISOU  304  CG2 VAL A 475     6185   8120   8202    410   -906     -3       C
ATOM    305  N   VAL A 476      12.487  29.962  48.299  1.00103.36           N
ANISOU  305  N   VAL A 476    11734  13662  13877    418   -906     40       N
ATOM    306  CA  VAL A 476      11.559  28.963  47.780  1.00103.19           C
ANISOU  306  CA  VAL A 476    11713  13603  13893    411   -904     38       C
ATOM    307  C   VAL A 476      11.747  27.579  48.412  1.00109.32           C
ANISOU  307  C   VAL A 476    12458  14401  14678    428   -908     75       C
ATOM    308  O   VAL A 476      10.797  26.797  48.512  1.00105.41           O
ANISOU  308  O   VAL A 476    11950  13898  14201    425   -905     85       O
ATOM    309  CB  VAL A 476      11.709  28.828  46.262  1.00 92.90           C
ANISOU  309  CB  VAL A 476    10445  12219  12635    396   -905     -1       C
ATOM    310  CG1 VAL A 476      10.554  28.032  45.692  1.00 84.79           C
ANISOU  310  CG1 VAL A 476     9421  11151  11645    384   -901     -6       C
ATOM    311  CG2 VAL A 476      11.779  30.203  45.617  1.00100.92           C
ANISOU  311  CG2 VAL A 476    11495  13212  13640    385   -902    -43       C
ATOM    312  N   GLY A 477      12.973  27.271  48.820  1.00 86.62           N
ANISOU  312  N   GLY A 477     9571  11548  11793    446   -914     94       N
ATOM    313  CA  GLY A 477      13.243  26.032  49.523  1.00 75.00           C
ANISOU  313  CA  GLY A 477     8071  10100  10326    467   -918    127       C
ATOM    314  C   GLY A 477      14.205  25.121  48.789  1.00 74.26           C
ANISOU  314  C   GLY A 477     7986   9958  10270    471   -924    127       C
ATOM    315  O   GLY A 477      14.620  25.409  47.664  1.00 77.81           O
ANISOU  315  O   GLY A 477     8465  10354  10745    456   -924    100       O
ATOM    316  N   ARG A 478      14.551  24.013  49.438  1.00 75.40           N
ANISOU  316  N   ARG A 478     8107  10121  10422    491   -928    157       N
ATOM    317  CA  ARG A 478      15.536  23.078  48.913  1.00 64.01           C
ANISOU  317  CA  ARG A 478     6668   8640   9013    497   -934    165       C
ATOM    318  C   ARG A 478      14.927  21.711  48.622  1.00 77.63           C
ANISOU  318  C   ARG A 478     8386  10323  10786    493   -934    179       C
ATOM    319  O   ARG A 478      15.626  20.800  48.177  1.00 80.71           O
ANISOU  319  O   ARG A 478     8779  10677  11211    497   -937    189       O
ATOM    320  CB  ARG A 478      16.677  22.916  49.915  1.00 76.77           C
ANISOU  320  CB  ARG A 478     8263  10310  10598    527   -941    189       C
ATOM    321  CG  ARG A 478      17.655  24.076  49.952  1.00 70.80           C
ANISOU  321  CG  ARG A 478     7516   9579   9805    530   -942    177       C
ATOM    322  CD  ARG A 478      18.795  23.839  48.986  1.00 75.82           C
ANISOU  322  CD  ARG A 478     8171  10166  10470    526   -946    166       C
ATOM    323  NE  ARG A 478      20.003  24.561  49.369  1.00 76.31           N
ANISOU  323  NE  ARG A 478     8232  10264  10497    539   -950    168       N
ATOM    324  CZ  ARG A 478      21.218  24.281  48.906  1.00 80.31           C
ANISOU  324  CZ  ARG A 478     8747  10748  11019    545   -955    167       C
ATOM    325  NH1 ARG A 478      21.394  23.287  48.044  1.00 83.30           N
ANISOU  325  NH1 ARG A 478     9136  11067  11446    538   -957    164       N
ATOM    326  NH2 ARG A 478      22.263  24.992  49.308  1.00 76.98           N
ANISOU  326  NH2 ARG A 478     8323  10362  10564    556   -958    170       N
ATOM    327  N   ASP A 479      13.632  21.564  48.881  1.00 75.08           N
ANISOU  327  N   ASP A 479     8055  10004  10467    486   -928    182       N
ATOM    328  CA  ASP A 479      12.957  20.287  48.662  1.00 79.08           C
ANISOU  328  CA  ASP A 479     8553  10472  11021    480   -927    198       C
ATOM    329  C   ASP A 479      12.523  20.106  47.214  1.00 80.76           C
ANISOU  329  C   ASP A 479     8794  10609  11283    452   -923    173       C
ATOM    330  O   ASP A 479      12.609  19.007  46.663  1.00 79.91           O
ANISOU  330  O   ASP A 479     8688  10453  11222    447   -923    184       O
ATOM    331  CB  ASP A 479      11.731  20.158  49.567  1.00 73.46           C
ANISOU  331  CB  ASP A 479     7820   9796  10294    484   -923    211       C
ATOM    332  CG  ASP A 479      12.095  19.906  51.012  1.00 75.31           C
ANISOU  332  CG  ASP A 479     8026  10094  10495    514   -930    238       C
ATOM    333  OD1 ASP A 479      13.163  19.311  51.263  1.00 75.71           O
ANISOU  333  OD1 ASP A 479     8069  10148  10551    533   -936    255       O
ATOM    334  OD2 ASP A 479      11.309  20.298  51.898  1.00 77.76           O
ANISOU  334  OD2 ASP A 479     8321  10450  10774    520   -928    239       O
ATOM    335  N   LYS A 480      12.050  21.186  46.602  1.00 62.68           N
ANISOU  335  N   LYS A 480     6527   8307   8982    434   -919    140       N
ATOM    336  CA  LYS A 480      11.458  21.106  45.273  1.00 70.64           C
ANISOU  336  CA  LYS A 480     7562   9244  10033    409   -915    111       C
ATOM    337  C   LYS A 480      12.366  21.702  44.200  1.00 79.19           C
ANISOU  337  C   LYS A 480     8676  10286  11125    400   -917     79       C
ATOM    338  O   LYS A 480      11.992  21.770  43.026  1.00 68.88           O
ANISOU  338  O   LYS A 480     7397   8920   9852    381   -915     48       O
ATOM    339  CB  LYS A 480      10.105  21.821  45.267  1.00 84.60           C
ANISOU  339  CB  LYS A 480     9336  11020  11789    394   -908     93       C
ATOM    340  CG  LYS A 480       9.167  21.386  46.388  1.00 92.12           C
ANISOU  340  CG  LYS A 480    10257  12017  12727    403   -905    122       C
ATOM    341  CD  LYS A 480       8.776  19.918  46.257  1.00101.29           C
ANISOU  341  CD  LYS A 480    11406  13144  13936    401   -904    145       C
ATOM    342  CE  LYS A 480       7.822  19.485  47.365  1.00 89.49           C
ANISOU  342  CE  LYS A 480     9881  11691  12429    410   -901    172       C
ATOM    343  NZ  LYS A 480       7.387  18.069  47.203  1.00 94.39           N
ANISOU  343  NZ  LYS A 480    10491  12274  13100    406   -899    195       N
ATOM    344  N   TYR A 481      13.559  22.128  44.603  1.00 72.48           N
ANISOU  344  N   TYR A 481     7824   9469  10247    415   -923     84       N
ATOM    345  CA  TYR A 481      14.479  22.782  43.681  1.00 68.07           C
ANISOU  345  CA  TYR A 481     7295   8876   9693    409   -926     52       C
ATOM    346  C   TYR A 481      15.909  22.285  43.846  1.00 72.69           C
ANISOU  346  C   TYR A 481     7872   9467  10278    425   -933     70       C
ATOM    347  O   TYR A 481      16.508  22.431  44.913  1.00 65.20           O
ANISOU  347  O   TYR A 481     6901   8578   9292    446   -936     94       O
ATOM    348  CB  TYR A 481      14.439  24.293  43.890  1.00 51.65           C
ANISOU  348  CB  TYR A 481     5227   6828   7569    407   -924     28       C
ATOM    349  CG  TYR A 481      13.129  24.929  43.488  1.00 66.21           C
ANISOU  349  CG  TYR A 481     7087   8655   9415    389   -917      1       C
ATOM    350  CD1 TYR A 481      12.923  25.377  42.188  1.00 80.22           C
ANISOU  350  CD1 TYR A 481     8897  10367  11215    372   -915    -42       C
ATOM    351  CD2 TYR A 481      12.100  25.087  44.405  1.00 66.85           C
ANISOU  351  CD2 TYR A 481     7146   8782   9470    392   -912     19       C
ATOM    352  CE1 TYR A 481      11.728  25.961  41.812  1.00 70.31           C
ANISOU  352  CE1 TYR A 481     7657   9096   9961    357   -909    -68       C
ATOM    353  CE2 TYR A 481      10.901  25.668  44.039  1.00 75.69           C
ANISOU  353  CE2 TYR A 481     8280   9886  10592    376   -906     -6       C
ATOM    354  CZ  TYR A 481      10.721  26.107  42.743  1.00 82.20           C
ANISOU  354  CZ  TYR A 481     9141  10649  11443    359   -904    -49       C
ATOM    355  OH  TYR A 481       9.529  26.690  42.374  1.00 90.60           O
ANISOU  355  OH  TYR A 481    10219  11697  12508    345   -898    -74       O
ATOM    356  N   GLY A 482      16.445  21.692  42.783  1.00 77.47           N
ANISOU  356  N   GLY A 482     8496  10012  10928    416   -935     57       N
ATOM    357  CA  GLY A 482      17.847  21.318  42.743  1.00 63.46           C
ANISOU  357  CA  GLY A 482     6720   8236   9157    429   -942     68       C
ATOM    358  C   GLY A 482      18.577  22.294  41.845  1.00 71.67           C
ANISOU  358  C   GLY A 482     7791   9246  10193    420   -944     28       C
ATOM    359  O   GLY A 482      17.951  22.952  41.019  1.00 70.80           O
ANISOU  359  O   GLY A 482     7707   9100  10092    402   -940     -9       O
ATOM    360  N   VAL A 483      19.890  22.410  42.004  1.00 61.40           N
ANISOU  360  N   VAL A 483     6490   7961   8879    433   -950     33       N
ATOM    361  CA  VAL A 483      20.663  23.302  41.147  1.00 55.60           C
ANISOU  361  CA  VAL A 483     5787   7197   8143    425   -952     -6       C
ATOM    362  C   VAL A 483      21.861  22.584  40.556  1.00 49.02           C
ANISOU  362  C   VAL A 483     4958   6328   7338    428   -958     -4       C
ATOM    363  O   VAL A 483      22.551  21.835  41.241  1.00 58.08           O
ANISOU  363  O   VAL A 483     6081   7504   8482    446   -962     32       O
ATOM    364  CB  VAL A 483      21.159  24.544  41.907  1.00 54.12           C
ANISOU  364  CB  VAL A 483     5596   7065   7901    436   -952    -10       C
ATOM    365  CG1 VAL A 483      21.900  25.487  40.964  1.00 47.78           C
ANISOU  365  CG1 VAL A 483     4828   6227   7100    428   -954    -55       C
ATOM    366  CG2 VAL A 483      19.998  25.257  42.561  1.00 55.01           C
ANISOU  366  CG2 VAL A 483     5701   7216   7985    433   -946    -10       C
ATOM    367  N   PHE A 484      22.098  22.820  39.272  1.00 52.88           N
ANISOU  367  N   PHE A 484     5481   6755   7857    412   -959    -44       N
ATOM    368  CA  PHE A 484      23.258  22.263  38.592  1.00 53.46           C
ANISOU  368  CA  PHE A 484     5563   6791   7957    413   -965    -48       C
ATOM    369  C   PHE A 484      23.753  23.233  37.504  1.00 52.08           C
ANISOU  369  C   PHE A 484     5428   6575   7787    401   -966    -99       C
ATOM    370  O   PHE A 484      22.961  23.772  36.713  1.00 39.00           O
ANISOU  370  O   PHE A 484     3797   4881   6142    385   -962   -136       O
ATOM    371  CB  PHE A 484      22.919  20.887  38.016  1.00 45.10           C
ANISOU  371  CB  PHE A 484     4501   5684   6952    403   -965    -33       C
ATOM    372  CG  PHE A 484      24.119  20.084  37.616  1.00 48.82           C
ANISOU  372  CG  PHE A 484     4972   6129   7450    408   -971    -23       C
ATOM    373  CD1 PHE A 484      24.894  19.451  38.571  1.00 45.88           C
ANISOU  373  CD1 PHE A 484     4570   5800   7063    429   -975     19       C
ATOM    374  CD2 PHE A 484      24.467  19.954  36.284  1.00 43.74           C
ANISOU  374  CD2 PHE A 484     4357   5418   6845    391   -973    -56       C
ATOM    375  CE1 PHE A 484      25.998  18.709  38.206  1.00 33.77           C
ANISOU  375  CE1 PHE A 484     3035   4242   5553    434   -980     28       C
ATOM    376  CE2 PHE A 484      25.568  19.216  35.915  1.00 33.29           C
ANISOU  376  CE2 PHE A 484     3032   4070   5545    395   -979    -47       C
ATOM    377  CZ  PHE A 484      26.336  18.593  36.880  1.00 37.51           C
ANISOU  377  CZ  PHE A 484     3538   4649   6067    416   -982     -4       C
ATOM    378  N   PRO A 485      25.070  23.487  37.485  1.00 44.27           N
ANISOU  378  N   PRO A 485     4443   5593   6786    411   -972   -103       N
ATOM    379  CA  PRO A 485      25.641  24.465  36.563  1.00 45.52           C
ANISOU  379  CA  PRO A 485     4636   5717   6943    403   -973   -152       C
ATOM    380  C   PRO A 485      26.057  23.840  35.235  1.00 44.63           C
ANISOU  380  C   PRO A 485     4547   5531   6879    390   -977   -176       C
ATOM    381  O   PRO A 485      26.714  22.799  35.226  1.00 49.55           O
ANISOU  381  O   PRO A 485     5156   6145   7527    394   -981   -150       O
ATOM    382  CB  PRO A 485      26.871  24.962  37.322  1.00 44.50           C
ANISOU  382  CB  PRO A 485     4495   5636   6776    421   -978   -139       C
ATOM    383  CG  PRO A 485      27.320  23.778  38.084  1.00 38.54           C
ANISOU  383  CG  PRO A 485     3707   4911   6027    436   -981    -88       C
ATOM    384  CD  PRO A 485      26.086  22.972  38.417  1.00 41.62           C
ANISOU  384  CD  PRO A 485     4077   5303   6432    432   -977    -63       C
ATOM    385  N   LEU A 486      25.662  24.472  34.132  1.00 44.87           N
ANISOU  385  N   LEU A 486     4612   5510   6925    375   -974   -224       N
ATOM    386  CA  LEU A 486      26.100  24.062  32.807  1.00 41.19           C
ANISOU  386  CA  LEU A 486     4172   4974   6502    362   -977   -254       C
ATOM    387  C   LEU A 486      27.492  24.601  32.548  1.00 41.76           C
ANISOU  387  C   LEU A 486     4260   5045   6563    369   -982   -273       C
ATOM    388  O   LEU A 486      27.852  25.681  33.018  1.00 46.32           O
ANISOU  388  O   LEU A 486     4841   5659   7100    378   -982   -285       O
ATOM    389  CB  LEU A 486      25.134  24.579  31.749  1.00 34.43           C
ANISOU  389  CB  LEU A 486     3349   4066   5665    345   -971   -300       C
ATOM    390  CG  LEU A 486      23.697  24.103  31.944  1.00 39.24           C
ANISOU  390  CG  LEU A 486     3947   4676   6288    337   -966   -284       C
ATOM    391  CD1 LEU A 486      22.771  24.728  30.920  1.00 44.31           C
ANISOU  391  CD1 LEU A 486     4623   5270   6944    323   -960   -332       C
ATOM    392  CD2 LEU A 486      23.640  22.594  31.868  1.00 29.49           C
ANISOU  392  CD2 LEU A 486     2692   3420   5094    332   -968   -249       C
ATOM    393  N   ARG A 487      28.275  23.849  31.790  1.00 45.69           N
ANISOU  393  N   ARG A 487     4764   5499   7096    364   -988   -276       N
ATOM    394  CA  ARG A 487      29.668  24.194  31.581  1.00 50.63           C
ANISOU  394  CA  ARG A 487     5401   6124   7713    371   -994   -290       C
ATOM    395  C   ARG A 487      29.753  25.414  30.669  1.00 54.56           C
ANISOU  395  C   ARG A 487     5938   6588   8203    364   -992   -349       C
ATOM    396  O   ARG A 487      30.514  26.343  30.925  1.00 49.32           O
ANISOU  396  O   ARG A 487     5282   5949   7508    374   -993   -364       O
ATOM    397  CB  ARG A 487      30.419  22.999  30.988  1.00 51.84           C
ANISOU  397  CB  ARG A 487     5550   6238   7909    366  -1000   -277       C
ATOM    398  CG  ARG A 487      31.908  22.974  31.305  1.00 59.17           C
ANISOU  398  CG  ARG A 487     6471   7189   8824    380  -1007   -265       C
ATOM    399  CD  ARG A 487      32.531  21.611  31.003  1.00 72.02           C
ANISOU  399  CD  ARG A 487     8085   8789  10491    378  -1012   -239       C
ATOM    400  NE  ARG A 487      32.197  20.620  32.027  1.00106.28           N
ANISOU  400  NE  ARG A 487    12386  13167  14829    388  -1011   -183       N
ATOM    401  CZ  ARG A 487      32.700  20.610  33.261  1.00 93.22           C
ANISOU  401  CZ  ARG A 487    10703  11578  13140    410  -1012   -146       C
ATOM    402  NH1 ARG A 487      33.566  21.539  33.640  1.00 84.48           N
ANISOU  402  NH1 ARG A 487     9599  10504  11995    422  -1015   -156       N
ATOM    403  NH2 ARG A 487      32.335  19.672  34.124  1.00 99.15           N
ANISOU  403  NH2 ARG A 487    11421  12360  13893    420  -1011    -98       N
ATOM    404  N   GLY A 488      28.939  25.411  29.620  1.00 52.33           N
ANISOU  404  N   GLY A 488     5681   6250   7952    348   -988   -382       N
ATOM    405  CA  GLY A 488      28.960  26.466  28.627  1.00 37.19           C
ANISOU  405  CA  GLY A 488     3804   4293   6033    343   -985   -440       C
ATOM    406  C   GLY A 488      28.032  26.160  27.467  1.00 35.37           C
ANISOU  406  C   GLY A 488     3598   3999   5843    326   -981   -469       C
ATOM    407  O   GLY A 488      26.827  26.011  27.646  1.00 38.18           O
ANISOU  407  O   GLY A 488     3947   4358   6203    321   -976   -460       O
ATOM    408  N   LYS A 489      28.594  26.069  26.269  1.00 52.49           N
ANISOU  408  N   LYS A 489     5793   6108   8041    318   -984   -503       N
ATOM    409  CA  LYS A 489      27.817  25.715  25.090  1.00 39.31           C
ANISOU  409  CA  LYS A 489     4148   4375   6414    302   -981   -531       C
ATOM    410  C   LYS A 489      27.557  24.219  25.083  1.00 48.40           C
ANISOU  410  C   LYS A 489     5276   5509   7604    292   -984   -492       C
ATOM    411  O   LYS A 489      28.438  23.435  24.732  1.00 59.79           O
ANISOU  411  O   LYS A 489     6714   6929   9073    288   -991   -482       O
ATOM    412  CB  LYS A 489      28.559  26.127  23.820  1.00 30.18           C
ANISOU  412  CB  LYS A 489     3029   3162   5275    297   -983   -580       C
ATOM    413  CG  LYS A 489      28.775  27.626  23.700  1.00 33.65           C
ANISOU  413  CG  LYS A 489     3495   3613   5679    307   -979   -624       C
ATOM    414  CD  LYS A 489      27.462  28.384  23.809  1.00 33.93           C
ANISOU  414  CD  LYS A 489     3540   3657   5697    308   -969   -641       C
ATOM    415  CE  LYS A 489      27.635  29.872  23.529  1.00 38.08           C
ANISOU  415  CE  LYS A 489     4095   4183   6192    318   -963   -689       C
ATOM    416  NZ  LYS A 489      28.070  30.159  22.131  1.00 32.66           N
ANISOU  416  NZ  LYS A 489     3447   3432   5530    315   -962   -739       N
ATOM    417  N   ILE A 490      26.349  23.828  25.477  1.00 45.63           N
ANISOU  417  N   ILE A 490     4909   5169   7259    288   -979   -471       N
ATOM    418  CA  ILE A 490      25.955  22.421  25.474  1.00 38.57           C
ANISOU  418  CA  ILE A 490     3993   4258   6403    278   -980   -435       C
ATOM    419  C   ILE A 490      26.195  21.808  24.102  1.00 46.33           C
ANISOU  419  C   ILE A 490     5000   5168   7437    263   -983   -461       C
ATOM    420  O   ILE A 490      26.199  22.511  23.090  1.00 49.86           O
ANISOU  420  O   ILE A 490     5483   5573   7890    258   -981   -510       O
ATOM    421  CB  ILE A 490      24.463  22.246  25.803  1.00 39.50           C
ANISOU  421  CB  ILE A 490     4101   4385   6524    273   -973   -422       C
ATOM    422  CG1 ILE A 490      24.102  22.952  27.110  1.00 40.72           C
ANISOU  422  CG1 ILE A 490     4234   4611   6628    287   -970   -401       C
ATOM    423  CG2 ILE A 490      24.114  20.783  25.902  1.00 38.06           C
ANISOU  423  CG2 ILE A 490     3893   4188   6380    265   -974   -382       C
ATOM    424  CD1 ILE A 490      22.643  22.796  27.490  1.00 36.29           C
ANISOU  424  CD1 ILE A 490     3661   4061   6067    283   -963   -387       C
ATOM    425  N   LEU A 491      26.387  20.494  24.069  1.00 46.76           N
ANISOU  425  N   LEU A 491     5034   5206   7527    255   -986   -428       N
ATOM    426  CA  LEU A 491      26.583  19.774  22.815  1.00 41.61           C
ANISOU  426  CA  LEU A 491     4401   4485   6926    239   -989   -448       C
ATOM    427  C   LEU A 491      25.340  19.830  21.933  1.00 47.99           C
ANISOU  427  C   LEU A 491     5231   5246   7760    226   -982   -478       C
ATOM    428  O   LEU A 491      24.214  19.815  22.432  1.00 50.83           O
ANISOU  428  O   LEU A 491     5578   5624   8111    226   -976   -463       O
ATOM    429  CB  LEU A 491      26.910  18.312  23.104  1.00 38.40           C
ANISOU  429  CB  LEU A 491     3963   4075   6551    235   -992   -401       C
ATOM    430  CG  LEU A 491      27.178  17.444  21.879  1.00 39.62           C
ANISOU  430  CG  LEU A 491     4132   4161   6760    217   -995   -416       C
ATOM    431  CD1 LEU A 491      28.511  17.819  21.274  1.00 38.76           C
ANISOU  431  CD1 LEU A 491     4043   4033   6650    218  -1002   -442       C
ATOM    432  CD2 LEU A 491      27.155  15.987  22.254  1.00 35.12           C
ANISOU  432  CD2 LEU A 491     3530   3591   6222    213   -995   -367       C
ATOM    433  N   ASN A 492      25.545  19.885  20.620  1.00 48.43           N
ANISOU  433  N   ASN A 492     5317   5238   7844    215   -983   -519       N
ATOM    434  CA  ASN A 492      24.444  19.740  19.676  1.00 45.83           C
ANISOU  434  CA  ASN A 492     5008   4857   7547    203   -978   -546       C
ATOM    435  C   ASN A 492      24.248  18.264  19.368  1.00 50.68           C
ANISOU  435  C   ASN A 492     5606   5438   8212    188   -979   -518       C
ATOM    436  O   ASN A 492      24.960  17.696  18.541  1.00 60.71           O
ANISOU  436  O   ASN A 492     6886   6665   9517    178   -984   -528       O
ATOM    437  CB  ASN A 492      24.721  20.514  18.389  1.00 44.42           C
ANISOU  437  CB  ASN A 492     4873   4627   7377    200   -977   -605       C
ATOM    438  CG  ASN A 492      23.566  20.446  17.410  1.00 48.41           C
ANISOU  438  CG  ASN A 492     5401   5081   7913    190   -971   -634       C
ATOM    439  OD1 ASN A 492      22.882  19.429  17.309  1.00 50.34           O
ANISOU  439  OD1 ASN A 492     5631   5306   8192    179   -969   -612       O
ATOM    440  ND2 ASN A 492      23.339  21.533  16.686  1.00 42.53           N
ANISOU  440  ND2 ASN A 492     4690   4313   7155    196   -966   -684       N
ATOM    441  N   VAL A 493      23.286  17.642  20.044  1.00 45.80           N
ANISOU  441  N   VAL A 493     4962   4841   7599    186   -974   -482       N
ATOM    442  CA  VAL A 493      23.082  16.202  19.927  1.00 50.25           C
ANISOU  442  CA  VAL A 493     5504   5380   8209    174   -974   -449       C
ATOM    443  C   VAL A 493      22.381  15.818  18.626  1.00 52.27           C
ANISOU  443  C   VAL A 493     5784   5566   8511    157   -971   -481       C
ATOM    444  O   VAL A 493      22.466  14.670  18.191  1.00 56.77           O
ANISOU  444  O   VAL A 493     6345   6099   9125    144   -972   -465       O
ATOM    445  CB  VAL A 493      22.265  15.646  21.115  1.00 50.20           C
ANISOU  445  CB  VAL A 493     5462   5420   8193    179   -970   -400       C
ATOM    446  CG1 VAL A 493      22.915  16.037  22.427  1.00 36.26           C
ANISOU  446  CG1 VAL A 493     3672   3726   6380    197   -973   -369       C
ATOM    447  CG2 VAL A 493      20.829  16.141  21.060  1.00 52.63           C
ANISOU  447  CG2 VAL A 493     5778   5726   8493    177   -962   -417       C
ATOM    448  N   ARG A 494      21.698  16.776  18.004  1.00 60.49           N
ANISOU  448  N   ARG A 494     6855   6586   9542    158   -966   -525       N
ATOM    449  CA  ARG A 494      20.900  16.489  16.816  1.00 57.94           C
ANISOU  449  CA  ARG A 494     6556   6200   9259    146   -962   -555       C
ATOM    450  C   ARG A 494      21.712  15.741  15.764  1.00 59.40           C
ANISOU  450  C   ARG A 494     6752   6327   9488    132   -967   -568       C
ATOM    451  O   ARG A 494      21.288  14.700  15.259  1.00 46.61           O
ANISOU  451  O   ARG A 494     5127   4668   7914    118   -965   -558       O
ATOM    452  CB  ARG A 494      20.324  17.773  16.220  1.00 43.02           C
ANISOU  452  CB  ARG A 494     4702   4297   7349    153   -956   -607       C
ATOM    453  CG  ARG A 494      19.229  17.519  15.195  1.00 56.67           C
ANISOU  453  CG  ARG A 494     6450   5970   9113    145   -950   -634       C
ATOM    454  CD  ARG A 494      18.309  18.714  15.041  1.00 47.74           C
ANISOU  454  CD  ARG A 494     5342   4845   7954    156   -942   -669       C
ATOM    455  NE  ARG A 494      17.729  19.106  16.319  1.00 59.15           N
ANISOU  455  NE  ARG A 494     6762   6354   9359    165   -939   -641       N
ATOM    456  CZ  ARG A 494      16.611  18.602  16.832  1.00 55.21           C
ANISOU  456  CZ  ARG A 494     6242   5870   8867    162   -934   -615       C
ATOM    457  NH1 ARG A 494      15.924  17.678  16.178  1.00 55.74           N
ANISOU  457  NH1 ARG A 494     6309   5891   8979    150   -930   -613       N
ATOM    458  NH2 ARG A 494      16.179  19.032  18.009  1.00 59.09           N
ANISOU  458  NH2 ARG A 494     6711   6421   9318    170   -931   -590       N
ATOM    459  N   GLU A 495      22.880  16.274  15.434  1.00 61.04           N
ANISOU  459  N   GLU A 495     6978   6532   9684    136   -973   -590       N
ATOM    460  CA  GLU A 495      23.760  15.616  14.480  1.00 74.07           C
ANISOU  460  CA  GLU A 495     8639   8132  11374    124   -979   -602       C
ATOM    461  C   GLU A 495      25.166  15.485  15.059  1.00 75.08           C
ANISOU  461  C   GLU A 495     8750   8292  11486    128   -988   -578       C
ATOM    462  O   GLU A 495      26.073  16.240  14.699  1.00 80.77           O
ANISOU  462  O   GLU A 495     9492   9008  12188    134   -992   -608       O
ATOM    463  CB  GLU A 495      23.791  16.383  13.149  1.00 83.46           C
ANISOU  463  CB  GLU A 495     9872   9267  12571    122   -978   -662       C
ATOM    464  CG  GLU A 495      22.658  16.028  12.177  1.00 67.71           C
ANISOU  464  CG  GLU A 495     7895   7218  10615    113   -971   -685       C
ATOM    465  CD  GLU A 495      21.413  16.869  12.380  1.00 65.15           C
ANISOU  465  CD  GLU A 495     7580   6909  10265    124   -962   -701       C
ATOM    466  OE1 GLU A 495      21.447  17.790  13.223  1.00 73.61           O
ANISOU  466  OE1 GLU A 495     8647   8033  11289    138   -961   -698       O
ATOM    467  OE2 GLU A 495      20.402  16.614  11.693  1.00 59.12           O
ANISOU  467  OE2 GLU A 495     6828   6107   9529    119   -956   -717       O
ATOM    468  N   ALA A 496      25.335  14.533  15.971  1.00 51.99           N
ANISOU  468  N   ALA A 496     5788   5399   8567    128   -989   -526       N
ATOM    469  CA  ALA A 496      26.641  14.257  16.554  1.00 50.36           C
ANISOU  469  CA  ALA A 496     5562   5224   8349    134   -996   -499       C
ATOM    470  C   ALA A 496      26.890  12.756  16.602  1.00 61.24           C
ANISOU  470  C   ALA A 496     6913   6587   9770    123   -998   -458       C
ATOM    471  O   ALA A 496      25.969  11.971  16.837  1.00 60.32           O
ANISOU  471  O   ALA A 496     6777   6466   9675    117   -992   -432       O
ATOM    472  CB  ALA A 496      26.730  14.841  17.939  1.00 37.07           C
ANISOU  472  CB  ALA A 496     3858   3615   6614    154   -996   -471       C
ATOM    473  N   SER A 497      28.143  12.366  16.386  1.00 63.37           N
ANISOU  473  N   SER A 497     7180   6848  10051    120  -1005   -453       N
ATOM    474  CA  SER A 497      28.520  10.956  16.375  1.00 53.41           C
ANISOU  474  CA  SER A 497     5893   5571   8831    110  -1006   -416       C
ATOM    475  C   SER A 497      28.227  10.310  17.715  1.00 50.78           C
ANISOU  475  C   SER A 497     5518   5290   8485    122  -1002   -358       C
ATOM    476  O   SER A 497      28.450  10.914  18.760  1.00 62.40           O
ANISOU  476  O   SER A 497     6978   6821   9911    141  -1003   -341       O
ATOM    477  CB  SER A 497      30.007  10.804  16.055  1.00 77.05           C
ANISOU  477  CB  SER A 497     8890   8556  11831    109  -1015   -420       C
ATOM    478  OG  SER A 497      30.794  11.656  16.867  1.00 62.95           O
ANISOU  478  OG  SER A 497     7100   6824   9995    129  -1019   -416       O
ATOM    479  N   HIS A 498      27.736   9.078  17.688  1.00 60.11           N
ANISOU  479  N   HIS A 498     6680   6453   9708    111   -997   -328       N
ATOM    480  CA  HIS A 498      27.407   8.372  18.921  1.00 74.18           C
ANISOU  480  CA  HIS A 498     8422   8280  11482    122   -993   -272       C
ATOM    481  C   HIS A 498      28.550   8.457  19.934  1.00 72.25           C
ANISOU  481  C   HIS A 498     8157   8092  11204    143   -998   -241       C
ATOM    482  O   HIS A 498      28.319   8.589  21.142  1.00 57.50           O
ANISOU  482  O   HIS A 498     6266   6281   9302    161   -995   -208       O
ATOM    483  CB  HIS A 498      27.086   6.907  18.633  1.00 63.86           C
ANISOU  483  CB  HIS A 498     7096   6938  10230    107   -988   -243       C
ATOM    484  CG  HIS A 498      26.681   6.137  19.850  1.00 84.49           C
ANISOU  484  CG  HIS A 498     9670   9595  12839    119   -981   -187       C
ATOM    485  ND1 HIS A 498      25.722   6.591  20.730  1.00 88.70           N
ANISOU  485  ND1 HIS A 498    10193  10169  13340    131   -976   -174       N
ATOM    486  CD2 HIS A 498      27.114   4.951  20.343  1.00 88.67           C
ANISOU  486  CD2 HIS A 498    10167  10132  13390    122   -979   -140       C
ATOM    487  CE1 HIS A 498      25.576   5.715  21.709  1.00 94.16           C
ANISOU  487  CE1 HIS A 498    10849  10892  14035    141   -971   -122       C
ATOM    488  NE2 HIS A 498      26.408   4.711  21.497  1.00 93.68           N
ANISOU  488  NE2 HIS A 498    10775  10813  14008    137   -972   -100       N
ATOM    489  N   LYS A 499      29.780   8.377  19.437  1.00 72.54           N
ANISOU  489  N   LYS A 499     8202   8112  11249    141  -1005   -252       N
ATOM    490  CA  LYS A 499      30.950   8.485  20.295  1.00 70.51           C
ANISOU  490  CA  LYS A 499     7927   7903  10960    161  -1010   -226       C
ATOM    491  C   LYS A 499      30.893   9.798  21.052  1.00 69.78           C
ANISOU  491  C   LYS A 499     7841   7863  10808    180  -1012   -237       C
ATOM    492  O   LYS A 499      30.974   9.817  22.271  1.00 75.89           O
ANISOU  492  O   LYS A 499     8589   8696  11550    200  -1010   -201       O
ATOM    493  CB  LYS A 499      32.244   8.419  19.480  1.00 72.45           C
ANISOU  493  CB  LYS A 499     8188   8118  11223    154  -1019   -248       C
ATOM    494  CG  LYS A 499      33.505   8.413  20.341  1.00 85.75           C
ANISOU  494  CG  LYS A 499     9853   9851  12879    175  -1024   -219       C
ATOM    495  CD  LYS A 499      34.771   8.430  19.495  1.00 92.41           C
ANISOU  495  CD  LYS A 499    10712  10663  13736    168  -1032   -244       C
ATOM    496  CE  LYS A 499      36.027   8.406  20.363  1.00 94.19           C
ANISOU  496  CE  LYS A 499    10918  10937  13933    191  -1037   -215       C
ATOM    497  NZ  LYS A 499      36.124   9.588  21.264  1.00 84.47           N
ANISOU  497  NZ  LYS A 499     9688   9763  12642    213  -1039   -218       N
ATOM    498  N   GLN A 500      30.741  10.893  20.316  1.00 59.28           N
ANISOU  498  N   GLN A 500     6546   6512   9465    174  -1014   -289       N
ATOM    499  CA  GLN A 500      30.715  12.223  20.909  1.00 52.90           C
ANISOU  499  CA  GLN A 500     5747   5749   8602    190  -1014   -305       C
ATOM    500  C   GLN A 500      29.620  12.335  21.958  1.00 55.93           C
ANISOU  500  C   GLN A 500     6111   6178   8961    200  -1007   -278       C
ATOM    501  O   GLN A 500      29.846  12.873  23.039  1.00 52.67           O
ANISOU  501  O   GLN A 500     5684   5826   8504    220  -1008   -258       O
ATOM    502  CB  GLN A 500      30.486  13.266  19.827  1.00 52.64           C
ANISOU  502  CB  GLN A 500     5756   5676   8567    180  -1015   -366       C
ATOM    503  CG  GLN A 500      30.784  14.677  20.255  1.00 43.11           C
ANISOU  503  CG  GLN A 500     4564   4508   7306    196  -1016   -390       C
ATOM    504  CD  GLN A 500      30.750  15.638  19.088  1.00 55.78           C
ANISOU  504  CD  GLN A 500     6212   6068   8913    187  -1017   -451       C
ATOM    505  OE1 GLN A 500      30.219  15.316  18.024  1.00 53.80           O
ANISOU  505  OE1 GLN A 500     5981   5761   8702    170  -1015   -476       O
ATOM    506  NE2 GLN A 500      31.316  16.826  19.279  1.00 47.53           N
ANISOU  506  NE2 GLN A 500     5182   5049   7827    200  -1019   -476       N
ATOM    507  N   ILE A 501      28.434  11.827  21.634  1.00 43.25           N
ANISOU  507  N   ILE A 501     4505   4544   7385    187  -1001   -276       N
ATOM    508  CA  ILE A 501      27.314  11.841  22.567  1.00 26.38           C
ANISOU  508  CA  ILE A 501     2348   2446   5229    195   -994   -250       C
ATOM    509  C   ILE A 501      27.666  11.069  23.838  1.00 42.75           C
ANISOU  509  C   ILE A 501     4381   4571   7291    211   -993   -191       C
ATOM    510  O   ILE A 501      27.418  11.538  24.950  1.00 36.86           O
ANISOU  510  O   ILE A 501     3618   3883   6502    229   -991   -170       O
ATOM    511  CB  ILE A 501      26.050  11.211  21.954  1.00 26.65           C
ANISOU  511  CB  ILE A 501     2386   2436   5305    176   -987   -255       C
ATOM    512  CG1 ILE A 501      25.726  11.827  20.591  1.00 33.38           C
ANISOU  512  CG1 ILE A 501     3280   3230   6175    160   -987   -313       C
ATOM    513  CG2 ILE A 501      24.873  11.379  22.896  1.00 31.85           C
ANISOU  513  CG2 ILE A 501     3027   3135   5939    185   -980   -233       C
ATOM    514  CD1 ILE A 501      25.181  13.222  20.655  1.00 29.55           C
ANISOU  514  CD1 ILE A 501     2815   2763   5648    168   -985   -347       C
ATOM    515  N   MET A 502      28.242   9.881  23.667  1.00 73.09           N
ANISOU  515  N   MET A 502     8208   8392  11171    207   -994   -165       N
ATOM    516  CA  MET A 502      28.616   9.034  24.802  1.00 70.54           C
ANISOU  516  CA  MET A 502     7847   8114  10842    224   -993   -108       C
ATOM    517  C   MET A 502      29.724   9.644  25.654  1.00 68.57           C
ANISOU  517  C   MET A 502     7589   7920  10545    247   -999    -96       C
ATOM    518  O   MET A 502      29.555   9.832  26.855  1.00 63.13           O
ANISOU  518  O   MET A 502     6878   7290   9820    267   -997    -66       O
ATOM    519  CB  MET A 502      29.064   7.657  24.316  1.00 76.31           C
ANISOU  519  CB  MET A 502     8565   8804  11626    213   -992    -86       C
ATOM    520  CG  MET A 502      27.983   6.594  24.384  1.00101.79           C
ANISOU  520  CG  MET A 502    11775  12012  14891    204   -983    -59       C
ATOM    521  SD  MET A 502      28.644   4.921  24.177  1.00122.04           S
ANISOU  521  SD  MET A 502    14316  14546  17510    198   -981    -20       S
ATOM    522  CE  MET A 502      29.801   4.811  25.541  1.00 66.88           C
ANISOU  522  CE  MET A 502     7300   7628  10483    231   -985     25       C
ATOM    523  N   GLU A 503      30.861   9.931  25.030  1.00 58.72           N
ANISOU  523  N   GLU A 503     6358   6653   9300    245  -1006   -120       N
ATOM    524  CA  GLU A 503      31.994  10.531  25.723  1.00 57.71           C
ANISOU  524  CA  GLU A 503     6225   6574   9129    267  -1012   -114       C
ATOM    525  C   GLU A 503      31.588  11.786  26.496  1.00 61.43           C
ANISOU  525  C   GLU A 503     6699   7097   9545    281  -1011   -124       C
ATOM    526  O   GLU A 503      32.248  12.156  27.466  1.00 62.72           O
ANISOU  526  O   GLU A 503     6847   7316   9668    303  -1014   -103       O
ATOM    527  CB  GLU A 503      33.103  10.908  24.734  1.00 51.59           C
ANISOU  527  CB  GLU A 503     5475   5762   8363    259  -1020   -151       C
ATOM    528  CG  GLU A 503      33.591   9.788  23.831  1.00 66.64           C
ANISOU  528  CG  GLU A 503     7383   7614  10324    242  -1022   -149       C
ATOM    529  CD  GLU A 503      34.001   8.540  24.587  1.00 96.19           C
ANISOU  529  CD  GLU A 503    11088  11377  14081    255  -1020    -93       C
ATOM    530  OE1 GLU A 503      34.251   8.637  25.807  1.00102.67           O
ANISOU  530  OE1 GLU A 503    11886  12259  14865    279  -1020    -58       O
ATOM    531  OE2 GLU A 503      34.073   7.460  23.956  1.00 95.78           O
ANISOU  531  OE2 GLU A 503    11032  11281  14079    240  -1018    -83       O
ATOM    532  N   ASN A 504      30.515  12.447  26.068  1.00 44.34           N
ANISOU  532  N   ASN A 504     4555   4915   7378    269  -1007   -155       N
ATOM    533  CA  ASN A 504      30.141  13.735  26.656  1.00 57.22           C
ANISOU  533  CA  ASN A 504     6193   6590   8958    279  -1006   -171       C
ATOM    534  C   ASN A 504      29.673  13.652  28.108  1.00 39.53           C
ANISOU  534  C   ASN A 504     3920   4417   6684    299  -1002   -127       C
ATOM    535  O   ASN A 504      28.564  13.209  28.397  1.00 35.20           O
ANISOU  535  O   ASN A 504     3359   3870   6146    295   -996   -109       O
ATOM    536  CB  ASN A 504      29.064  14.422  25.826  1.00 55.78           C
ANISOU  536  CB  ASN A 504     6041   6371   8784    263  -1002   -215       C
ATOM    537  CG  ASN A 504      28.754  15.813  26.329  1.00 45.06           C
ANISOU  537  CG  ASN A 504     4693   5054   7374    273  -1000   -236       C
ATOM    538  OD1 ASN A 504      28.373  15.998  27.488  1.00 44.23           O
ANISOU  538  OD1 ASN A 504     4565   5006   7235    288   -998   -207       O
ATOM    539  ND2 ASN A 504      28.934  16.804  25.468  1.00 50.44           N
ANISOU  539  ND2 ASN A 504     5409   5706   8048    266  -1002   -287       N
ATOM    540  N   ALA A 505      30.518  14.122  29.013  1.00 37.07           N
ANISOU  540  N   ALA A 505     3594   4160   6329    320  -1006   -111       N
ATOM    541  CA  ALA A 505      30.269  13.966  30.436  1.00 48.25           C
ANISOU  541  CA  ALA A 505     4978   5643   7713    341  -1003    -66       C
ATOM    542  C   ALA A 505      29.017  14.710  30.890  1.00 45.50           C
ANISOU  542  C   ALA A 505     4630   5320   7337    341   -997    -74       C
ATOM    543  O   ALA A 505      28.230  14.185  31.679  1.00 42.57           O
ANISOU  543  O   ALA A 505     4235   4976   6964    347   -992    -39       O
ATOM    544  CB  ALA A 505      31.471  14.438  31.219  1.00 44.20           C
ANISOU  544  CB  ALA A 505     4455   5182   7159    364  -1009    -53       C
ATOM    545  N   GLU A 506      28.834  15.929  30.392  1.00 44.08           N
ANISOU  545  N   GLU A 506     4479   5131   7137    333   -997   -119       N
ATOM    546  CA  GLU A 506      27.751  16.783  30.866  1.00 48.52           C
ANISOU  546  CA  GLU A 506     5044   5724   7669    334   -992   -128       C
ATOM    547  C   GLU A 506      26.383  16.169  30.598  1.00 57.64           C
ANISOU  547  C   GLU A 506     6195   6850   8854    320   -985   -123       C
ATOM    548  O   GLU A 506      25.580  15.986  31.517  1.00 59.29           O
ANISOU  548  O   GLU A 506     6381   7098   9048    327   -981    -93       O
ATOM    549  CB  GLU A 506      27.837  18.161  30.222  1.00 41.61           C
ANISOU  549  CB  GLU A 506     4202   4835   6772    329   -993   -181       C
ATOM    550  CG  GLU A 506      26.939  19.186  30.890  1.00 43.50           C
ANISOU  550  CG  GLU A 506     4441   5117   6970    334   -988   -189       C
ATOM    551  CD  GLU A 506      27.245  20.607  30.467  1.00 55.27           C
ANISOU  551  CD  GLU A 506     5963   6606   8433    334   -988   -236       C
ATOM    552  OE1 GLU A 506      27.538  20.833  29.273  1.00 56.02           O
ANISOU  552  OE1 GLU A 506     6089   6645   8552    321   -990   -277       O
ATOM    553  OE2 GLU A 506      27.200  21.502  31.337  1.00 58.67           O
ANISOU  553  OE2 GLU A 506     6386   7090   8817    346   -987   -233       O
ATOM    554  N   ILE A 507      26.119  15.862  29.334  1.00 49.66           N
ANISOU  554  N   ILE A 507     5209   5772   7889    299   -985   -153       N
ATOM    555  CA  ILE A 507      24.875  15.214  28.951  1.00 48.75           C
ANISOU  555  CA  ILE A 507     5092   5623   7808    284   -979   -150       C
ATOM    556  C   ILE A 507      24.616  14.019  29.865  1.00 51.25           C
ANISOU  556  C   ILE A 507     5372   5966   8136    292   -976    -94       C
ATOM    557  O   ILE A 507      23.538  13.890  30.446  1.00 55.27           O
ANISOU  557  O   ILE A 507     5866   6496   8639    293   -970    -76       O
ATOM    558  CB  ILE A 507      24.926  14.761  27.485  1.00 47.59           C
ANISOU  558  CB  ILE A 507     4971   5398   7712    262   -980   -181       C
ATOM    559  CG1 ILE A 507      25.212  15.959  26.577  1.00 51.92           C
ANISOU  559  CG1 ILE A 507     5558   5920   8248    257   -982   -238       C
ATOM    560  CG2 ILE A 507      23.628  14.109  27.083  1.00 52.05           C
ANISOU  560  CG2 ILE A 507     5535   5928   8313    247   -973   -179       C
ATOM    561  CD1 ILE A 507      24.261  17.127  26.770  1.00 40.74           C
ANISOU  561  CD1 ILE A 507     4156   4525   6799    258   -977   -264       C
ATOM    562  N   ASN A 508      25.617  13.160  30.018  1.00 34.38           N
ANISOU  562  N   ASN A 508     3219   3829   6015    299   -980    -66       N
ATOM    563  CA  ASN A 508      25.492  12.023  30.911  1.00 40.38           C
ANISOU  563  CA  ASN A 508     3944   4614   6786    310   -977    -13       C
ATOM    564  C   ASN A 508      25.106  12.474  32.312  1.00 50.22           C
ANISOU  564  C   ASN A 508     5165   5933   7982    331   -975     15       C
ATOM    565  O   ASN A 508      24.222  11.894  32.932  1.00 48.19           O
ANISOU  565  O   ASN A 508     4888   5693   7731    334   -969     44       O
ATOM    566  CB  ASN A 508      26.795  11.233  30.951  1.00 40.70           C
ANISOU  566  CB  ASN A 508     3972   4651   6841    320   -982     11       C
ATOM    567  CG  ASN A 508      27.180  10.686  29.596  1.00 62.68           C
ANISOU  567  CG  ASN A 508     6776   7363   9675    299   -984    -13       C
ATOM    568  OD1 ASN A 508      26.334  10.528  28.713  1.00 70.63           O
ANISOU  568  OD1 ASN A 508     7799   8320  10716    278   -980    -36       O
ATOM    569  ND2 ASN A 508      28.463  10.392  29.420  1.00 65.93           N
ANISOU  569  ND2 ASN A 508     7187   7769  10094    305   -990     -8       N
ATOM    570  N   ASN A 509      25.769  13.514  32.808  1.00 52.62           N
ANISOU  570  N   ASN A 509     5473   6281   8238    345   -979      4       N
ATOM    571  CA  ASN A 509      25.451  14.059  34.122  1.00 48.69           C
ANISOU  571  CA  ASN A 509     4955   5855   7690    365   -977     26       C
ATOM    572  C   ASN A 509      23.992  14.455  34.220  1.00 45.69           C
ANISOU  572  C   ASN A 509     4578   5479   7305    355   -971     16       C
ATOM    573  O   ASN A 509      23.314  14.129  35.190  1.00 40.40           O
ANISOU  573  O   ASN A 509     3883   4848   6621    365   -967     49       O
ATOM    574  CB  ASN A 509      26.325  15.269  34.424  1.00 42.89           C
ANISOU  574  CB  ASN A 509     4231   5159   6908    377   -982      7       C
ATOM    575  CG  ASN A 509      27.765  14.894  34.655  1.00 62.91           C
ANISOU  575  CG  ASN A 509     6755   7706   9439    393   -989     25       C
ATOM    576  OD1 ASN A 509      28.066  13.760  35.033  1.00 61.15           O
ANISOU  576  OD1 ASN A 509     6511   7487   9238    402   -989     64       O
ATOM    577  ND2 ASN A 509      28.670  15.841  34.430  1.00 61.64           N
ANISOU  577  ND2 ASN A 509     6613   7554   9254    396   -994     -2       N
ATOM    578  N   ILE A 510      23.506  15.157  33.206  1.00 38.74           N
ANISOU  578  N   ILE A 510     3729   4557   6434    336   -969    -30       N
ATOM    579  CA  ILE A 510      22.116  15.577  33.183  1.00 40.37           C
ANISOU  579  CA  ILE A 510     3940   4761   6636    326   -963    -44       C
ATOM    580  C   ILE A 510      21.205  14.360  33.224  1.00 45.65           C
ANISOU  580  C   ILE A 510     4592   5410   7344    318   -957    -15       C
ATOM    581  O   ILE A 510      20.278  14.297  34.035  1.00 50.40           O
ANISOU  581  O   ILE A 510     5174   6046   7931    323   -952      6       O
ATOM    582  CB  ILE A 510      21.819  16.423  31.942  1.00 34.36           C
ANISOU  582  CB  ILE A 510     3218   3950   5885    308   -963   -100       C
ATOM    583  CG1 ILE A 510      22.653  17.703  31.996  1.00 35.08           C
ANISOU  583  CG1 ILE A 510     3327   4066   5935    317   -967   -128       C
ATOM    584  CG2 ILE A 510      20.345  16.769  31.875  1.00 33.07           C
ANISOU  584  CG2 ILE A 510     3061   3782   5721    298   -955   -113       C
ATOM    585  CD1 ILE A 510      22.767  18.435  30.693  1.00 22.26           C
ANISOU  585  CD1 ILE A 510     1744   2389   4325    302   -968   -183       C
ATOM    586  N   ILE A 511      21.478  13.384  32.365  1.00 39.43           N
ANISOU  586  N   ILE A 511     3809   4565   6607    306   -958    -14       N
ATOM    587  CA  ILE A 511      20.688  12.163  32.353  1.00 43.79           C
ANISOU  587  CA  ILE A 511     4345   5094   7201    298   -952     13       C
ATOM    588  C   ILE A 511      20.710  11.527  33.739  1.00 48.51           C
ANISOU  588  C   ILE A 511     4904   5747   7780    319   -950     67       C
ATOM    589  O   ILE A 511      19.675  11.117  34.261  1.00 56.77           O
ANISOU  589  O   ILE A 511     5934   6806   8831    318   -944     88       O
ATOM    590  CB  ILE A 511      21.197  11.163  31.290  1.00 42.58           C
ANISOU  590  CB  ILE A 511     4200   4875   7104    283   -953     10       C
ATOM    591  CG1 ILE A 511      20.677  11.554  29.909  1.00 37.87           C
ANISOU  591  CG1 ILE A 511     3639   4216   6535    260   -952    -40       C
ATOM    592  CG2 ILE A 511      20.734   9.754  31.603  1.00 43.88           C
ANISOU  592  CG2 ILE A 511     4338   5028   7306    282   -947     52       C
ATOM    593  CD1 ILE A 511      21.745  12.039  28.982  1.00 35.66           C
ANISOU  593  CD1 ILE A 511     3386   3903   6259    255   -959    -76       C
ATOM    594  N   LYS A 512      21.890  11.470  34.342  1.00 42.94           N
ANISOU  594  N   LYS A 512     4187   5076   7053    338   -956     87       N
ATOM    595  CA  LYS A 512      22.058  10.830  35.636  1.00 38.20           C
ANISOU  595  CA  LYS A 512     3552   4527   6436    361   -955    137       C
ATOM    596  C   LYS A 512      21.269  11.579  36.695  1.00 51.41           C
ANISOU  596  C   LYS A 512     5211   6260   8061    372   -952    145       C
ATOM    597  O   LYS A 512      20.650  10.972  37.565  1.00 56.93           O
ANISOU  597  O   LYS A 512     5886   6987   8759    382   -948    180       O
ATOM    598  CB  LYS A 512      23.539  10.786  36.012  1.00 34.13           C
ANISOU  598  CB  LYS A 512     3029   4037   5902    380   -962    152       C
ATOM    599  CG  LYS A 512      23.820  10.104  37.336  1.00 46.54           C
ANISOU  599  CG  LYS A 512     4566   5661   7457    407   -962    203       C
ATOM    600  CD  LYS A 512      25.282   9.690  37.446  1.00 66.12           C
ANISOU  600  CD  LYS A 512     7040   8147   9937    423   -968    219       C
ATOM    601  CE  LYS A 512      25.544   8.879  38.712  1.00 76.51           C
ANISOU  601  CE  LYS A 512     8323   9508  11241    451   -967    270       C
ATOM    602  NZ  LYS A 512      26.987   8.543  38.879  1.00 79.84           N
ANISOU  602  NZ  LYS A 512     8738   9939  11658    469   -974    286       N
ATOM    603  N   ILE A 513      21.287  12.905  36.615  1.00 55.26           N
ANISOU  603  N   ILE A 513     5717   6768   8511    371   -955    111       N
ATOM    604  CA  ILE A 513      20.601  13.726  37.599  1.00 49.89           C
ANISOU  604  CA  ILE A 513     5027   6147   7783    382   -953    115       C
ATOM    605  C   ILE A 513      19.090  13.601  37.473  1.00 57.19           C
ANISOU  605  C   ILE A 513     5950   7055   8723    366   -945    111       C
ATOM    606  O   ILE A 513      18.393  13.465  38.473  1.00 59.29           O
ANISOU  606  O   ILE A 513     6193   7364   8969    377   -941    137       O
ATOM    607  CB  ILE A 513      20.977  15.210  37.470  1.00 63.51           C
ANISOU  607  CB  ILE A 513     6773   7893   9466    382   -956     78       C
ATOM    608  CG1 ILE A 513      22.461  15.416  37.783  1.00 69.50           C
ANISOU  608  CG1 ILE A 513     7528   8677  10201    400   -963     85       C
ATOM    609  CG2 ILE A 513      20.122  16.054  38.413  1.00 62.80           C
ANISOU  609  CG2 ILE A 513     6671   7859   9329    390   -952     80       C
ATOM    610  CD1 ILE A 513      22.893  16.877  37.790  1.00 54.52           C
ANISOU  610  CD1 ILE A 513     5649   6806   8260    403   -966     52       C
ATOM    611  N   VAL A 514      18.581  13.657  36.247  1.00 70.61           N
ANISOU  611  N   VAL A 514     7677   8695  10458    343   -943     76       N
ATOM    612  CA  VAL A 514      17.136  13.623  36.032  1.00 70.49           C
ANISOU  612  CA  VAL A 514     7664   8662  10458    328   -935     68       C
ATOM    613  C   VAL A 514      16.564  12.204  36.018  1.00 69.09           C
ANISOU  613  C   VAL A 514     7468   8455  10327    322   -930     99       C
ATOM    614  O   VAL A 514      15.386  12.005  36.313  1.00 69.21           O
ANISOU  614  O   VAL A 514     7473   8475  10347    317   -924    108       O
ATOM    615  CB  VAL A 514      16.747  14.338  34.726  1.00 64.75           C
ANISOU  615  CB  VAL A 514     6974   7881   9747    307   -935     15       C
ATOM    616  CG1 VAL A 514      15.248  14.233  34.492  1.00 69.35           C
ANISOU  616  CG1 VAL A 514     7559   8445  10347    292   -927      7       C
ATOM    617  CG2 VAL A 514      17.177  15.793  34.779  1.00 49.69           C
ANISOU  617  CG2 VAL A 514     5085   6003   7793    313   -938    -17       C
ATOM    618  N   GLY A 515      17.393  11.224  35.675  1.00 70.77           N
ANISOU  618  N   GLY A 515     7676   8637  10575    323   -932    116       N
ATOM    619  CA  GLY A 515      16.955   9.839  35.626  1.00 60.88           C
ANISOU  619  CA  GLY A 515     6407   7355   9370    317   -926    147       C
ATOM    620  C   GLY A 515      16.388   9.475  34.268  1.00 72.66           C
ANISOU  620  C   GLY A 515     7921   8773  10914    291   -923    119       C
ATOM    621  O   GLY A 515      15.489   8.639  34.156  1.00 72.51           O
ANISOU  621  O   GLY A 515     7892   8729  10930    281   -915    134       O
ATOM    622  N   LEU A 516      16.922  10.110  33.230  1.00 68.20           N
ANISOU  622  N   LEU A 516     7387   8173  10353    280   -928     77       N
ATOM    623  CA  LEU A 516      16.466   9.883  31.866  1.00 64.25           C
ANISOU  623  CA  LEU A 516     6912   7602   9900    256   -925     44       C
ATOM    624  C   LEU A 516      17.120   8.640  31.277  1.00 75.21           C
ANISOU  624  C   LEU A 516     8295   8943  11339    249   -925     61       C
ATOM    625  O   LEU A 516      18.184   8.215  31.727  1.00 70.78           O
ANISOU  625  O   LEU A 516     7719   8401  10773    262   -929     87       O
ATOM    626  CB  LEU A 516      16.779  11.103  30.993  1.00 56.55           C
ANISOU  626  CB  LEU A 516     5972   6607   8907    248   -930     -9       C
ATOM    627  CG  LEU A 516      15.936  12.354  31.271  1.00 68.81           C
ANISOU  627  CG  LEU A 516     7535   8191  10418    250   -929    -34       C
ATOM    628  CD1 LEU A 516      16.583  13.597  30.679  1.00 60.89           C
ANISOU  628  CD1 LEU A 516     6564   7183   9389    250   -934    -79       C
ATOM    629  CD2 LEU A 516      14.524  12.176  30.739  1.00 71.35           C
ANISOU  629  CD2 LEU A 516     7865   8479  10767    233   -921    -49       C
ATOM    630  N   GLN A 517      16.467   8.057  30.276  1.00 70.39           N
ANISOU  630  N   GLN A 517     7696   8271  10777    228   -920     45       N
ATOM    631  CA  GLN A 517      17.001   6.904  29.567  1.00 63.37           C
ANISOU  631  CA  GLN A 517     6805   7331   9941    217   -920     56       C
ATOM    632  C   GLN A 517      16.755   7.085  28.077  1.00 74.19           C
ANISOU  632  C   GLN A 517     8209   8634  11346    194   -920      8       C
ATOM    633  O   GLN A 517      15.606   7.138  27.643  1.00 79.18           O
ANISOU  633  O   GLN A 517     8850   9240  11994    182   -914     -9       O
ATOM    634  CB  GLN A 517      16.316   5.628  30.047  1.00 79.90           C
ANISOU  634  CB  GLN A 517     8870   9420  12068    216   -910     99       C
ATOM    635  CG  GLN A 517      16.171   5.530  31.558  1.00 87.05           C
ANISOU  635  CG  GLN A 517     9744  10393  12938    239   -908    143       C
ATOM    636  CD  GLN A 517      15.467   4.259  31.997  1.00 82.90           C
ANISOU  636  CD  GLN A 517     9191   9860  12448    238   -898    185       C
ATOM    637  OE1 GLN A 517      14.769   3.621  31.211  1.00 94.11           O
ANISOU  637  OE1 GLN A 517    10616  11227  13913    219   -892    177       O
ATOM    638  NE2 GLN A 517      15.653   3.882  33.257  1.00 66.21           N
ANISOU  638  NE2 GLN A 517     7047   7797  10311    260   -897    229       N
ATOM    639  N   TYR A 518      17.829   7.176  27.297  1.00 65.94           N
ANISOU  639  N   TYR A 518     7183   7560  10313    190   -927    -13       N
ATOM    640  CA  TYR A 518      17.720   7.469  25.868  1.00 62.07           C
ANISOU  640  CA  TYR A 518     6727   7006   9850    170   -929    -62       C
ATOM    641  C   TYR A 518      16.665   6.602  25.184  1.00 74.03           C
ANISOU  641  C   TYR A 518     8242   8468  11416    151   -920    -64       C
ATOM    642  O   TYR A 518      15.812   7.100  24.445  1.00 75.18           O
ANISOU  642  O   TYR A 518     8411   8584  11569    140   -918   -101       O
ATOM    643  CB  TYR A 518      19.055   7.232  25.162  1.00 63.91           C
ANISOU  643  CB  TYR A 518     6972   7209  10102    166   -936    -73       C
ATOM    644  CG  TYR A 518      20.167   8.201  25.498  1.00 56.85           C
ANISOU  644  CG  TYR A 518     6086   6352   9162    181   -945    -85       C
ATOM    645  CD1 TYR A 518      20.288   9.415  24.830  1.00 70.96           C
ANISOU  645  CD1 TYR A 518     7907   8128  10928    178   -949   -135       C
ATOM    646  CD2 TYR A 518      21.121   7.884  26.454  1.00 52.53           C
ANISOU  646  CD2 TYR A 518     5514   5851   8595    199   -948    -47       C
ATOM    647  CE1 TYR A 518      21.318  10.294  25.122  1.00 52.53           C
ANISOU  647  CE1 TYR A 518     5580   5826   8552    192   -957   -146       C
ATOM    648  CE2 TYR A 518      22.152   8.754  26.752  1.00 76.83           C
ANISOU  648  CE2 TYR A 518     8599   8962  11632    213   -956    -57       C
ATOM    649  CZ  TYR A 518      22.246   9.956  26.084  1.00 59.26           C
ANISOU  649  CZ  TYR A 518     6406   6724   9385    209   -960   -107       C
ATOM    650  OH  TYR A 518      23.276  10.814  26.386  1.00 51.97           O
ANISOU  650  OH  TYR A 518     5490   5834   8423    223   -967   -117       O
ATOM    651  N   LYS A 519      16.739   5.299  25.436  1.00 81.42           N
ANISOU  651  N   LYS A 519     9152   9394  12389    149   -915    -24       N
ATOM    652  CA  LYS A 519      15.893   4.325  24.757  1.00 84.24           C
ANISOU  652  CA  LYS A 519     9508   9699  12801    131   -907    -22       C
ATOM    653  C   LYS A 519      14.424   4.555  25.099  1.00 80.11           C
ANISOU  653  C   LYS A 519     8981   9188  12270    129   -899    -22       C
ATOM    654  O   LYS A 519      13.563   4.579  24.219  1.00 75.50           O
ANISOU  654  O   LYS A 519     8415   8559  11712    114   -895    -52       O
ATOM    655  CB  LYS A 519      16.309   2.903  25.151  1.00 85.35           C
ANISOU  655  CB  LYS A 519     9617   9834  12976    132   -902     27       C
ATOM    656  CG  LYS A 519      17.819   2.656  25.119  1.00 94.59           C
ANISOU  656  CG  LYS A 519    10786  11008  14148    138   -910     37       C
ATOM    657  CD  LYS A 519      18.165   1.217  25.496  1.00108.08           C
ANISOU  657  CD  LYS A 519    12463  12710  15892    140   -903     86       C
ATOM    658  CE  LYS A 519      18.581   0.395  24.275  1.00107.08           C
ANISOU  658  CE  LYS A 519    12347  12516  15823    119   -903     73       C
ATOM    659  NZ  LYS A 519      18.770  -1.048  24.598  1.00 65.54           N
ANISOU  659  NZ  LYS A 519     7055   7245  10602    119   -894    120       N
ATOM    660  N   LYS A 520      14.150   4.748  26.385  1.00 81.39           N
ANISOU  660  N   LYS A 520     9119   9412  12394    146   -898     10       N
ATOM    661  CA  LYS A 520      12.782   4.899  26.861  1.00 85.46           C
ANISOU  661  CA  LYS A 520     9626   9946  12901    146   -890     15       C
ATOM    662  C   LYS A 520      12.095   6.110  26.256  1.00 67.64           C
ANISOU  662  C   LYS A 520     7399   7678  10621    141   -892    -35       C
ATOM    663  O   LYS A 520      12.685   7.179  26.130  1.00 54.52           O
ANISOU  663  O   LYS A 520     5757   6033   8924    147   -899    -63       O
ATOM    664  CB  LYS A 520      12.749   5.015  28.385  1.00 84.99           C
ANISOU  664  CB  LYS A 520     9536   9958  12797    167   -889     56       C
ATOM    665  CG  LYS A 520      11.384   5.394  28.938  1.00 77.67           C
ANISOU  665  CG  LYS A 520     8602   9058  11852    168   -883     57       C
ATOM    666  CD  LYS A 520      11.353   5.266  30.452  1.00 96.58           C
ANISOU  666  CD  LYS A 520    10964  11521  14212    189   -881    102       C
ATOM    667  CE  LYS A 520      10.062   4.625  30.938  1.00 96.11           C
ANISOU  667  CE  LYS A 520    10883  11464  14169    185   -871    127       C
ATOM    668  NZ  LYS A 520       9.942   4.690  32.419  1.00101.73           N
ANISOU  668  NZ  LYS A 520    11566  12245  14841    206   -869    166       N
ATOM    669  N   ASN A 521      10.837   5.922  25.875  1.00111.31           N
ANISOU  669  N   ASN A 521    12934  13183  16175    129   -884    -46       N
ATOM    670  CA  ASN A 521      10.004   7.016  25.402  1.00116.29           C
ANISOU  670  CA  ASN A 521    13592  13808  16786    126   -884    -90       C
ATOM    671  C   ASN A 521       9.033   7.444  26.493  1.00130.22           C
ANISOU  671  C   ASN A 521    15337  15627  18513    136   -879    -73       C
ATOM    672  O   ASN A 521       8.250   6.634  26.995  1.00132.31           O
ANISOU  672  O   ASN A 521    15578  15897  18796    134   -872    -41       O
ATOM    673  CB  ASN A 521       9.229   6.601  24.158  1.00121.92           C
ANISOU  673  CB  ASN A 521    14324  14452  17547    108   -879   -119       C
ATOM    674  CG  ASN A 521       8.418   7.741  23.579  1.00148.74           C
ANISOU  674  CG  ASN A 521    17750  17839  20924    107   -878   -168       C
ATOM    675  OD1 ASN A 521       8.721   8.915  23.812  1.00146.83           O
ANISOU  675  OD1 ASN A 521    17522  17630  20636    117   -883   -188       O
ATOM    676  ND2 ASN A 521       7.380   7.405  22.820  1.00148.40           N
ANISOU  676  ND2 ASN A 521    17718  17751  20916     96   -871   -186       N
ATOM    677  N   TYR A 522       9.085   8.721  26.856  1.00112.92           N
ANISOU  677  N   TYR A 522    13158  13477  16270    146   -884    -93       N
ATOM    678  CA  TYR A 522       8.333   9.213  28.005  1.00106.95           C
ANISOU  678  CA  TYR A 522    12382  12780  15472    157   -881    -75       C
ATOM    679  C   TYR A 522       6.981   9.782  27.599  1.00114.05           C
ANISOU  679  C   TYR A 522    13297  13666  16370    149   -875   -106       C
ATOM    680  O   TYR A 522       6.768  10.993  27.641  1.00104.34           O
ANISOU  680  O   TYR A 522    12083  12459  15100    154   -877   -134       O
ATOM    681  CB  TYR A 522       9.149  10.271  28.745  1.00 92.10           C
ANISOU  681  CB  TYR A 522    10503  10958  13535    173   -888    -77       C
ATOM    682  CG  TYR A 522      10.412   9.730  29.375  1.00 82.74           C
ANISOU  682  CG  TYR A 522     9297   9796  12344    184   -894    -41       C
ATOM    683  CD1 TYR A 522      11.494   9.337  28.595  1.00 78.97           C
ANISOU  683  CD1 TYR A 522     8833   9280  11894    180   -899    -50       C
ATOM    684  CD2 TYR A 522      10.523   9.615  30.753  1.00 85.95           C
ANISOU  684  CD2 TYR A 522     9672  10267  12718    201   -893      1       C
ATOM    685  CE1 TYR A 522      12.651   8.842  29.177  1.00 78.35           C
ANISOU  685  CE1 TYR A 522     8735   9224  11810    191   -903    -17       C
ATOM    686  CE2 TYR A 522      11.669   9.126  31.341  1.00 83.27           C
ANISOU  686  CE2 TYR A 522     9316   9951  12374    214   -898     33       C
ATOM    687  CZ  TYR A 522      12.730   8.741  30.554  1.00 81.06           C
ANISOU  687  CZ  TYR A 522     9047   9631  12120    209   -903     24       C
ATOM    688  OH  TYR A 522      13.867   8.254  31.157  1.00 85.99           O
ANISOU  688  OH  TYR A 522     9654  10280  12739    224   -907     57       O
ATOM    689  N   GLU A 523       6.069   8.895  27.209  1.00147.81           N
ANISOU  689  N   GLU A 523    17566  17905  20689    137   -867    -99       N
ATOM    690  CA  GLU A 523       4.716   9.300  26.835  1.00152.46           C
ANISOU  690  CA  GLU A 523    18168  18480  21281    131   -861   -125       C
ATOM    691  C   GLU A 523       3.683   8.930  27.911  1.00157.24           C
ANISOU  691  C   GLU A 523    18741  19126  21877    134   -854    -90       C
ATOM    692  O   GLU A 523       2.493   9.206  27.754  1.00151.62           O
ANISOU  692  O   GLU A 523    18035  18409  21165    129   -848   -106       O
ATOM    693  CB  GLU A 523       4.328   8.669  25.488  1.00151.28           C
ANISOU  693  CB  GLU A 523    18038  18254  21187    116   -857   -150       C
ATOM    694  CG  GLU A 523       2.953   9.094  24.963  1.00159.20           C
ANISOU  694  CG  GLU A 523    19057  19238  22196    110   -850   -182       C
ATOM    695  CD  GLU A 523       2.835  10.598  24.735  1.00156.55           C
ANISOU  695  CD  GLU A 523    18749  18919  21816    117   -854   -225       C
ATOM    696  OE1 GLU A 523       3.878  11.286  24.706  1.00135.62           O
ANISOU  696  OE1 GLU A 523    16111  16281  19138    124   -861   -238       O
ATOM    697  OE2 GLU A 523       1.695  11.093  24.585  1.00159.21           O
ANISOU  697  OE2 GLU A 523    19093  19255  22144    117   -848   -246       O
ATOM    698  N   ASP A 524       4.139   8.334  29.012  1.00163.65           N
ANISOU  698  N   ASP A 524    19521  19979  22679    143   -854    -42       N
ATOM    699  CA  ASP A 524       3.227   7.768  30.007  1.00156.84           C
ANISOU  699  CA  ASP A 524    18627  19149  21815    146   -846     -5       C
ATOM    700  C   ASP A 524       3.571   8.183  31.436  1.00153.57           C
ANISOU  700  C   ASP A 524    18189  18812  21350    164   -849     27       C
ATOM    701  O   ASP A 524       4.723   8.478  31.745  1.00159.47           O
ANISOU  701  O   ASP A 524    18937  19583  22074    174   -857     33       O
ATOM    702  CB  ASP A 524       3.245   6.242  29.931  1.00161.36           C
ANISOU  702  CB  ASP A 524    19180  19688  22442    139   -840     30       C
ATOM    703  CG  ASP A 524       2.038   5.612  30.602  1.00169.23           C
ANISOU  703  CG  ASP A 524    20151  20699  23451    137   -829     59       C
ATOM    704  OD1 ASP A 524       0.913   6.121  30.401  1.00169.80           O
ANISOU  704  OD1 ASP A 524    20231  20769  23516    132   -825     35       O
ATOM    705  OD2 ASP A 524       2.219   4.618  31.340  1.00167.12           O
ANISOU  705  OD2 ASP A 524    19855  20446  23199    143   -825    104       O
ATOM    706  N   GLU A 525       2.569   8.164  32.311  1.00145.86           N
ANISOU  706  N   GLU A 525    17191  17872  20357    167   -843     47       N
ATOM    707  CA  GLU A 525       2.744   8.583  33.700  1.00150.21           C
ANISOU  707  CA  GLU A 525    17719  18497  20858    184   -846     75       C
ATOM    708  C   GLU A 525       3.814   7.755  34.411  1.00151.75           C
ANISOU  708  C   GLU A 525    17890  18711  21057    197   -848    118       C
ATOM    709  O   GLU A 525       4.591   8.287  35.212  1.00140.45           O
ANISOU  709  O   GLU A 525    16451  17330  19582    214   -855    130       O
ATOM    710  CB  GLU A 525       1.428   8.457  34.468  1.00147.27           C
ANISOU  710  CB  GLU A 525    17326  18154  20478    183   -838     92       C
ATOM    711  CG  GLU A 525       1.271   9.464  35.599  1.00146.41           C
ANISOU  711  CG  GLU A 525    17205  18118  20307    197   -841     97       C
ATOM    712  CD  GLU A 525       0.384  10.635  35.214  1.00146.64           C
ANISOU  712  CD  GLU A 525    17256  18151  20311    190   -840     55       C
ATOM    713  OE1 GLU A 525      -0.620  10.410  34.502  1.00139.93           O
ANISOU  713  OE1 GLU A 525    16415  17260  19491    176   -834     37       O
ATOM    714  OE2 GLU A 525       0.691  11.778  35.619  1.00137.87           O
ANISOU  714  OE2 GLU A 525    16152  17083  19150    199   -846     41       O
ATOM    715  N   ASP A 526       3.837   6.453  34.127  1.00172.45           N
ANISOU  715  N   ASP A 526    20500  21293  23730    191   -843    143       N
ATOM    716  CA  ASP A 526       4.844   5.559  34.692  1.00172.24           C
ANISOU  716  CA  ASP A 526    20453  21277  23715    203   -844    184       C
ATOM    717  C   ASP A 526       6.225   6.007  34.230  1.00165.40           C
ANISOU  717  C   ASP A 526    19605  20404  22836    208   -854    167       C
ATOM    718  O   ASP A 526       7.169   6.058  35.024  1.00166.52           O
ANISOU  718  O   ASP A 526    19732  20587  22949    225   -860    190       O
ATOM    719  CB  ASP A 526       4.581   4.106  34.275  1.00171.24           C
ANISOU  719  CB  ASP A 526    20314  21099  23650    192   -835    207       C
ATOM    720  CG  ASP A 526       3.355   3.509  34.955  1.00191.95           C
ANISOU  720  CG  ASP A 526    22913  23735  26285    191   -824    235       C
ATOM    721  OD1 ASP A 526       2.871   4.097  35.951  1.00205.29           O
ANISOU  721  OD1 ASP A 526    24589  25480  27931    202   -824    244       O
ATOM    722  OD2 ASP A 526       2.872   2.455  34.485  1.00198.93           O
ANISOU  722  OD2 ASP A 526    23790  24572  27221    179   -815    246       O
ATOM    723  N   SER A 527       6.334   6.349  32.948  1.00137.02           N
ANISOU  723  N   SER A 527    16041  16758  19262    192   -857    124       N
ATOM    724  CA  SER A 527       7.583   6.881  32.412  1.00127.57           C
ANISOU  724  CA  SER A 527    14866  15552  18054    195   -866    102       C
ATOM    725  C   SER A 527       7.944   8.189  33.119  1.00133.80           C
ANISOU  725  C   SER A 527    15658  16401  18778    210   -873     91       C
ATOM    726  O   SER A 527       9.109   8.433  33.439  1.00125.16           O
ANISOU  726  O   SER A 527    14563  15331  17662    223   -881     98       O
ATOM    727  CB  SER A 527       7.493   7.083  30.891  1.00121.68           C
ANISOU  727  CB  SER A 527    14154  14739  17340    176   -867     55       C
ATOM    728  OG  SER A 527       6.734   8.230  30.540  1.00123.85           O
ANISOU  728  OG  SER A 527    14451  15017  17590    172   -868     14       O
ATOM    729  N   LEU A 528       6.932   9.012  33.378  1.00129.58           N
ANISOU  729  N   LEU A 528    15127  15891  18215    209   -871     74       N
ATOM    730  CA  LEU A 528       7.128  10.298  34.030  1.00106.65           C
ANISOU  730  CA  LEU A 528    12227  13043  15251    221   -876     61       C
ATOM    731  C   LEU A 528       7.579  10.106  35.473  1.00106.27           C
ANISOU  731  C   LEU A 528    12147  13061  15170    242   -878    105       C
ATOM    732  O   LEU A 528       8.558  10.710  35.911  1.00105.87           O
ANISOU  732  O   LEU A 528    12097  13047  15082    256   -885    106       O
ATOM    733  CB  LEU A 528       5.834  11.116  33.985  1.00111.12           C
ANISOU  733  CB  LEU A 528    12803  13619  15799    214   -872     35       C
ATOM    734  CG  LEU A 528       5.615  11.973  32.732  1.00130.99           C
ANISOU  734  CG  LEU A 528    15357  16091  18321    201   -873    -20       C
ATOM    735  CD1 LEU A 528       5.534  11.127  31.465  1.00129.54           C
ANISOU  735  CD1 LEU A 528    15191  15832  18198    185   -870    -35       C
ATOM    736  CD2 LEU A 528       4.364  12.829  32.868  1.00127.84           C
ANISOU  736  CD2 LEU A 528    14965  15711  17897    198   -868    -41       C
ATOM    737  N   LYS A 529       6.868   9.252  36.201  1.00118.10           N
ANISOU  737  N   LYS A 529    13618  14574  16681    245   -871    142       N
ATOM    738  CA  LYS A 529       7.150   9.024  37.616  1.00125.21           C
ANISOU  738  CA  LYS A 529    14488  15537  17551    266   -872    185       C
ATOM    739  C   LYS A 529       8.565   8.485  37.822  1.00116.34           C
ANISOU  739  C   LYS A 529    13356  14418  16432    280   -878    208       C
ATOM    740  O   LYS A 529       9.088   8.501  38.939  1.00107.95           O
ANISOU  740  O   LYS A 529    12272  13408  15335    301   -881    237       O
ATOM    741  CB  LYS A 529       6.125   8.054  38.210  1.00128.24           C
ANISOU  741  CB  LYS A 529    14845  15924  17958    265   -863    219       C
ATOM    742  CG  LYS A 529       6.177   7.933  39.728  1.00117.88           C
ANISOU  742  CG  LYS A 529    13501  14679  16610    287   -863    259       C
ATOM    743  CD  LYS A 529       5.107   6.971  40.235  1.00134.62           C
ANISOU  743  CD  LYS A 529    15597  16796  18757    285   -853    290       C
ATOM    744  CE  LYS A 529       5.197   6.752  41.735  1.00128.80           C
ANISOU  744  CE  LYS A 529    14829  16121  17988    308   -853    331       C
ATOM    745  NZ  LYS A 529       4.245   5.700  42.190  1.00 95.89           N
ANISOU  745  NZ  LYS A 529    10638  11945  13852    305   -843    364       N
ATOM    746  N   THR A 530       9.178   8.012  36.740  1.00108.58           N
ANISOU  746  N   THR A 530    12390  13377  15489    269   -879    195       N
ATOM    747  CA  THR A 530      10.543   7.495  36.788  1.00111.07           C
ANISOU  747  CA  THR A 530    12701  13690  15812    280   -884    214       C
ATOM    748  C   THR A 530      11.556   8.599  37.070  1.00103.09           C
ANISOU  748  C   THR A 530    11700  12719  14751    294   -894    197       C
ATOM    749  O   THR A 530      12.499   8.415  37.843  1.00 95.05           O
ANISOU  749  O   THR A 530    10666  11738  13712    314   -898    224       O
ATOM    750  CB  THR A 530      10.939   6.844  35.452  1.00102.46           C
ANISOU  750  CB  THR A 530    11629  12526  14776    262   -884    197       C
ATOM    751  OG1 THR A 530      10.000   5.817  35.117  1.00122.21           O
ANISOU  751  OG1 THR A 530    14121  14986  17326    248   -874    210       O
ATOM    752  CG2 THR A 530      12.335   6.245  35.545  1.00 92.24           C
ANISOU  752  CG2 THR A 530    10327  11230  13490    274   -889    219       C
ATOM    753  N   LEU A 531      11.349   9.746  36.433  1.00 85.61           N
ANISOU  753  N   LEU A 531     9513  10497  12517    284   -897    153       N
ATOM    754  CA  LEU A 531      12.307  10.843  36.477  1.00 76.70           C
ANISOU  754  CA  LEU A 531     8400   9397  11347    293   -905    131       C
ATOM    755  C   LEU A 531      12.462  11.418  37.878  1.00 70.12           C
ANISOU  755  C   LEU A 531     7544   8641  10456    316   -907    153       C
ATOM    756  O   LEU A 531      11.477  11.651  38.580  1.00 74.99           O
ANISOU  756  O   LEU A 531     8148   9292  11053    318   -903    162       O
ATOM    757  CB  LEU A 531      11.875  11.937  35.508  1.00 74.09           C
ANISOU  757  CB  LEU A 531     8102   9039  11009    278   -906     78       C
ATOM    758  CG  LEU A 531      11.719  11.425  34.080  1.00 67.95           C
ANISOU  758  CG  LEU A 531     7348   8183  10287    256   -904     52       C
ATOM    759  CD1 LEU A 531      11.273  12.537  33.162  1.00 86.99           C
ANISOU  759  CD1 LEU A 531     9793  10569  12690    244   -904     -1       C
ATOM    760  CD2 LEU A 531      13.033  10.826  33.608  1.00 71.68           C
ANISOU  760  CD2 LEU A 531     7825   8628  10784    258   -909     58       C
ATOM    761  N   ARG A 532      13.709  11.653  38.273  1.00 66.51           N
ANISOU  761  N   ARG A 532     7084   8213   9974    333   -914    161       N
ATOM    762  CA  ARG A 532      14.013  12.131  39.616  1.00 73.22           C
ANISOU  762  CA  ARG A 532     7913   9138  10771    357   -918    184       C
ATOM    763  C   ARG A 532      13.489  13.543  39.844  1.00 66.87           C
ANISOU  763  C   ARG A 532     7119   8369   9918    355   -918    155       C
ATOM    764  O   ARG A 532      13.252  13.941  40.981  1.00 63.38           O
ANISOU  764  O   ARG A 532     6659   7989   9435    371   -918    172       O
ATOM    765  CB  ARG A 532      15.521  12.089  39.870  1.00 67.95           C
ANISOU  765  CB  ARG A 532     7242   8488  10088    374   -925    195       C
ATOM    766  CG  ARG A 532      16.129  10.700  39.760  1.00 57.45           C
ANISOU  766  CG  ARG A 532     5899   7128   8801    378   -925    227       C
ATOM    767  CD  ARG A 532      17.580  10.682  40.207  1.00 57.51           C
ANISOU  767  CD  ARG A 532     5900   7164   8788    400   -933    243       C
ATOM    768  NE  ARG A 532      17.720  10.920  41.643  1.00 80.96           N
ANISOU  768  NE  ARG A 532     8845  10205  11710    426   -935    270       N
ATOM    769  CZ  ARG A 532      17.880  12.119  42.202  1.00 77.04           C
ANISOU  769  CZ  ARG A 532     8351   9761  11160    437   -939    255       C
ATOM    770  NH1 ARG A 532      17.920  13.213  41.452  1.00 70.74           N
ANISOU  770  NH1 ARG A 532     7580   8950  10348    422   -940    213       N
ATOM    771  NH2 ARG A 532      17.998  12.227  43.517  1.00 71.14           N
ANISOU  771  NH2 ARG A 532     7580   9078  10372    461   -941    282       N
ATOM    772  N   TYR A 533      13.316  14.293  38.760  1.00 65.84           N
ANISOU  772  N   TYR A 533     7021   8200   9796    338   -918    110       N
ATOM    773  CA  TYR A 533      12.783  15.649  38.831  1.00 61.14           C
ANISOU  773  CA  TYR A 533     6439   7631   9160    334   -917     79       C
ATOM    774  C   TYR A 533      11.526  15.775  37.980  1.00 67.78           C
ANISOU  774  C   TYR A 533     7298   8428  10027    313   -911     51       C
ATOM    775  O   TYR A 533      11.318  15.000  37.052  1.00 69.98           O
ANISOU  775  O   TYR A 533     7587   8647  10356    298   -908     44       O
ATOM    776  CB  TYR A 533      13.820  16.656  38.341  1.00 50.03           C
ANISOU  776  CB  TYR A 533     5056   6221   7731    336   -923     47       C
ATOM    777  CG  TYR A 533      14.913  16.964  39.332  1.00 50.28           C
ANISOU  777  CG  TYR A 533     5071   6311   7720    359   -928     69       C
ATOM    778  CD1 TYR A 533      16.046  16.169  39.418  1.00 51.08           C
ANISOU  778  CD1 TYR A 533     5164   6409   7837    370   -933     92       C
ATOM    779  CD2 TYR A 533      14.820  18.064  40.169  1.00 48.07           C
ANISOU  779  CD2 TYR A 533     4786   6091   7385    370   -928     65       C
ATOM    780  CE1 TYR A 533      17.050  16.457  40.318  1.00 47.62           C
ANISOU  780  CE1 TYR A 533     4710   6024   7359    393   -938    110       C
ATOM    781  CE2 TYR A 533      15.818  18.361  41.069  1.00 50.24           C
ANISOU  781  CE2 TYR A 533     5046   6420   7621    391   -933     83       C
ATOM    782  CZ  TYR A 533      16.930  17.556  41.142  1.00 47.84           C
ANISOU  782  CZ  TYR A 533     4733   6112   7333    403   -939    106       C
ATOM    783  OH  TYR A 533      17.925  17.855  42.044  1.00 57.61           O
ANISOU  783  OH  TYR A 533     5956   7403   8531    426   -944    124       O
ATOM    784  N   GLY A 534      10.695  16.761  38.298  1.00 88.62           N
ANISOU  784  N   GLY A 534     9941  11097  12633    311   -907     34       N
ATOM    785  CA  GLY A 534       9.480  17.013  37.545  1.00 84.86           C
ANISOU  785  CA  GLY A 534     9483  10584  12175    292   -901      5       C
ATOM    786  C   GLY A 534       9.686  17.986  36.399  1.00 77.45           C
ANISOU  786  C   GLY A 534     8583   9606  11238    282   -903    -47       C
ATOM    787  O   GLY A 534       9.218  17.752  35.285  1.00 69.31           O
ANISOU  787  O   GLY A 534     7573   8515  10245    266   -900    -73       O
ATOM    788  N   LYS A 535      10.379  19.087  36.670  1.00 79.83           N
ANISOU  788  N   LYS A 535     8894   9941  11497    291   -907    -62       N
ATOM    789  CA  LYS A 535      10.624  20.096  35.647  1.00 74.75           C
ANISOU  789  CA  LYS A 535     8287   9263  10850    283   -908   -112       C
ATOM    790  C   LYS A 535      12.081  20.553  35.658  1.00 64.91           C
ANISOU  790  C   LYS A 535     7049   8028   9585    294   -915   -118       C
ATOM    791  O   LYS A 535      12.798  20.361  36.638  1.00 69.17           O
ANISOU  791  O   LYS A 535     7565   8617  10100    309   -918    -85       O
ATOM    792  CB  LYS A 535       9.681  21.290  35.843  1.00 70.82           C
ANISOU  792  CB  LYS A 535     7800   8790  10319    281   -903   -137       C
ATOM    793  CG  LYS A 535       8.203  20.911  35.866  1.00 87.63           C
ANISOU  793  CG  LYS A 535     9921  10910  12464    271   -896   -132       C
ATOM    794  CD  LYS A 535       7.308  22.124  36.090  1.00 88.72           C
ANISOU  794  CD  LYS A 535    10067  11075  12566    269   -891   -156       C
ATOM    795  CE  LYS A 535       5.837  21.727  36.184  1.00 98.36           C
ANISOU  795  CE  LYS A 535    11279  12292  13803    260   -884   -149       C
ATOM    796  NZ  LYS A 535       4.936  22.902  36.369  1.00 71.36           N
ANISOU  796  NZ  LYS A 535     7869   8897  10349    258   -879   -173       N
ATOM    797  N   ILE A 536      12.518  21.146  34.555  1.00 64.77           N
ANISOU  797  N   ILE A 536     7067   7966   9578    287   -916   -161       N
ATOM    798  CA  ILE A 536      13.877  21.660  34.447  1.00 65.96           C
ANISOU  798  CA  ILE A 536     7228   8122   9711    296   -922   -172       C
ATOM    799  C   ILE A 536      13.860  23.146  34.108  1.00 57.67           C
ANISOU  799  C   ILE A 536     6208   7076   8631    296   -921   -217       C
ATOM    800  O   ILE A 536      13.433  23.538  33.025  1.00 66.97           O
ANISOU  800  O   ILE A 536     7416   8203   9828    285   -918   -258       O
ATOM    801  CB  ILE A 536      14.663  20.915  33.363  1.00 64.52           C
ANISOU  801  CB  ILE A 536     7062   7878   9574    288   -927   -184       C
ATOM    802  CG1 ILE A 536      14.675  19.414  33.658  1.00 58.48           C
ANISOU  802  CG1 ILE A 536     6270   7106   8843    288   -927   -140       C
ATOM    803  CG2 ILE A 536      16.081  21.455  33.271  1.00 59.16           C
ANISOU  803  CG2 ILE A 536     6394   7206   8877    297   -933   -196       C
ATOM    804  CD1 ILE A 536      15.291  19.051  35.000  1.00 83.57           C
ANISOU  804  CD1 ILE A 536     9412  10348  11993    306   -930    -92       C
ATOM    805  N   MET A 537      14.331  23.970  35.038  1.00 52.05           N
ANISOU  805  N   MET A 537     5485   6422   7871    309   -922   -208       N
ATOM    806  CA  MET A 537      14.334  25.412  34.844  1.00 52.78           C
ANISOU  806  CA  MET A 537     5601   6521   7930    310   -920   -247       C
ATOM    807  C   MET A 537      15.728  25.878  34.483  1.00 49.54           C
ANISOU  807  C   MET A 537     5209   6102   7512    317   -925   -266       C
ATOM    808  O   MET A 537      16.678  25.666  35.229  1.00 56.88           O
ANISOU  808  O   MET A 537     6118   7070   8424    329   -930   -237       O
ATOM    809  CB  MET A 537      13.874  26.118  36.113  1.00 51.21           C
ANISOU  809  CB  MET A 537     5381   6393   7682    319   -916   -228       C
ATOM    810  CG  MET A 537      13.633  27.603  35.937  1.00 52.96           C
ANISOU  810  CG  MET A 537     5628   6622   7873    319   -912   -268       C
ATOM    811  SD  MET A 537      12.705  28.306  37.315  1.00 63.34           S
ANISOU  811  SD  MET A 537     6917   8011   9138    325   -907   -245       S
ATOM    812  CE  MET A 537      13.886  28.149  38.653  1.00 51.33           C
ANISOU  812  CE  MET A 537     5362   6560   7582    343   -913   -199       C
ATOM    813  N   ILE A 538      15.871  26.488  33.312  1.00 45.03           N
ANISOU  813  N   ILE A 538     4674   5479   6954    310   -924   -315       N
ATOM    814  CA  ILE A 538      17.183  26.934  32.855  1.00 45.86           C
ANISOU  814  CA  ILE A 538     4799   5570   7056    315   -929   -337       C
ATOM    815  C   ILE A 538      17.356  28.428  33.087  1.00 51.90           C
ANISOU  815  C   ILE A 538     5579   6362   7777    323   -926   -366       C
ATOM    816  O   ILE A 538      16.483  29.219  32.729  1.00 49.99           O
ANISOU  816  O   ILE A 538     5357   6109   7528    319   -919   -398       O
ATOM    817  CB  ILE A 538      17.395  26.627  31.361  1.00 38.00           C
ANISOU  817  CB  ILE A 538     3836   4498   6105    304   -930   -374       C
ATOM    818  CG1 ILE A 538      18.801  27.045  30.924  1.00 40.66           C
ANISOU  818  CG1 ILE A 538     4191   4821   6437    310   -935   -395       C
ATOM    819  CG2 ILE A 538      16.340  27.328  30.518  1.00 39.65           C
ANISOU  819  CG2 ILE A 538     4074   4669   6321    296   -922   -418       C
ATOM    820  CD1 ILE A 538      19.091  26.778  29.464  1.00 61.85           C
ANISOU  820  CD1 ILE A 538     6907   7430   9163    300   -937   -432       C
ATOM    821  N   MET A 539      18.476  28.822  33.688  1.00 45.66           N
ANISOU  821  N   MET A 539     4782   5610   6959    335   -930   -356       N
ATOM    822  CA  MET A 539      18.689  30.231  33.959  1.00 45.79           C
ANISOU  822  CA  MET A 539     4812   5653   6933    342   -927   -382       C
ATOM    823  C   MET A 539      20.052  30.652  33.442  1.00 57.25           C
ANISOU  823  C   MET A 539     6284   7086   8383    348   -931   -406       C
ATOM    824  O   MET A 539      21.073  30.058  33.784  1.00 53.20           O
ANISOU  824  O   MET A 539     5754   6587   7872    354   -938   -380       O
ATOM    825  CB  MET A 539      18.514  30.553  35.453  1.00 47.93           C
ANISOU  825  CB  MET A 539     5050   6001   7160    352   -926   -344       C
ATOM    826  CG  MET A 539      19.678  30.221  36.367  1.00 66.96           C
ANISOU  826  CG  MET A 539     7434   8457   9551    365   -933   -306       C
ATOM    827  SD  MET A 539      19.509  31.041  37.974  1.00 52.48           S
ANISOU  827  SD  MET A 539     5571   6710   7659    377   -930   -276       S
ATOM    828  CE  MET A 539      19.574  32.765  37.504  1.00 72.41           C
ANISOU  828  CE  MET A 539     8133   9224  10158    377   -924   -333       C
ATOM    829  N   THR A 540      20.043  31.669  32.585  1.00 60.95           N
ANISOU  829  N   THR A 540     6789   7521   8850    346   -926   -459       N
ATOM    830  CA  THR A 540      21.252  32.185  31.970  1.00 50.51           C
ANISOU  830  CA  THR A 540     5491   6176   7526    352   -929   -490       C
ATOM    831  C   THR A 540      21.152  33.698  31.903  1.00 50.38           C
ANISOU  831  C   THR A 540     5498   6167   7476    358   -922   -531       C
ATOM    832  O   THR A 540      20.066  34.263  32.031  1.00 61.64           O
ANISOU  832  O   THR A 540     6928   7602   8890    356   -914   -543       O
ATOM    833  CB  THR A 540      21.431  31.640  30.545  1.00 52.79           C
ANISOU  833  CB  THR A 540     5806   6389   7861    342   -931   -520       C
ATOM    834  OG1 THR A 540      20.675  32.436  29.628  1.00 53.32           O
ANISOU  834  OG1 THR A 540     5907   6417   7934    338   -923   -570       O
ATOM    835  CG2 THR A 540      20.962  30.197  30.464  1.00 45.90           C
ANISOU  835  CG2 THR A 540     4915   5499   7028    332   -935   -486       C
ATOM    836  N   ASP A 541      22.288  34.351  31.704  1.00 41.65           N
ANISOU  836  N   ASP A 541     4408   5060   6358    366   -924   -554       N
ATOM    837  CA  ASP A 541      22.337  35.798  31.761  1.00 55.50           C
ANISOU  837  CA  ASP A 541     6182   6827   8077    374   -916   -591       C
ATOM    838  C   ASP A 541      21.449  36.305  30.648  1.00 50.80           C
ANISOU  838  C   ASP A 541     5621   6181   7499    369   -907   -639       C
ATOM    839  O   ASP A 541      21.278  35.632  29.631  1.00 36.00           O
ANISOU  839  O   ASP A 541     3763   4252   5665    361   -909   -653       O
ATOM    840  CB  ASP A 541      23.768  36.299  31.569  1.00 51.58           C
ANISOU  840  CB  ASP A 541     5699   6329   7570    383   -920   -610       C
ATOM    841  CG  ASP A 541      24.798  35.357  32.161  1.00 48.37           C
ANISOU  841  CG  ASP A 541     5265   5946   7168    386   -931   -565       C
ATOM    842  OD1 ASP A 541      24.777  35.148  33.392  1.00 60.13           O
ANISOU  842  OD1 ASP A 541     6720   7494   8633    391   -933   -521       O
ATOM    843  OD2 ASP A 541      25.630  34.826  31.394  1.00 52.22           O
ANISOU  843  OD2 ASP A 541     5764   6395   7683    384   -936   -575       O
ATOM    844  N   GLN A 542      20.869  37.484  30.831  1.00 61.02           N
ANISOU  844  N   GLN A 542     6928   7492   8765    374   -898   -665       N
ATOM    845  CA  GLN A 542      19.911  37.961  29.857  1.00 60.67           C
ANISOU  845  CA  GLN A 542     6914   7404   8735    371   -888   -708       C
ATOM    846  C   GLN A 542      20.786  38.458  28.734  1.00 47.40           C
ANISOU  846  C   GLN A 542     5268   5674   7065    377   -887   -756       C
ATOM    847  O   GLN A 542      20.848  39.648  28.424  1.00 60.54           O
ANISOU  847  O   GLN A 542     6958   7334   8711    386   -878   -798       O
ATOM    848  CB  GLN A 542      19.075  39.102  30.430  1.00 50.59           C
ANISOU  848  CB  GLN A 542     5639   6162   7422    377   -878   -721       C
ATOM    849  CG  GLN A 542      17.786  38.652  31.100  1.00 64.29           C
ANISOU  849  CG  GLN A 542     7349   7924   9156    369   -877   -689       C
ATOM    850  CD  GLN A 542      16.975  37.714  30.229  1.00 69.31           C
ANISOU  850  CD  GLN A 542     7991   8509   9834    358   -877   -691       C
ATOM    851  OE1 GLN A 542      17.114  36.493  30.314  1.00 76.47           O
ANISOU  851  OE1 GLN A 542     8878   9411  10766    350   -885   -657       O
ATOM    852  NE2 GLN A 542      16.120  38.280  29.385  1.00 65.69           N
ANISOU  852  NE2 GLN A 542     7560   8015   9384    357   -867   -733       N
ATOM    853  N   ASP A 543      21.467  37.489  28.133  1.00 23.63           N
ANISOU  853  N   ASP A 543     2259   2628   4089    371   -895   -749       N
ATOM    854  CA  ASP A 543      22.391  37.725  27.040  1.00 30.08           C
ANISOU  854  CA  ASP A 543     3108   3397   4923    374   -896   -789       C
ATOM    855  C   ASP A 543      22.187  36.615  26.020  1.00 32.16           C
ANISOU  855  C   ASP A 543     3381   3603   5237    362   -900   -790       C
ATOM    856  O   ASP A 543      21.717  35.528  26.358  1.00 36.73           O
ANISOU  856  O   ASP A 543     3935   4188   5835    352   -906   -751       O
ATOM    857  CB  ASP A 543      23.833  37.730  27.542  1.00 25.11           C
ANISOU  857  CB  ASP A 543     2468   2794   4279    381   -904   -774       C
ATOM    858  CG  ASP A 543      24.266  36.380  28.078  1.00 49.73           C
ANISOU  858  CG  ASP A 543     5553   5927   7413    374   -916   -721       C
ATOM    859  OD1 ASP A 543      23.512  35.400  27.905  1.00 68.51           O
ANISOU  859  OD1 ASP A 543     7921   8289   9821    363   -918   -700       O
ATOM    860  OD2 ASP A 543      25.362  36.300  28.673  1.00 37.79           O
ANISOU  860  OD2 ASP A 543     4027   4446   5887    380   -923   -701       O
ATOM    861  N   GLN A 544      22.454  36.976  24.767  1.00 42.55           N
ANISOU  861  N   GLN A 544     4733   4863   6573    364   -897   -838       N
ATOM    862  CA  GLN A 544      22.028  36.220  23.606  1.00 46.57           C
ANISOU  862  CA  GLN A 544     5258   5309   7127    355   -897   -853       C
ATOM    863  C   GLN A 544      22.658  34.857  23.653  1.00 46.42           C
ANISOU  863  C   GLN A 544     5219   5280   7137    344   -910   -816       C
ATOM    864  O   GLN A 544      22.015  33.854  23.342  1.00 49.18           O
ANISOU  864  O   GLN A 544     5560   5605   7520    332   -912   -799       O
ATOM    865  CB  GLN A 544      22.430  36.942  22.318  1.00 42.47           C
ANISOU  865  CB  GLN A 544     4781   4736   6619    362   -891   -911       C
ATOM    866  CG  GLN A 544      21.885  38.356  22.203  1.00 59.72           C
ANISOU  866  CG  GLN A 544     6988   6928   8775    375   -877   -952       C
ATOM    867  CD  GLN A 544      22.862  39.400  22.704  1.00 85.92           C
ANISOU  867  CD  GLN A 544    10310  10280  12054    388   -875   -965       C
ATOM    868  OE1 GLN A 544      23.854  39.076  23.358  1.00 84.05           O
ANISOU  868  OE1 GLN A 544    10055  10073  11809    387   -885   -938       O
ATOM    869  NE2 GLN A 544      22.587  40.663  22.398  1.00109.51           N
ANISOU  869  NE2 GLN A 544    13323  13265  15022    401   -862  -1008       N
ATOM    870  N   ASP A 545      23.919  34.810  24.057  1.00 40.67           N
ANISOU  870  N   ASP A 545     4481   4573   6397    348   -917   -803       N
ATOM    871  CA  ASP A 545      24.539  33.506  24.240  1.00 43.11           C
ANISOU  871  CA  ASP A 545     4767   4881   6732    340   -928   -763       C
ATOM    872  C   ASP A 545      23.640  32.656  25.130  1.00 39.54           C
ANISOU  872  C   ASP A 545     4279   4461   6281    333   -930   -713       C
ATOM    873  O   ASP A 545      23.463  31.461  24.892  1.00 41.95           O
ANISOU  873  O   ASP A 545     4573   4744   6623    322   -935   -689       O
ATOM    874  CB  ASP A 545      25.924  33.652  24.871  1.00 40.12           C
ANISOU  874  CB  ASP A 545     4376   4536   6330    348   -935   -747       C
ATOM    875  CG  ASP A 545      26.987  34.039  23.861  1.00 43.19           C
ANISOU  875  CG  ASP A 545     4797   4882   6731    351   -937   -789       C
ATOM    876  OD1 ASP A 545      27.586  33.129  23.248  1.00 42.55           O
ANISOU  876  OD1 ASP A 545     4718   4766   6685    343   -945   -784       O
ATOM    877  OD2 ASP A 545      27.222  35.252  23.678  1.00 36.97           O
ANISOU  877  OD2 ASP A 545     4032   4097   5918    362   -930   -827       O
ATOM    878  N   GLY A 546      23.069  33.285  26.152  1.00 30.26           N
ANISOU  878  N   GLY A 546     3088   3340   5069    339   -925   -698       N
ATOM    879  CA  GLY A 546      22.112  32.626  27.020  1.00 34.46           C
ANISOU  879  CA  GLY A 546     3588   3906   5599    334   -925   -654       C
ATOM    880  C   GLY A 546      20.996  31.989  26.214  1.00 38.05           C
ANISOU  880  C   GLY A 546     4051   4314   6091    322   -922   -663       C
ATOM    881  O   GLY A 546      20.691  30.801  26.369  1.00 35.76           O
ANISOU  881  O   GLY A 546     3740   4019   5828    313   -926   -628       O
ATOM    882  N   SER A 547      20.377  32.784  25.347  1.00 41.47           N
ANISOU  882  N   SER A 547     4517   4712   6528    323   -913   -711       N
ATOM    883  CA  SER A 547      19.365  32.265  24.437  1.00 39.57           C
ANISOU  883  CA  SER A 547     4290   4421   6325    313   -910   -725       C
ATOM    884  C   SER A 547      19.924  31.071  23.688  1.00 37.09           C
ANISOU  884  C   SER A 547     3977   4060   6056    303   -918   -717       C
ATOM    885  O   SER A 547      19.270  30.034  23.580  1.00 41.81           O
ANISOU  885  O   SER A 547     4561   4639   6684    292   -919   -694       O
ATOM    886  CB  SER A 547      18.935  33.330  23.434  1.00 46.66           C
ANISOU  886  CB  SER A 547     5227   5280   7220    319   -900   -783       C
ATOM    887  OG  SER A 547      18.566  34.536  24.082  1.00 63.90           O
ANISOU  887  OG  SER A 547     7413   7507   9361    330   -892   -795       O
ATOM    888  N   HIS A 548      21.179  31.155  23.265  1.00 38.47           N
ANISOU  888  N   HIS A 548     4165   4217   6235    306   -923   -732       N
ATOM    889  CA  HIS A 548      21.798  30.026  22.597  1.00 34.40           C
ANISOU  889  CA  HIS A 548     3650   3659   5762    296   -931   -723       C
ATOM    890  C   HIS A 548      21.890  28.804  23.480  1.00 32.81           C
ANISOU  890  C   HIS A 548     3408   3488   5570    290   -938   -664       C
ATOM    891  O   HIS A 548      21.623  27.673  23.019  1.00 33.70           O
ANISOU  891  O   HIS A 548     3515   3566   5724    278   -941   -649       O
ATOM    892  CB  HIS A 548      23.184  30.404  22.085  1.00 34.86           C
ANISOU  892  CB  HIS A 548     3727   3699   5818    302   -935   -748       C
ATOM    893  CG  HIS A 548      23.790  29.381  21.154  1.00 33.51           C
ANISOU  893  CG  HIS A 548     3564   3474   5694    291   -942   -749       C
ATOM    894  ND1 HIS A 548      25.118  29.188  21.059  1.00 34.09           N
ANISOU  894  ND1 HIS A 548     3637   3544   5770    292   -950   -747       N
ATOM    895  CD2 HIS A 548      23.197  28.486  20.266  1.00 31.73           C
ANISOU  895  CD2 HIS A 548     3347   3196   5515    278   -942   -753       C
ATOM    896  CE1 HIS A 548      25.366  28.220  20.157  1.00 36.20           C
ANISOU  896  CE1 HIS A 548     3913   3759   6083    280   -955   -749       C
ATOM    897  NE2 HIS A 548      24.189  27.791  19.672  1.00 35.10           N
ANISOU  897  NE2 HIS A 548     3777   3588   5970    271   -950   -753       N
ATOM    898  N   ILE A 549      22.261  28.992  24.745  1.00 26.32           N
ANISOU  898  N   ILE A 549     2559   2730   4712    299   -941   -630       N
ATOM    899  CA  ILE A 549      22.372  27.872  25.687  1.00 17.42           C
ANISOU  899  CA  ILE A 549     1391   1638   3590    297   -947   -572       C
ATOM    900  C   ILE A 549      21.031  27.187  25.956  1.00 35.03           C
ANISOU  900  C   ILE A 549     3603   3870   5835    289   -943   -547       C
ATOM    901  O   ILE A 549      20.938  25.960  25.997  1.00 46.44           O
ANISOU  901  O   ILE A 549     5029   5303   7312    281   -946   -515       O
ATOM    902  CB  ILE A 549      22.984  28.322  27.027  1.00 40.10           C
ANISOU  902  CB  ILE A 549     4239   4582   6417    310   -949   -542       C
ATOM    903  CG1 ILE A 549      24.480  28.596  26.865  1.00 32.45           C
ANISOU  903  CG1 ILE A 549     3279   3612   5440    317   -955   -553       C
ATOM    904  CG2 ILE A 549      22.742  27.273  28.102  1.00 23.77           C
ANISOU  904  CG2 ILE A 549     2127   2555   4348    311   -952   -482       C
ATOM    905  CD1 ILE A 549      25.180  28.946  28.160  1.00 33.62           C
ANISOU  905  CD1 ILE A 549     3401   3830   5545    331   -958   -521       C
ATOM    906  N   LYS A 550      19.997  28.003  26.130  1.00 47.13           N
ANISOU  906  N   LYS A 550     5143   5417   7346    291   -934   -564       N
ATOM    907  CA  LYS A 550      18.615  27.548  26.268  1.00 41.95           C
ANISOU  907  CA  LYS A 550     4475   4760   6703    283   -929   -550       C
ATOM    908  C   LYS A 550      18.243  26.718  25.040  1.00 49.11           C
ANISOU  908  C   LYS A 550     5400   5597   7663    270   -929   -567       C
ATOM    909  O   LYS A 550      17.727  25.598  25.138  1.00 42.31           O
ANISOU  909  O   LYS A 550     4518   4727   6831    261   -930   -536       O
ATOM    910  CB  LYS A 550      17.676  28.747  26.374  1.00 41.31           C
ANISOU  910  CB  LYS A 550     4408   4695   6592    288   -920   -578       C
ATOM    911  CG  LYS A 550      17.957  29.671  27.550  1.00 49.34           C
ANISOU  911  CG  LYS A 550     5411   5779   7556    300   -919   -565       C
ATOM    912  CD  LYS A 550      17.152  30.962  27.444  1.00 59.50           C
ANISOU  912  CD  LYS A 550     6718   7072   8816    305   -910   -602       C
ATOM    913  CE  LYS A 550      17.524  31.958  28.534  1.00 67.85           C
ANISOU  913  CE  LYS A 550     7765   8194   9822    317   -908   -594       C
ATOM    914  NZ  LYS A 550      16.852  33.276  28.340  1.00 69.27           N
ANISOU  914  NZ  LYS A 550     7967   8375   9976    322   -898   -634       N
ATOM    915  N   GLY A 551      18.512  27.290  23.873  1.00 47.65           N
ANISOU  915  N   GLY A 551     5252   5363   7491    270   -927   -616       N
ATOM    916  CA  GLY A 551      18.265  26.609  22.624  1.00 59.20           C
ANISOU  916  CA  GLY A 551     6734   6756   9002    258   -927   -637       C
ATOM    917  C   GLY A 551      18.874  25.224  22.611  1.00 49.38           C
ANISOU  917  C   GLY A 551     5470   5497   7793    249   -935   -602       C
ATOM    918  O   GLY A 551      18.179  24.245  22.377  1.00 48.66           O
ANISOU  918  O   GLY A 551     5369   5382   7737    238   -934   -585       O
ATOM    919  N   LEU A 552      20.168  25.146  22.903  1.00 49.64           N
ANISOU  919  N   LEU A 552     5496   5547   7817    254   -943   -589       N
ATOM    920  CA  LEU A 552      20.896  23.893  22.797  1.00 41.60           C
ANISOU  920  CA  LEU A 552     4462   4511   6833    246   -950   -560       C
ATOM    921  C   LEU A 552      20.270  22.877  23.734  1.00 38.03           C
ANISOU  921  C   LEU A 552     3972   4091   6388    243   -950   -507       C
ATOM    922  O   LEU A 552      20.133  21.703  23.388  1.00 44.36           O
ANISOU  922  O   LEU A 552     4763   4860   7231    232   -952   -488       O
ATOM    923  CB  LEU A 552      22.371  24.096  23.145  1.00 39.15           C
ANISOU  923  CB  LEU A 552     4147   4224   6503    255   -957   -553       C
ATOM    924  CG  LEU A 552      23.190  24.939  22.165  1.00 42.28           C
ANISOU  924  CG  LEU A 552     4582   4585   6899    257   -959   -604       C
ATOM    925  CD1 LEU A 552      24.509  25.363  22.793  1.00 40.98           C
ANISOU  925  CD1 LEU A 552     4408   4459   6702    269   -964   -595       C
ATOM    926  CD2 LEU A 552      23.427  24.179  20.870  1.00 42.08           C
ANISOU  926  CD2 LEU A 552     4575   4488   6923    244   -961   -624       C
ATOM    927  N   LEU A 553      19.881  23.330  24.919  1.00 30.10           N
ANISOU  927  N   LEU A 553     2945   3148   5343    253   -947   -483       N
ATOM    928  CA  LEU A 553      19.167  22.463  25.843  1.00 36.63           C
ANISOU  928  CA  LEU A 553     3736   4008   6174    252   -946   -434       C
ATOM    929  C   LEU A 553      17.873  21.931  25.224  1.00 38.14           C
ANISOU  929  C   LEU A 553     3934   4159   6401    239   -940   -441       C
ATOM    930  O   LEU A 553      17.645  20.716  25.162  1.00 36.88           O
ANISOU  930  O   LEU A 553     3757   3980   6277    230   -941   -414       O
ATOM    931  CB  LEU A 553      18.849  23.209  27.133  1.00 32.75           C
ANISOU  931  CB  LEU A 553     3224   3588   5631    264   -943   -414       C
ATOM    932  CG  LEU A 553      18.111  22.365  28.166  1.00 35.64           C
ANISOU  932  CG  LEU A 553     3552   3992   5997    265   -941   -364       C
ATOM    933  CD1 LEU A 553      18.902  21.111  28.457  1.00 46.56           C
ANISOU  933  CD1 LEU A 553     4911   5377   7404    265   -947   -322       C
ATOM    934  CD2 LEU A 553      17.873  23.152  29.435  1.00 38.48           C
ANISOU  934  CD2 LEU A 553     3893   4423   6304    278   -939   -346       C
ATOM    935  N   ILE A 554      17.016  22.846  24.789  1.00 49.12           N
ANISOU  935  N   ILE A 554     5348   5537   7780    238   -934   -479       N
ATOM    936  CA  ILE A 554      15.758  22.462  24.155  1.00 50.79           C
ANISOU  936  CA  ILE A 554     5566   5709   8021    228   -927   -491       C
ATOM    937  C   ILE A 554      16.036  21.462  23.039  1.00 48.27           C
ANISOU  937  C   ILE A 554     5260   5325   7758    215   -930   -499       C
ATOM    938  O   ILE A 554      15.378  20.434  22.950  1.00 42.36           O
ANISOU  938  O   ILE A 554     4497   4556   7043    205   -928   -477       O
ATOM    939  CB  ILE A 554      15.021  23.697  23.603  1.00 50.20           C
ANISOU  939  CB  ILE A 554     5523   5623   7929    231   -920   -539       C
ATOM    940  CG1 ILE A 554      14.576  24.573  24.771  1.00 39.65           C
ANISOU  940  CG1 ILE A 554     4170   4352   6541    241   -917   -526       C
ATOM    941  CG2 ILE A 554      13.811  23.297  22.777  1.00 49.03           C
ANISOU  941  CG2 ILE A 554     5387   5427   7816    221   -914   -556       C
ATOM    942  CD1 ILE A 554      14.022  25.910  24.370  1.00 50.31           C
ANISOU  942  CD1 ILE A 554     5549   5698   7867    248   -909   -573       C
ATOM    943  N   ASN A 555      17.032  21.759  22.209  1.00 45.19           N
ANISOU  943  N   ASN A 555     4894   4900   7375    215   -934   -530       N
ATOM    944  CA  ASN A 555      17.415  20.879  21.112  1.00 49.45           C
ANISOU  944  CA  ASN A 555     5447   5377   7965    204   -937   -540       C
ATOM    945  C   ASN A 555      17.783  19.516  21.654  1.00 54.73           C
ANISOU  945  C   ASN A 555     6082   6055   8658    197   -942   -489       C
ATOM    946  O   ASN A 555      17.334  18.499  21.150  1.00 58.65           O
ANISOU  946  O   ASN A 555     6574   6512   9199    185   -941   -480       O
ATOM    947  CB  ASN A 555      18.599  21.469  20.358  1.00 36.58           C
ANISOU  947  CB  ASN A 555     3845   3721   6332    207   -942   -576       C
ATOM    948  CG  ASN A 555      19.310  20.448  19.498  1.00 43.26           C
ANISOU  948  CG  ASN A 555     4696   4515   7225    195   -948   -575       C
ATOM    949  OD1 ASN A 555      18.672  19.628  18.846  1.00 55.88           O
ANISOU  949  OD1 ASN A 555     6297   6069   8865    183   -945   -576       O
ATOM    950  ND2 ASN A 555      20.639  20.491  19.493  1.00 48.08           N
ANISOU  950  ND2 ASN A 555     5308   5129   7829    198   -955   -575       N
ATOM    951  N   PHE A 556      18.615  19.501  22.682  1.00 46.19           N
ANISOU  951  N   PHE A 556     4976   5025   7548    207   -947   -456       N
ATOM    952  CA  PHE A 556      18.956  18.256  23.339  1.00 49.72           C
ANISOU  952  CA  PHE A 556     5389   5488   8014    205   -950   -405       C
ATOM    953  C   PHE A 556      17.714  17.444  23.683  1.00 60.03           C
ANISOU  953  C   PHE A 556     6672   6795   9339    198   -944   -376       C
ATOM    954  O   PHE A 556      17.538  16.314  23.204  1.00 59.94           O
ANISOU  954  O   PHE A 556     6656   6745   9375    186   -943   -363       O
ATOM    955  CB  PHE A 556      19.721  18.547  24.626  1.00 53.90           C
ANISOU  955  CB  PHE A 556     5893   6088   8500    221   -954   -372       C
ATOM    956  CG  PHE A 556      19.791  17.384  25.567  1.00 47.33           C
ANISOU  956  CG  PHE A 556     5021   5286   7677    224   -955   -314       C
ATOM    957  CD1 PHE A 556      20.694  16.364  25.356  1.00 58.61           C
ANISOU  957  CD1 PHE A 556     6440   6694   9137    221   -960   -293       C
ATOM    958  CD2 PHE A 556      18.959  17.316  26.672  1.00 58.47           C
ANISOU  958  CD2 PHE A 556     6405   6746   9065    231   -950   -281       C
ATOM    959  CE1 PHE A 556      20.765  15.291  26.224  1.00 58.33           C
ANISOU  959  CE1 PHE A 556     6367   6685   9110    225   -959   -240       C
ATOM    960  CE2 PHE A 556      19.027  16.244  27.545  1.00 60.15           C
ANISOU  960  CE2 PHE A 556     6581   6987   9287    236   -950   -229       C
ATOM    961  CZ  PHE A 556      19.931  15.232  27.319  1.00 49.13           C
ANISOU  961  CZ  PHE A 556     5176   5569   7922    234   -955   -208       C
ATOM    962  N   ILE A 557      16.848  18.028  24.507  1.00 63.00           N
ANISOU  962  N   ILE A 557     7039   7217   9682    206   -939   -368       N
ATOM    963  CA  ILE A 557      15.679  17.313  25.008  1.00 59.70           C
ANISOU  963  CA  ILE A 557     6596   6809   9277    201   -933   -338       C
ATOM    964  C   ILE A 557      14.791  16.884  23.851  1.00 65.63           C
ANISOU  964  C   ILE A 557     7367   7495  10074    186   -928   -364       C
ATOM    965  O   ILE A 557      14.252  15.779  23.846  1.00 68.57           O
ANISOU  965  O   ILE A 557     7722   7849  10481    177   -925   -338       O
ATOM    966  CB  ILE A 557      14.841  18.184  25.959  1.00 55.84           C
ANISOU  966  CB  ILE A 557     6097   6376   8742    210   -928   -333       C
ATOM    967  CG1 ILE A 557      15.631  18.492  27.228  1.00 54.26           C
ANISOU  967  CG1 ILE A 557     5874   6245   8498    226   -933   -301       C
ATOM    968  CG2 ILE A 557      13.551  17.473  26.320  1.00 67.57           C
ANISOU  968  CG2 ILE A 557     7563   7866  10245    204   -922   -308       C
ATOM    969  CD1 ILE A 557      15.966  17.265  28.032  1.00 56.91           C
ANISOU  969  CD1 ILE A 557     6173   6604   8848    230   -935   -247       C
ATOM    970  N   HIS A 558      14.643  17.775  22.878  1.00 58.16           N
ANISOU  970  N   HIS A 558     6458   6515   9126    184   -927   -415       N
ATOM    971  CA  HIS A 558      13.814  17.523  21.712  1.00 64.75           C
ANISOU  971  CA  HIS A 558     7314   7287   9999    173   -922   -446       C
ATOM    972  C   HIS A 558      14.343  16.320  20.945  1.00 67.40           C
ANISOU  972  C   HIS A 558     7650   7570  10388    160   -925   -438       C
ATOM    973  O   HIS A 558      13.644  15.322  20.763  1.00 76.27           O
ANISOU  973  O   HIS A 558     8761   8668  11549    150   -921   -421       O
ATOM    974  CB  HIS A 558      13.792  18.757  20.802  1.00 62.65           C
ANISOU  974  CB  HIS A 558     7090   6996   9720    177   -920   -504       C
ATOM    975  CG  HIS A 558      12.922  18.595  19.596  1.00 59.58           C
ANISOU  975  CG  HIS A 558     6726   6546   9368    169   -915   -538       C
ATOM    976  ND1 HIS A 558      13.429  18.502  18.318  1.00 61.52           N
ANISOU  976  ND1 HIS A 558     7000   6729   9644    164   -917   -573       N
ATOM    977  CD2 HIS A 558      11.577  18.493  19.475  1.00 61.37           C
ANISOU  977  CD2 HIS A 558     6951   6761   9604    166   -907   -542       C
ATOM    978  CE1 HIS A 558      12.434  18.359  17.461  1.00 75.31           C
ANISOU  978  CE1 HIS A 558     8764   8433  11420    159   -910   -597       C
ATOM    979  NE2 HIS A 558      11.300  18.350  18.138  1.00 82.28           N
ANISOU  979  NE2 HIS A 558     9628   9344  12290    161   -904   -579       N
ATOM    980  N   HIS A 559      15.588  16.419  20.497  1.00 57.89           N
ANISOU  980  N   HIS A 559     6459   6351   9187    161   -932   -451       N
ATOM    981  CA  HIS A 559      16.199  15.354  19.731  1.00 51.46           C
ANISOU  981  CA  HIS A 559     5646   5486   8421    149   -936   -447       C
ATOM    982  C   HIS A 559      16.063  14.045  20.475  1.00 53.21           C
ANISOU  982  C   HIS A 559     5830   5724   8665    144   -935   -392       C
ATOM    983  O   HIS A 559      15.696  13.038  19.886  1.00 56.40           O
ANISOU  983  O   HIS A 559     6230   6083   9116    131   -932   -386       O
ATOM    984  CB  HIS A 559      17.676  15.646  19.471  1.00 52.77           C
ANISOU  984  CB  HIS A 559     5823   5648   8578    152   -944   -459       C
ATOM    985  CG  HIS A 559      18.361  14.590  18.661  1.00 54.39           C
ANISOU  985  CG  HIS A 559     6031   5803   8832    139   -948   -456       C
ATOM    986  ND1 HIS A 559      18.222  14.495  17.293  1.00 65.40           N
ANISOU  986  ND1 HIS A 559     7455   7130  10264    128   -947   -495       N
ATOM    987  CD2 HIS A 559      19.184  13.579  19.027  1.00 61.94           C
ANISOU  987  CD2 HIS A 559     6962   6765   9807    135   -953   -417       C
ATOM    988  CE1 HIS A 559      18.934  13.474  16.850  1.00 64.27           C
ANISOU  988  CE1 HIS A 559     7306   6955  10160    116   -951   -482       C
ATOM    989  NE2 HIS A 559      19.527  12.900  17.882  1.00 59.61           N
ANISOU  989  NE2 HIS A 559     6682   6407   9559    121   -954   -435       N
ATOM    990  N   ASN A 560      16.348  14.061  21.773  1.00 55.15           N
ANISOU  990  N   ASN A 560     6045   6032   8877    155   -936   -353       N
ATOM    991  CA  ASN A 560      16.350  12.825  22.556  1.00 61.15           C
ANISOU  991  CA  ASN A 560     6768   6812   9656    154   -935   -298       C
ATOM    992  C   ASN A 560      14.982  12.334  23.046  1.00 63.66           C
ANISOU  992  C   ASN A 560     7066   7140   9983    151   -927   -275       C
ATOM    993  O   ASN A 560      14.822  11.146  23.320  1.00 65.38           O
ANISOU  993  O   ASN A 560     7259   7352  10232    146   -924   -238       O
ATOM    994  CB  ASN A 560      17.289  12.957  23.758  1.00 67.09           C
ANISOU  994  CB  ASN A 560     7495   7627  10369    170   -940   -263       C
ATOM    995  CG  ASN A 560      18.739  12.702  23.400  1.00 56.33           C
ANISOU  995  CG  ASN A 560     6137   6249   9016    171   -948   -264       C
ATOM    996  OD1 ASN A 560      19.047  11.831  22.593  1.00 44.60           O
ANISOU  996  OD1 ASN A 560     4655   4713   7576    158   -949   -266       O
ATOM    997  ND2 ASN A 560      19.637  13.466  24.002  1.00 61.56           N
ANISOU  997  ND2 ASN A 560     6798   6956   9636    186   -953   -263       N
ATOM    998  N   TRP A 561      14.010  13.232  23.177  1.00 71.46           N
ANISOU  998  N   TRP A 561     8064   8144  10943    155   -922   -296       N
ATOM    999  CA  TRP A 561      12.693  12.852  23.690  1.00 61.96           C
ANISOU  999  CA  TRP A 561     6841   6955   9745    153   -914   -275       C
ATOM   1000  C   TRP A 561      11.620  13.854  23.310  1.00 76.59           C
ANISOU 1000  C   TRP A 561     8717   8802  11581    152   -910   -314       C
ATOM   1001  O   TRP A 561      11.225  14.678  24.136  1.00 64.66           O
ANISOU 1001  O   TRP A 561     7200   7342  10026    163   -908   -311       O
ATOM   1002  CB  TRP A 561      12.713  12.759  25.211  1.00 64.13           C
ANISOU 1002  CB  TRP A 561     7081   7301   9985    166   -914   -228       C
ATOM   1003  CG  TRP A 561      13.695  11.788  25.755  1.00 71.98           C
ANISOU 1003  CG  TRP A 561     8048   8309  10991    170   -918   -185       C
ATOM   1004  CD1 TRP A 561      13.551  10.437  25.836  1.00 69.32           C
ANISOU 1004  CD1 TRP A 561     7689   7954  10696    163   -914   -150       C
ATOM   1005  CD2 TRP A 561      14.977  12.092  26.314  1.00 84.61           C
ANISOU 1005  CD2 TRP A 561     9641   9945  12560    183   -925   -172       C
ATOM   1006  NE1 TRP A 561      14.667   9.876  26.406  1.00 75.87           N
ANISOU 1006  NE1 TRP A 561     8498   8805  11523    172   -919   -116       N
ATOM   1007  CE2 TRP A 561      15.558  10.872  26.709  1.00 69.86           C
ANISOU 1007  CE2 TRP A 561     7747   8079  10718    185   -926   -129       C
ATOM   1008  CE3 TRP A 561      15.692  13.279  26.518  1.00 76.91           C
ANISOU 1008  CE3 TRP A 561     8680   9001  11540    194   -931   -194       C
ATOM   1009  CZ2 TRP A 561      16.820  10.801  27.294  1.00 67.68           C
ANISOU 1009  CZ2 TRP A 561     7458   7836  10423    198   -932   -107       C
ATOM   1010  CZ3 TRP A 561      16.945  13.207  27.098  1.00 69.14           C
ANISOU 1010  CZ3 TRP A 561     7683   8050  10538    207   -937   -172       C
ATOM   1011  CH2 TRP A 561      17.496  11.977  27.479  1.00 73.38           C
ANISOU 1011  CH2 TRP A 561     8193   8588  11100    209   -938   -129       C
ATOM   1012  N   PRO A 562      11.129  13.773  22.068  1.00 79.07           N
ANISOU 1012  N   PRO A 562     9058   9054  11930    142   -907   -350       N
ATOM   1013  CA  PRO A 562      10.103  14.687  21.557  1.00 73.44           C
ANISOU 1013  CA  PRO A 562     8370   8328  11205    143   -901   -391       C
ATOM   1014  C   PRO A 562       8.936  14.866  22.528  1.00 84.01           C
ANISOU 1014  C   PRO A 562     9687   9713  12519    147   -895   -370       C
ATOM   1015  O   PRO A 562       8.407  15.970  22.648  1.00 82.20           O
ANISOU 1015  O   PRO A 562     9472   9506  12256    154   -892   -395       O
ATOM   1016  CB  PRO A 562       9.631  13.994  20.279  1.00 90.67           C
ANISOU 1016  CB  PRO A 562    10570  10438  13441    130   -897   -414       C
ATOM   1017  CG  PRO A 562      10.798  13.185  19.836  1.00 81.38           C
ANISOU 1017  CG  PRO A 562     9393   9231  12297    123   -904   -404       C
ATOM   1018  CD  PRO A 562      11.489  12.737  21.087  1.00 67.38           C
ANISOU 1018  CD  PRO A 562     7585   7512  10505    129   -907   -353       C
ATOM   1019  N   SER A 563       8.515  13.774  23.154  1.00 78.76           N
ANISOU 1019  N   SER A 563     8991   9060  11876    142   -892   -326       N
ATOM   1020  CA  SER A 563       7.289  13.760  23.936  1.00 69.10           C
ANISOU 1020  CA  SER A 563     7747   7870  10638    144   -885   -307       C
ATOM   1021  C   SER A 563       7.368  14.726  25.103  1.00 68.05           C
ANISOU 1021  C   SER A 563     7602   7809  10446    157   -887   -296       C
ATOM   1022  O   SER A 563       6.391  15.398  25.434  1.00 77.27           O
ANISOU 1022  O   SER A 563     8770   9000  11588    160   -882   -305       O
ATOM   1023  CB  SER A 563       6.995  12.347  24.444  1.00 81.91           C
ANISOU 1023  CB  SER A 563     9336   9492  12295    138   -881   -259       C
ATOM   1024  OG  SER A 563       8.189  11.679  24.814  1.00 90.91           O
ANISOU 1024  OG  SER A 563    10459  10641  13441    140   -887   -228       O
ATOM   1025  N   LEU A 564       8.534  14.786  25.732  1.00 79.70           N
ANISOU 1025  N   LEU A 564     9065   9317  11899    166   -894   -275       N
ATOM   1026  CA  LEU A 564       8.692  15.585  26.933  1.00 88.48           C
ANISOU 1026  CA  LEU A 564    10161  10500  12955    179   -895   -259       C
ATOM   1027  C   LEU A 564       8.328  17.046  26.695  1.00 84.91           C
ANISOU 1027  C   LEU A 564     9736  10059  12467    184   -894   -302       C
ATOM   1028  O   LEU A 564       7.732  17.682  27.564  1.00 79.65           O
ANISOU 1028  O   LEU A 564     9057   9443  11761    191   -891   -293       O
ATOM   1029  CB  LEU A 564      10.126  15.482  27.457  1.00 81.41           C
ANISOU 1029  CB  LEU A 564     9255   9633  12045    189   -903   -236       C
ATOM   1030  CG  LEU A 564      10.525  14.145  28.083  1.00 86.28           C
ANISOU 1030  CG  LEU A 564     9839  10260  12685    190   -904   -185       C
ATOM   1031  CD1 LEU A 564      12.038  13.998  28.122  1.00 83.79           C
ANISOU 1031  CD1 LEU A 564     9522   9948  12366    197   -912   -175       C
ATOM   1032  CD2 LEU A 564       9.933  14.007  29.478  1.00 75.06           C
ANISOU 1032  CD2 LEU A 564     8383   8901  11235    200   -900   -143       C
ATOM   1033  N   LEU A 565       8.688  17.590  25.536  1.00 86.53           N
ANISOU 1033  N   LEU A 565     9977  10218  12682    181   -896   -348       N
ATOM   1034  CA  LEU A 565       8.478  19.020  25.326  1.00 72.89           C
ANISOU 1034  CA  LEU A 565     8276   8502  10919    188   -894   -389       C
ATOM   1035  C   LEU A 565       7.005  19.355  25.514  1.00 85.88           C
ANISOU 1035  C   LEU A 565     9918  10158  12554    187   -886   -395       C
ATOM   1036  O   LEU A 565       6.651  20.362  26.129  1.00102.53           O
ANISOU 1036  O   LEU A 565    12026  12310  14620    194   -883   -403       O
ATOM   1037  CB  LEU A 565       8.940  19.442  23.932  1.00 69.60           C
ANISOU 1037  CB  LEU A 565     7899   8025  10521    186   -895   -439       C
ATOM   1038  CG  LEU A 565      10.453  19.472  23.705  1.00 74.44           C
ANISOU 1038  CG  LEU A 565     8520   8630  11133    189   -903   -442       C
ATOM   1039  CD1 LEU A 565      11.009  18.063  23.656  1.00 77.74           C
ANISOU 1039  CD1 LEU A 565     8918   9026  11592    181   -907   -408       C
ATOM   1040  CD2 LEU A 565      10.767  20.214  22.422  1.00 76.25           C
ANISOU 1040  CD2 LEU A 565     8791   8809  11371    189   -903   -498       C
ATOM   1041  N   ARG A 566       6.149  18.470  25.024  1.00 85.64           N
ANISOU 1041  N   ARG A 566     9885  10090  12566    176   -881   -391       N
ATOM   1042  CA  ARG A 566       4.717  18.673  25.126  1.00 85.21           C
ANISOU 1042  CA  ARG A 566     9827  10041  12508    174   -873   -398       C
ATOM   1043  C   ARG A 566       4.314  18.736  26.591  1.00 96.10           C
ANISOU 1043  C   ARG A 566    11173  11490  13851    179   -872   -358       C
ATOM   1044  O   ARG A 566       3.442  19.519  26.967  1.00108.44           O
ANISOU 1044  O   ARG A 566    12736  13083  15385    182   -867   -368       O
ATOM   1045  CB  ARG A 566       3.963  17.546  24.418  1.00 77.43           C
ANISOU 1045  CB  ARG A 566     8840   9003  11576    162   -869   -394       C
ATOM   1046  CG  ARG A 566       4.237  17.457  22.926  1.00 80.70           C
ANISOU 1046  CG  ARG A 566     9288   9345  12028    158   -869   -435       C
ATOM   1047  CD  ARG A 566       4.414  16.014  22.482  1.00 99.88           C
ANISOU 1047  CD  ARG A 566    11706  11731  14512    146   -869   -413       C
ATOM   1048  NE  ARG A 566       5.055  15.919  21.174  1.00108.23           N
ANISOU 1048  NE  ARG A 566    12795  12726  15601    143   -872   -448       N
ATOM   1049  CZ  ARG A 566       5.162  14.795  20.474  1.00104.65           C
ANISOU 1049  CZ  ARG A 566    12340  12222  15199    132   -871   -441       C
ATOM   1050  NH1 ARG A 566       4.669  13.662  20.956  1.00 95.23           N
ANISOU 1050  NH1 ARG A 566    11118  11032  14032    125   -868   -402       N
ATOM   1051  NH2 ARG A 566       5.762  14.802  19.291  1.00 99.43           N
ANISOU 1051  NH2 ARG A 566    11709  11507  14564    130   -874   -475       N
ATOM   1052  N   HIS A 567       4.939  17.903  27.418  1.00 98.32           N
ANISOU 1052  N   HIS A 567    11424  11799  14135    180   -876   -312       N
ATOM   1053  CA  HIS A 567       4.524  17.805  28.816  1.00 90.43           C
ANISOU 1053  CA  HIS A 567    10390  10865  13106    186   -875   -271       C
ATOM   1054  C   HIS A 567       4.752  19.037  29.693  1.00100.88           C
ANISOU 1054  C   HIS A 567    11710  12250  14369    198   -876   -274       C
ATOM   1055  O   HIS A 567       4.527  18.974  30.920  1.00 93.46           O
ANISOU 1055  O   HIS A 567    10741  11369  13402    204   -876   -238       O
ATOM   1056  CB  HIS A 567       5.165  16.584  29.469  1.00 93.03           C
ANISOU 1056  CB  HIS A 567    10687  11207  13453    187   -878   -221       C
ATOM   1057  CG  HIS A 567       4.785  15.276  28.818  1.00109.63           C
ANISOU 1057  CG  HIS A 567    12786  13256  15614    175   -874   -210       C
ATOM   1058  ND1 HIS A 567       5.609  14.618  27.982  1.00120.12           N
ANISOU 1058  ND1 HIS A 567    14125  14534  16980    170   -878   -216       N
ATOM   1059  CD2 HIS A 567       3.625  14.510  28.910  1.00114.05           C
ANISOU 1059  CD2 HIS A 567    13330  13804  16201    167   -867   -194       C
ATOM   1060  CE1 HIS A 567       5.009  13.490  27.558  1.00128.51           C
ANISOU 1060  CE1 HIS A 567    15180  15556  18092    159   -873   -203       C
ATOM   1061  NE2 HIS A 567       3.794  13.425  28.127  1.00137.19           N
ANISOU 1061  NE2 HIS A 567    16262  16678  19184    157   -866   -190       N
ATOM   1062  N   ARG A 568       5.244  20.148  29.153  1.00100.90           N
ANISOU 1062  N   ARG A 568    11743  12245  14351    203   -878   -314       N
ATOM   1063  CA  ARG A 568       5.616  21.289  30.014  1.00110.27           C
ANISOU 1063  CA  ARG A 568    12926  13490  15481    214   -880   -314       C
ATOM   1064  C   ARG A 568       6.730  20.969  31.041  1.00105.19           C
ANISOU 1064  C   ARG A 568    12257  12895  14818    224   -887   -274       C
ATOM   1065  O   ARG A 568       6.726  21.449  32.175  1.00 92.00           O
ANISOU 1065  O   ARG A 568    10566  11286  13104    234   -887   -253       O
ATOM   1066  CB  ARG A 568       4.383  21.838  30.735  1.00121.14           C
ANISOU 1066  CB  ARG A 568    14290  14908  16829    215   -874   -310       C
ATOM   1067  CG  ARG A 568       3.363  22.488  29.814  1.00144.62           C
ANISOU 1067  CG  ARG A 568    17293  17845  19811    209   -867   -355       C
ATOM   1068  CD  ARG A 568       2.146  22.966  30.587  1.00149.15           C
ANISOU 1068  CD  ARG A 568    17853  18462  20357    209   -861   -348       C
ATOM   1069  NE  ARG A 568       1.167  23.614  29.720  1.00176.73           N
ANISOU 1069  NE  ARG A 568    21373  21922  23856    206   -854   -392       N
ATOM   1070  CZ  ARG A 568       0.259  22.964  29.000  1.00175.54           C
ANISOU 1070  CZ  ARG A 568    21227  21727  23745    197   -849   -401       C
ATOM   1071  NH1 ARG A 568       0.203  21.639  29.040  1.00174.51           N
ANISOU 1071  NH1 ARG A 568    21077  21578  23651    189   -850   -369       N
ATOM   1072  NH2 ARG A 568      -0.593  23.636  28.238  1.00146.65           N
ANISOU 1072  NH2 ARG A 568    17593  18041  20087    196   -843   -441       N
ATOM   1073  N   PHE A 569       7.667  20.146  30.588  1.00 96.21           N
ANISOU 1073  N   PHE A 569    11119  11724  13711    223   -892   -265       N
ATOM   1074  CA  PHE A 569       8.881  19.678  31.250  1.00 85.31           C
ANISOU 1074  CA  PHE A 569     9719  10372  12322    232   -898   -231       C
ATOM   1075  C   PHE A 569       9.950  20.749  31.464  1.00 81.04           C
ANISOU 1075  C   PHE A 569     9191   9860  11741    243   -903   -247       C
ATOM   1076  O   PHE A 569      10.575  20.798  32.524  1.00 75.85           O
ANISOU 1076  O   PHE A 569     8510   9258  11052    255   -907   -216       O
ATOM   1077  CB  PHE A 569       9.479  18.494  30.484  1.00 82.02           C
ANISOU 1077  CB  PHE A 569     9305   9902  11957    224   -901   -223       C
ATOM   1078  CG  PHE A 569      10.733  17.943  31.101  1.00 88.45           C
ANISOU 1078  CG  PHE A 569    10100  10742  12767    234   -908   -189       C
ATOM   1079  CD1 PHE A 569      10.670  17.138  32.226  1.00 93.20           C
ANISOU 1079  CD1 PHE A 569    10663  11385  13363    242   -907   -138       C
ATOM   1080  CD2 PHE A 569      11.973  18.231  30.557  1.00 80.04           C
ANISOU 1080  CD2 PHE A 569     9052   9657  11701    237   -914   -207       C
ATOM   1081  CE1 PHE A 569      11.820  16.630  32.796  1.00 92.85           C
ANISOU 1081  CE1 PHE A 569    10601  11365  13314    253   -913   -107       C
ATOM   1082  CE2 PHE A 569      13.128  17.725  31.123  1.00 94.12           C
ANISOU 1082  CE2 PHE A 569    10817  11464  13479    247   -920   -176       C
ATOM   1083  CZ  PHE A 569      13.053  16.924  32.244  1.00 96.21           C
ANISOU 1083  CZ  PHE A 569    11045  11772  13739    256   -919   -125       C
ATOM   1084  N   LEU A 570      10.080  21.704  30.538  1.00 63.94           N
ANISOU 1084  N   LEU A 570     7060   7663   9571    241   -903   -296       N
ATOM   1085  CA  LEU A 570      11.122  22.752  30.635  1.00 53.66           C
ANISOU 1085  CA  LEU A 570     5773   6383   8234    251   -907   -315       C
ATOM   1086  C   LEU A 570      10.657  24.199  30.949  1.00 60.34           C
ANISOU 1086  C   LEU A 570     6631   7261   9033    257   -902   -342       C
ATOM   1087  O   LEU A 570       9.619  24.644  30.459  1.00 57.10           O
ANISOU 1087  O   LEU A 570     6237   6831   8628    251   -896   -369       O
ATOM   1088  CB  LEU A 570      11.985  22.754  29.368  1.00 65.86           C
ANISOU 1088  CB  LEU A 570     7350   7868   9808    247   -910   -350       C
ATOM   1089  CG  LEU A 570      12.074  21.430  28.607  1.00 64.76           C
ANISOU 1089  CG  LEU A 570     7209   7673   9723    235   -912   -341       C
ATOM   1090  CD1 LEU A 570      12.044  21.670  27.106  1.00 48.88           C
ANISOU 1090  CD1 LEU A 570     5238   5592   7744    227   -911   -391       C
ATOM   1091  CD2 LEU A 570      13.326  20.663  29.006  1.00 65.25           C
ANISOU 1091  CD2 LEU A 570     7252   7747   9792    241   -920   -307       C
ATOM   1092  N   GLU A 571      11.416  24.842  31.827  1.00 79.61           N
ANISOU 1092  N   GLU A 571     9060   9755  11431    269   -905   -329       N
ATOM   1093  CA  GLU A 571      11.099  26.160  32.332  1.00 65.62           C
ANISOU 1093  CA  GLU A 571     7295   8023   9613    276   -901   -346       C
ATOM   1094  C   GLU A 571      12.348  27.020  32.301  1.00 64.05           C
ANISOU 1094  C   GLU A 571     7111   7836   9389    285   -905   -365       C
ATOM   1095  O   GLU A 571      13.472  26.522  32.366  1.00 64.29           O
ANISOU 1095  O   GLU A 571     7134   7866   9426    290   -912   -349       O
ATOM   1096  CB  GLU A 571      10.554  26.073  33.759  1.00 59.41           C
ANISOU 1096  CB  GLU A 571     6471   7306   8795    281   -900   -304       C
ATOM   1097  CG  GLU A 571       9.100  25.636  33.842  1.00 65.13           C
ANISOU 1097  CG  GLU A 571     7185   8026   9534    272   -894   -295       C
ATOM   1098  CD  GLU A 571       8.586  25.593  35.267  1.00 88.75           C
ANISOU 1098  CD  GLU A 571    10141  11087  12493    279   -892   -254       C
ATOM   1099  OE1 GLU A 571       9.377  25.865  36.195  1.00 92.76           O
ANISOU 1099  OE1 GLU A 571    10631  11646  12966    291   -896   -231       O
ATOM   1100  OE2 GLU A 571       7.390  25.288  35.461  1.00107.02           O
ANISOU 1100  OE2 GLU A 571    12444  13405  14815    272   -887   -245       O
ATOM   1101  N   GLU A 572      12.130  28.320  32.197  1.00 65.64           N
ANISOU 1101  N   GLU A 572     7334   8047   9561    289   -900   -400       N
ATOM   1102  CA  GLU A 572      13.195  29.296  32.079  1.00 57.43           C
ANISOU 1102  CA  GLU A 572     6312   7012   8495    298   -902   -425       C
ATOM   1103  C   GLU A 572      13.021  30.354  33.148  1.00 52.77           C
ANISOU 1103  C   GLU A 572     5710   6486   7854    307   -899   -419       C
ATOM   1104  O   GLU A 572      11.947  30.938  33.291  1.00 69.05           O
ANISOU 1104  O   GLU A 572     7775   8558   9901    304   -892   -431       O
ATOM   1105  CB  GLU A 572      13.182  29.941  30.691  1.00 65.87           C
ANISOU 1105  CB  GLU A 572     7424   8020   9582    295   -899   -483       C
ATOM   1106  CG  GLU A 572      14.027  31.200  30.585  1.00 68.28           C
ANISOU 1106  CG  GLU A 572     7752   8334   9856    305   -898   -516       C
ATOM   1107  CD  GLU A 572      13.625  32.073  29.412  1.00 72.45           C
ANISOU 1107  CD  GLU A 572     8321   8813  10392    304   -890   -574       C
ATOM   1108  OE1 GLU A 572      12.426  32.406  29.301  1.00 66.85           O
ANISOU 1108  OE1 GLU A 572     7618   8102   9682    301   -883   -588       O
ATOM   1109  OE2 GLU A 572      14.508  32.426  28.602  1.00 65.41           O
ANISOU 1109  OE2 GLU A 572     7456   7888   9510    308   -892   -607       O
ATOM   1110  N   PHE A 573      14.086  30.608  33.896  1.00 55.83           N
ANISOU 1110  N   PHE A 573     6085   6915   8214    317   -904   -400       N
ATOM   1111  CA  PHE A 573      14.057  31.670  34.879  1.00 57.59           C
ANISOU 1111  CA  PHE A 573     6298   7195   8387    326   -901   -396       C
ATOM   1112  C   PHE A 573      14.873  32.812  34.310  1.00 57.45           C
ANISOU 1112  C   PHE A 573     6314   7162   8355    332   -900   -441       C
ATOM   1113  O   PHE A 573      16.063  32.661  34.030  1.00 65.00           O
ANISOU 1113  O   PHE A 573     7275   8104   9316    337   -905   -444       O
ATOM   1114  CB  PHE A 573      14.655  31.197  36.204  1.00 57.43           C
ANISOU 1114  CB  PHE A 573     6239   7238   8343    335   -907   -343       C
ATOM   1115  CG  PHE A 573      14.570  32.215  37.305  1.00 64.73           C
ANISOU 1115  CG  PHE A 573     7152   8226   9218    343   -904   -333       C
ATOM   1116  CD1 PHE A 573      15.478  33.259  37.374  1.00 59.78           C
ANISOU 1116  CD1 PHE A 573     6539   7612   8563    352   -904   -355       C
ATOM   1117  CD2 PHE A 573      13.582  32.128  38.272  1.00 64.13           C
ANISOU 1117  CD2 PHE A 573     7049   8196   9123    343   -901   -303       C
ATOM   1118  CE1 PHE A 573      15.401  34.197  38.387  1.00 77.47           C
ANISOU 1118  CE1 PHE A 573     8768   9909  10759    358   -901   -346       C
ATOM   1119  CE2 PHE A 573      13.500  33.061  39.287  1.00 63.81           C
ANISOU 1119  CE2 PHE A 573     6995   8212   9037    349   -898   -294       C
ATOM   1120  CZ  PHE A 573      14.411  34.099  39.344  1.00 78.76           C
ANISOU 1120  CZ  PHE A 573     8904  10117  10905    357   -898   -315       C
ATOM   1121  N   ILE A 574      14.269  33.997  34.203  1.00 44.09           N
ANISOU 1121  N   ILE A 574     4640   5473   6640    333   -892   -474       N
ATOM   1122  CA  ILE A 574      14.933  35.163  33.593  1.00 56.97           C
ANISOU 1122  CA  ILE A 574     6304   7084   8256    340   -888   -522       C
ATOM   1123  C   ILE A 574      15.209  36.330  34.558  1.00 58.00           C
ANISOU 1123  C   ILE A 574     6428   7270   8337    350   -885   -522       C
ATOM   1124  O   ILE A 574      14.390  36.628  35.428  1.00 54.64           O
ANISOU 1124  O   ILE A 574     5985   6888   7888    349   -882   -503       O
ATOM   1125  CB  ILE A 574      14.133  35.695  32.388  1.00 57.76           C
ANISOU 1125  CB  ILE A 574     6442   7130   8376    336   -880   -574       C
ATOM   1126  CG1 ILE A 574      12.856  36.392  32.862  1.00 46.60           C
ANISOU 1126  CG1 ILE A 574     5024   5743   6939    335   -871   -579       C
ATOM   1127  CG2 ILE A 574      13.804  34.565  31.426  1.00 36.85           C
ANISOU 1127  CG2 ILE A 574     3800   4426   5777    325   -882   -575       C
ATOM   1128  CD1 ILE A 574      12.132  37.149  31.770  1.00 53.04           C
ANISOU 1128  CD1 ILE A 574     5876   6512   7764    335   -861   -633       C
ATOM   1129  N   THR A 575      16.367  36.979  34.404  1.00 64.26           N
ANISOU 1129  N   THR A 575     7237   8063   9117    359   -887   -542       N
ATOM   1130  CA  THR A 575      16.792  38.029  35.312  1.00 67.17           C
ANISOU 1130  CA  THR A 575     7599   8483   9441    369   -885   -541       C
ATOM   1131  C   THR A 575      17.013  39.302  34.512  1.00 62.04           C
ANISOU 1131  C   THR A 575     6988   7803   8781    375   -876   -600       C
ATOM   1132  O   THR A 575      17.522  39.246  33.405  1.00 52.83           O
ANISOU 1132  O   THR A 575     5849   6585   7640    375   -877   -633       O
ATOM   1133  CB  THR A 575      18.094  37.647  36.021  1.00 57.33           C
ANISOU 1133  CB  THR A 575     6331   7269   8183    376   -894   -507       C
ATOM   1134  OG1 THR A 575      19.097  37.328  35.047  1.00 41.55           O
ANISOU 1134  OG1 THR A 575     4354   5224   6211    377   -898   -529       O
ATOM   1135  CG2 THR A 575      17.866  36.452  36.923  1.00 52.44           C
ANISOU 1135  CG2 THR A 575     5671   6686   7569    373   -900   -447       C
ATOM   1136  N   PRO A 576      16.648  40.458  35.080  1.00 64.23           N
ANISOU 1136  N   PRO A 576     7268   8114   9023    380   -869   -614       N
ATOM   1137  CA  PRO A 576      16.700  41.720  34.332  1.00 59.72           C
ANISOU 1137  CA  PRO A 576     6735   7516   8441    388   -858   -672       C
ATOM   1138  C   PRO A 576      18.056  41.969  33.680  1.00 46.19           C
ANISOU 1138  C   PRO A 576     5043   5775   6733    396   -861   -699       C
ATOM   1139  O   PRO A 576      19.092  41.658  34.259  1.00 51.72           O
ANISOU 1139  O   PRO A 576     5726   6502   7425    399   -869   -672       O
ATOM   1140  CB  PRO A 576      16.424  42.776  35.408  1.00 65.67           C
ANISOU 1140  CB  PRO A 576     7477   8325   9150    394   -852   -667       C
ATOM   1141  CG  PRO A 576      16.755  42.111  36.706  1.00 59.70           C
ANISOU 1141  CG  PRO A 576     6680   7625   8379    392   -862   -607       C
ATOM   1142  CD  PRO A 576      16.402  40.675  36.515  1.00 54.23           C
ANISOU 1142  CD  PRO A 576     5970   6915   7721    382   -870   -574       C
ATOM   1143  N   ILE A 577      18.044  42.526  32.477  1.00 51.42           N
ANISOU 1143  N   ILE A 577     6091   6387   7059   1080  -1398   -202       N
ATOM   1144  CA  ILE A 577      19.284  42.865  31.794  1.00 59.14           C
ANISOU 1144  CA  ILE A 577     7129   7339   8003   1054  -1415   -278       C
ATOM   1145  C   ILE A 577      19.795  44.202  32.307  1.00 59.23           C
ANISOU 1145  C   ILE A 577     7182   7345   7979   1083  -1387   -288       C
ATOM   1146  O   ILE A 577      20.999  44.390  32.483  1.00 63.84           O
ANISOU 1146  O   ILE A 577     7817   7911   8530   1061  -1389   -359       O
ATOM   1147  CB  ILE A 577      19.107  42.915  30.255  1.00 54.94           C
ANISOU 1147  CB  ILE A 577     6598   6798   7477   1048  -1444   -277       C
ATOM   1148  CG1 ILE A 577      20.456  43.133  29.566  1.00 39.40           C
ANISOU 1148  CG1 ILE A 577     4692   4802   5476   1019  -1462   -360       C
ATOM   1149  CG2 ILE A 577      18.123  44.010  29.851  1.00 54.89           C
ANISOU 1149  CG2 ILE A 577     6572   6805   7477   1098  -1428   -204       C
ATOM   1150  CD1 ILE A 577      20.413  42.896  28.065  1.00 70.42           C
ANISOU 1150  CD1 ILE A 577     8623   8719   9413   1004  -1494   -368       C
ATOM   1151  N   VAL A 578      18.878  45.130  32.559  1.00 54.74           N
ANISOU 1151  N   VAL A 578     6592   6788   7420   1134  -1357   -216       N
ATOM   1152  CA  VAL A 578      19.274  46.452  33.027  1.00 48.46           C
ANISOU 1152  CA  VAL A 578     5836   5981   6594   1166  -1326   -218       C
ATOM   1153  C   VAL A 578      18.383  46.888  34.180  1.00 44.09           C
ANISOU 1153  C   VAL A 578     5251   5440   6062   1213  -1280   -147       C
ATOM   1154  O   VAL A 578      17.220  46.480  34.265  1.00 40.54           O
ANISOU 1154  O   VAL A 578     4745   5007   5651   1233  -1272    -79       O
ATOM   1155  CB  VAL A 578      19.203  47.496  31.888  1.00 41.02           C
ANISOU 1155  CB  VAL A 578     4917   5027   5640   1189  -1330   -205       C
ATOM   1156  CG1 VAL A 578      17.760  47.831  31.565  1.00 38.32           C
ANISOU 1156  CG1 VAL A 578     4526   4697   5336   1235  -1312   -111       C
ATOM   1157  CG2 VAL A 578      19.968  48.751  32.257  1.00 43.68           C
ANISOU 1157  CG2 VAL A 578     5312   5347   5938   1211  -1304   -232       C
ATOM   1158  N   LYS A 579      18.942  47.698  35.076  1.00 45.39           N
ANISOU 1158  N   LYS A 579     5451   5594   6201   1232  -1249   -164       N
ATOM   1159  CA  LYS A 579      18.177  48.272  36.182  1.00 49.19           C
ANISOU 1159  CA  LYS A 579     5911   6078   6703   1281  -1198    -99       C
ATOM   1160  C   LYS A 579      18.353  49.775  36.227  1.00 59.58           C
ANISOU 1160  C   LYS A 579     7269   7368   7999   1324  -1161    -88       C
ATOM   1161  O   LYS A 579      19.483  50.272  36.206  1.00 66.79           O
ANISOU 1161  O   LYS A 579     8241   8268   8869   1309  -1166   -153       O
ATOM   1162  CB  LYS A 579      18.622  47.689  37.526  1.00 49.94           C
ANISOU 1162  CB  LYS A 579     6004   6181   6791   1264  -1186   -127       C
ATOM   1163  CG  LYS A 579      18.054  46.321  37.839  1.00 52.08           C
ANISOU 1163  CG  LYS A 579     6219   6475   7094   1239  -1202   -108       C
ATOM   1164  CD  LYS A 579      18.495  45.841  39.207  1.00 51.37           C
ANISOU 1164  CD  LYS A 579     6130   6393   6997   1225  -1187   -133       C
ATOM   1165  CE  LYS A 579      17.834  44.519  39.569  1.00 60.62           C
ANISOU 1165  CE  LYS A 579     7244   7586   8203   1205  -1199   -106       C
ATOM   1166  NZ  LYS A 579      18.174  44.066  40.953  1.00 62.89           N
ANISOU 1166  NZ  LYS A 579     7527   7881   8485   1195  -1181   -123       N
ATOM   1167  N   VAL A 580      17.235  50.496  36.294  1.00 84.48           N
ANISOU 1167  N   VAL A 580    10396  10514  11187   1378  -1123     -5       N
ATOM   1168  CA  VAL A 580      17.269  51.945  36.500  1.00 74.29           C
ANISOU 1168  CA  VAL A 580     9145   9192   9889   1425  -1077     14       C
ATOM   1169  C   VAL A 580      16.553  52.287  37.794  1.00 76.67           C
ANISOU 1169  C   VAL A 580     9424   9484  10224   1468  -1020     70       C
ATOM   1170  O   VAL A 580      15.360  52.016  37.951  1.00 80.22           O
ANISOU 1170  O   VAL A 580     9816   9942  10722   1493  -1003    144       O
ATOM   1171  CB  VAL A 580      16.619  52.744  35.344  1.00 57.13           C
ANISOU 1171  CB  VAL A 580     6971   7004   7732   1456  -1074     61       C
ATOM   1172  CG1 VAL A 580      17.578  52.870  34.172  1.00 56.40           C
ANISOU 1172  CG1 VAL A 580     6924   6908   7597   1423  -1118     -4       C
ATOM   1173  CG2 VAL A 580      15.302  52.113  34.919  1.00 69.81           C
ANISOU 1173  CG2 VAL A 580     8507   8631   9388   1469  -1081    134       C
ATOM   1174  N   SER A 581      17.289  52.881  38.723  1.00 88.47           N
ANISOU 1174  N   SER A 581    10962  10959  11692   1475   -988     35       N
ATOM   1175  CA  SER A 581      16.725  53.225  40.020  1.00 92.55           C
ANISOU 1175  CA  SER A 581    11463  11462  12240   1513   -932     79       C
ATOM   1176  C   SER A 581      16.937  54.701  40.309  1.00 85.95           C
ANISOU 1176  C   SER A 581    10681  10580  11396   1555   -879     80       C
ATOM   1177  O   SER A 581      17.919  55.300  39.867  1.00 84.30           O
ANISOU 1177  O   SER A 581    10534  10357  11140   1544   -887     24       O
ATOM   1178  CB  SER A 581      17.357  52.373  41.125  1.00 85.17           C
ANISOU 1178  CB  SER A 581    10525  10548  11286   1481   -938     35       C
ATOM   1179  OG  SER A 581      18.766  52.520  41.140  1.00 96.42           O
ANISOU 1179  OG  SER A 581    12013  11970  12653   1449   -957    -52       O
ATOM   1180  N   LYS A 582      16.001  55.286  41.046  1.00 97.78           N
ANISOU 1180  N   LYS A 582    12158  12052  12942   1602   -823    143       N
ATOM   1181  CA  LYS A 582      16.136  56.668  41.478  1.00104.88           C
ANISOU 1181  CA  LYS A 582    13108  12900  13840   1641   -766    142       C
ATOM   1182  C   LYS A 582      15.231  56.952  42.672  1.00102.57           C
ANISOU 1182  C   LYS A 582    12785  12585  13603   1679   -710    195       C
ATOM   1183  O   LYS A 582      14.015  56.771  42.600  1.00 96.57           O
ANISOU 1183  O   LYS A 582    11966  11824  12901   1701   -704    266       O
ATOM   1184  CB  LYS A 582      15.821  57.621  40.326  1.00102.73           C
ANISOU 1184  CB  LYS A 582    12856  12600  13576   1665   -763    166       C
ATOM   1185  CG  LYS A 582      15.972  59.089  40.691  1.00111.45           C
ANISOU 1185  CG  LYS A 582    14019  13648  14679   1704   -703    160       C
ATOM   1186  CD  LYS A 582      17.337  59.378  41.308  1.00118.83           C
ANISOU 1186  CD  LYS A 582    15033  14577  15541   1697   -701     68       C
ATOM   1187  CE  LYS A 582      17.457  60.836  41.748  1.00127.07           C
ANISOU 1187  CE  LYS A 582    16153  15565  16564   1754   -650     46       C
ATOM   1188  NZ  LYS A 582      18.760  61.120  42.415  1.00114.97           N
ANISOU 1188  NZ  LYS A 582    14703  14027  14952   1753   -647    -45       N
ATOM   1189  N   ASN A 583      15.841  57.387  43.771  1.00102.14           N
ANISOU 1189  N   ASN A 583    12771  12511  13528   1685   -670    157       N
ATOM   1190  CA  ASN A 583      15.104  57.702  44.987  1.00104.78           C
ANISOU 1190  CA  ASN A 583    13083  12819  13911   1718   -616    194       C
ATOM   1191  C   ASN A 583      14.304  56.500  45.472  1.00 95.88           C
ANISOU 1191  C   ASN A 583    11877  11727  12825   1708   -635    240       C
ATOM   1192  O   ASN A 583      13.093  56.585  45.676  1.00 93.43           O
ANISOU 1192  O   ASN A 583    11516  11402  12580   1737   -617    307       O
ATOM   1193  CB  ASN A 583      14.181  58.901  44.754  1.00111.97           C
ANISOU 1193  CB  ASN A 583    13997  13677  14869   1767   -576    241       C
ATOM   1194  CG  ASN A 583      14.949  60.172  44.438  1.00111.34           C
ANISOU 1194  CG  ASN A 583    14005  13558  14739   1788   -552    190       C
ATOM   1195  OD1 ASN A 583      16.057  60.376  44.938  1.00108.51           O
ANISOU 1195  OD1 ASN A 583    13717  13201  14311   1789   -549    114       O
ATOM   1196  ND2 ASN A 583      14.367  61.031  43.603  1.00 89.84           N
ANISOU 1196  ND2 ASN A 583    11290  10804  12042   1816   -543    223       N
ATOM   1197  N   LYS A 584      14.993  55.378  45.648  1.00 99.76           N
ANISOU 1197  N   LYS A 584    12360  12266  13280   1664   -674    201       N
ATOM   1198  CA  LYS A 584      14.362  54.163  46.147  1.00104.87           C
ANISOU 1198  CA  LYS A 584    12937  12950  13958   1649   -693    238       C
ATOM   1199  C   LYS A 584      13.174  53.784  45.268  1.00 96.20           C
ANISOU 1199  C   LYS A 584    11779  11865  12909   1659   -715    309       C
ATOM   1200  O   LYS A 584      12.198  53.199  45.738  1.00 90.99           O
ANISOU 1200  O   LYS A 584    11057  11217  12299   1668   -708    367       O
ATOM   1201  CB  LYS A 584      13.927  54.356  47.602  1.00114.44           C
ANISOU 1201  CB  LYS A 584    14133  14141  15207   1674   -642    260       C
ATOM   1202  CG  LYS A 584      15.063  54.811  48.514  1.00112.87           C
ANISOU 1202  CG  LYS A 584    13997  13928  14960   1668   -613    191       C
ATOM   1203  CD  LYS A 584      14.563  55.304  49.861  1.00 91.14           C
ANISOU 1203  CD  LYS A 584    11237  11144  12246   1701   -554    211       C
ATOM   1204  CE  LYS A 584      15.702  55.877  50.694  1.00 89.15           C
ANISOU 1204  CE  LYS A 584    11054  10876  11943   1698   -520    141       C
ATOM   1205  NZ  LYS A 584      15.251  56.318  52.046  1.00100.04           N
ANISOU 1205  NZ  LYS A 584    12429  12227  13356   1728   -463    152       N
ATOM   1206  N   GLN A 585      13.266  54.136  43.988  1.00106.78           N
ANISOU 1206  N   GLN A 585    13137  13201  14232   1657   -739    305       N
ATOM   1207  CA  GLN A 585      12.291  53.700  42.994  1.00117.80           C
ANISOU 1207  CA  GLN A 585    14481  14616  15663   1661   -767    364       C
ATOM   1208  C   GLN A 585      12.993  52.895  41.907  1.00112.98           C
ANISOU 1208  C   GLN A 585    13879  14044  15003   1614   -830    316       C
ATOM   1209  O   GLN A 585      13.521  53.451  40.940  1.00 90.61           O
ANISOU 1209  O   GLN A 585    11088  11200  12140   1609   -847    285       O
ATOM   1210  CB  GLN A 585      11.549  54.891  42.386  1.00105.93           C
ANISOU 1210  CB  GLN A 585    12983  13068  14198   1704   -739    411       C
ATOM   1211  CG  GLN A 585      10.662  55.615  43.384  1.00118.58           C
ANISOU 1211  CG  GLN A 585    14566  14624  15865   1747   -686    459       C
ATOM   1212  CD  GLN A 585       9.712  54.673  44.108  1.00119.63           C
ANISOU 1212  CD  GLN A 585    14625  14779  16050   1746   -686    513       C
ATOM   1213  OE1 GLN A 585       9.159  53.750  43.509  1.00118.25           O
ANISOU 1213  OE1 GLN A 585    14400  14644  15886   1732   -719    551       O
ATOM   1214  NE2 GLN A 585       9.528  54.897  45.407  1.00127.55           N
ANISOU 1214  NE2 GLN A 585    15624  15757  17083   1761   -651    514       N
ATOM   1215  N   GLU A 586      12.993  51.577  42.090  1.00 93.30           N
ANISOU 1215  N   GLU A 586    11349  11596  12506   1579   -865    307       N
ATOM   1216  CA  GLU A 586      13.657  50.658  41.178  1.00 83.36           C
ANISOU 1216  CA  GLU A 586    10096  10369  11208   1527   -927    253       C
ATOM   1217  C   GLU A 586      12.755  50.289  40.010  1.00 89.98           C
ANISOU 1217  C   GLU A 586    10893  11225  12072   1530   -954    301       C
ATOM   1218  O   GLU A 586      11.570  50.002  40.190  1.00 73.50           O
ANISOU 1218  O   GLU A 586     8749   9149  10030   1556   -937    375       O
ATOM   1219  CB  GLU A 586      14.058  49.378  41.917  1.00102.27           C
ANISOU 1219  CB  GLU A 586    12470  12797  13590   1484   -952    217       C
ATOM   1220  CG  GLU A 586      12.891  48.689  42.635  1.00122.83           C
ANISOU 1220  CG  GLU A 586    15006  15422  16243   1502   -933    290       C
ATOM   1221  CD  GLU A 586      13.036  47.173  42.714  1.00125.85           C
ANISOU 1221  CD  GLU A 586    15356  15843  16616   1454   -976    263       C
ATOM   1222  OE1 GLU A 586      13.391  46.549  41.688  1.00114.40           O
ANISOU 1222  OE1 GLU A 586    13912  14407  15148   1415  -1027    225       O
ATOM   1223  OE2 GLU A 586      12.783  46.606  43.802  1.00102.71           O
ANISOU 1223  OE2 GLU A 586    12397  12927  13701   1454   -959    281       O
ATOM   1224  N   MET A 587      13.326  50.308  38.810  1.00109.44           N
ANISOU 1224  N   MET A 587    13385  13692  14506   1504   -996    258       N
ATOM   1225  CA  MET A 587      12.663  49.764  37.630  1.00106.72           C
ANISOU 1225  CA  MET A 587    13005  13368  14176   1496  -1031    287       C
ATOM   1226  C   MET A 587      13.603  48.778  36.928  1.00 80.08           C
ANISOU 1226  C   MET A 587     9647  10012  10766   1433  -1093    207       C
ATOM   1227  O   MET A 587      14.752  49.110  36.607  1.00 72.70           O
ANISOU 1227  O   MET A 587     8769   9064   9791   1407  -1112    136       O
ATOM   1228  CB  MET A 587      12.233  50.886  36.675  1.00112.96           C
ANISOU 1228  CB  MET A 587    13809  14133  14977   1533  -1017    324       C
ATOM   1229  CG  MET A 587      11.188  51.843  37.255  1.00107.85           C
ANISOU 1229  CG  MET A 587    13141  13458  14378   1595   -956    406       C
ATOM   1230  SD  MET A 587      10.499  52.977  36.026  1.00125.01           S
ANISOU 1230  SD  MET A 587    15320  15605  16575   1635   -945    459       S
ATOM   1231  CE  MET A 587       9.709  51.833  34.894  1.00 71.63           C
ANISOU 1231  CE  MET A 587     8502   8891   9825   1617   -993    491       C
ATOM   1232  N   ALA A 588      13.109  47.562  36.709  1.00 51.15           N
ANISOU 1232  N   ALA A 588     5938   6378   7120   1407  -1123    219       N
ATOM   1233  CA  ALA A 588      13.906  46.498  36.101  1.00 58.32           C
ANISOU 1233  CA  ALA A 588     6856   7297   8005   1345  -1179    147       C
ATOM   1234  C   ALA A 588      13.474  46.220  34.662  1.00 55.31           C
ANISOU 1234  C   ALA A 588     6459   6923   7634   1336  -1215    158       C
ATOM   1235  O   ALA A 588      12.282  46.117  34.370  1.00 58.48           O
ANISOU 1235  O   ALA A 588     6813   7338   8067   1365  -1206    230       O
ATOM   1236  CB  ALA A 588      13.802  45.225  36.934  1.00 46.88           C
ANISOU 1236  CB  ALA A 588     5373   5870   6569   1317  -1188    140       C
ATOM   1237  N   PHE A 589      14.447  46.092  33.767  1.00 46.97           N
ANISOU 1237  N   PHE A 589     5442   5855   6548   1294  -1254     87       N
ATOM   1238  CA  PHE A 589      14.140  45.794  32.376  1.00 58.40           C
ANISOU 1238  CA  PHE A 589     6879   7307   8005   1281  -1290     91       C
ATOM   1239  C   PHE A 589      14.871  44.547  31.906  1.00 63.55           C
ANISOU 1239  C   PHE A 589     7539   7959   8649   1218  -1338     21       C
ATOM   1240  O   PHE A 589      16.096  44.424  32.059  1.00 63.29           O
ANISOU 1240  O   PHE A 589     7552   7910   8586   1181  -1352    -57       O
ATOM   1241  CB  PHE A 589      14.446  46.997  31.486  1.00 61.08           C
ANISOU 1241  CB  PHE A 589     7259   7626   8324   1301  -1288     85       C
ATOM   1242  CG  PHE A 589      13.597  48.191  31.795  1.00 71.93           C
ANISOU 1242  CG  PHE A 589     8622   8993   9714   1365  -1239    162       C
ATOM   1243  CD1 PHE A 589      12.235  48.164  31.548  1.00 78.87           C
ANISOU 1243  CD1 PHE A 589     9448   9887  10633   1403  -1224    246       C
ATOM   1244  CD2 PHE A 589      14.153  49.333  32.348  1.00 60.95           C
ANISOU 1244  CD2 PHE A 589     7278   7579   8303   1390  -1205    149       C
ATOM   1245  CE1 PHE A 589      11.446  49.254  31.839  1.00 81.69           C
ANISOU 1245  CE1 PHE A 589     9796  10231  11011   1463  -1175    318       C
ATOM   1246  CE2 PHE A 589      13.369  50.425  32.641  1.00 58.44           C
ANISOU 1246  CE2 PHE A 589     6952   7244   8007   1449  -1156    220       C
ATOM   1247  CZ  PHE A 589      12.012  50.387  32.386  1.00 76.79           C
ANISOU 1247  CZ  PHE A 589     9223   9580  10375   1485  -1140    305       C
ATOM   1248  N   TYR A 590      14.087  43.628  31.345  1.00 74.39           N
ANISOU 1248  N   TYR A 590     8867   9348  10051   1207  -1361     50       N
ATOM   1249  CA  TYR A 590      14.557  42.308  30.950  1.00 68.29           C
ANISOU 1249  CA  TYR A 590     8093   8572   9282   1152  -1401     -4       C
ATOM   1250  C   TYR A 590      14.846  42.235  29.459  1.00 65.34           C
ANISOU 1250  C   TYR A 590     7738   8185   8904   1129  -1438    -34       C
ATOM   1251  O   TYR A 590      15.202  41.178  28.941  1.00 59.50           O
ANISOU 1251  O   TYR A 590     6999   7438   8172   1086  -1471    -75       O
ATOM   1252  CB  TYR A 590      13.506  41.258  31.309  1.00 62.35           C
ANISOU 1252  CB  TYR A 590     7280   7843   8567   1153  -1403     46       C
ATOM   1253  CG  TYR A 590      13.168  41.209  32.783  1.00 80.05           C
ANISOU 1253  CG  TYR A 590     9500  10100  10817   1175  -1367     78       C
ATOM   1254  CD1 TYR A 590      12.145  41.986  33.308  1.00 76.84           C
ANISOU 1254  CD1 TYR A 590     9063   9708  10424   1233  -1326    158       C
ATOM   1255  CD2 TYR A 590      13.868  40.379  33.649  1.00 72.41           C
ANISOU 1255  CD2 TYR A 590     8541   9127   9843   1138  -1372     30       C
ATOM   1256  CE1 TYR A 590      11.830  41.941  34.652  1.00 66.15           C
ANISOU 1256  CE1 TYR A 590     7689   8366   9079   1254  -1291    188       C
ATOM   1257  CE2 TYR A 590      13.560  40.328  34.993  1.00 69.74           C
ANISOU 1257  CE2 TYR A 590     8183   8804   9512   1157  -1340     60       C
ATOM   1258  CZ  TYR A 590      12.542  41.111  35.489  1.00 69.82           C
ANISOU 1258  CZ  TYR A 590     8162   8830   9536   1215  -1300    139       C
ATOM   1259  OH  TYR A 590      12.234  41.060  36.828  1.00 75.50           O
ANISOU 1259  OH  TYR A 590     8860   9561  10263   1235  -1265    170       O
ATOM   1260  N   SER A 591      14.683  43.359  28.772  1.00 79.85           N
ANISOU 1260  N   SER A 591     9591  10019  10731   1160  -1430    -11       N
ATOM   1261  CA  SER A 591      14.984  43.440  27.350  1.00 83.83           C
ANISOU 1261  CA  SER A 591    10114  10510  11226   1142  -1463    -38       C
ATOM   1262  C   SER A 591      15.681  44.756  27.083  1.00 81.95           C
ANISOU 1262  C   SER A 591     9927  10255  10954   1159  -1451    -61       C
ATOM   1263  O   SER A 591      15.365  45.768  27.703  1.00 83.77           O
ANISOU 1263  O   SER A 591    10160  10488  11179   1203  -1414    -20       O
ATOM   1264  CB  SER A 591      13.707  43.361  26.517  1.00 86.43           C
ANISOU 1264  CB  SER A 591    10395  10858  11586   1168  -1469     32       C
ATOM   1265  OG  SER A 591      12.967  42.197  26.828  1.00102.99           O
ANISOU 1265  OG  SER A 591    12444  12973  13714   1157  -1477     59       O
ATOM   1266  N   LEU A 592      16.633  44.747  26.162  1.00 52.45           N
ANISOU 1266  N   LEU A 592     6233   6499   7195   1127  -1479   -125       N
ATOM   1267  CA  LEU A 592      17.355  45.965  25.843  1.00 59.01           C
ANISOU 1267  CA  LEU A 592     7116   7313   7990   1140  -1471   -152       C
ATOM   1268  C   LEU A 592      16.455  46.920  25.059  1.00 64.61           C
ANISOU 1268  C   LEU A 592     7810   8030   8710   1184  -1462    -85       C
ATOM   1269  O   LEU A 592      16.457  48.124  25.310  1.00 64.89           O
ANISOU 1269  O   LEU A 592     7867   8058   8729   1222  -1433    -63       O
ATOM   1270  CB  LEU A 592      18.622  45.641  25.059  1.00 53.90           C
ANISOU 1270  CB  LEU A 592     6519   6643   7319   1094  -1503   -239       C
ATOM   1271  CG  LEU A 592      19.849  46.462  25.448  1.00 39.97           C
ANISOU 1271  CG  LEU A 592     4817   4859   5510   1091  -1490   -299       C
ATOM   1272  CD1 LEU A 592      20.143  46.329  26.926  1.00 25.54           C
ANISOU 1272  CD1 LEU A 592     2994   3035   3676   1091  -1465   -311       C
ATOM   1273  CD2 LEU A 592      21.053  46.037  24.628  1.00 54.98           C
ANISOU 1273  CD2 LEU A 592     6763   6734   7392   1047  -1519   -381       C
ATOM   1274  N   PRO A 593      15.679  46.383  24.104  1.00 69.60           N
ANISOU 1274  N   PRO A 593     8404   8673   9367   1181  -1485    -52       N
ATOM   1275  CA  PRO A 593      14.700  47.191  23.370  1.00 67.12           C
ANISOU 1275  CA  PRO A 593     8068   8367   9066   1225  -1475     18       C
ATOM   1276  C   PRO A 593      13.609  47.747  24.275  1.00 65.97           C
ANISOU 1276  C   PRO A 593     7886   8236   8944   1281  -1430    102       C
ATOM   1277  O   PRO A 593      13.105  48.838  24.025  1.00 78.37           O
ANISOU 1277  O   PRO A 593     9459   9802  10517   1326  -1405    152       O
ATOM   1278  CB  PRO A 593      14.095  46.195  22.382  1.00 67.19           C
ANISOU 1278  CB  PRO A 593     8038   8389   9102   1204  -1510     31       C
ATOM   1279  CG  PRO A 593      15.137  45.161  22.204  1.00 70.37           C
ANISOU 1279  CG  PRO A 593     8465   8776   9494   1145  -1543    -51       C
ATOM   1280  CD  PRO A 593      15.788  45.026  23.545  1.00 77.78           C
ANISOU 1280  CD  PRO A 593     9423   9710  10420   1135  -1522    -85       C
ATOM   1281  N   GLU A 594      13.245  46.992  25.304  1.00 69.95           N
ANISOU 1281  N   GLU A 594     8357   8753   9466   1278  -1418    117       N
ATOM   1282  CA  GLU A 594      12.249  47.437  26.270  1.00 75.20           C
ANISOU 1282  CA  GLU A 594     8989   9430  10155   1330  -1371    194       C
ATOM   1283  C   GLU A 594      12.765  48.653  27.032  1.00 79.36           C
ANISOU 1283  C   GLU A 594     9558   9935  10661   1359  -1332    190       C
ATOM   1284  O   GLU A 594      12.041  49.628  27.253  1.00 84.82           O
ANISOU 1284  O   GLU A 594    10239  10620  11367   1413  -1292    255       O
ATOM   1285  CB  GLU A 594      11.942  46.298  27.239  1.00 83.43           C
ANISOU 1285  CB  GLU A 594     9994  10490  11217   1313  -1370    198       C
ATOM   1286  CG  GLU A 594      10.980  46.645  28.360  1.00 87.47           C
ANISOU 1286  CG  GLU A 594    10470  11012  11751   1364  -1321    273       C
ATOM   1287  CD  GLU A 594      10.714  45.460  29.271  1.00 99.01           C
ANISOU 1287  CD  GLU A 594    11896  12494  13230   1345  -1323    274       C
ATOM   1288  OE1 GLU A 594      10.964  44.312  28.839  1.00100.22           O
ANISOU 1288  OE1 GLU A 594    12040  12653  13385   1298  -1364    233       O
ATOM   1289  OE2 GLU A 594      10.263  45.672  30.418  1.00 95.36           O
ANISOU 1289  OE2 GLU A 594    11416  12038  12780   1377  -1283    315       O
ATOM   1290  N   PHE A 595      14.029  48.587  27.432  1.00 69.31           N
ANISOU 1290  N   PHE A 595     8332   8647   9354   1323  -1342    111       N
ATOM   1291  CA  PHE A 595      14.680  49.686  28.130  1.00 65.48           C
ANISOU 1291  CA  PHE A 595     7894   8141   8844   1345  -1309     95       C
ATOM   1292  C   PHE A 595      14.807  50.880  27.206  1.00 64.92           C
ANISOU 1292  C   PHE A 595     7858   8051   8757   1370  -1305    102       C
ATOM   1293  O   PHE A 595      14.452  52.008  27.561  1.00 66.94           O
ANISOU 1293  O   PHE A 595     8125   8290   9018   1418  -1262    147       O
ATOM   1294  CB  PHE A 595      16.063  49.246  28.592  1.00 65.76           C
ANISOU 1294  CB  PHE A 595     7974   8168   8843   1297  -1328      2       C
ATOM   1295  CG  PHE A 595      16.932  50.369  29.063  1.00 61.35           C
ANISOU 1295  CG  PHE A 595     7474   7587   8247   1312  -1303    -31       C
ATOM   1296  CD1 PHE A 595      16.605  51.086  30.198  1.00 57.84           C
ANISOU 1296  CD1 PHE A 595     7031   7135   7811   1354  -1253      8       C
ATOM   1297  CD2 PHE A 595      18.093  50.693  28.382  1.00 57.82           C
ANISOU 1297  CD2 PHE A 595     7085   7125   7760   1284  -1328   -103       C
ATOM   1298  CE1 PHE A 595      17.414  52.113  30.639  1.00 55.52           C
ANISOU 1298  CE1 PHE A 595     6794   6818   7483   1369  -1228    -24       C
ATOM   1299  CE2 PHE A 595      18.906  51.718  28.819  1.00 49.78           C
ANISOU 1299  CE2 PHE A 595     6122   6086   6705   1298  -1305   -135       C
ATOM   1300  CZ  PHE A 595      18.567  52.428  29.950  1.00 48.41           C
ANISOU 1300  CZ  PHE A 595     5951   5905   6539   1340  -1255    -96       C
ATOM   1301  N   GLU A 596      15.324  50.622  26.012  1.00 73.08           N
ANISOU 1301  N   GLU A 596     8909   9084   9773   1336  -1348     58       N
ATOM   1302  CA  GLU A 596      15.433  51.655  25.002  1.00 75.07           C
ANISOU 1302  CA  GLU A 596     9192   9321  10011   1355  -1349     64       C
ATOM   1303  C   GLU A 596      14.067  52.320  24.833  1.00 78.62           C
ANISOU 1303  C   GLU A 596     9602   9772  10497   1413  -1317    163       C
ATOM   1304  O   GLU A 596      13.965  53.543  24.767  1.00 78.71           O
ANISOU 1304  O   GLU A 596     9638   9762  10505   1453  -1286    192       O
ATOM   1305  CB  GLU A 596      15.919  51.059  23.680  1.00 68.56           C
ANISOU 1305  CB  GLU A 596     8377   8499   9174   1310  -1402     15       C
ATOM   1306  CG  GLU A 596      16.478  52.093  22.722  1.00 95.86           C
ANISOU 1306  CG  GLU A 596    11882  11938  12602   1317  -1409     -5       C
ATOM   1307  CD  GLU A 596      17.663  52.840  23.308  1.00101.09           C
ANISOU 1307  CD  GLU A 596    12609  12578  13221   1313  -1394    -64       C
ATOM   1308  OE1 GLU A 596      18.272  52.322  24.270  1.00 87.03           O
ANISOU 1308  OE1 GLU A 596    10839  10798  11428   1290  -1391   -107       O
ATOM   1309  OE2 GLU A 596      17.980  53.946  22.812  1.00100.44           O
ANISOU 1309  OE2 GLU A 596    12568  12479  13116   1334  -1384    -65       O
ATOM   1310  N   GLU A 597      13.018  51.504  24.782  1.00 81.88           N
ANISOU 1310  N   GLU A 597     9954  10209  10947   1418  -1322    214       N
ATOM   1311  CA  GLU A 597      11.655  52.011  24.647  1.00 81.87           C
ANISOU 1311  CA  GLU A 597     9910  10213  10984   1472  -1291    309       C
ATOM   1312  C   GLU A 597      11.252  52.868  25.842  1.00 89.60           C
ANISOU 1312  C   GLU A 597    10890  11173  11980   1522  -1230    358       C
ATOM   1313  O   GLU A 597      10.622  53.916  25.683  1.00 95.82           O
ANISOU 1313  O   GLU A 597    11677  11942  12787   1570  -1195    418       O
ATOM   1314  CB  GLU A 597      10.655  50.864  24.496  1.00 95.65           C
ANISOU 1314  CB  GLU A 597    11591  11991  12761   1467  -1307    349       C
ATOM   1315  CG  GLU A 597       9.217  51.341  24.321  1.00107.87           C
ANISOU 1315  CG  GLU A 597    13092  13547  14347   1525  -1275    449       C
ATOM   1316  CD  GLU A 597       8.197  50.233  24.518  1.00117.27           C
ANISOU 1316  CD  GLU A 597    14221  14772  15566   1526  -1281    490       C
ATOM   1317  OE1 GLU A 597       7.951  49.850  25.684  1.00107.14           O
ANISOU 1317  OE1 GLU A 597    12917  13496  14295   1534  -1257    506       O
ATOM   1318  OE2 GLU A 597       7.638  49.752  23.507  1.00127.48           O
ANISOU 1318  OE2 GLU A 597    15485  16083  16867   1521  -1310    507       O
ATOM   1319  N   TRP A 598      11.573  52.400  27.043  1.00 94.92           N
ANISOU 1319  N   TRP A 598    11563  11851  12652   1509  -1217    336       N
ATOM   1320  CA  TRP A 598      11.318  53.188  28.245  1.00 85.48           C
ANISOU 1320  CA  TRP A 598    10373  10634  11472   1552  -1160    373       C
ATOM   1321  C   TRP A 598      12.002  54.545  28.132  1.00 83.33           C
ANISOU 1321  C   TRP A 598    10163  10322  11177   1571  -1137    351       C
ATOM   1322  O   TRP A 598      11.415  55.563  28.490  1.00 86.30           O
ANISOU 1322  O   TRP A 598    10541  10670  11580   1620  -1088    407       O
ATOM   1323  CB  TRP A 598      11.810  52.459  29.498  1.00 75.11           C
ANISOU 1323  CB  TRP A 598     9059   9330  10150   1527  -1156    335       C
ATOM   1324  CG  TRP A 598      11.640  53.239  30.751  1.00 76.76           C
ANISOU 1324  CG  TRP A 598     9277   9513  10374   1566  -1098    366       C
ATOM   1325  CD1 TRP A 598      10.511  53.332  31.513  1.00 93.63           C
ANISOU 1325  CD1 TRP A 598    11368  11649  12559   1608  -1055    443       C
ATOM   1326  CD2 TRP A 598      12.637  54.038  31.415  1.00 82.77           C
ANISOU 1326  CD2 TRP A 598    10098  10244  11105   1568  -1075    316       C
ATOM   1327  NE1 TRP A 598      10.742  54.143  32.610  1.00 89.52           N
ANISOU 1327  NE1 TRP A 598    10875  11095  12044   1633  -1007    445       N
ATOM   1328  CE2 TRP A 598      12.037  54.584  32.566  1.00 75.24           C
ANISOU 1328  CE2 TRP A 598     9132   9269  10185   1610  -1018    367       C
ATOM   1329  CE3 TRP A 598      13.976  54.340  31.139  1.00 78.59           C
ANISOU 1329  CE3 TRP A 598     9634   9704  10524   1537  -1096    234       C
ATOM   1330  CZ2 TRP A 598      12.736  55.415  33.438  1.00 76.16           C
ANISOU 1330  CZ2 TRP A 598     9300   9353  10285   1623   -981    335       C
ATOM   1331  CZ3 TRP A 598      14.664  55.167  32.010  1.00 64.42           C
ANISOU 1331  CZ3 TRP A 598     7889   7881   8708   1552  -1060    205       C
ATOM   1332  CH2 TRP A 598      14.045  55.694  33.143  1.00 65.86           C
ANISOU 1332  CH2 TRP A 598     8059   8041   8924   1594  -1002    255       C
ATOM   1333  N   LYS A 599      13.236  54.562  27.634  1.00 73.76           N
ANISOU 1333  N   LYS A 599     9003   9106   9916   1532  -1171    270       N
ATOM   1334  CA  LYS A 599      13.941  55.823  27.425  1.00 84.05           C
ANISOU 1334  CA  LYS A 599    10370  10374  11191   1548  -1153    245       C
ATOM   1335  C   LYS A 599      13.271  56.682  26.348  1.00 90.78           C
ANISOU 1335  C   LYS A 599    11219  11212  12062   1583  -1146    298       C
ATOM   1336  O   LYS A 599      13.117  57.892  26.507  1.00 81.22           O
ANISOU 1336  O   LYS A 599    10036   9966  10859   1624  -1104    327       O
ATOM   1337  CB  LYS A 599      15.401  55.566  27.055  1.00 73.45           C
ANISOU 1337  CB  LYS A 599     9081   9034   9792   1497  -1195    146       C
ATOM   1338  CG  LYS A 599      16.232  54.999  28.191  1.00 55.48           C
ANISOU 1338  CG  LYS A 599     6822   6764   7493   1467  -1194     88       C
ATOM   1339  CD  LYS A 599      17.711  55.032  27.854  1.00 55.87           C
ANISOU 1339  CD  LYS A 599     6934   6807   7487   1425  -1226     -7       C
ATOM   1340  CE  LYS A 599      18.019  54.224  26.602  1.00 66.51           C
ANISOU 1340  CE  LYS A 599     8274   8171   8825   1379  -1285    -46       C
ATOM   1341  NZ  LYS A 599      19.480  54.170  26.304  1.00 53.97           N
ANISOU 1341  NZ  LYS A 599     6745   6575   7186   1335  -1315   -141       N
ATOM   1342  N   SER A 600      12.869  56.052  25.251  1.00106.34           N
ANISOU 1342  N   SER A 600    13156  13208  14039   1565  -1186    310       N
ATOM   1343  CA  SER A 600      12.196  56.759  24.164  1.00103.09           C
ANISOU 1343  CA  SER A 600    12737  12788  13645   1595  -1184    361       C
ATOM   1344  C   SER A 600      10.867  57.335  24.646  1.00107.38           C
ANISOU 1344  C   SER A 600    13239  13316  14243   1653  -1132    458       C
ATOM   1345  O   SER A 600      10.480  58.442  24.266  1.00106.52           O
ANISOU 1345  O   SER A 600    13144  13177  14151   1691  -1104    499       O
ATOM   1346  CB  SER A 600      11.957  55.816  22.972  1.00112.50           C
ANISOU 1346  CB  SER A 600    13896  14013  14837   1563  -1238    355       C
ATOM   1347  OG  SER A 600      13.182  55.391  22.396  1.00116.82           O
ANISOU 1347  OG  SER A 600    14483  14565  15339   1509  -1285    266       O
ATOM   1348  N   SER A 601      10.191  56.597  25.519  1.00 90.21           N
ANISOU 1348  N   SER A 601    11016  11160  12099   1659  -1118    492       N
ATOM   1349  CA  SER A 601       8.834  56.942  25.926  1.00 90.94           C
ANISOU 1349  CA  SER A 601    11060  11243  12250   1709  -1073    586       C
ATOM   1350  C   SER A 601       8.813  58.017  27.002  1.00 96.77           C
ANISOU 1350  C   SER A 601    11825  11933  13012   1746  -1015    605       C
ATOM   1351  O   SER A 601       8.017  58.956  26.941  1.00114.78           O
ANISOU 1351  O   SER A 601    14096  14179  15337   1789   -980    667       O
ATOM   1352  CB  SER A 601       8.116  55.689  26.429  1.00 89.46           C
ANISOU 1352  CB  SER A 601    10810  11096  12084   1700  -1082    614       C
ATOM   1353  OG  SER A 601       6.881  56.001  27.046  1.00 85.98           O
ANISOU 1353  OG  SER A 601    10325  10645  11700   1748  -1035    701       O
ATOM   1354  N   THR A 602       9.706  57.894  27.977  1.00 84.06           N
ANISOU 1354  N   THR A 602    10249  10317  11374   1726  -1007    547       N
ATOM   1355  CA  THR A 602       9.630  58.733  29.172  1.00 95.01           C
ANISOU 1355  CA  THR A 602    11654  11659  12785   1758   -951    562       C
ATOM   1356  C   THR A 602      10.766  59.765  29.261  1.00 99.97           C
ANISOU 1356  C   THR A 602    12363  12250  13370   1758   -936    500       C
ATOM   1357  O   THR A 602      11.930  59.434  29.034  1.00 98.97           O
ANISOU 1357  O   THR A 602    12277  12140  13186   1719   -969    425       O
ATOM   1358  CB  THR A 602       9.572  57.875  30.473  1.00 73.26           C
ANISOU 1358  CB  THR A 602     8871   8924  10041   1747   -940    557       C
ATOM   1359  OG1 THR A 602      10.766  57.094  30.602  1.00 71.17           O
ANISOU 1359  OG1 THR A 602     8636   8687   9718   1697   -977    474       O
ATOM   1360  CG2 THR A 602       8.353  56.947  30.458  1.00 66.92           C
ANISOU 1360  CG2 THR A 602     7990   8155   9282   1754   -947    626       C
ATOM   1361  N   PRO A 603      10.416  61.030  29.572  1.00122.70           N
ANISOU 1361  N   PRO A 603    15265  15074  16280   1800   -888    531       N
ATOM   1362  CA  PRO A 603      11.361  62.152  29.686  1.00110.82           C
ANISOU 1362  CA  PRO A 603    13840  13529  14739   1808   -864    480       C
ATOM   1363  C   PRO A 603      12.161  62.161  30.998  1.00115.46           C
ANISOU 1363  C   PRO A 603    14464  14105  15299   1799   -837    427       C
ATOM   1364  O   PRO A 603      12.159  61.187  31.755  1.00117.29           O
ANISOU 1364  O   PRO A 603    14664  14367  15534   1780   -845    420       O
ATOM   1365  CB  PRO A 603      10.449  63.379  29.622  1.00 94.30           C
ANISOU 1365  CB  PRO A 603    11747  11381  12701   1857   -821    538       C
ATOM   1366  CG  PRO A 603       9.152  62.908  30.178  1.00104.97           C
ANISOU 1366  CG  PRO A 603    13024  12735  14124   1875   -810    608       C
ATOM   1367  CD  PRO A 603       9.021  61.465  29.774  1.00121.74           C
ANISOU 1367  CD  PRO A 603    15094  14924  16235   1842   -856    616       C
ATOM   1368  N   ASN A 604      12.848  63.271  31.244  1.00117.94           N
ANISOU 1368  N   ASN A 604    14848  14376  15587   1813   -803    390       N
ATOM   1369  CA  ASN A 604      13.667  63.463  32.445  1.00133.33           C
ANISOU 1369  CA  ASN A 604    16842  16309  17506   1809   -771    337       C
ATOM   1370  C   ASN A 604      14.723  62.372  32.626  1.00139.36           C
ANISOU 1370  C   ASN A 604    17614  17120  18215   1758   -814    271       C
ATOM   1371  O   ASN A 604      14.921  61.845  33.725  1.00141.92           O
ANISOU 1371  O   ASN A 604    17929  17455  18538   1748   -802    253       O
ATOM   1372  CB  ASN A 604      12.809  63.659  33.726  1.00137.45           C
ANISOU 1372  CB  ASN A 604    17335  16805  18085   1841   -721    378       C
ATOM   1373  CG  ASN A 604      12.086  62.390  34.192  1.00139.18           C
ANISOU 1373  CG  ASN A 604    17476  17065  18341   1828   -742    416       C
ATOM   1374  OD1 ASN A 604      12.656  61.299  34.224  1.00144.08           O
ANISOU 1374  OD1 ASN A 604    18083  17733  18927   1789   -779    382       O
ATOM   1375  ND2 ASN A 604      10.823  62.547  34.588  1.00128.35           N
ANISOU 1375  ND2 ASN A 604    16053  15672  17042   1860   -718    483       N
ATOM   1376  N   HIS A 605      15.411  62.043  31.537  1.00139.71           N
ANISOU 1376  N   HIS A 605    17677  17191  18217   1725   -865    232       N
ATOM   1377  CA  HIS A 605      16.519  61.105  31.606  1.00137.36           C
ANISOU 1377  CA  HIS A 605    17395  16931  17866   1673   -911    157       C
ATOM   1378  C   HIS A 605      17.762  61.791  32.131  1.00139.63           C
ANISOU 1378  C   HIS A 605    17768  17193  18094   1674   -898     80       C
ATOM   1379  O   HIS A 605      17.845  63.024  32.144  1.00144.66           O
ANISOU 1379  O   HIS A 605    18466  17784  18714   1720   -868     71       O
ATOM   1380  CB  HIS A 605      16.793  60.504  30.238  1.00125.12           C
ANISOU 1380  CB  HIS A 605    15835  15413  16292   1638   -976    136       C
ATOM   1381  CG  HIS A 605      15.661  59.689  29.728  1.00116.17           C
ANISOU 1381  CG  HIS A 605    14626  14310  15205   1638  -1000    196       C
ATOM   1382  ND1 HIS A 605      15.047  58.719  30.498  1.00119.56           N
ANISOU 1382  ND1 HIS A 605    14997  14764  15666   1633   -999    223       N
ATOM   1383  CD2 HIS A 605      14.980  59.719  28.557  1.00113.81           C
ANISOU 1383  CD2 HIS A 605    14298  14018  14927   1646  -1021    238       C
ATOM   1384  CE1 HIS A 605      14.059  58.174  29.809  1.00129.09           C
ANISOU 1384  CE1 HIS A 605    16145  15993  16909   1636  -1019    278       C
ATOM   1385  NE2 HIS A 605      14.000  58.765  28.632  1.00129.28           N
ANISOU 1385  NE2 HIS A 605    16186  16008  16928   1645  -1033    287       N
ATOM   1386  N   LYS A 606      18.725  60.995  32.579  1.00108.34           N
ANISOU 1386  N   LYS A 606    13820  13257  14088   1634   -931     11       N
ATOM   1387  CA  LYS A 606      19.926  61.532  33.195  1.00110.07           C
ANISOU 1387  CA  LYS A 606    14128  13454  14239   1644   -933    -77       C
ATOM   1388  C   LYS A 606      19.620  61.856  34.650  1.00123.31           C
ANISOU 1388  C   LYS A 606    15811  15109  15933   1679   -874    -63       C
ATOM   1389  O   LYS A 606      20.460  62.395  35.370  1.00144.10           O
ANISOU 1389  O   LYS A 606    18516  17720  18514   1695   -859   -124       O
ATOM   1390  CB  LYS A 606      20.394  62.788  32.460  1.00146.11           C
ANISOU 1390  CB  LYS A 606    18773  17980  18761   1676   -931   -107       C
ATOM   1391  CG  LYS A 606      21.073  62.511  31.128  1.00142.11           C
ANISOU 1391  CG  LYS A 606    18284  17494  18219   1638   -996   -148       C
ATOM   1392  CD  LYS A 606      22.247  61.561  31.294  1.00135.86           C
ANISOU 1392  CD  LYS A 606    17507  16735  17379   1583  -1050   -233       C
ATOM   1393  CE  LYS A 606      23.002  61.382  29.987  1.00125.50           C
ANISOU 1393  CE  LYS A 606    16219  15436  16030   1546  -1112   -284       C
ATOM   1394  NZ  LYS A 606      23.441  62.686  29.417  1.00100.94           N
ANISOU 1394  NZ  LYS A 606    13191  12286  12877   1583  -1108   -308       N
ATOM   1395  N   LYS A 607      18.407  61.515  35.076  1.00128.41           N
ANISOU 1395  N   LYS A 607    16380  15761  16651   1689   -841     20       N
ATOM   1396  CA  LYS A 607      18.000  61.713  36.463  1.00131.32           C
ANISOU 1396  CA  LYS A 607    16741  16109  17044   1719   -787     39       C
ATOM   1397  C   LYS A 607      18.117  60.392  37.204  1.00131.14           C
ANISOU 1397  C   LYS A 607    16666  16131  17031   1676   -805     33       C
ATOM   1398  O   LYS A 607      18.496  60.349  38.377  1.00126.35           O
ANISOU 1398  O   LYS A 607    16080  15519  16407   1683   -783      1       O
ATOM   1399  CB  LYS A 607      16.554  62.208  36.531  1.00136.50           C
ANISOU 1399  CB  LYS A 607    17345  16740  17780   1757   -739    134       C
ATOM   1400  CG  LYS A 607      16.321  63.533  35.829  1.00145.33           C
ANISOU 1400  CG  LYS A 607    18511  17812  18897   1801   -717    147       C
ATOM   1401  CD  LYS A 607      15.388  64.436  36.612  1.00129.97           C
ANISOU 1401  CD  LYS A 607    16563  15820  17001   1852   -652    194       C
ATOM   1402  CE  LYS A 607      15.369  65.834  36.015  1.00124.55           C
ANISOU 1402  CE  LYS A 607    15941  15084  16297   1894   -628    191       C
ATOM   1403  NZ  LYS A 607      14.096  66.546  36.303  1.00121.51           N
ANISOU 1403  NZ  LYS A 607    15524  14660  15984   1936   -582    259       N
ATOM   1404  N   TRP A 608      17.792  59.317  36.494  1.00110.73           N
ANISOU 1404  N   TRP A 608    14016  13588  14469   1633   -846     61       N
ATOM   1405  CA  TRP A 608      17.813  57.974  37.052  1.00 88.52           C
ANISOU 1405  CA  TRP A 608    11157  10818  11659   1600   -877     50       C
ATOM   1406  C   TRP A 608      19.213  57.381  37.004  1.00 74.57           C
ANISOU 1406  C   TRP A 608     9428   9075   9830   1546   -921    -41       C
ATOM   1407  O   TRP A 608      19.986  57.667  36.088  1.00 66.84           O
ANISOU 1407  O   TRP A 608     8492   8093   8810   1527   -952    -87       O
ATOM   1408  CB  TRP A 608      16.863  57.074  36.267  1.00 63.89           C
ANISOU 1408  CB  TRP A 608     7967   7731   8577   1590   -916     99       C
ATOM   1409  CG  TRP A 608      15.430  57.475  36.367  1.00 75.62           C
ANISOU 1409  CG  TRP A 608     9405   9199  10128   1638   -877    191       C
ATOM   1410  CD1 TRP A 608      14.854  58.599  35.852  1.00 95.43           C
ANISOU 1410  CD1 TRP A 608    11926  11669  12662   1679   -847    234       C
ATOM   1411  CD2 TRP A 608      14.382  56.747  37.014  1.00 82.38           C
ANISOU 1411  CD2 TRP A 608    10192  10072  11036   1649   -867    250       C
ATOM   1412  NE1 TRP A 608      13.511  58.618  36.142  1.00 93.95           N
ANISOU 1412  NE1 TRP A 608    11681  11473  12541   1714   -819    315       N
ATOM   1413  CE2 TRP A 608      13.196  57.491  36.855  1.00 90.92           C
ANISOU 1413  CE2 TRP A 608    11247  11125  12175   1696   -831    327       C
ATOM   1414  CE3 TRP A 608      14.330  55.539  37.715  1.00 85.10           C
ANISOU 1414  CE3 TRP A 608    10495  10454  11385   1622   -884    244       C
ATOM   1415  CZ2 TRP A 608      11.974  57.067  37.372  1.00105.46           C
ANISOU 1415  CZ2 TRP A 608    13021  12973  14078   1717   -813    399       C
ATOM   1416  CZ3 TRP A 608      13.115  55.118  38.227  1.00 92.62           C
ANISOU 1416  CZ3 TRP A 608    11382  11414  12395   1644   -865    317       C
ATOM   1417  CH2 TRP A 608      11.955  55.880  38.054  1.00100.46           C
ANISOU 1417  CH2 TRP A 608    12348  12377  13444   1691   -830    394       C
ATOM   1418  N   LYS A 609      19.538  56.559  37.998  1.00 80.99           N
ANISOU 1418  N   LYS A 609    10226   9910  10636   1523   -926    -68       N
ATOM   1419  CA  LYS A 609      20.783  55.804  37.981  1.00 73.44           C
ANISOU 1419  CA  LYS A 609     9295   8979   9629   1467   -973   -152       C
ATOM   1420  C   LYS A 609      20.550  54.531  37.189  1.00 70.09           C
ANISOU 1420  C   LYS A 609     8821   8591   9217   1426  -1034   -156       C
ATOM   1421  O   LYS A 609      19.570  53.818  37.424  1.00 64.32           O
ANISOU 1421  O   LYS A 609     8028   7879   8531   1432  -1034   -103       O
ATOM   1422  CB  LYS A 609      21.241  55.453  39.397  1.00 70.00           C
ANISOU 1422  CB  LYS A 609     8865   8550   9182   1458   -951   -180       C
ATOM   1423  CG  LYS A 609      22.482  54.557  39.425  1.00 83.67           C
ANISOU 1423  CG  LYS A 609    10617  10308  10866   1399  -1004   -268       C
ATOM   1424  CD  LYS A 609      22.734  53.948  40.796  1.00 75.17           C
ANISOU 1424  CD  LYS A 609     9529   9246   9787   1388   -990   -287       C
ATOM   1425  CE  LYS A 609      21.658  52.937  41.159  1.00 91.95           C
ANISOU 1425  CE  LYS A 609    11576  11395  11966   1386   -992   -228       C
ATOM   1426  NZ  LYS A 609      21.638  51.738  40.259  1.00 71.40           N
ANISOU 1426  NZ  LYS A 609     8938   8820   9369   1339  -1054   -247       N
ATOM   1427  N   VAL A 610      21.453  54.251  36.255  1.00 56.95           N
ANISOU 1427  N   VAL A 610     7187   6935   7515   1384  -1085   -220       N
ATOM   1428  CA  VAL A 610      21.318  53.090  35.386  1.00 67.77           C
ANISOU 1428  CA  VAL A 610     8520   8332   8898   1342  -1140   -232       C
ATOM   1429  C   VAL A 610      22.508  52.140  35.533  1.00 64.43           C
ANISOU 1429  C   VAL A 610     8117   7923   8441   1282  -1181   -321       C
ATOM   1430  O   VAL A 610      23.665  52.562  35.472  1.00 57.74           O
ANISOU 1430  O   VAL A 610     7329   7065   7546   1264  -1189   -388       O
ATOM   1431  CB  VAL A 610      21.180  53.518  33.910  1.00 57.88           C
ANISOU 1431  CB  VAL A 610     7277   7072   7643   1344  -1165   -224       C
ATOM   1432  CG1 VAL A 610      22.326  54.436  33.512  1.00 55.71           C
ANISOU 1432  CG1 VAL A 610     7076   6775   7315   1339  -1168   -284       C
ATOM   1433  CG2 VAL A 610      21.116  52.301  33.001  1.00 58.48           C
ANISOU 1433  CG2 VAL A 610     7318   7169   7731   1298  -1220   -244       C
ATOM   1434  N   LYS A 611      22.214  50.858  35.737  1.00 57.66           N
ANISOU 1434  N   LYS A 611     7212   7086   7609   1251  -1204   -321       N
ATOM   1435  CA  LYS A 611      23.255  49.845  35.858  1.00 54.51           C
ANISOU 1435  CA  LYS A 611     6829   6694   7188   1194  -1238   -402       C
ATOM   1436  C   LYS A 611      22.906  48.618  35.030  1.00 55.07           C
ANISOU 1436  C   LYS A 611     6859   6774   7290   1158  -1278   -403       C
ATOM   1437  O   LYS A 611      21.781  48.111  35.096  1.00 43.78           O
ANISOU 1437  O   LYS A 611     5371   5359   5902   1171  -1274   -339       O
ATOM   1438  CB  LYS A 611      23.454  49.440  37.318  1.00 51.50           C
ANISOU 1438  CB  LYS A 611     6439   6322   6806   1190  -1216   -412       C
ATOM   1439  CG  LYS A 611      24.540  48.395  37.513  1.00 59.63           C
ANISOU 1439  CG  LYS A 611     7486   7353   7817   1133  -1245   -495       C
ATOM   1440  CD  LYS A 611      24.592  47.899  38.944  1.00 57.96           C
ANISOU 1440  CD  LYS A 611     7258   7154   7609   1130  -1224   -496       C
ATOM   1441  CE  LYS A 611      25.648  46.825  39.120  1.00 47.10           C
ANISOU 1441  CE  LYS A 611     5899   5774   6221   1076  -1249   -576       C
ATOM   1442  NZ  LYS A 611      25.898  46.529  40.551  1.00 54.10           N
ANISOU 1442  NZ  LYS A 611     6781   6672   7102   1073  -1226   -587       N
ATOM   1443  N   TYR A 612      23.882  48.148  34.255  1.00 59.35           N
ANISOU 1443  N   TYR A 612     7434   7304   7812   1114  -1313   -477       N
ATOM   1444  CA  TYR A 612      23.683  47.018  33.351  1.00 60.33           C
ANISOU 1444  CA  TYR A 612     7530   7428   7965   1080  -1348   -485       C
ATOM   1445  C   TYR A 612      24.057  45.703  34.018  1.00 61.20           C
ANISOU 1445  C   TYR A 612     7625   7539   8089   1041  -1357   -521       C
ATOM   1446  O   TYR A 612      25.034  45.624  34.760  1.00 60.09           O
ANISOU 1446  O   TYR A 612     7518   7389   7923   1025  -1348   -578       O
ATOM   1447  CB  TYR A 612      24.527  47.186  32.086  1.00 65.63           C
ANISOU 1447  CB  TYR A 612     8245   8077   8615   1057  -1376   -541       C
ATOM   1448  CG  TYR A 612      24.225  48.441  31.297  1.00 81.80           C
ANISOU 1448  CG  TYR A 612    10311  10121  10647   1091  -1371   -510       C
ATOM   1449  CD1 TYR A 612      24.795  49.660  31.649  1.00 88.83           C
ANISOU 1449  CD1 TYR A 612    11252  11003  11498   1115  -1349   -526       C
ATOM   1450  CD2 TYR A 612      23.379  48.408  30.195  1.00 71.63           C
ANISOU 1450  CD2 TYR A 612     8993   8839   9386   1100  -1388   -463       C
ATOM   1451  CE1 TYR A 612      24.525  50.814  30.930  1.00 96.30           C
ANISOU 1451  CE1 TYR A 612    12217  11942  12432   1148  -1342   -495       C
ATOM   1452  CE2 TYR A 612      23.105  49.555  29.467  1.00 88.15           C
ANISOU 1452  CE2 TYR A 612    11101  10925  11466   1133  -1382   -433       C
ATOM   1453  CZ  TYR A 612      23.680  50.755  29.840  1.00 93.54           C
ANISOU 1453  CZ  TYR A 612    11834  11596  12110   1157  -1358   -448       C
ATOM   1454  OH  TYR A 612      23.410  51.899  29.125  1.00 77.29           O
ANISOU 1454  OH  TYR A 612     9795   9530  10042   1191  -1350   -416       O
ATOM   1455  N   TYR A 613      23.276  44.669  33.734  1.00 58.26           N
ANISOU 1455  N   TYR A 613     7202   7177   7758   1028  -1373   -488       N
ATOM   1456  CA  TYR A 613      23.529  43.342  34.280  1.00 50.43           C
ANISOU 1456  CA  TYR A 613     6193   6184   6785    993  -1381   -515       C
ATOM   1457  C   TYR A 613      23.846  42.357  33.166  1.00 55.37           C
ANISOU 1457  C   TYR A 613     6820   6789   7429    957  -1414   -550       C
ATOM   1458  O   TYR A 613      22.961  41.674  32.650  1.00 64.88           O
ANISOU 1458  O   TYR A 613     7980   8003   8667    953  -1430   -508       O
ATOM   1459  CB  TYR A 613      22.324  42.879  35.093  1.00 51.33           C
ANISOU 1459  CB  TYR A 613     6245   6326   6934   1011  -1368   -442       C
ATOM   1460  CG  TYR A 613      22.181  43.656  36.377  1.00 51.35           C
ANISOU 1460  CG  TYR A 613     6247   6341   6921   1044  -1330   -416       C
ATOM   1461  CD1 TYR A 613      21.884  45.011  36.354  1.00 56.53           C
ANISOU 1461  CD1 TYR A 613     6918   7000   7563   1088  -1306   -381       C
ATOM   1462  CD2 TYR A 613      22.371  43.047  37.610  1.00 50.12           C
ANISOU 1462  CD2 TYR A 613     6081   6195   6769   1032  -1316   -427       C
ATOM   1463  CE1 TYR A 613      21.766  45.742  37.523  1.00 55.40           C
ANISOU 1463  CE1 TYR A 613     6778   6862   7409   1122  -1267   -355       C
ATOM   1464  CE2 TYR A 613      22.253  43.771  38.788  1.00 56.13           C
ANISOU 1464  CE2 TYR A 613     6844   6967   7518   1064  -1280   -403       C
ATOM   1465  CZ  TYR A 613      21.951  45.121  38.734  1.00 49.61           C
ANISOU 1465  CZ  TYR A 613     6032   6138   6678   1110  -1254   -367       C
ATOM   1466  OH  TYR A 613      21.834  45.858  39.885  1.00 41.56           O
ANISOU 1466  OH  TYR A 613     5017   5123   5650   1145  -1213   -341       O
ATOM   1467  N   LYS A 614      25.122  42.285  32.806  1.00 54.80           N
ANISOU 1467  N   LYS A 614     6801   6687   7335    934  -1419   -626       N
ATOM   1468  CA  LYS A 614      25.548  41.548  31.625  1.00 56.36           C
ANISOU 1468  CA  LYS A 614     7009   6857   7548    908  -1444   -660       C
ATOM   1469  C   LYS A 614      25.808  40.079  31.943  1.00 51.32           C
ANISOU 1469  C   LYS A 614     6355   6206   6938    877  -1450   -682       C
ATOM   1470  O   LYS A 614      26.162  39.292  31.069  1.00 69.59           O
ANISOU 1470  O   LYS A 614     8675   8495   9271    857  -1467   -707       O
ATOM   1471  CB  LYS A 614      26.808  42.190  31.045  1.00 53.28           C
ANISOU 1471  CB  LYS A 614     6682   6436   7126    905  -1441   -724       C
ATOM   1472  CG  LYS A 614      26.645  43.665  30.661  1.00 52.20           C
ANISOU 1472  CG  LYS A 614     6568   6309   6958    934  -1437   -706       C
ATOM   1473  CD  LYS A 614      25.589  43.858  29.584  1.00 67.63           C
ANISOU 1473  CD  LYS A 614     8488   8276   8930    946  -1458   -650       C
ATOM   1474  CE  LYS A 614      25.667  45.239  28.955  1.00 71.27           C
ANISOU 1474  CE  LYS A 614     8981   8738   9361    972  -1455   -644       C
ATOM   1475  NZ  LYS A 614      24.740  45.368  27.792  1.00 68.69           N
ANISOU 1475  NZ  LYS A 614     8625   8420   9054    982  -1476   -593       N
ATOM   1476  N   GLY A 615      25.630  39.714  33.203  1.00 68.48           N
ANISOU 1476  N   GLY A 615     8508   8395   9116    877  -1433   -670       N
ATOM   1477  CA  GLY A 615      25.895  38.362  33.653  1.00 60.33           C
ANISOU 1477  CA  GLY A 615     7463   7350   8109    850  -1435   -690       C
ATOM   1478  C   GLY A 615      25.257  38.127  35.005  1.00 53.45           C
ANISOU 1478  C   GLY A 615     6555   6508   7245    856  -1419   -652       C
ATOM   1479  O   GLY A 615      25.211  39.024  35.848  1.00 52.83           O
ANISOU 1479  O   GLY A 615     6483   6449   7142    878  -1398   -641       O
ATOM   1480  N   LEU A 616      24.755  36.919  35.211  1.00 38.68           N
ANISOU 1480  N   LEU A 616     4646   4643   5409    839  -1429   -631       N
ATOM   1481  CA  LEU A 616      24.117  36.575  36.470  1.00 38.43           C
ANISOU 1481  CA  LEU A 616     4575   4637   5388    844  -1414   -592       C
ATOM   1482  C   LEU A 616      25.029  36.927  37.643  1.00 32.77           C
ANISOU 1482  C   LEU A 616     3891   3918   4642    845  -1388   -633       C
ATOM   1483  O   LEU A 616      24.555  37.232  38.734  1.00 45.19           O
ANISOU 1483  O   LEU A 616     5442   5519   6211    861  -1369   -600       O
ATOM   1484  CB  LEU A 616      23.760  35.087  36.498  1.00 46.22           C
ANISOU 1484  CB  LEU A 616     5528   5621   6414    820  -1429   -580       C
ATOM   1485  CG  LEU A 616      22.766  34.632  35.428  1.00 42.79           C
ANISOU 1485  CG  LEU A 616     5056   5192   6011    819  -1455   -536       C
ATOM   1486  CD1 LEU A 616      22.569  33.126  35.467  1.00 28.89           C
ANISOU 1486  CD1 LEU A 616     3270   3422   4285    793  -1470   -533       C
ATOM   1487  CD2 LEU A 616      21.437  35.360  35.575  1.00 39.55           C
ANISOU 1487  CD2 LEU A 616     4601   4820   5607    853  -1449   -457       C
ATOM   1488  N   GLY A 617      26.337  36.895  37.409  1.00 36.58           N
ANISOU 1488  N   GLY A 617     4425   4366   5106    831  -1384   -704       N
ATOM   1489  CA  GLY A 617      27.305  37.201  38.447  1.00 42.40           C
ANISOU 1489  CA  GLY A 617     5197   5097   5816    833  -1358   -748       C
ATOM   1490  C   GLY A 617      27.204  38.626  38.956  1.00 47.24           C
ANISOU 1490  C   GLY A 617     5825   5731   6392    861  -1340   -737       C
ATOM   1491  O   GLY A 617      27.730  38.956  40.023  1.00 40.95           O
ANISOU 1491  O   GLY A 617     5047   4940   5573    866  -1317   -759       O
ATOM   1492  N   THR A 618      26.520  39.472  38.194  1.00 57.00           N
ANISOU 1492  N   THR A 618     7054   6980   7624    881  -1350   -699       N
ATOM   1493  CA  THR A 618      26.423  40.887  38.516  1.00 56.08           C
ANISOU 1493  CA  THR A 618     6955   6878   7474    912  -1333   -684       C
ATOM   1494  C   THR A 618      25.448  41.167  39.650  1.00 56.97           C
ANISOU 1494  C   THR A 618     7027   7027   7594    938  -1312   -619       C
ATOM   1495  O   THR A 618      25.708  42.025  40.498  1.00 60.34           O
ANISOU 1495  O   THR A 618     7473   7462   7992    959  -1287   -623       O
ATOM   1496  CB  THR A 618      25.969  41.689  37.300  1.00 52.21           C
ANISOU 1496  CB  THR A 618     6470   6388   6981    930  -1347   -658       C
ATOM   1497  OG1 THR A 618      26.841  41.415  36.198  1.00 42.23           O
ANISOU 1497  OG1 THR A 618     5242   5090   5714    909  -1365   -714       O
ATOM   1498  CG2 THR A 618      25.987  43.176  37.617  1.00 52.90           C
ANISOU 1498  CG2 THR A 618     6582   6485   7032    965  -1326   -646       C
ATOM   1499  N   SER A 619      24.317  40.467  39.650  1.00 32.81           N
ANISOU 1499  N   SER A 619     3908   3985   4572    941  -1319   -558       N
ATOM   1500  CA  SER A 619      23.301  40.676  40.676  1.00 43.66           C
ANISOU 1500  CA  SER A 619     5238   5390   5963    972  -1295   -488       C
ATOM   1501  C   SER A 619      23.696  40.004  41.985  1.00 38.14           C
ANISOU 1501  C   SER A 619     4533   4697   5262    955  -1280   -508       C
ATOM   1502  O   SER A 619      24.132  38.855  41.998  1.00 43.66           O
ANISOU 1502  O   SER A 619     5230   5383   5973    919  -1295   -544       O
ATOM   1503  CB  SER A 619      21.935  40.171  40.205  1.00 40.15           C
ANISOU 1503  CB  SER A 619     4732   4961   5560    984  -1305   -412       C
ATOM   1504  OG  SER A 619      21.994  38.816  39.809  1.00 38.98           O
ANISOU 1504  OG  SER A 619     4568   4806   5438    945  -1332   -432       O
ATOM   1505  N   THR A 620      23.546  40.730  43.086  1.00 32.49           N
ANISOU 1505  N   THR A 620     3816   3998   4532    985  -1249   -484       N
ATOM   1506  CA  THR A 620      23.910  40.208  44.397  1.00 41.02           C
ANISOU 1506  CA  THR A 620     4891   5086   5608    972  -1232   -502       C
ATOM   1507  C   THR A 620      22.992  39.071  44.826  1.00 44.03           C
ANISOU 1507  C   THR A 620     5212   5485   6031    965  -1236   -451       C
ATOM   1508  O   THR A 620      22.004  38.756  44.158  1.00 45.54           O
ANISOU 1508  O   THR A 620     5364   5684   6255    973  -1248   -399       O
ATOM   1509  CB  THR A 620      23.844  41.299  45.478  1.00 31.31           C
ANISOU 1509  CB  THR A 620     3671   3870   4357   1011  -1194   -479       C
ATOM   1510  OG1 THR A 620      22.515  41.831  45.540  1.00 27.55           O
ANISOU 1510  OG1 THR A 620     3150   3409   3909   1057  -1173   -389       O
ATOM   1511  CG2 THR A 620      24.830  42.415  45.180  1.00 32.13           C
ANISOU 1511  CG2 THR A 620     3838   3957   4414   1018  -1189   -533       C
ATOM   1512  N   SER A 621      23.331  38.461  45.955  1.00 29.37           N
ANISOU 1512  N   SER A 621     3351   3636   4174    949  -1224   -468       N
ATOM   1513  CA  SER A 621      22.510  37.409  46.529  1.00 39.68           C
ANISOU 1513  CA  SER A 621     4601   4960   5517    943  -1224   -421       C
ATOM   1514  C   SER A 621      21.191  37.993  47.018  1.00 42.30           C
ANISOU 1514  C   SER A 621     4884   5317   5869    992  -1197   -330       C
ATOM   1515  O   SER A 621      20.142  37.360  46.906  1.00 46.19           O
ANISOU 1515  O   SER A 621     5325   5825   6399    998  -1202   -271       O
ATOM   1516  CB  SER A 621      23.252  36.734  47.678  1.00 47.22           C
ANISOU 1516  CB  SER A 621     5565   5915   6462    918  -1215   -462       C
ATOM   1517  OG  SER A 621      24.546  36.321  47.272  1.00 42.50           O
ANISOU 1517  OG  SER A 621     5017   5286   5844    882  -1230   -546       O
ATOM   1518  N   LYS A 622      21.248  39.203  47.567  1.00 47.81           N
ANISOU 1518  N   LYS A 622     5601   6019   6547   1029  -1165   -317       N
ATOM   1519  CA  LYS A 622      20.036  39.922  47.942  1.00 54.44           C
ANISOU 1519  CA  LYS A 622     6401   6873   7409   1083  -1132   -229       C
ATOM   1520  C   LYS A 622      19.129  40.022  46.726  1.00 50.26           C
ANISOU 1520  C   LYS A 622     5847   6343   6905   1099  -1147   -182       C
ATOM   1521  O   LYS A 622      17.990  39.551  46.741  1.00 47.83           O
ANISOU 1521  O   LYS A 622     5486   6053   6635   1116  -1143   -114       O
ATOM   1522  CB  LYS A 622      20.366  41.326  48.455  1.00 51.75           C
ANISOU 1522  CB  LYS A 622     6097   6524   7042   1122  -1095   -231       C
ATOM   1523  CG  LYS A 622      19.136  42.164  48.792  1.00 53.83           C
ANISOU 1523  CG  LYS A 622     6327   6791   7336   1184  -1051   -140       C
ATOM   1524  CD  LYS A 622      19.512  43.537  49.335  1.00 68.32           C
ANISOU 1524  CD  LYS A 622     8203   8608   9147   1222  -1010   -145       C
ATOM   1525  CE  LYS A 622      18.282  44.301  49.823  1.00 80.92           C
ANISOU 1525  CE  LYS A 622     9765  10198  10782   1285   -958    -54       C
ATOM   1526  NZ  LYS A 622      18.623  45.615  50.442  1.00 59.99           N
ANISOU 1526  NZ  LYS A 622     7157   7522   8115   1324   -910    -59       N
ATOM   1527  N   GLU A 623      19.652  40.633  45.667  1.00 45.07           N
ANISOU 1527  N   GLU A 623     5231   5668   6227   1094  -1164   -218       N
ATOM   1528  CA  GLU A 623      18.901  40.783  44.429  1.00 52.44           C
ANISOU 1528  CA  GLU A 623     6145   6599   7179   1108  -1180   -180       C
ATOM   1529  C   GLU A 623      18.370  39.428  43.978  1.00 45.80           C
ANISOU 1529  C   GLU A 623     5263   5769   6371   1078  -1211   -166       C
ATOM   1530  O   GLU A 623      17.294  39.344  43.388  1.00 47.89           O
ANISOU 1530  O   GLU A 623     5488   6043   6664   1099  -1214   -105       O
ATOM   1531  CB  GLU A 623      19.771  41.422  43.339  1.00 47.51           C
ANISOU 1531  CB  GLU A 623     5576   5952   6523   1094  -1201   -238       C
ATOM   1532  CG  GLU A 623      20.141  42.881  43.621  1.00 58.83           C
ANISOU 1532  CG  GLU A 623     7051   7374   7927   1131  -1170   -241       C
ATOM   1533  CD  GLU A 623      21.009  43.510  42.536  1.00 53.08           C
ANISOU 1533  CD  GLU A 623     6378   6626   7166   1118  -1192   -298       C
ATOM   1534  OE1 GLU A 623      22.246  43.336  42.557  1.00 38.14           O
ANISOU 1534  OE1 GLU A 623     4531   4721   5239   1083  -1207   -379       O
ATOM   1535  OE2 GLU A 623      20.449  44.198  41.663  1.00 47.31           O
ANISOU 1535  OE2 GLU A 623     5643   5888   6442   1146  -1191   -261       O
ATOM   1536  N   ALA A 624      19.116  38.369  44.279  1.00 42.60           N
ANISOU 1536  N   ALA A 624     4868   5359   5961   1031  -1231   -222       N
ATOM   1537  CA  ALA A 624      18.711  37.014  43.910  1.00 52.24           C
ANISOU 1537  CA  ALA A 624     6054   6582   7211   1000  -1259   -215       C
ATOM   1538  C   ALA A 624      17.478  36.569  44.692  1.00 58.31           C
ANISOU 1538  C   ALA A 624     6761   7380   8013   1025  -1240   -136       C
ATOM   1539  O   ALA A 624      16.476  36.131  44.114  1.00 50.79           O
ANISOU 1539  O   ALA A 624     5768   6440   7091   1034  -1251    -86       O
ATOM   1540  CB  ALA A 624      19.854  36.045  44.140  1.00 51.55           C
ANISOU 1540  CB  ALA A 624     5997   6477   7112    949  -1277   -292       C
ATOM   1541  N   LYS A 625      17.559  36.682  46.012  1.00 55.22           N
ANISOU 1541  N   LYS A 625     6363   7001   7616   1037  -1210   -126       N
ATOM   1542  CA  LYS A 625      16.431  36.353  46.866  1.00 57.72           C
ANISOU 1542  CA  LYS A 625     6623   7345   7962   1065  -1186    -51       C
ATOM   1543  C   LYS A 625      15.226  37.154  46.404  1.00 52.27           C
ANISOU 1543  C   LYS A 625     5902   6666   7291   1118  -1167     28       C
ATOM   1544  O   LYS A 625      14.119  36.625  46.287  1.00 63.78           O
ANISOU 1544  O   LYS A 625     7310   8143   8779   1134  -1167     88       O
ATOM   1545  CB  LYS A 625      16.748  36.686  48.326  1.00 69.59           C
ANISOU 1545  CB  LYS A 625     8131   8856   9453   1079  -1151    -52       C
ATOM   1546  CG  LYS A 625      17.975  35.973  48.883  1.00 73.21           C
ANISOU 1546  CG  LYS A 625     8623   9304   9890   1030  -1166   -130       C
ATOM   1547  CD  LYS A 625      18.386  36.525  50.243  1.00 56.23           C
ANISOU 1547  CD  LYS A 625     6484   7160   7721   1046  -1130   -135       C
ATOM   1548  CE  LYS A 625      19.689  35.899  50.711  1.00 59.40           C
ANISOU 1548  CE  LYS A 625     6924   7550   8097    999  -1144   -218       C
ATOM   1549  NZ  LYS A 625      20.260  36.600  51.889  1.00 73.97           N
ANISOU 1549  NZ  LYS A 625     8792   9397   9915   1014  -1111   -236       N
ATOM   1550  N   GLU A 626      15.457  38.436  46.136  1.00 38.74           N
ANISOU 1550  N   GLU A 626     4221   4939   5561   1147  -1149     26       N
ATOM   1551  CA  GLU A 626      14.403  39.321  45.658  1.00 44.62           C
ANISOU 1551  CA  GLU A 626     4944   5687   6324   1201  -1126     99       C
ATOM   1552  C   GLU A 626      13.781  38.792  44.369  1.00 60.12           C
ANISOU 1552  C   GLU A 626     6883   7655   8305   1191  -1160    117       C
ATOM   1553  O   GLU A 626      12.559  38.704  44.260  1.00 67.48           O
ANISOU 1553  O   GLU A 626     7768   8607   9265   1225  -1147    189       O
ATOM   1554  CB  GLU A 626      14.944  40.732  45.434  1.00 51.95           C
ANISOU 1554  CB  GLU A 626     5919   6591   7228   1226  -1106     81       C
ATOM   1555  CG  GLU A 626      15.371  41.438  46.711  1.00 56.04           C
ANISOU 1555  CG  GLU A 626     6458   7102   7732   1247  -1065     75       C
ATOM   1556  CD  GLU A 626      15.692  42.905  46.495  1.00 66.15           C
ANISOU 1556  CD  GLU A 626     7782   8356   8994   1281  -1038     70       C
ATOM   1557  OE1 GLU A 626      15.551  43.391  45.351  1.00 59.89           O
ANISOU 1557  OE1 GLU A 626     7002   7553   8200   1289  -1052     75       O
ATOM   1558  OE2 GLU A 626      16.087  43.573  47.475  1.00 70.31           O
ANISOU 1558  OE2 GLU A 626     8334   8873   9510   1300  -1002     61       O
ATOM   1559  N   TYR A 627      14.620  38.449  43.392  1.00 49.99           N
ANISOU 1559  N   TYR A 627     5634   6354   7005   1147  -1201     50       N
ATOM   1560  CA  TYR A 627      14.133  37.836  42.158  1.00 54.58           C
ANISOU 1560  CA  TYR A 627     6197   6938   7604   1132  -1236     58       C
ATOM   1561  C   TYR A 627      13.219  36.676  42.489  1.00 59.23           C
ANISOU 1561  C   TYR A 627     6731   7550   8224   1127  -1242    101       C
ATOM   1562  O   TYR A 627      12.056  36.646  42.085  1.00 56.78           O
ANISOU 1562  O   TYR A 627     6380   7258   7938   1158  -1238    165       O
ATOM   1563  CB  TYR A 627      15.285  37.302  41.308  1.00 50.67           C
ANISOU 1563  CB  TYR A 627     5744   6416   7090   1076  -1278    -27       C
ATOM   1564  CG  TYR A 627      16.245  38.349  40.807  1.00 40.00           C
ANISOU 1564  CG  TYR A 627     4451   5042   5705   1076  -1279    -77       C
ATOM   1565  CD1 TYR A 627      15.813  39.628  40.496  1.00 48.03           C
ANISOU 1565  CD1 TYR A 627     5473   6059   6716   1122  -1256    -37       C
ATOM   1566  CD2 TYR A 627      17.589  38.055  40.646  1.00 40.64           C
ANISOU 1566  CD2 TYR A 627     4582   5100   5760   1031  -1300   -165       C
ATOM   1567  CE1 TYR A 627      16.697  40.584  40.042  1.00 48.26           C
ANISOU 1567  CE1 TYR A 627     5556   6067   6713   1122  -1257    -84       C
ATOM   1568  CE2 TYR A 627      18.478  39.000  40.197  1.00 46.48           C
ANISOU 1568  CE2 TYR A 627     5375   5820   6465   1032  -1300   -212       C
ATOM   1569  CZ  TYR A 627      18.031  40.263  39.896  1.00 48.94           C
ANISOU 1569  CZ  TYR A 627     5691   6133   6769   1076  -1281   -172       C
ATOM   1570  OH  TYR A 627      18.929  41.199  39.443  1.00 47.61           O
ANISOU 1570  OH  TYR A 627     5578   5946   6566   1076  -1282   -220       O
ATOM   1571  N   PHE A 628      13.759  35.712  43.227  1.00 69.34           N
ANISOU 1571  N   PHE A 628     8012   8830   9503   1090  -1251     63       N
ATOM   1572  CA  PHE A 628      13.009  34.508  43.556  1.00 63.50           C
ANISOU 1572  CA  PHE A 628     7226   8110   8792   1080  -1260     95       C
ATOM   1573  C   PHE A 628      11.753  34.813  44.361  1.00 71.62           C
ANISOU 1573  C   PHE A 628     8204   9170   9837   1135  -1221    181       C
ATOM   1574  O   PHE A 628      10.803  34.031  44.349  1.00 76.73           O
ANISOU 1574  O   PHE A 628     8807   9839  10509   1142  -1227    223       O
ATOM   1575  CB  PHE A 628      13.895  33.516  44.298  1.00 59.82           C
ANISOU 1575  CB  PHE A 628     6774   7634   8320   1033  -1271     39       C
ATOM   1576  CG  PHE A 628      14.856  32.789  43.404  1.00 73.00           C
ANISOU 1576  CG  PHE A 628     8480   9273   9984    979  -1312    -35       C
ATOM   1577  CD1 PHE A 628      15.980  33.429  42.906  1.00 66.42           C
ANISOU 1577  CD1 PHE A 628     7702   8412   9121    964  -1319    -99       C
ATOM   1578  CD2 PHE A 628      14.633  31.467  43.056  1.00 58.79           C
ANISOU 1578  CD2 PHE A 628     6659   7468   8209    947  -1340    -41       C
ATOM   1579  CE1 PHE A 628      16.864  32.764  42.087  1.00 59.16           C
ANISOU 1579  CE1 PHE A 628     6817   7463   8198    919  -1352   -165       C
ATOM   1580  CE2 PHE A 628      15.514  30.799  42.239  1.00 46.36           C
ANISOU 1580  CE2 PHE A 628     5119   5861   6633    902  -1372   -106       C
ATOM   1581  CZ  PHE A 628      16.630  31.448  41.752  1.00 51.98           C
ANISOU 1581  CZ  PHE A 628     5887   6547   7317    889  -1377   -167       C
ATOM   1582  N   ALA A 629      11.748  35.941  45.064  1.00 84.57           N
ANISOU 1582  N   ALA A 629     9854  10812  11467   1175  -1180    206       N
ATOM   1583  CA  ALA A 629      10.527  36.411  45.709  1.00 86.49           C
ANISOU 1583  CA  ALA A 629    10055  11081  11728   1236  -1138    292       C
ATOM   1584  C   ALA A 629       9.426  36.585  44.666  1.00 87.43           C
ANISOU 1584  C   ALA A 629    10146  11212  11864   1269  -1143    346       C
ATOM   1585  O   ALA A 629       8.381  35.940  44.746  1.00 92.67           O
ANISOU 1585  O   ALA A 629    10764  11902  12546   1288  -1143    393       O
ATOM   1586  CB  ALA A 629      10.774  37.719  46.442  1.00 89.49           C
ANISOU 1586  CB  ALA A 629    10457  11448  12096   1275  -1092    307       C
ATOM   1587  N   ASP A 630       9.668  37.449  43.684  1.00 70.99           N
ANISOU 1587  N   ASP A 630     8092   9109   9772   1277  -1149    335       N
ATOM   1588  CA  ASP A 630       8.700  37.691  42.616  1.00 85.68           C
ANISOU 1588  CA  ASP A 630     9929  10978  11646   1307  -1156    382       C
ATOM   1589  C   ASP A 630       8.769  36.577  41.566  1.00 74.36           C
ANISOU 1589  C   ASP A 630     8490   9543  10219   1259  -1209    346       C
ATOM   1590  O   ASP A 630       9.057  36.822  40.394  1.00 63.78           O
ANISOU 1590  O   ASP A 630     7172   8187   8875   1245  -1235    322       O
ATOM   1591  CB  ASP A 630       8.965  39.050  41.962  1.00 80.31           C
ANISOU 1591  CB  ASP A 630     9284  10276  10956   1332  -1141    384       C
ATOM   1592  CG  ASP A 630       7.808  39.521  41.101  1.00 77.96           C
ANISOU 1592  CG  ASP A 630     8960   9990  10674   1380  -1133    450       C
ATOM   1593  OD1 ASP A 630       6.839  38.750  40.930  1.00 86.51           O
ANISOU 1593  OD1 ASP A 630     9999  11099  11771   1391  -1143    486       O
ATOM   1594  OD2 ASP A 630       7.873  40.659  40.588  1.00 66.63           O
ANISOU 1594  OD2 ASP A 630     7547   8535   9233   1407  -1117    463       O
ATOM   1595  N   MET A 631       8.489  35.353  41.995  1.00 72.20           N
ANISOU 1595  N   MET A 631     8187   9285   9960   1236  -1225    345       N
ATOM   1596  CA  MET A 631       8.678  34.181  41.152  1.00 74.37           C
ANISOU 1596  CA  MET A 631     8459   9551  10246   1185  -1274    305       C
ATOM   1597  C   MET A 631       7.974  34.277  39.797  1.00 70.11           C
ANISOU 1597  C   MET A 631     7907   9013   9718   1197  -1295    329       C
ATOM   1598  O   MET A 631       8.548  33.915  38.772  1.00 74.23           O
ANISOU 1598  O   MET A 631     8451   9512  10239   1157  -1333    282       O
ATOM   1599  CB  MET A 631       8.207  32.926  41.889  1.00 76.66           C
ANISOU 1599  CB  MET A 631     8713   9860  10555   1170  -1280    317       C
ATOM   1600  CG  MET A 631       8.384  31.648  41.088  1.00 92.20           C
ANISOU 1600  CG  MET A 631    10679  11813  12540   1117  -1328    279       C
ATOM   1601  SD  MET A 631      10.069  31.461  40.474  1.00 80.09           S
ANISOU 1601  SD  MET A 631     9208  10234  10989   1053  -1360    182       S
ATOM   1602  CE  MET A 631      10.990  31.566  42.010  1.00 69.34           C
ANISOU 1602  CE  MET A 631     7868   8870   9606   1042  -1332    151       C
ATOM   1603  N   LYS A 632       6.738  34.763  39.792  1.00 67.23           N
ANISOU 1603  N   LYS A 632     7507   8674   9363   1256  -1270    401       N
ATOM   1604  CA  LYS A 632       5.925  34.765  38.576  1.00 80.29           C
ANISOU 1604  CA  LYS A 632     9143  10335  11029   1272  -1290    429       C
ATOM   1605  C   LYS A 632       6.502  35.653  37.480  1.00 78.02           C
ANISOU 1605  C   LYS A 632     8892  10023  10728   1267  -1301    406       C
ATOM   1606  O   LYS A 632       6.305  35.396  36.293  1.00 55.01           O
ANISOU 1606  O   LYS A 632     5975   7103   7822   1253  -1333    399       O
ATOM   1607  CB  LYS A 632       4.504  35.216  38.899  1.00 85.00           C
ANISOU 1607  CB  LYS A 632     9699  10965  11632   1344  -1255    509       C
ATOM   1608  CG  LYS A 632       3.773  34.278  39.836  1.00107.76           C
ANISOU 1608  CG  LYS A 632    12543  13874  14527   1354  -1250    532       C
ATOM   1609  CD  LYS A 632       2.320  34.685  39.996  1.00137.48           C
ANISOU 1609  CD  LYS A 632    16273  17671  18294   1429  -1222    600       C
ATOM   1610  CE  LYS A 632       1.549  33.686  40.842  1.00146.43           C
ANISOU 1610  CE  LYS A 632    17370  18829  19439   1438  -1223    615       C
ATOM   1611  NZ  LYS A 632       0.092  33.999  40.887  1.00169.08           N
ANISOU 1611  NZ  LYS A 632    20210  21726  22306   1513  -1206    668       N
ATOM   1612  N   ARG A 633       7.211  36.699  37.884  1.00 75.02           N
ANISOU 1612  N   ARG A 633     8547   9629  10328   1279  -1275    393       N
ATOM   1613  CA  ARG A 633       7.793  37.637  36.938  1.00 68.17           C
ANISOU 1613  CA  ARG A 633     7718   8739   9446   1278  -1282    369       C
ATOM   1614  C   ARG A 633       9.066  37.085  36.302  1.00 67.42           C
ANISOU 1614  C   ARG A 633     7665   8615   9338   1211  -1326    282       C
ATOM   1615  O   ARG A 633       9.521  37.592  35.280  1.00 64.90           O
ANISOU 1615  O   ARG A 633     7375   8277   9007   1201  -1344    255       O
ATOM   1616  CB  ARG A 633       8.103  38.955  37.646  1.00 70.95           C
ANISOU 1616  CB  ARG A 633     8095   9081   9782   1315  -1238    384       C
ATOM   1617  CG  ARG A 633       8.638  40.041  36.732  1.00 76.94           C
ANISOU 1617  CG  ARG A 633     8895   9815  10524   1320  -1241    365       C
ATOM   1618  CD  ARG A 633       7.584  40.500  35.740  1.00 89.72           C
ANISOU 1618  CD  ARG A 633    10489  11445  12157   1361  -1239    424       C
ATOM   1619  NE  ARG A 633       8.117  41.474  34.791  1.00 83.22           N
ANISOU 1619  NE  ARG A 633     9705  10597  11318   1363  -1246    403       N
ATOM   1620  CZ  ARG A 633       8.659  41.160  33.619  1.00 78.30           C
ANISOU 1620  CZ  ARG A 633     9103   9961  10686   1323  -1290    354       C
ATOM   1621  NH1 ARG A 633       8.743  39.892  33.240  1.00 91.20           N
ANISOU 1621  NH1 ARG A 633    10723  11600  12329   1277  -1330    321       N
ATOM   1622  NH2 ARG A 633       9.117  42.115  32.823  1.00 83.66           N
ANISOU 1622  NH2 ARG A 633     9817  10620  11349   1329  -1293    337       N
ATOM   1623  N   HIS A 634       9.641  36.052  36.909  1.00 69.21           N
ANISOU 1623  N   HIS A 634     7895   8837   9566   1167  -1341    239       N
ATOM   1624  CA  HIS A 634      10.894  35.477  36.424  1.00 60.68           C
ANISOU 1624  CA  HIS A 634     6856   7726   8474   1107  -1377    155       C
ATOM   1625  C   HIS A 634      10.686  34.086  35.842  1.00 54.37           C
ANISOU 1625  C   HIS A 634     6038   6924   7699   1068  -1414    140       C
ATOM   1626  O   HIS A 634      11.491  33.606  35.047  1.00 46.25           O
ANISOU 1626  O   HIS A 634     5039   5867   6666   1025  -1447     81       O
ATOM   1627  CB  HIS A 634      11.912  35.389  37.560  1.00 66.74           C
ANISOU 1627  CB  HIS A 634     7653   8483   9223   1084  -1363    107       C
ATOM   1628  CG  HIS A 634      12.284  36.714  38.142  1.00 66.19           C
ANISOU 1628  CG  HIS A 634     7609   8410   9128   1117  -1328    111       C
ATOM   1629  ND1 HIS A 634      13.204  37.552  37.552  1.00 57.71           N
ANISOU 1629  ND1 HIS A 634     6586   7313   8027   1109  -1334     64       N
ATOM   1630  CD2 HIS A 634      11.865  37.343  39.265  1.00 63.50           C
ANISOU 1630  CD2 HIS A 634     7253   8085   8787   1158  -1285    157       C
ATOM   1631  CE1 HIS A 634      13.332  38.644  38.285  1.00 65.03           C
ANISOU 1631  CE1 HIS A 634     7530   8241   8938   1144  -1297     79       C
ATOM   1632  NE2 HIS A 634      12.530  38.543  39.329  1.00 65.44           N
ANISOU 1632  NE2 HIS A 634     7542   8315   9008   1174  -1266    136       N
ATOM   1633  N   ARG A 635       9.579  33.440  36.181  1.00 50.54           N
ANISOU 1633  N   ARG A 635     5501   6463   7238   1085  -1410    193       N
ATOM   1634  CA  ARG A 635       9.332  32.111  35.635  1.00 52.16           C
ANISOU 1634  CA  ARG A 635     5688   6662   7469   1050  -1445    181       C
ATOM   1635  C   ARG A 635       8.577  32.174  34.308  1.00 76.94           C
ANISOU 1635  C   ARG A 635     8808   9804  10621   1062  -1467    209       C
ATOM   1636  O   ARG A 635       7.493  32.752  34.229  1.00 79.97           O
ANISOU 1636  O   ARG A 635     9160  10213  11010   1111  -1449    273       O
ATOM   1637  CB  ARG A 635       8.558  31.255  36.640  1.00 70.16           C
ANISOU 1637  CB  ARG A 635     7923   8965   9769   1057  -1434    219       C
ATOM   1638  CG  ARG A 635       7.631  30.234  36.000  1.00 97.09           C
ANISOU 1638  CG  ARG A 635    11296  12383  13211   1050  -1461    244       C
ATOM   1639  CD  ARG A 635       6.683  29.631  37.025  1.00 95.38           C
ANISOU 1639  CD  ARG A 635    11033  12195  13011   1071  -1445    292       C
ATOM   1640  NE  ARG A 635       7.384  29.203  38.232  1.00 87.78           N
ANISOU 1640  NE  ARG A 635    10082  11228  12042   1048  -1432    264       N
ATOM   1641  CZ  ARG A 635       7.907  27.993  38.403  1.00102.71           C
ANISOU 1641  CZ  ARG A 635    11979  13100  13946   1000  -1455    223       C
ATOM   1642  NH1 ARG A 635       7.811  27.084  37.441  1.00 99.08           N
ANISOU 1642  NH1 ARG A 635    11515  12621  13508    969  -1492    207       N
ATOM   1643  NH2 ARG A 635       8.528  27.691  39.536  1.00 99.61           N
ANISOU 1643  NH2 ARG A 635    11597  12706  13546    983  -1441    200       N
ATOM   1644  N   ILE A 636       9.151  31.567  33.271  1.00 78.98           N
ANISOU 1644  N   ILE A 636     9089  10035  10885   1019  -1504    161       N
ATOM   1645  CA  ILE A 636       8.472  31.446  31.990  1.00 67.81           C
ANISOU 1645  CA  ILE A 636     7657   8621   9486   1024  -1529    182       C
ATOM   1646  C   ILE A 636       8.515  30.012  31.505  1.00 77.11           C
ANISOU 1646  C   ILE A 636     8827   9782  10690    980  -1565    156       C
ATOM   1647  O   ILE A 636       9.522  29.551  30.963  1.00 85.02           O
ANISOU 1647  O   ILE A 636     9866  10750  11688    937  -1588     94       O
ATOM   1648  CB  ILE A 636       9.097  32.356  30.925  1.00 75.95           C
ANISOU 1648  CB  ILE A 636     8727   9634  10496   1023  -1539    154       C
ATOM   1649  CG1 ILE A 636       8.962  33.820  31.348  1.00 60.11           C
ANISOU 1649  CG1 ILE A 636     6728   7644   8468   1071  -1502    186       C
ATOM   1650  CG2 ILE A 636       8.435  32.123  29.571  1.00 71.15           C
ANISOU 1650  CG2 ILE A 636     8102   9027   9907   1024  -1567    173       C
ATOM   1651  CD1 ILE A 636       9.651  34.776  30.417  1.00 62.34           C
ANISOU 1651  CD1 ILE A 636     7052   7907   8727   1071  -1509    156       C
ATOM   1652  N   GLN A 637       7.406  29.311  31.705  1.00 91.18           N
ANISOU 1652  N   GLN A 637    10561  11584  12498    993  -1567    203       N
ATOM   1653  CA  GLN A 637       7.298  27.925  31.289  1.00 96.39           C
ANISOU 1653  CA  GLN A 637    11210  12228  13188    955  -1600    187       C
ATOM   1654  C   GLN A 637       7.203  27.859  29.771  1.00 83.35           C
ANISOU 1654  C   GLN A 637     9564  10560  11544    944  -1631    177       C
ATOM   1655  O   GLN A 637       6.595  28.723  29.145  1.00 86.12           O
ANISOU 1655  O   GLN A 637     9904  10929  11890    978  -1626    213       O
ATOM   1656  CB  GLN A 637       6.069  27.278  31.929  1.00 92.18           C
ANISOU 1656  CB  GLN A 637    10622  11721  12679    976  -1593    242       C
ATOM   1657  CG  GLN A 637       6.111  25.767  31.937  1.00100.34           C
ANISOU 1657  CG  GLN A 637    11646  12736  13742    933  -1620    222       C
ATOM   1658  CD  GLN A 637       4.997  25.166  32.762  1.00108.95           C
ANISOU 1658  CD  GLN A 637    12688  13854  14855    953  -1610    273       C
ATOM   1659  OE1 GLN A 637       4.125  25.878  33.261  1.00 93.42           O
ANISOU 1659  OE1 GLN A 637    10693  11921  12882   1002  -1584    325       O
ATOM   1660  NE2 GLN A 637       5.024  23.847  32.915  1.00119.12           N
ANISOU 1660  NE2 GLN A 637    13967  15126  16169    918  -1631    257       N
ATOM   1661  N   PHE A 638       7.837  26.859  29.172  1.00 78.30           N
ANISOU 1661  N   PHE A 638     8944   9888  10918    898  -1662    129       N
ATOM   1662  CA  PHE A 638       7.840  26.748  27.720  1.00 72.54           C
ANISOU 1662  CA  PHE A 638     8224   9141  10197    885  -1692    116       C
ATOM   1663  C   PHE A 638       6.648  25.915  27.285  1.00 80.07           C
ANISOU 1663  C   PHE A 638     9131  10107  11185    890  -1711    160       C
ATOM   1664  O   PHE A 638       6.447  24.806  27.779  1.00 85.30           O
ANISOU 1664  O   PHE A 638     9776  10764  11871    870  -1719    161       O
ATOM   1665  CB  PHE A 638       9.140  26.108  27.231  1.00 75.04           C
ANISOU 1665  CB  PHE A 638     8588   9414  10510    838  -1714     42       C
ATOM   1666  CG  PHE A 638      10.328  27.024  27.296  1.00 62.72           C
ANISOU 1666  CG  PHE A 638     7078   7838   8915    834  -1700     -6       C
ATOM   1667  CD1 PHE A 638      10.585  27.921  26.273  1.00 55.40           C
ANISOU 1667  CD1 PHE A 638     6174   6905   7970    843  -1707    -17       C
ATOM   1668  CD2 PHE A 638      11.189  26.988  28.381  1.00 76.42           C
ANISOU 1668  CD2 PHE A 638     8839   9564  10635    822  -1681    -40       C
ATOM   1669  CE1 PHE A 638      11.678  28.765  26.329  1.00 60.58           C
ANISOU 1669  CE1 PHE A 638     6878   7547   8593    840  -1695    -62       C
ATOM   1670  CE2 PHE A 638      12.284  27.829  28.443  1.00 61.82           C
ANISOU 1670  CE2 PHE A 638     7037   7700   8753    819  -1669    -86       C
ATOM   1671  CZ  PHE A 638      12.529  28.719  27.416  1.00 52.67           C
ANISOU 1671  CZ  PHE A 638     5901   6534   7576    828  -1676    -97       C
ATOM   1672  N   LYS A 639       5.849  26.447  26.365  1.00 81.02           N
ANISOU 1672  N   LYS A 639     9232  10244  11309    916  -1719    197       N
ATOM   1673  CA  LYS A 639       4.649  25.736  25.958  1.00 80.31           C
ANISOU 1673  CA  LYS A 639     9097  10167  11251    925  -1736    241       C
ATOM   1674  C   LYS A 639       4.768  25.202  24.540  1.00 77.70           C
ANISOU 1674  C   LYS A 639     8776   9812  10935    898  -1773    218       C
ATOM   1675  O   LYS A 639       5.051  25.942  23.601  1.00 71.42           O
ANISOU 1675  O   LYS A 639     8001   9012  10124    904  -1779    207       O
ATOM   1676  CB  LYS A 639       3.424  26.645  26.069  1.00 96.19           C
ANISOU 1676  CB  LYS A 639    11071  12219  13259    982  -1714    309       C
ATOM   1677  CG  LYS A 639       2.147  26.025  25.522  1.00100.24           C
ANISOU 1677  CG  LYS A 639    11539  12745  13802    995  -1732    354       C
ATOM   1678  CD  LYS A 639       0.961  26.960  25.692  1.00123.44           C
ANISOU 1678  CD  LYS A 639    14444  15722  16735   1057  -1708    419       C
ATOM   1679  CE  LYS A 639      -0.360  26.228  25.501  1.00132.50           C
ANISOU 1679  CE  LYS A 639    15544  16885  17915   1071  -1722    464       C
ATOM   1680  NZ  LYS A 639      -1.488  27.166  25.231  1.00133.79           N
ANISOU 1680  NZ  LYS A 639    15682  17080  18074   1131  -1705    521       N
ATOM   1681  N   TYR A 640       4.560  23.899  24.402  1.00 98.35           N
ANISOU 1681  N   TYR A 640    11377  12412  13582    869  -1796    212       N
ATOM   1682  CA  TYR A 640       4.449  23.281  23.097  1.00 90.85           C
ANISOU 1682  CA  TYR A 640    10427  11442  12651    848  -1831    201       C
ATOM   1683  C   TYR A 640       2.995  23.393  22.681  1.00 88.56           C
ANISOU 1683  C   TYR A 640    10089  11182  12380    882  -1836    264       C
ATOM   1684  O   TYR A 640       2.110  22.820  23.317  1.00 93.70           O
ANISOU 1684  O   TYR A 640    10702  11849  13052    892  -1833    301       O
ATOM   1685  CB  TYR A 640       4.884  21.816  23.161  1.00 91.35           C
ANISOU 1685  CB  TYR A 640    10498  11471  12740    805  -1853    166       C
ATOM   1686  CG  TYR A 640       4.751  21.064  21.852  1.00 86.47           C
ANISOU 1686  CG  TYR A 640     9879  10830  12145    783  -1889    155       C
ATOM   1687  CD1 TYR A 640       5.798  21.028  20.939  1.00 87.29           C
ANISOU 1687  CD1 TYR A 640    10027  10902  12239    758  -1906    101       C
ATOM   1688  CD2 TYR A 640       3.584  20.384  21.534  1.00 78.29           C
ANISOU 1688  CD2 TYR A 640     8799   9806  11141    789  -1906    198       C
ATOM   1689  CE1 TYR A 640       5.685  20.339  19.744  1.00 86.82           C
ANISOU 1689  CE1 TYR A 640     9966  10821  12199    741  -1938     92       C
ATOM   1690  CE2 TYR A 640       3.462  19.693  20.342  1.00 95.55           C
ANISOU 1690  CE2 TYR A 640    10985  11971  13349    770  -1940    189       C
ATOM   1691  CZ  TYR A 640       4.516  19.674  19.450  1.00 96.35           C
ANISOU 1691  CZ  TYR A 640    11130  12041  13439    746  -1955    136       C
ATOM   1692  OH  TYR A 640       4.402  18.986  18.262  1.00 99.25           O
ANISOU 1692  OH  TYR A 640    11497  12387  13827    729  -1987    127       O
ATOM   1693  N   SER A 641       2.747  24.165  21.632  1.00 89.12           N
ANISOU 1693  N   SER A 641    10161  11261  12440    900  -1844    277       N
ATOM   1694  CA  SER A 641       1.393  24.375  21.149  1.00107.13           C
ANISOU 1694  CA  SER A 641    12398  13570  14736    935  -1848    336       C
ATOM   1695  C   SER A 641       1.353  24.131  19.655  1.00109.24           C
ANISOU 1695  C   SER A 641    12670  13821  15014    920  -1881    325       C
ATOM   1696  O   SER A 641       1.266  25.071  18.864  1.00127.95           O
ANISOU 1696  O   SER A 641    15047  16202  17367    941  -1880    335       O
ATOM   1697  CB  SER A 641       0.927  25.797  21.462  1.00118.67           C
ANISOU 1697  CB  SER A 641    13852  15065  16172    989  -1815    377       C
ATOM   1698  OG  SER A 641       1.853  26.753  20.974  1.00111.86           O
ANISOU 1698  OG  SER A 641    13030  14193  15279    987  -1810    345       O
ATOM   1699  N   GLY A 642       1.433  22.864  19.270  1.00 81.12           N
ANISOU 1699  N   GLY A 642     9107  10235  11481    882  -1910    304       N
ATOM   1700  CA  GLY A 642       1.410  22.507  17.867  1.00 94.52           C
ANISOU 1700  CA  GLY A 642    10809  11915  13191    865  -1943    292       C
ATOM   1701  C   GLY A 642       2.752  21.980  17.410  1.00 87.84           C
ANISOU 1701  C   GLY A 642    10010  11027  12340    822  -1960    224       C
ATOM   1702  O   GLY A 642       3.719  21.987  18.173  1.00 88.86           O
ANISOU 1702  O   GLY A 642    10170  11141  12454    806  -1945    186       O
ATOM   1703  N   PRO A 643       2.809  21.505  16.160  1.00 96.73           N
ANISOU 1703  N   PRO A 643    11142  12134  13479    803  -1990    208       N
ATOM   1704  CA  PRO A 643       4.003  20.917  15.547  1.00 96.35           C
ANISOU 1704  CA  PRO A 643    11137  12043  13428    765  -2009    145       C
ATOM   1705  C   PRO A 643       5.017  21.941  15.031  1.00 90.07           C
ANISOU 1705  C   PRO A 643    10386  11239  12597    766  -2002    107       C
ATOM   1706  O   PRO A 643       6.176  21.566  14.833  1.00 99.21           O
ANISOU 1706  O   PRO A 643    11586  12362  13748    738  -2008     50       O
ATOM   1707  CB  PRO A 643       3.436  20.120  14.375  1.00 96.92           C
ANISOU 1707  CB  PRO A 643    11191  12105  13529    753  -2043    155       C
ATOM   1708  CG  PRO A 643       2.191  20.836  14.006  1.00105.80           C
ANISOU 1708  CG  PRO A 643    12275  13268  14655    790  -2042    215       C
ATOM   1709  CD  PRO A 643       1.635  21.411  15.278  1.00108.59           C
ANISOU 1709  CD  PRO A 643    12605  13653  15000    820  -2009    254       C
ATOM   1710  N   GLU A 644       4.609  23.192  14.821  1.00 67.71           N
ANISOU 1710  N   GLU A 644     7546   8436   9743    800  -1988    138       N
ATOM   1711  CA  GLU A 644       5.538  24.218  14.339  1.00 81.20           C
ANISOU 1711  CA  GLU A 644     9297  10138  11419    802  -1981    104       C
ATOM   1712  C   GLU A 644       6.855  24.202  15.105  1.00 89.52           C
ANISOU 1712  C   GLU A 644    10396  11166  12453    781  -1966     48       C
ATOM   1713  O   GLU A 644       7.923  24.425  14.530  1.00 80.67           O
ANISOU 1713  O   GLU A 644     9319  10019  11314    765  -1971     -2       O
ATOM   1714  CB  GLU A 644       4.923  25.613  14.458  1.00 68.77           C
ANISOU 1714  CB  GLU A 644     7706   8601   9822    846  -1959    149       C
ATOM   1715  CG  GLU A 644       3.567  25.729  13.798  1.00111.30           C
ANISOU 1715  CG  GLU A 644    13047  14016  15226    874  -1970    209       C
ATOM   1716  CD  GLU A 644       3.338  27.076  13.137  1.00125.93           C
ANISOU 1716  CD  GLU A 644    14902  15890  17054    907  -1961    233       C
ATOM   1717  OE1 GLU A 644       2.822  27.990  13.813  1.00138.80           O
ANISOU 1717  OE1 GLU A 644    16518  17550  18671    946  -1933    273       O
ATOM   1718  OE2 GLU A 644       3.667  27.219  11.937  1.00123.30           O
ANISOU 1718  OE2 GLU A 644    14587  15545  16716    897  -1982    213       O
ATOM   1719  N   ASP A 645       6.763  23.955  16.408  1.00 97.49           N
ANISOU 1719  N   ASP A 645    11394  12182  13466    783  -1946     57       N
ATOM   1720  CA  ASP A 645       7.927  23.940  17.285  1.00 72.86           C
ANISOU 1720  CA  ASP A 645     8313   9041  10329    766  -1928      9       C
ATOM   1721  C   ASP A 645       8.929  22.878  16.849  1.00 74.85           C
ANISOU 1721  C   ASP A 645     8599   9248  10591    727  -1948    -51       C
ATOM   1722  O   ASP A 645      10.141  23.113  16.856  1.00 75.81           O
ANISOU 1722  O   ASP A 645     8769   9345  10692    714  -1941   -104       O
ATOM   1723  CB  ASP A 645       7.497  23.683  18.732  1.00 70.77           C
ANISOU 1723  CB  ASP A 645     8023   8795  10072    774  -1906     35       C
ATOM   1724  CG  ASP A 645       6.268  24.493  19.138  1.00 83.74           C
ANISOU 1724  CG  ASP A 645     9622  10483  11712    817  -1888    103       C
ATOM   1725  OD1 ASP A 645       6.170  25.679  18.754  1.00 88.61           O
ANISOU 1725  OD1 ASP A 645    10245  11117  12307    844  -1878    119       O
ATOM   1726  OD2 ASP A 645       5.403  23.939  19.848  1.00 86.44           O
ANISOU 1726  OD2 ASP A 645     9925  10841  12075    825  -1883    142       O
ATOM   1727  N   ASP A 646       8.422  21.718  16.443  1.00 81.74           N
ANISOU 1727  N   ASP A 646     9449  10110  11497    712  -1971    -40       N
ATOM   1728  CA  ASP A 646       9.298  20.616  16.079  1.00 85.22           C
ANISOU 1728  CA  ASP A 646     9920  10508  11952    679  -1989    -91       C
ATOM   1729  C   ASP A 646      10.109  21.030  14.857  1.00 80.77           C
ANISOU 1729  C   ASP A 646     9395   9923  11371    673  -2001   -131       C
ATOM   1730  O   ASP A 646      11.293  20.716  14.734  1.00 87.45           O
ANISOU 1730  O   ASP A 646    10285  10735  12209    655  -2001   -187       O
ATOM   1731  CB  ASP A 646       8.503  19.329  15.791  1.00 94.67           C
ANISOU 1731  CB  ASP A 646    11082  11698  13189    666  -2013    -68       C
ATOM   1732  CG  ASP A 646       7.732  18.837  17.000  1.00 85.80           C
ANISOU 1732  CG  ASP A 646     9922  10593  12084    670  -2002    -30       C
ATOM   1733  OD1 ASP A 646       8.336  18.145  17.846  1.00 83.57           O
ANISOU 1733  OD1 ASP A 646     9655  10291  11808    653  -1994    -57       O
ATOM   1734  OD2 ASP A 646       6.526  19.144  17.109  1.00 86.84           O
ANISOU 1734  OD2 ASP A 646    10010  10760  12226    694  -2000     26       O
ATOM   1735  N   ALA A 647       9.453  21.745  13.953  1.00 61.35           N
ANISOU 1735  N   ALA A 647     6919   7486   8907    691  -2011   -101       N
ATOM   1736  CA  ALA A 647      10.103  22.257  12.762  1.00 75.28           C
ANISOU 1736  CA  ALA A 647     8714   9235  10652    689  -2022   -132       C
ATOM   1737  C   ALA A 647      11.051  23.383  13.139  1.00 72.86           C
ANISOU 1737  C   ALA A 647     8449   8928  10308    697  -1998   -163       C
ATOM   1738  O   ALA A 647      12.200  23.412  12.698  1.00 73.75           O
ANISOU 1738  O   ALA A 647     8606   9010  10405    684  -1999   -216       O
ATOM   1739  CB  ALA A 647       9.059  22.755  11.787  1.00 98.86           C
ANISOU 1739  CB  ALA A 647    11669  12250  13645    708  -2037    -85       C
ATOM   1740  N   ALA A 648      10.560  24.306  13.960  1.00 74.31           N
ANISOU 1740  N   ALA A 648     8614   9143  10476    721  -1975   -128       N
ATOM   1741  CA  ALA A 648      11.326  25.482  14.352  1.00 67.09           C
ANISOU 1741  CA  ALA A 648     7735   8233   9525    733  -1951   -151       C
ATOM   1742  C   ALA A 648      12.628  25.090  15.041  1.00 56.45           C
ANISOU 1742  C   ALA A 648     6431   6851   8167    711  -1938   -211       C
ATOM   1743  O   ALA A 648      13.686  25.649  14.757  1.00 49.37           O
ANISOU 1743  O   ALA A 648     5579   5936   7245    707  -1932   -256       O
ATOM   1744  CB  ALA A 648      10.490  26.361  15.266  1.00 75.32           C
ANISOU 1744  CB  ALA A 648     8746   9315  10558    764  -1927    -98       C
ATOM   1745  N   ILE A 649      12.541  24.124  15.949  1.00 67.74           N
ANISOU 1745  N   ILE A 649     7847   8274   9617    698  -1934   -210       N
ATOM   1746  CA  ILE A 649      13.710  23.641  16.673  1.00 66.37           C
ANISOU 1746  CA  ILE A 649     7711   8069   9436    679  -1921   -264       C
ATOM   1747  C   ILE A 649      14.731  23.079  15.698  1.00 66.01           C
ANISOU 1747  C   ILE A 649     7705   7983   9392    660  -1937   -318       C
ATOM   1748  O   ILE A 649      15.888  23.498  15.671  1.00 64.45           O
ANISOU 1748  O   ILE A 649     7554   7765   9171    657  -1925   -366       O
ATOM   1749  CB  ILE A 649      13.328  22.532  17.661  1.00 58.00           C
ANISOU 1749  CB  ILE A 649     6626   7009   8404    668  -1919   -249       C
ATOM   1750  CG1 ILE A 649      12.478  23.106  18.792  1.00 50.60           C
ANISOU 1750  CG1 ILE A 649     5653   6110   7461    689  -1898   -200       C
ATOM   1751  CG2 ILE A 649      14.572  21.875  18.225  1.00 63.02           C
ANISOU 1751  CG2 ILE A 649     7302   7608   9036    647  -1910   -306       C
ATOM   1752  CD1 ILE A 649      11.997  22.074  19.773  1.00 61.97           C
ANISOU 1752  CD1 ILE A 649     7064   7554   8928    679  -1896   -180       C
ATOM   1753  N   SER A 650      14.285  22.119  14.898  1.00 72.89           N
ANISOU 1753  N   SER A 650     8558   8844  10293    649  -1963   -308       N
ATOM   1754  CA  SER A 650      15.109  21.540  13.851  1.00 69.39           C
ANISOU 1754  CA  SER A 650     8147   8365   9854    634  -1980   -352       C
ATOM   1755  C   SER A 650      15.693  22.619  12.944  1.00 69.22           C
ANISOU 1755  C   SER A 650     8156   8341   9803    644  -1979   -374       C
ATOM   1756  O   SER A 650      16.824  22.501  12.468  1.00 69.41           O
ANISOU 1756  O   SER A 650     8222   8334   9816    637  -1978   -425       O
ATOM   1757  CB  SER A 650      14.279  20.580  13.012  1.00 50.52           C
ANISOU 1757  CB  SER A 650     5724   5973   7498    626  -2010   -326       C
ATOM   1758  OG  SER A 650      15.084  19.996  12.012  1.00 73.99           O
ANISOU 1758  OG  SER A 650     8727   8911  10476    614  -2026   -368       O
ATOM   1759  N   LEU A 651      14.914  23.666  12.691  1.00 62.18           N
ANISOU 1759  N   LEU A 651     7243   7483   8898    663  -1979   -335       N
ATOM   1760  CA  LEU A 651      15.392  24.774  11.879  1.00 59.66           C
ANISOU 1760  CA  LEU A 651     6952   7166   8550    674  -1977   -351       C
ATOM   1761  C   LEU A 651      16.625  25.392  12.521  1.00 58.89           C
ANISOU 1761  C   LEU A 651     6902   7052   8422    675  -1951   -398       C
ATOM   1762  O   LEU A 651      17.526  25.870  11.834  1.00 59.84           O
ANISOU 1762  O   LEU A 651     7061   7155   8522    675  -1950   -436       O
ATOM   1763  CB  LEU A 651      14.301  25.831  11.717  1.00 59.79           C
ANISOU 1763  CB  LEU A 651     6935   7225   8558    698  -1977   -295       C
ATOM   1764  CG  LEU A 651      14.764  27.117  11.030  1.00 63.90           C
ANISOU 1764  CG  LEU A 651     7484   7749   9045    712  -1972   -308       C
ATOM   1765  CD1 LEU A 651      15.350  26.821   9.657  1.00 54.67           C
ANISOU 1765  CD1 LEU A 651     6339   6555   7877    700  -1993   -341       C
ATOM   1766  CD2 LEU A 651      13.621  28.116  10.929  1.00 77.66           C
ANISOU 1766  CD2 LEU A 651     9190   9534  10781    740  -1970   -247       C
ATOM   1767  N   ALA A 652      16.665  25.362  13.846  1.00 65.40           N
ANISOU 1767  N   ALA A 652     7722   7883   9243    676  -1930   -396       N
ATOM   1768  CA  ALA A 652      17.729  26.022  14.587  1.00 70.27           C
ANISOU 1768  CA  ALA A 652     8380   8489   9831    679  -1903   -435       C
ATOM   1769  C   ALA A 652      19.011  25.193  14.670  1.00 63.93           C
ANISOU 1769  C   ALA A 652     7617   7643   9029    662  -1898   -495       C
ATOM   1770  O   ALA A 652      20.112  25.739  14.611  1.00 58.65           O
ANISOU 1770  O   ALA A 652     6992   6957   8336    666  -1883   -538       O
ATOM   1771  CB  ALA A 652      17.244  26.365  15.988  1.00 57.26           C
ANISOU 1771  CB  ALA A 652     6711   6867   8178    688  -1881   -407       C
ATOM   1772  N   PHE A 653      18.875  23.878  14.807  1.00 49.73           N
ANISOU 1772  N   PHE A 653     5803   5829   7262    647  -1909   -495       N
ATOM   1773  CA  PHE A 653      20.022  23.060  15.172  1.00 51.02           C
ANISOU 1773  CA  PHE A 653     6000   5957   7429    636  -1898   -544       C
ATOM   1774  C   PHE A 653      20.278  21.850  14.286  1.00 57.29           C
ANISOU 1774  C   PHE A 653     6797   6720   8249    623  -1920   -562       C
ATOM   1775  O   PHE A 653      21.291  21.173  14.455  1.00 60.85           O
ANISOU 1775  O   PHE A 653     7276   7140   8703    617  -1911   -602       O
ATOM   1776  CB  PHE A 653      19.880  22.612  16.623  1.00 47.40           C
ANISOU 1776  CB  PHE A 653     5528   5504   6979    631  -1881   -536       C
ATOM   1777  CG  PHE A 653      19.847  23.752  17.603  1.00 50.48           C
ANISOU 1777  CG  PHE A 653     5921   5919   7340    644  -1856   -527       C
ATOM   1778  CD1 PHE A 653      21.012  24.424  17.947  1.00 48.72           C
ANISOU 1778  CD1 PHE A 653     5742   5681   7087    650  -1833   -571       C
ATOM   1779  CD2 PHE A 653      18.653  24.155  18.177  1.00 53.90           C
ANISOU 1779  CD2 PHE A 653     6312   6391   7777    653  -1855   -472       C
ATOM   1780  CE1 PHE A 653      20.986  25.470  18.849  1.00 46.62           C
ANISOU 1780  CE1 PHE A 653     5480   5437   6795    662  -1810   -563       C
ATOM   1781  CE2 PHE A 653      18.620  25.202  19.082  1.00 52.62           C
ANISOU 1781  CE2 PHE A 653     6152   6252   7589    667  -1832   -462       C
ATOM   1782  CZ  PHE A 653      19.787  25.859  19.419  1.00 43.56           C
ANISOU 1782  CZ  PHE A 653     5050   5089   6412    670  -1810   -509       C
ATOM   1783  N   SER A 654      19.380  21.571  13.345  1.00 74.79           N
ANISOU 1783  N   SER A 654     8984   8947  10485    621  -1947   -530       N
ATOM   1784  CA  SER A 654      19.593  20.456  12.429  1.00 67.09           C
ANISOU 1784  CA  SER A 654     8012   7945   9535    610  -1968   -546       C
ATOM   1785  C   SER A 654      20.753  20.813  11.525  1.00 64.50           C
ANISOU 1785  C   SER A 654     7727   7593   9187    615  -1965   -591       C
ATOM   1786  O   SER A 654      20.817  21.923  11.001  1.00 67.20           O
ANISOU 1786  O   SER A 654     8081   7948   9504    626  -1962   -591       O
ATOM   1787  CB  SER A 654      18.346  20.166  11.595  1.00 67.39           C
ANISOU 1787  CB  SER A 654     8008   8001   9595    607  -1998   -501       C
ATOM   1788  OG  SER A 654      18.586  19.104  10.683  1.00 72.65           O
ANISOU 1788  OG  SER A 654     8679   8640  10285    597  -2020   -518       O
ATOM   1789  N   LYS A 655      21.675  19.876  11.349  1.00 54.23           N
ANISOU 1789  N   LYS A 655     6449   6258   7896    610  -1964   -629       N
ATOM   1790  CA  LYS A 655      22.873  20.142  10.570  1.00 55.43           C
ANISOU 1790  CA  LYS A 655     6643   6387   8030    618  -1957   -672       C
ATOM   1791  C   LYS A 655      22.654  19.888   9.086  1.00 57.48           C
ANISOU 1791  C   LYS A 655     6897   6642   8301    617  -1985   -668       C
ATOM   1792  O   LYS A 655      23.607  19.855   8.309  1.00 65.23           O
ANISOU 1792  O   LYS A 655     7907   7603   9273    623  -1983   -702       O
ATOM   1793  CB  LYS A 655      24.043  19.310  11.094  1.00 69.46           C
ANISOU 1793  CB  LYS A 655     8447   8131   9812    618  -1940   -713       C
ATOM   1794  CG  LYS A 655      24.498  19.719  12.490  1.00 67.89           C
ANISOU 1794  CG  LYS A 655     8261   7936   9596    622  -1909   -724       C
ATOM   1795  CD  LYS A 655      25.834  19.086  12.845  1.00 74.29           C
ANISOU 1795  CD  LYS A 655     9104   8716  10406    627  -1888   -767       C
ATOM   1796  CE  LYS A 655      26.243  19.407  14.266  1.00 70.49           C
ANISOU 1796  CE  LYS A 655     8634   8239   9911    630  -1858   -777       C
ATOM   1797  NZ  LYS A 655      25.259  18.868  15.241  1.00 75.10           N
ANISOU 1797  NZ  LYS A 655     9183   8837  10514    617  -1864   -745       N
ATOM   1798  N   LYS A 656      21.396  19.721   8.691  1.00 57.90           N
ANISOU 1798  N   LYS A 656     6911   6716   8373    611  -2009   -625       N
ATOM   1799  CA  LYS A 656      21.064  19.577   7.277  1.00 64.31           C
ANISOU 1799  CA  LYS A 656     7713   7528   9193    610  -2036   -617       C
ATOM   1800  C   LYS A 656      20.175  20.716   6.786  1.00 65.70           C
ANISOU 1800  C   LYS A 656     7871   7738   9355    617  -2045   -581       C
ATOM   1801  O   LYS A 656      19.873  20.807   5.593  1.00 66.18           O
ANISOU 1801  O   LYS A 656     7924   7804   9418    618  -2067   -572       O
ATOM   1802  CB  LYS A 656      20.390  18.226   7.016  1.00 76.52           C
ANISOU 1802  CB  LYS A 656     9230   9066  10778    597  -2061   -599       C
ATOM   1803  CG  LYS A 656      21.357  17.040   7.031  1.00 84.27           C
ANISOU 1803  CG  LYS A 656    10233  10010  11775    592  -2059   -637       C
ATOM   1804  CD  LYS A 656      20.709  15.758   6.513  1.00 96.38           C
ANISOU 1804  CD  LYS A 656    11741  11534  13346    580  -2088   -620       C
ATOM   1805  CE  LYS A 656      21.737  14.646   6.323  1.00112.34           C
ANISOU 1805  CE  LYS A 656    13786  13519  15381    579  -2087   -659       C
ATOM   1806  NZ  LYS A 656      21.147  13.422   5.700  1.00124.64           N
ANISOU 1806  NZ  LYS A 656    15319  15065  16974    569  -2117   -645       N
ATOM   1807  N   GLN A 657      19.772  21.590   7.703  1.00 56.48           N
ANISOU 1807  N   GLN A 657     6693   6595   8171    624  -2029   -560       N
ATOM   1808  CA  GLN A 657      18.888  22.698   7.361  1.00 49.48           C
ANISOU 1808  CA  GLN A 657     5786   5743   7270    634  -2034   -521       C
ATOM   1809  C   GLN A 657      19.618  24.036   7.395  1.00 45.56           C
ANISOU 1809  C   GLN A 657     5323   5251   6735    647  -2014   -543       C
ATOM   1810  O   GLN A 657      19.074  25.041   7.842  1.00 46.66           O
ANISOU 1810  O   GLN A 657     5451   5419   6858    658  -2004   -515       O
ATOM   1811  CB  GLN A 657      17.698  22.723   8.310  1.00 44.05           C
ANISOU 1811  CB  GLN A 657     5055   5086   6595    636  -2032   -472       C
ATOM   1812  CG  GLN A 657      16.996  21.387   8.406  1.00 43.95           C
ANISOU 1812  CG  GLN A 657     5009   5068   6621    623  -2051   -451       C
ATOM   1813  CD  GLN A 657      15.765  21.416   9.288  1.00 50.56           C
ANISOU 1813  CD  GLN A 657     5801   5938   7472    627  -2049   -398       C
ATOM   1814  OE1 GLN A 657      15.245  20.371   9.670  1.00 45.08           O
ANISOU 1814  OE1 GLN A 657     5081   5239   6807    617  -2058   -381       O
ATOM   1815  NE2 GLN A 657      15.287  22.610   9.613  1.00 61.76           N
ANISOU 1815  NE2 GLN A 657     7208   7388   8869    644  -2036   -369       N
ATOM   1816  N   ILE A 658      20.851  24.038   6.909  1.00 41.63           N
ANISOU 1816  N   ILE A 658     4867   4726   6224    648  -2006   -590       N
ATOM   1817  CA  ILE A 658      21.644  25.257   6.812  1.00 39.48           C
ANISOU 1817  CA  ILE A 658     4631   4454   5916    660  -1988   -614       C
ATOM   1818  C   ILE A 658      20.970  26.322   5.950  1.00 53.71           C
ANISOU 1818  C   ILE A 658     6422   6284   7703    670  -2001   -585       C
ATOM   1819  O   ILE A 658      20.796  27.466   6.374  1.00 61.23           O
ANISOU 1819  O   ILE A 658     7376   7256   8631    682  -1988   -571       O
ATOM   1820  CB  ILE A 658      23.021  24.953   6.214  1.00 40.19           C
ANISOU 1820  CB  ILE A 658     4763   4510   5998    661  -1981   -666       C
ATOM   1821  CG1 ILE A 658      23.773  23.987   7.130  1.00 42.50           C
ANISOU 1821  CG1 ILE A 658     5068   4776   6303    656  -1965   -695       C
ATOM   1822  CG2 ILE A 658      23.809  26.241   6.000  1.00 33.78           C
ANISOU 1822  CG2 ILE A 658     3986   3699   5149    675  -1964   -688       C
ATOM   1823  CD1 ILE A 658      25.183  23.695   6.694  1.00 25.23           C
ANISOU 1823  CD1 ILE A 658     2919   2558   4107    662  -1953   -743       C
ATOM   1824  N   ASP A 659      20.602  25.946   4.733  1.00 62.14           N
ANISOU 1824  N   ASP A 659     7476   7352   8784    666  -2027   -574       N
ATOM   1825  CA  ASP A 659      19.964  26.876   3.822  1.00 54.50           C
ANISOU 1825  CA  ASP A 659     6494   6409   7803    676  -2041   -545       C
ATOM   1826  C   ASP A 659      18.700  27.440   4.448  1.00 61.20           C
ANISOU 1826  C   ASP A 659     7303   7295   8654    685  -2041   -490       C
ATOM   1827  O   ASP A 659      18.454  28.648   4.408  1.00 55.48           O
ANISOU 1827  O   ASP A 659     6581   6594   7907    699  -2034   -471       O
ATOM   1828  CB  ASP A 659      19.651  26.159   2.520  1.00 75.44           C
ANISOU 1828  CB  ASP A 659     9131   9056  10475    669  -2071   -538       C
ATOM   1829  CG  ASP A 659      20.887  25.543   1.902  1.00100.91           C
ANISOU 1829  CG  ASP A 659    12394  12247  13701    663  -2070   -589       C
ATOM   1830  OD1 ASP A 659      21.978  26.140   2.058  1.00 85.10           O
ANISOU 1830  OD1 ASP A 659    10431  10231  11674    670  -2049   -625       O
ATOM   1831  OD2 ASP A 659      20.773  24.462   1.282  1.00 86.29           O
ANISOU 1831  OD2 ASP A 659    10529  10381  11874    653  -2090   -591       O
ATOM   1832  N   ASP A 660      17.904  26.558   5.037  1.00 54.39           N
ANISOU 1832  N   ASP A 660     6406   6440   7820    678  -2047   -463       N
ATOM   1833  CA  ASP A 660      16.712  26.979   5.754  1.00 60.44           C
ANISOU 1833  CA  ASP A 660     7131   7241   8591    689  -2043   -409       C
ATOM   1834  C   ASP A 660      17.039  28.129   6.699  1.00 66.16           C
ANISOU 1834  C   ASP A 660     7875   7978   9286    702  -2015   -412       C
ATOM   1835  O   ASP A 660      16.290  29.102   6.781  1.00 66.83           O
ANISOU 1835  O   ASP A 660     7939   8095   9359    721  -2011   -371       O
ATOM   1836  CB  ASP A 660      16.130  25.815   6.548  1.00 53.91           C
ANISOU 1836  CB  ASP A 660     6274   6413   7797    678  -2047   -391       C
ATOM   1837  CG  ASP A 660      15.908  24.589   5.696  1.00 74.45           C
ANISOU 1837  CG  ASP A 660     8861   8998  10429    663  -2074   -393       C
ATOM   1838  OD1 ASP A 660      16.122  24.687   4.466  1.00 69.82           O
ANISOU 1838  OD1 ASP A 660     8285   8405   9838    663  -2090   -404       O
ATOM   1839  OD2 ASP A 660      15.517  23.537   6.255  1.00 56.71           O
ANISOU 1839  OD2 ASP A 660     6592   6745   8210    653  -2078   -383       O
ATOM   1840  N   ARG A 661      18.154  28.006   7.417  1.00 63.47           N
ANISOU 1840  N   ARG A 661     7571   7612   8934    696  -1995   -459       N
ATOM   1841  CA  ARG A 661      18.615  29.065   8.311  1.00 57.04           C
ANISOU 1841  CA  ARG A 661     6780   6805   8089    707  -1967   -470       C
ATOM   1842  C   ARG A 661      19.082  30.284   7.533  1.00 52.19           C
ANISOU 1842  C   ARG A 661     6194   6193   7443    720  -1965   -482       C
ATOM   1843  O   ARG A 661      18.848  31.409   7.957  1.00 53.44           O
ANISOU 1843  O   ARG A 661     6352   6373   7579    736  -1951   -463       O
ATOM   1844  CB  ARG A 661      19.743  28.569   9.217  1.00 46.09           C
ANISOU 1844  CB  ARG A 661     5427   5387   6698    697  -1946   -519       C
ATOM   1845  CG  ARG A 661      19.273  27.645  10.322  1.00 61.19           C
ANISOU 1845  CG  ARG A 661     7313   7303   8635    689  -1942   -503       C
ATOM   1846  CD  ARG A 661      20.369  27.358  11.337  1.00 52.75           C
ANISOU 1846  CD  ARG A 661     6277   6209   7557    683  -1917   -548       C
ATOM   1847  NE  ARG A 661      21.456  26.543  10.792  1.00 56.09           N
ANISOU 1847  NE  ARG A 661     6732   6593   7987    672  -1920   -596       N
ATOM   1848  CZ  ARG A 661      21.451  25.213  10.743  1.00 49.72           C
ANISOU 1848  CZ  ARG A 661     5914   5768   7210    659  -1931   -602       C
ATOM   1849  NH1 ARG A 661      20.410  24.522  11.190  1.00 48.87           N
ANISOU 1849  NH1 ARG A 661     5765   5675   7129    652  -1942   -564       N
ATOM   1850  NH2 ARG A 661      22.493  24.572  10.238  1.00 43.85           N
ANISOU 1850  NH2 ARG A 661     5200   4990   6470    655  -1931   -644       N
ATOM   1851  N   LYS A 662      19.755  30.066   6.407  1.00 44.36           N
ANISOU 1851  N   LYS A 662     5226   5179   6449    713  -1978   -513       N
ATOM   1852  CA  LYS A 662      20.175  31.181   5.560  1.00 49.84           C
ANISOU 1852  CA  LYS A 662     5947   5877   7115    724  -1978   -523       C
ATOM   1853  C   LYS A 662      18.977  32.043   5.173  1.00 49.63           C
ANISOU 1853  C   LYS A 662     5886   5888   7084    740  -1989   -466       C
ATOM   1854  O   LYS A 662      19.030  33.271   5.273  1.00 47.79           O
ANISOU 1854  O   LYS A 662     5666   5669   6823    756  -1977   -458       O
ATOM   1855  CB  LYS A 662      20.889  30.680   4.309  1.00 36.37           C
ANISOU 1855  CB  LYS A 662     4262   4145   5413    715  -1994   -556       C
ATOM   1856  CG  LYS A 662      22.096  29.834   4.621  1.00 43.96           C
ANISOU 1856  CG  LYS A 662     5256   5069   6379    705  -1981   -608       C
ATOM   1857  CD  LYS A 662      23.133  29.910   3.526  1.00 28.39           C
ANISOU 1857  CD  LYS A 662     3318   3074   4395    706  -1984   -646       C
ATOM   1858  CE  LYS A 662      24.199  28.849   3.713  1.00 41.77           C
ANISOU 1858  CE  LYS A 662     5036   4734   6102    698  -1974   -689       C
ATOM   1859  NZ  LYS A 662      25.530  29.328   3.260  1.00 34.93           N
ANISOU 1859  NZ  LYS A 662     4212   3847   5211    707  -1959   -732       N
ATOM   1860  N   GLU A 663      17.892  31.402   4.747  1.00 58.69           N
ANISOU 1860  N   GLU A 663     6989   7052   8259    738  -2010   -425       N
ATOM   1861  CA  GLU A 663      16.657  32.127   4.465  1.00 64.41           C
ANISOU 1861  CA  GLU A 663     7675   7815   8984    757  -2018   -365       C
ATOM   1862  C   GLU A 663      16.104  32.722   5.755  1.00 64.83           C
ANISOU 1862  C   GLU A 663     7710   7892   9031    774  -1996   -332       C
ATOM   1863  O   GLU A 663      15.831  33.917   5.842  1.00 71.41           O
ANISOU 1863  O   GLU A 663     8543   8748   9842    797  -1984   -306       O
ATOM   1864  CB  GLU A 663      15.618  31.201   3.826  1.00 77.26           C
ANISOU 1864  CB  GLU A 663     9257   9454  10646    752  -2044   -328       C
ATOM   1865  CG  GLU A 663      15.964  30.775   2.401  1.00 86.48           C
ANISOU 1865  CG  GLU A 663    10437  10605  11818    740  -2069   -350       C
ATOM   1866  CD  GLU A 663      15.025  29.708   1.860  1.00103.32           C
ANISOU 1866  CD  GLU A 663    12527  12744  13986    732  -2095   -320       C
ATOM   1867  OE1 GLU A 663      14.059  29.340   2.568  1.00106.31           O
ANISOU 1867  OE1 GLU A 663    12867  13142  14385    737  -2093   -279       O
ATOM   1868  OE2 GLU A 663      15.257  29.229   0.730  1.00 85.14           O
ANISOU 1868  OE2 GLU A 663    10231  10427  11690    722  -2116   -336       O
ATOM   1869  N   TRP A 664      15.956  31.866   6.757  1.00 75.93           N
ANISOU 1869  N   TRP A 664     9100   9293  10455    765  -1988   -331       N
ATOM   1870  CA  TRP A 664      15.410  32.247   8.051  1.00 73.37           C
ANISOU 1870  CA  TRP A 664     8756   8992  10130    780  -1966   -299       C
ATOM   1871  C   TRP A 664      16.082  33.503   8.602  1.00 74.08           C
ANISOU 1871  C   TRP A 664     8881   9084  10184    794  -1941   -317       C
ATOM   1872  O   TRP A 664      15.448  34.315   9.282  1.00 71.88           O
ANISOU 1872  O   TRP A 664     8583   8833   9896    818  -1925   -276       O
ATOM   1873  CB  TRP A 664      15.594  31.083   9.024  1.00 70.24           C
ANISOU 1873  CB  TRP A 664     8354   8579   9754    761  -1960   -317       C
ATOM   1874  CG  TRP A 664      15.003  31.307  10.372  1.00 71.69           C
ANISOU 1874  CG  TRP A 664     8513   8787   9940    775  -1939   -283       C
ATOM   1875  CD1 TRP A 664      13.708  31.625  10.654  1.00 88.53           C
ANISOU 1875  CD1 TRP A 664    10598  10957  12083    798  -1936   -217       C
ATOM   1876  CD2 TRP A 664      15.676  31.205  11.633  1.00 74.96           C
ANISOU 1876  CD2 TRP A 664     8948   9189  10345    769  -1916   -312       C
ATOM   1877  NE1 TRP A 664      13.534  31.738  12.014  1.00 94.05           N
ANISOU 1877  NE1 TRP A 664    11286  11668  12780    807  -1912   -202       N
ATOM   1878  CE2 TRP A 664      14.727  31.483  12.637  1.00 82.68           C
ANISOU 1878  CE2 TRP A 664     9888  10199  11328    788  -1900   -261       C
ATOM   1879  CE3 TRP A 664      16.989  30.909  12.011  1.00 68.93           C
ANISOU 1879  CE3 TRP A 664     8230   8391   9569    751  -1905   -375       C
ATOM   1880  CZ2 TRP A 664      15.050  31.476  13.994  1.00 71.73           C
ANISOU 1880  CZ2 TRP A 664     8508   8811   9934    788  -1876   -271       C
ATOM   1881  CZ3 TRP A 664      17.308  30.903  13.360  1.00 60.88           C
ANISOU 1881  CZ3 TRP A 664     7217   7370   8542    751  -1881   -386       C
ATOM   1882  CH2 TRP A 664      16.342  31.185  14.333  1.00 64.18           C
ANISOU 1882  CH2 TRP A 664     7598   7822   8966    768  -1867   -335       C
ATOM   1883  N   LEU A 665      17.370  33.656   8.310  1.00 56.42           N
ANISOU 1883  N   LEU A 665     6695   6817   7927    782  -1937   -376       N
ATOM   1884  CA  LEU A 665      18.126  34.806   8.794  1.00 55.02           C
ANISOU 1884  CA  LEU A 665     6555   6636   7713    794  -1914   -400       C
ATOM   1885  C   LEU A 665      18.075  35.973   7.829  1.00 50.32           C
ANISOU 1885  C   LEU A 665     5972   6052   7095    810  -1920   -387       C
ATOM   1886  O   LEU A 665      18.015  37.126   8.253  1.00 44.24           O
ANISOU 1886  O   LEU A 665     5211   5298   6301    831  -1903   -372       O
ATOM   1887  CB  LEU A 665      19.581  34.428   9.081  1.00 58.03           C
ANISOU 1887  CB  LEU A 665     6987   6978   8083    776  -1902   -469       C
ATOM   1888  CG  LEU A 665      19.845  34.016  10.535  1.00 53.05           C
ANISOU 1888  CG  LEU A 665     6359   6343   7456    770  -1881   -483       C
ATOM   1889  CD1 LEU A 665      19.116  32.725  10.857  1.00 58.07           C
ANISOU 1889  CD1 LEU A 665     6954   6981   8128    758  -1892   -460       C
ATOM   1890  CD2 LEU A 665      21.336  33.871  10.802  1.00 45.96           C
ANISOU 1890  CD2 LEU A 665     5513   5408   6543    760  -1864   -550       C
ATOM   1891  N   THR A 666      18.108  35.685   6.534  1.00 53.33           N
ANISOU 1891  N   THR A 666     6354   6426   7484    802  -1943   -393       N
ATOM   1892  CA  THR A 666      17.943  36.742   5.545  1.00 51.01           C
ANISOU 1892  CA  THR A 666     6067   6145   7170    818  -1951   -376       C
ATOM   1893  C   THR A 666      16.618  37.472   5.775  1.00 57.28           C
ANISOU 1893  C   THR A 666     6817   6980   7967    847  -1948   -304       C
ATOM   1894  O   THR A 666      16.546  38.699   5.656  1.00 61.39           O
ANISOU 1894  O   THR A 666     7347   7514   8462    870  -1938   -286       O
ATOM   1895  CB  THR A 666      17.991  36.209   4.110  1.00 55.13           C
ANISOU 1895  CB  THR A 666     6587   6657   7703    805  -1979   -385       C
ATOM   1896  OG1 THR A 666      19.199  35.462   3.905  1.00 54.42           O
ANISOU 1896  OG1 THR A 666     6534   6529   7614    783  -1980   -447       O
ATOM   1897  CG2 THR A 666      17.950  37.366   3.139  1.00 62.67           C
ANISOU 1897  CG2 THR A 666     7553   7624   8635    821  -1985   -371       C
ATOM   1898  N   ASN A 667      15.575  36.715   6.110  1.00 54.10           N
ANISOU 1898  N   ASN A 667     6366   6596   7595    849  -1954   -262       N
ATOM   1899  CA  ASN A 667      14.296  37.307   6.484  1.00 62.43           C
ANISOU 1899  CA  ASN A 667     7376   7688   8656    881  -1945   -190       C
ATOM   1900  C   ASN A 667      14.501  38.286   7.615  1.00 68.61           C
ANISOU 1900  C   ASN A 667     8174   8479   9415    902  -1914   -184       C
ATOM   1901  O   ASN A 667      14.146  39.454   7.508  1.00 65.50           O
ANISOU 1901  O   ASN A 667     7778   8104   9003    932  -1903   -150       O
ATOM   1902  CB  ASN A 667      13.305  36.238   6.937  1.00 64.65           C
ANISOU 1902  CB  ASN A 667     7608   7984   8974    879  -1951   -153       C
ATOM   1903  CG  ASN A 667      12.845  35.355   5.807  1.00 69.87           C
ANISOU 1903  CG  ASN A 667     8246   8643   9660    865  -1981   -145       C
ATOM   1904  OD1 ASN A 667      12.762  35.791   4.658  1.00 78.38           O
ANISOU 1904  OD1 ASN A 667     9326   9724  10730    870  -1997   -138       O
ATOM   1905  ND2 ASN A 667      12.543  34.100   6.123  1.00 75.57           N
ANISOU 1905  ND2 ASN A 667     8945   9358  10411    847  -1991   -146       N
ATOM   1906  N   PHE A 668      15.079  37.795   8.704  1.00 72.87           N
ANISOU 1906  N   PHE A 668     8729   9003   9955    887  -1899   -217       N
ATOM   1907  CA  PHE A 668      15.355  38.625   9.864  1.00 68.11           C
ANISOU 1907  CA  PHE A 668     8142   8406   9331    904  -1869   -217       C
ATOM   1908  C   PHE A 668      16.049  39.917   9.454  1.00 66.34           C
ANISOU 1908  C   PHE A 668     7961   8175   9070    917  -1862   -237       C
ATOM   1909  O   PHE A 668      15.548  41.014   9.707  1.00 59.00           O
ANISOU 1909  O   PHE A 668     7023   7267   8126    950  -1845   -195       O
ATOM   1910  CB  PHE A 668      16.236  37.865  10.851  1.00 68.66           C
ANISOU 1910  CB  PHE A 668     8236   8452   9401    879  -1859   -270       C
ATOM   1911  CG  PHE A 668      16.630  38.674  12.051  1.00 68.82           C
ANISOU 1911  CG  PHE A 668     8277   8475   9397    893  -1829   -277       C
ATOM   1912  CD1 PHE A 668      15.805  38.732  13.162  1.00 73.16           C
ANISOU 1912  CD1 PHE A 668     8792   9050   9958    914  -1810   -229       C
ATOM   1913  CD2 PHE A 668      17.821  39.382  12.066  1.00 61.57           C
ANISOU 1913  CD2 PHE A 668     7413   7534   8445    889  -1819   -329       C
ATOM   1914  CE1 PHE A 668      16.159  39.479  14.268  1.00 79.18           C
ANISOU 1914  CE1 PHE A 668     9573   9815  10698    929  -1781   -234       C
ATOM   1915  CE2 PHE A 668      18.182  40.131  13.169  1.00 83.22           C
ANISOU 1915  CE2 PHE A 668    10175  10279  11164    903  -1791   -336       C
ATOM   1916  CZ  PHE A 668      17.349  40.180  14.273  1.00 86.10           C
ANISOU 1916  CZ  PHE A 668    10505  10670  11541    922  -1773   -289       C
ATOM   1917  N   MET A 669      17.207  39.782   8.819  1.00 55.41           N
ANISOU 1917  N   MET A 669     6622   6760   7671    893  -1872   -300       N
ATOM   1918  CA  MET A 669      17.978  40.945   8.408  1.00 67.64           C
ANISOU 1918  CA  MET A 669     8216   8300   9185    902  -1865   -325       C
ATOM   1919  C   MET A 669      17.109  41.905   7.605  1.00 71.75           C
ANISOU 1919  C   MET A 669     8716   8847   9700    931  -1871   -269       C
ATOM   1920  O   MET A 669      17.165  43.120   7.809  1.00 71.69           O
ANISOU 1920  O   MET A 669     8725   8847   9667    956  -1855   -254       O
ATOM   1921  CB  MET A 669      19.197  40.518   7.590  1.00 71.37           C
ANISOU 1921  CB  MET A 669     8732   8737   9649    874  -1878   -392       C
ATOM   1922  CG  MET A 669      20.138  39.590   8.341  1.00 54.88           C
ANISOU 1922  CG  MET A 669     6667   6620   7566    849  -1868   -448       C
ATOM   1923  SD  MET A 669      21.701  39.350   7.480  1.00 67.90           S
ANISOU 1923  SD  MET A 669     8372   8225   9201    829  -1873   -523       S
ATOM   1924  CE  MET A 669      21.145  38.512   5.996  1.00 77.54           C
ANISOU 1924  CE  MET A 669     9565   9448  10450    817  -1907   -505       C
ATOM   1925  N   GLU A 670      16.299  41.359   6.702  1.00 82.45           N
ANISOU 1925  N   GLU A 670    10034  10215  11080    930  -1894   -236       N
ATOM   1926  CA  GLU A 670      15.404  42.184   5.892  1.00 87.13           C
ANISOU 1926  CA  GLU A 670    10602  10833  11670    959  -1900   -178       C
ATOM   1927  C   GLU A 670      14.326  42.914   6.720  1.00 83.03           C
ANISOU 1927  C   GLU A 670    10048  10345  11156   1001  -1875   -108       C
ATOM   1928  O   GLU A 670      14.182  44.135   6.612  1.00 83.96           O
ANISOU 1928  O   GLU A 670    10175  10472  11253   1032  -1862    -79       O
ATOM   1929  CB  GLU A 670      14.764  41.338   4.786  1.00 90.62           C
ANISOU 1929  CB  GLU A 670    11010  11281  12139    948  -1929   -160       C
ATOM   1930  CG  GLU A 670      15.752  40.878   3.720  1.00 85.38           C
ANISOU 1930  CG  GLU A 670    10382  10590  11470    916  -1952   -219       C
ATOM   1931  CD  GLU A 670      15.123  39.959   2.685  1.00 87.41           C
ANISOU 1931  CD  GLU A 670    10605  10851  11754    904  -1981   -202       C
ATOM   1932  OE1 GLU A 670      14.017  39.429   2.940  1.00 81.32           O
ANISOU 1932  OE1 GLU A 670     9785  10102  11010    914  -1984   -153       O
ATOM   1933  OE2 GLU A 670      15.737  39.770   1.614  1.00 66.29           O
ANISOU 1933  OE2 GLU A 670     7954   8160   9074    887  -1999   -236       O
ATOM   1934  N   ASP A 671      13.575  42.178   7.538  1.00 57.76           N
ANISOU 1934  N   ASP A 671     6807   7158   7982   1005  -1868    -77       N
ATOM   1935  CA  ASP A 671      12.523  42.779   8.356  1.00 62.22           C
ANISOU 1935  CA  ASP A 671     7336   7751   8553   1048  -1842     -7       C
ATOM   1936  C   ASP A 671      13.129  43.859   9.226  1.00 66.02           C
ANISOU 1936  C   ASP A 671     7854   8226   9006   1066  -1812    -18       C
ATOM   1937  O   ASP A 671      12.551  44.928   9.423  1.00 70.65           O
ANISOU 1937  O   ASP A 671     8431   8829   9585   1109  -1789     34       O
ATOM   1938  CB  ASP A 671      11.848  41.730   9.240  1.00 68.98           C
ANISOU 1938  CB  ASP A 671     8151   8618   9440   1043  -1837     15       C
ATOM   1939  CG  ASP A 671      11.309  40.557   8.444  1.00 88.85           C
ANISOU 1939  CG  ASP A 671    10634  11137  11986   1022  -1867     21       C
ATOM   1940  OD1 ASP A 671      11.077  40.726   7.226  1.00 90.52           O
ANISOU 1940  OD1 ASP A 671    10842  11354  12199   1024  -1887     32       O
ATOM   1941  OD2 ASP A 671      11.119  39.469   9.033  1.00 74.38           O
ANISOU 1941  OD2 ASP A 671     8782   9304  10177   1004  -1871     15       O
ATOM   1942  N   ARG A 672      14.311  43.565   9.744  1.00 60.53           N
ANISOU 1942  N   ARG A 672     7200   7505   8294   1035  -1810    -87       N
ATOM   1943  CA  ARG A 672      15.045  44.519  10.549  1.00 59.10           C
ANISOU 1943  CA  ARG A 672     7059   7313   8082   1046  -1785   -110       C
ATOM   1944  C   ARG A 672      15.321  45.769   9.724  1.00 58.89           C
ANISOU 1944  C   ARG A 672     7064   7285   8029   1066  -1784   -106       C
ATOM   1945  O   ARG A 672      14.973  46.880  10.125  1.00 62.78           O
ANISOU 1945  O   ARG A 672     7557   7786   8508   1105  -1759    -65       O
ATOM   1946  CB  ARG A 672      16.355  43.890  11.010  1.00 73.36           C
ANISOU 1946  CB  ARG A 672     8908   9089   9875   1006  -1788   -192       C
ATOM   1947  CG  ARG A 672      16.998  44.563  12.203  1.00 54.40           C
ANISOU 1947  CG  ARG A 672     6539   6681   7448   1016  -1759   -213       C
ATOM   1948  CD  ARG A 672      18.343  43.928  12.488  1.00 61.39           C
ANISOU 1948  CD  ARG A 672     7469   7534   8321    977  -1762   -297       C
ATOM   1949  NE  ARG A 672      18.975  44.464  13.687  1.00 79.03           N
ANISOU 1949  NE  ARG A 672     9733   9762  10532    984  -1735   -321       N
ATOM   1950  CZ  ARG A 672      20.263  44.313  13.979  1.00 85.56           C
ANISOU 1950  CZ  ARG A 672    10610  10561  11339    959  -1731   -393       C
ATOM   1951  NH1 ARG A 672      21.060  43.647  13.149  1.00 62.04           N
ANISOU 1951  NH1 ARG A 672     7654   7556   8363    930  -1750   -445       N
ATOM   1952  NH2 ARG A 672      20.758  44.835  15.099  1.00 68.87           N
ANISOU 1952  NH2 ARG A 672     8520   8443   9203    968  -1706   -411       N
ATOM   1953  N   ARG A 673      15.941  45.576   8.564  1.00 69.81           N
ANISOU 1953  N   ARG A 673     8470   8651   9403   1040  -1811   -147       N
ATOM   1954  CA  ARG A 673      16.262  46.679   7.660  1.00 73.74           C
ANISOU 1954  CA  ARG A 673     8998   9145   9875   1054  -1814   -149       C
ATOM   1955  C   ARG A 673      15.053  47.551   7.347  1.00 71.46           C
ANISOU 1955  C   ARG A 673     8674   8883   9593   1101  -1804    -65       C
ATOM   1956  O   ARG A 673      15.150  48.776   7.339  1.00 65.78           O
ANISOU 1956  O   ARG A 673     7978   8163   8852   1130  -1787    -48       O
ATOM   1957  CB  ARG A 673      16.828  46.136   6.348  1.00 90.35           C
ANISOU 1957  CB  ARG A 673    11118  11233  11978   1021  -1847   -192       C
ATOM   1958  CG  ARG A 673      17.101  47.210   5.305  1.00 84.15           C
ANISOU 1958  CG  ARG A 673    10360  10445  11167   1034  -1853   -190       C
ATOM   1959  CD  ARG A 673      17.997  48.293   5.865  1.00 81.10           C
ANISOU 1959  CD  ARG A 673    10026  10044  10743   1045  -1831   -221       C
ATOM   1960  NE  ARG A 673      19.173  47.728   6.519  1.00 99.28           N
ANISOU 1960  NE  ARG A 673    12366  12319  13035   1013  -1827   -294       N
ATOM   1961  CZ  ARG A 673      20.051  48.433   7.227  1.00117.73           C
ANISOU 1961  CZ  ARG A 673    14750  14641  15342   1016  -1807   -330       C
ATOM   1962  NH1 ARG A 673      19.893  49.742   7.382  1.00104.56           N
ANISOU 1962  NH1 ARG A 673    13097  12980  13649   1050  -1789   -301       N
ATOM   1963  NH2 ARG A 673      21.090  47.825   7.784  1.00117.86           N
ANISOU 1963  NH2 ARG A 673    14797  14632  15351    988  -1802   -395       N
ATOM   1964  N   GLN A 674      13.920  46.918   7.061  1.00 73.24           N
ANISOU 1964  N   GLN A 674     8846   9131   9852   1110  -1813    -13       N
ATOM   1965  CA  GLN A 674      12.700  47.661   6.770  1.00 74.44           C
ANISOU 1965  CA  GLN A 674     8960   9308  10016   1158  -1801     70       C
ATOM   1966  C   GLN A 674      12.209  48.412   7.998  1.00 75.95           C
ANISOU 1966  C   GLN A 674     9142   9508  10208   1200  -1760    118       C
ATOM   1967  O   GLN A 674      11.810  49.569   7.896  1.00 80.09           O
ANISOU 1967  O   GLN A 674     9669  10037  10724   1243  -1738    165       O
ATOM   1968  CB  GLN A 674      11.600  46.736   6.246  1.00 81.91           C
ANISOU 1968  CB  GLN A 674     9850  10275  10997   1158  -1819    112       C
ATOM   1969  CG  GLN A 674      11.723  46.424   4.763  1.00101.52           C
ANISOU 1969  CG  GLN A 674    12336  12757  13482   1136  -1855     95       C
ATOM   1970  CD  GLN A 674      10.429  45.910   4.161  1.00111.90           C
ANISOU 1970  CD  GLN A 674    13592  14097  14826   1152  -1867    155       C
ATOM   1971  OE1 GLN A 674       9.382  45.910   4.813  1.00 97.03           O
ANISOU 1971  OE1 GLN A 674    11669  12236  12964   1185  -1847    215       O
ATOM   1972  NE2 GLN A 674      10.497  45.466   2.909  1.00115.55           N
ANISOU 1972  NE2 GLN A 674    14053  14558  15294   1129  -1900    138       N
ATOM   1973  N   ARG A 675      12.230  47.754   9.155  1.00 71.40           N
ANISOU 1973  N   ARG A 675     8555   8932   9642   1191  -1747    107       N
ATOM   1974  CA  ARG A 675      11.848  48.410  10.401  1.00 61.30           C
ANISOU 1974  CA  ARG A 675     7269   7658   8363   1230  -1706    148       C
ATOM   1975  C   ARG A 675      12.714  49.638  10.655  1.00 63.97           C
ANISOU 1975  C   ARG A 675     7663   7977   8667   1242  -1686    123       C
ATOM   1976  O   ARG A 675      12.214  50.679  11.077  1.00 62.53           O
ANISOU 1976  O   ARG A 675     7478   7797   8484   1290  -1652    177       O
ATOM   1977  CB  ARG A 675      11.965  47.448  11.581  1.00 65.36           C
ANISOU 1977  CB  ARG A 675     7770   8172   8890   1209  -1699    126       C
ATOM   1978  CG  ARG A 675      10.894  46.376  11.616  1.00 83.59           C
ANISOU 1978  CG  ARG A 675    10021  10504  11236   1209  -1708    167       C
ATOM   1979  CD  ARG A 675      11.030  45.484  12.842  1.00 99.69           C
ANISOU 1979  CD  ARG A 675    12049  12542  13286   1190  -1699    147       C
ATOM   1980  NE  ARG A 675      10.165  44.310  12.751  1.00118.13           N
ANISOU 1980  NE  ARG A 675    14335  14895  15655   1180  -1715    172       N
ATOM   1981  CZ  ARG A 675      10.051  43.383  13.697  1.00132.74           C
ANISOU 1981  CZ  ARG A 675    16166  16749  17522   1165  -1710    166       C
ATOM   1982  NH1 ARG A 675      10.745  43.489  14.825  1.00133.88           N
ANISOU 1982  NH1 ARG A 675    16336  16882  17652   1157  -1690    134       N
ATOM   1983  NH2 ARG A 675       9.237  42.348  13.517  1.00112.02           N
ANISOU 1983  NH2 ARG A 675    13497  14138  14926   1157  -1726    190       N
ATOM   1984  N   LYS A 676      14.013  49.511  10.403  1.00 60.21           N
ANISOU 1984  N   LYS A 676     7236   7478   8163   1201  -1705     43       N
ATOM   1985  CA  LYS A 676      14.937  50.621  10.608  1.00 62.91           C
ANISOU 1985  CA  LYS A 676     7635   7800   8468   1210  -1690     11       C
ATOM   1986  C   LYS A 676      14.567  51.833   9.748  1.00 73.13           C
ANISOU 1986  C   LYS A 676     8937   9096   9753   1247  -1683     55       C
ATOM   1987  O   LYS A 676      14.395  52.939  10.270  1.00 58.09           O
ANISOU 1987  O   LYS A 676     7047   7186   7839   1287  -1650     91       O
ATOM   1988  CB  LYS A 676      16.377  50.186  10.313  1.00 70.28           C
ANISOU 1988  CB  LYS A 676     8619   8709   9375   1159  -1714    -85       C
ATOM   1989  CG  LYS A 676      17.410  51.274  10.589  1.00 92.72           C
ANISOU 1989  CG  LYS A 676    11523  11531  12176   1165  -1698   -124       C
ATOM   1990  CD  LYS A 676      18.828  50.849  10.215  1.00103.46           C
ANISOU 1990  CD  LYS A 676    12934  12866  13511   1118  -1720   -217       C
ATOM   1991  CE  LYS A 676      19.815  52.002  10.400  1.00 97.76           C
ANISOU 1991  CE  LYS A 676    12274  12125  12746   1126  -1704   -254       C
ATOM   1992  NZ  LYS A 676      21.212  51.641  10.025  1.00 96.43           N
ANISOU 1992  NZ  LYS A 676    12156  11930  12554   1085  -1721   -342       N
ATOM   1993  N   LEU A 677      14.444  51.621   8.436  1.00 72.94           N
ANISOU 1993  N   LEU A 677     8905   9077   9733   1233  -1714     54       N
ATOM   1994  CA  LEU A 677      14.132  52.699   7.492  1.00 67.98           C
ANISOU 1994  CA  LEU A 677     8284   8449   9095   1264  -1712     93       C
ATOM   1995  C   LEU A 677      12.863  53.454   7.880  1.00 73.46           C
ANISOU 1995  C   LEU A 677     8942   9158   9812   1325  -1676    188       C
ATOM   1996  O   LEU A 677      12.840  54.688   7.888  1.00 60.95           O
ANISOU 1996  O   LEU A 677     7381   7562   8215   1362  -1650    218       O
ATOM   1997  CB  LEU A 677      13.960  52.148   6.072  1.00 67.39           C
ANISOU 1997  CB  LEU A 677     8193   8383   9029   1241  -1750     88       C
ATOM   1998  CG  LEU A 677      15.161  51.473   5.405  1.00 83.12           C
ANISOU 1998  CG  LEU A 677    10221  10358  11002   1186  -1785      1       C
ATOM   1999  CD1 LEU A 677      14.793  51.032   3.996  1.00 56.75           C
ANISOU 1999  CD1 LEU A 677     6859   7028   7675   1173  -1818     11       C
ATOM   2000  CD2 LEU A 677      16.370  52.394   5.377  1.00 87.89           C
ANISOU 2000  CD2 LEU A 677    10891  10938  11565   1180  -1779    -51       C
ATOM   2001  N   LEU A 678      11.808  52.701   8.181  1.00 53.62           N
ANISOU 2001  N   LEU A 678     6372   6666   7334   1336  -1672    236       N
ATOM   2002  CA  LEU A 678      10.527  53.280   8.565  1.00 47.01           C
ANISOU 2002  CA  LEU A 678     5496   5843   6524   1395  -1635    329       C
ATOM   2003  C   LEU A 678      10.642  54.039   9.876  1.00 60.46           C
ANISOU 2003  C   LEU A 678     7218   7531   8223   1426  -1589    345       C
ATOM   2004  O   LEU A 678       9.794  54.870  10.199  1.00 56.09           O
ANISOU 2004  O   LEU A 678     6648   6976   7687   1480  -1550    418       O
ATOM   2005  CB  LEU A 678       9.468  52.184   8.711  1.00 55.03           C
ANISOU 2005  CB  LEU A 678     6448   6885   7574   1396  -1642    367       C
ATOM   2006  CG  LEU A 678       8.942  51.535   7.429  1.00 66.97           C
ANISOU 2006  CG  LEU A 678     7929   8416   9100   1381  -1679    378       C
ATOM   2007  CD1 LEU A 678       7.952  50.425   7.759  1.00 73.06           C
ANISOU 2007  CD1 LEU A 678     8643   9212   9904   1382  -1682    411       C
ATOM   2008  CD2 LEU A 678       8.296  52.575   6.534  1.00 59.55           C
ANISOU 2008  CD2 LEU A 678     6983   7481   8161   1425  -1669    438       C
ATOM   2009  N   GLY A 679      11.692  53.745  10.634  1.00 83.11           N
ANISOU 2009  N   GLY A 679    10122  10385  11070   1392  -1592    276       N
ATOM   2010  CA  GLY A 679      11.874  54.350  11.938  1.00 80.10           C
ANISOU 2010  CA  GLY A 679     9761   9990  10685   1417  -1551    284       C
ATOM   2011  C   GLY A 679      10.921  53.749  12.951  1.00 80.97           C
ANISOU 2011  C   GLY A 679     9820  10116  10828   1437  -1526    333       C
ATOM   2012  O   GLY A 679      10.557  54.390  13.934  1.00 96.71           O
ANISOU 2012  O   GLY A 679    11812  12101  12832   1477  -1482    375       O
ATOM   2013  N   LEU A 680      10.507  52.513  12.706  1.00 71.99           N
ANISOU 2013  N   LEU A 680     8641   9002   9710   1410  -1555    329       N
ATOM   2014  CA  LEU A 680       9.648  51.810  13.642  1.00 77.01           C
ANISOU 2014  CA  LEU A 680     9229   9656  10376   1424  -1536    370       C
ATOM   2015  C   LEU A 680      10.470  51.126  14.716  1.00 82.61           C
ANISOU 2015  C   LEU A 680     9956  10358  11075   1388  -1538    310       C
ATOM   2016  O   LEU A 680      11.613  50.733  14.474  1.00 73.84           O
ANISOU 2016  O   LEU A 680     8883   9234   9938   1339  -1567    230       O
ATOM   2017  CB  LEU A 680       8.819  50.768  12.912  1.00 76.23           C
ANISOU 2017  CB  LEU A 680     9079   9584  10302   1412  -1566    392       C
ATOM   2018  CG  LEU A 680       7.764  51.345  11.983  1.00 76.03           C
ANISOU 2018  CG  LEU A 680     9025   9572  10292   1455  -1560    465       C
ATOM   2019  CD1 LEU A 680       7.034  50.188  11.420  1.00 66.13           C
ANISOU 2019  CD1 LEU A 680     7724   8343   9059   1439  -1590    477       C
ATOM   2020  CD2 LEU A 680       6.796  52.271  12.701  1.00 90.54           C
ANISOU 2020  CD2 LEU A 680    10842  11410  12148   1523  -1505    549       C
ATOM   2021  N   PRO A 681       9.884  50.976  15.913  1.00 93.18           N
ANISOU 2021  N   PRO A 681    11267  11705  12433   1413  -1504    349       N
ATOM   2022  CA  PRO A 681      10.537  50.218  16.981  1.00 81.19           C
ANISOU 2022  CA  PRO A 681     9758  10183  10907   1380  -1505    298       C
ATOM   2023  C   PRO A 681      10.494  48.738  16.655  1.00 79.92           C
ANISOU 2023  C   PRO A 681     9568  10037  10760   1333  -1545    266       C
ATOM   2024  O   PRO A 681       9.710  48.331  15.798  1.00 73.82           O
ANISOU 2024  O   PRO A 681     8761   9281  10007   1337  -1564    300       O
ATOM   2025  CB  PRO A 681       9.667  50.519  18.200  1.00 82.26           C
ANISOU 2025  CB  PRO A 681     9863  10326  11067   1427  -1456    365       C
ATOM   2026  CG  PRO A 681       8.312  50.769  17.634  1.00 90.65           C
ANISOU 2026  CG  PRO A 681    10880  11407  12158   1473  -1443    450       C
ATOM   2027  CD  PRO A 681       8.542  51.442  16.306  1.00 89.75           C
ANISOU 2027  CD  PRO A 681    10789  11284  12029   1474  -1463    444       C
ATOM   2028  N   GLU A 682      11.325  47.943  17.317  1.00 89.04           N
ANISOU 2028  N   GLU A 682    10741  11184  11906   1290  -1557    203       N
ATOM   2029  CA  GLU A 682      11.282  46.501  17.127  1.00107.59           C
ANISOU 2029  CA  GLU A 682    13065  13542  14273   1247  -1590    175       C
ATOM   2030  C   GLU A 682      10.604  45.855  18.322  1.00 87.09           C
ANISOU 2030  C   GLU A 682    10429  10962  11700   1259  -1568    209       C
ATOM   2031  O   GLU A 682      10.736  46.325  19.450  1.00 81.13           O
ANISOU 2031  O   GLU A 682     9683  10205  10939   1279  -1535    218       O
ATOM   2032  CB  GLU A 682      12.685  45.927  16.941  1.00103.78           C
ANISOU 2032  CB  GLU A 682    12628  13035  13767   1189  -1619     80       C
ATOM   2033  CG  GLU A 682      13.590  46.109  18.143  1.00 83.99           C
ANISOU 2033  CG  GLU A 682    10158  10515  11240   1180  -1598     36       C
ATOM   2034  CD  GLU A 682      14.966  45.523  17.919  1.00 94.74           C
ANISOU 2034  CD  GLU A 682    11566  11851  12580   1126  -1624    -58       C
ATOM   2035  OE1 GLU A 682      15.129  44.759  16.942  1.00 99.15           O
ANISOU 2035  OE1 GLU A 682    12122  12403  13147   1094  -1657    -85       O
ATOM   2036  OE2 GLU A 682      15.881  45.828  18.714  1.00 74.16           O
ANISOU 2036  OE2 GLU A 682     8999   9231   9949   1117  -1609   -103       O
ATOM   2037  N   ASP A 683       9.869  44.782  18.063  1.00 95.11           N
ANISOU 2037  N   ASP A 683    11400  11995  12743   1247  -1588    229       N
ATOM   2038  CA  ASP A 683       9.147  44.087  19.113  1.00104.25           C
ANISOU 2038  CA  ASP A 683    12516  13171  13924   1257  -1570    264       C
ATOM   2039  C   ASP A 683      10.119  43.306  19.994  1.00103.12           C
ANISOU 2039  C   ASP A 683    12395  13012  13772   1213  -1577    198       C
ATOM   2040  O   ASP A 683      11.076  42.705  19.503  1.00109.93           O
ANISOU 2040  O   ASP A 683    13287  13855  14624   1164  -1608    128       O
ATOM   2041  CB  ASP A 683       8.107  43.150  18.500  1.00117.22           C
ANISOU 2041  CB  ASP A 683    14108  14834  15596   1256  -1592    300       C
ATOM   2042  CG  ASP A 683       7.182  42.552  19.538  1.00129.70           C
ANISOU 2042  CG  ASP A 683    15642  16437  17200   1277  -1571    346       C
ATOM   2043  OD1 ASP A 683       6.871  43.253  20.529  1.00122.85           O
ANISOU 2043  OD1 ASP A 683    14771  15577  16331   1318  -1529    386       O
ATOM   2044  OD2 ASP A 683       6.770  41.383  19.363  1.00130.41           O
ANISOU 2044  OD2 ASP A 683    15702  16535  17311   1253  -1595    344       O
ATOM   2045  N   TYR A 684       9.868  43.322  21.299  1.00 88.45           N
ANISOU 2045  N   TYR A 684    10524  11164  11920   1232  -1545    222       N
ATOM   2046  CA  TYR A 684      10.741  42.656  22.257  1.00 93.52           C
ANISOU 2046  CA  TYR A 684    11185  11794  12554   1195  -1546    165       C
ATOM   2047  C   TYR A 684       9.946  41.712  23.152  1.00 89.62           C
ANISOU 2047  C   TYR A 684    10644  11320  12087   1199  -1537    200       C
ATOM   2048  O   TYR A 684       8.758  41.926  23.396  1.00 87.76           O
ANISOU 2048  O   TYR A 684    10365  11109  11870   1244  -1514    274       O
ATOM   2049  CB  TYR A 684      11.459  43.693  23.119  1.00 88.33           C
ANISOU 2049  CB  TYR A 684    10568  11124  11869   1212  -1514    148       C
ATOM   2050  CG  TYR A 684      10.512  44.594  23.868  1.00 90.21           C
ANISOU 2050  CG  TYR A 684    10781  11377  12117   1274  -1467    227       C
ATOM   2051  CD1 TYR A 684       9.947  44.194  25.072  1.00 84.44           C
ANISOU 2051  CD1 TYR A 684    10018  10662  11404   1290  -1441    262       C
ATOM   2052  CD2 TYR A 684      10.173  45.843  23.366  1.00 91.55           C
ANISOU 2052  CD2 TYR A 684    10960  11543  12281   1317  -1448    269       C
ATOM   2053  CE1 TYR A 684       9.073  45.017  25.759  1.00 95.32           C
ANISOU 2053  CE1 TYR A 684    11373  12050  12793   1350  -1394    336       C
ATOM   2054  CE2 TYR A 684       9.300  46.673  24.043  1.00 99.04           C
ANISOU 2054  CE2 TYR A 684    11887  12499  13244   1377  -1400    343       C
ATOM   2055  CZ  TYR A 684       8.753  46.257  25.241  1.00105.34           C
ANISOU 2055  CZ  TYR A 684    12653  13311  14059   1394  -1373    377       C
ATOM   2056  OH  TYR A 684       7.882  47.081  25.923  1.00104.27           O
ANISOU 2056  OH  TYR A 684    12498  13181  13941   1455  -1322    452       O
ATOM   2057  N   LEU A 685      10.613  40.670  23.642  1.00 74.89           N
ANISOU 2057  N   LEU A 685     8787   9444  10223   1153  -1552    146       N
ATOM   2058  CA  LEU A 685       9.984  39.709  24.540  1.00 81.29           C
ANISOU 2058  CA  LEU A 685     9556  10272  11058   1152  -1545    171       C
ATOM   2059  C   LEU A 685      10.167  40.099  26.009  1.00 78.37           C
ANISOU 2059  C   LEU A 685     9191   9906  10678   1170  -1508    179       C
ATOM   2060  O   LEU A 685      10.999  40.943  26.338  1.00 76.17           O
ANISOU 2060  O   LEU A 685     8955   9612  10373   1173  -1492    149       O
ATOM   2061  CB  LEU A 685      10.557  38.310  24.302  1.00 63.51           C
ANISOU 2061  CB  LEU A 685     7310   8004   8817   1094  -1581    113       C
ATOM   2062  CG  LEU A 685      10.151  37.626  22.999  1.00 65.46           C
ANISOU 2062  CG  LEU A 685     7540   8248   9083   1076  -1617    115       C
ATOM   2063  CD1 LEU A 685      10.763  36.238  22.917  1.00 56.60           C
ANISOU 2063  CD1 LEU A 685     6427   7105   7974   1022  -1646     59       C
ATOM   2064  CD2 LEU A 685       8.637  37.548  22.877  1.00 72.38           C
ANISOU 2064  CD2 LEU A 685     8359   9157   9985   1115  -1610    195       C
ATOM   2065  N   TYR A 686       9.377  39.472  26.869  1.00 64.05           N
ANISOU 2065  N   TYR A 686     7335   8113   8886   1183  -1493    220       N
ATOM   2066  CA  TYR A 686       9.558  39.607  28.298  1.00 79.96           C
ANISOU 2066  CA  TYR A 686     9352  10133  10895   1195  -1460    224       C
ATOM   2067  C   TYR A 686       9.180  41.020  28.671  1.00 91.72           C
ANISOU 2067  C   TYR A 686    10845  11628  12376   1252  -1417    275       C
ATOM   2068  O   TYR A 686       9.490  41.488  29.766  1.00 78.80           O
ANISOU 2068  O   TYR A 686     9222   9990  10729   1267  -1385    276       O
ATOM   2069  CB  TYR A 686      11.010  39.327  28.687  1.00 80.99           C
ANISOU 2069  CB  TYR A 686     9532  10238  11004   1146  -1472    139       C
ATOM   2070  CG  TYR A 686      11.531  37.996  28.193  1.00 67.49           C
ANISOU 2070  CG  TYR A 686     7827   8513   9304   1089  -1512     84       C
ATOM   2071  CD1 TYR A 686      10.950  36.805  28.607  1.00 59.58           C
ANISOU 2071  CD1 TYR A 686     6786   7523   8330   1076  -1521    101       C
ATOM   2072  CD2 TYR A 686      12.603  37.931  27.314  1.00 71.64           C
ANISOU 2072  CD2 TYR A 686     8399   9010   9813   1052  -1540     15       C
ATOM   2073  CE1 TYR A 686      11.422  35.586  28.159  1.00 64.45           C
ANISOU 2073  CE1 TYR A 686     7409   8121   8958   1026  -1554     53       C
ATOM   2074  CE2 TYR A 686      13.082  36.716  26.861  1.00 65.72           C
ANISOU 2074  CE2 TYR A 686     7655   8241   9074   1004  -1572    -34       C
ATOM   2075  CZ  TYR A 686      12.488  35.547  27.286  1.00 65.69           C
ANISOU 2075  CZ  TYR A 686     7613   8247   9100    991  -1579    -14       C
ATOM   2076  OH  TYR A 686      12.962  34.336  26.838  1.00 59.70           O
ANISOU 2076  OH  TYR A 686     6862   7466   8355    946  -1609    -59       O
ATOM   2077  N   GLY A 687       8.504  41.708  27.756  1.00119.86           N
ANISOU 2077  N   GLY A 687    14399  15198  15945   1286  -1415    319       N
ATOM   2078  CA  GLY A 687       8.108  43.076  28.050  1.00124.00           C
ANISOU 2078  CA  GLY A 687    14929  15722  16464   1345  -1371    372       C
ATOM   2079  C   GLY A 687       7.432  43.209  29.404  1.00121.54           C
ANISOU 2079  C   GLY A 687    14589  15427  16166   1386  -1325    426       C
ATOM   2080  O   GLY A 687       7.858  43.989  30.257  1.00 98.98           O
ANISOU 2080  O   GLY A 687    11756  12556  13298   1404  -1291    425       O
ATOM   2081  N   GLN A 688       6.365  42.441  29.593  1.00127.85           N
ANISOU 2081  N   GLN A 688    15337  16252  16986   1401  -1324    472       N
ATOM   2082  CA  GLN A 688       5.650  42.400  30.859  1.00104.50           C
ANISOU 2082  CA  GLN A 688    12349  13315  14042   1440  -1283    523       C
ATOM   2083  C   GLN A 688       5.747  40.991  31.412  1.00108.07           C
ANISOU 2083  C   GLN A 688    12780  13779  14501   1398  -1307    492       C
ATOM   2084  O   GLN A 688       6.463  40.146  30.869  1.00114.94           O
ANISOU 2084  O   GLN A 688    13666  14638  15369   1339  -1351    430       O
ATOM   2085  CB  GLN A 688       4.178  42.764  30.669  1.00110.93           C
ANISOU 2085  CB  GLN A 688    13122  14154  14872   1506  -1255    608       C
ATOM   2086  CG  GLN A 688       3.363  41.703  29.928  1.00127.18           C
ANISOU 2086  CG  GLN A 688    15142  16237  16944   1496  -1292    618       C
ATOM   2087  CD  GLN A 688       3.678  41.650  28.440  1.00145.93           C
ANISOU 2087  CD  GLN A 688    17531  18599  19316   1465  -1335    587       C
ATOM   2088  OE1 GLN A 688       4.488  42.434  27.937  1.00140.74           O
ANISOU 2088  OE1 GLN A 688    16914  17917  18644   1453  -1338    559       O
ATOM   2089  NE2 GLN A 688       3.034  40.729  27.723  1.00143.11           N
ANISOU 2089  NE2 GLN A 688    17144  18258  18973   1451  -1369    592       N
ATOM   2090  N   THR A 689       4.986  40.707  32.459  1.00106.13           N
ANISOU 2090  N   THR A 689    12501  13557  14267   1429  -1277    536       N
ATOM   2091  CA  THR A 689       5.033  39.370  33.002  1.00114.60           C
ANISOU 2091  CA  THR A 689    13553  14640  15349   1390  -1299    510       C
ATOM   2092  C   THR A 689       4.161  38.534  32.089  1.00115.28           C
ANISOU 2092  C   THR A 689    13604  14743  15453   1386  -1332    527       C
ATOM   2093  O   THR A 689       2.941  38.691  32.045  1.00124.75           O
ANISOU 2093  O   THR A 689    14770  15969  16662   1438  -1315    589       O
ATOM   2094  CB  THR A 689       4.476  39.316  34.435  1.00 98.12           C
ANISOU 2094  CB  THR A 689    11440  12574  13266   1427  -1258    551       C
ATOM   2095  OG1 THR A 689       4.375  37.951  34.861  1.00109.17           O
ANISOU 2095  OG1 THR A 689    12816  13987  14678   1391  -1282    531       O
ATOM   2096  CG2 THR A 689       3.101  39.965  34.496  1.00 99.71           C
ANISOU 2096  CG2 THR A 689    11611  12802  13475   1505  -1220    633       C
ATOM   2097  N   THR A 690       4.812  37.639  31.357  1.00 89.98           N
ANISOU 2097  N   THR A 690    10412  11522  12253   1324  -1380    470       N
ATOM   2098  CA  THR A 690       4.132  36.766  30.421  1.00104.18           C
ANISOU 2098  CA  THR A 690    12182  13329  14072   1310  -1415    477       C
ATOM   2099  C   THR A 690       4.363  35.354  30.901  1.00109.21           C
ANISOU 2099  C   THR A 690    12807  13964  14725   1262  -1439    443       C
ATOM   2100  O   THR A 690       5.498  34.952  31.158  1.00112.50           O
ANISOU 2100  O   THR A 690    13255  14357  15133   1213  -1453    382       O
ATOM   2101  CB  THR A 690       4.686  36.919  28.995  1.00121.91           C
ANISOU 2101  CB  THR A 690    14455  15554  16313   1280  -1451    441       C
ATOM   2102  OG1 THR A 690       6.075  36.565  28.978  1.00102.70           O
ANISOU 2102  OG1 THR A 690    12064  13089  13867   1221  -1473    363       O
ATOM   2103  CG2 THR A 690       4.527  38.353  28.512  1.00112.91           C
ANISOU 2103  CG2 THR A 690    13330  14413  15157   1326  -1427    473       C
ATOM   2104  N   THR A 691       3.277  34.607  31.085  1.00 91.54           N
ANISOU 2104  N   THR A 691    10525  11749  12508   1278  -1443    482       N
ATOM   2105  CA  THR A 691       3.337  33.285  31.715  1.00 88.86           C
ANISOU 2105  CA  THR A 691    10169  11408  12185   1240  -1459    460       C
ATOM   2106  C   THR A 691       4.123  32.188  30.983  1.00 92.12           C
ANISOU 2106  C   THR A 691    10599  11791  12610   1170  -1506    399       C
ATOM   2107  O   THR A 691       4.865  31.433  31.612  1.00 94.94           O
ANISOU 2107  O   THR A 691    10970  12134  12970   1129  -1513    357       O
ATOM   2108  CB  THR A 691       1.920  32.750  32.010  1.00 93.68           C
ANISOU 2108  CB  THR A 691    10729  12049  12818   1276  -1454    515       C
ATOM   2109  OG1 THR A 691       1.273  33.602  32.962  1.00106.41           O
ANISOU 2109  OG1 THR A 691    12328  13686  14417   1340  -1407    565       O
ATOM   2110  CG2 THR A 691       1.990  31.336  32.566  1.00 86.50           C
ANISOU 2110  CG2 THR A 691     9803  11135  11930   1232  -1475    492       C
ATOM   2111  N   TYR A 692       3.956  32.094  29.667  1.00118.59           N
ANISOU 2111  N   TYR A 692    13952  15134  15972   1160  -1535    394       N
ATOM   2112  CA  TYR A 692       4.566  31.009  28.896  1.00124.55           C
ANISOU 2112  CA  TYR A 692    14721  15860  16741   1100  -1578    341       C
ATOM   2113  C   TYR A 692       5.010  31.469  27.513  1.00116.57           C
ANISOU 2113  C   TYR A 692    13738  14831  15722   1087  -1601    316       C
ATOM   2114  O   TYR A 692       4.510  32.470  27.001  1.00130.08           O
ANISOU 2114  O   TYR A 692    15445  16557  17423   1127  -1589    352       O
ATOM   2115  CB  TYR A 692       3.596  29.832  28.771  1.00136.64           C
ANISOU 2115  CB  TYR A 692    16210  17401  18306   1093  -1599    367       C
ATOM   2116  CG  TYR A 692       2.302  30.176  28.070  1.00151.95           C
ANISOU 2116  CG  TYR A 692    18114  19364  20256   1137  -1600    425       C
ATOM   2117  CD1 TYR A 692       2.191  30.084  26.689  1.00158.77           C
ANISOU 2117  CD1 TYR A 692    18980  20216  21128   1124  -1630    418       C
ATOM   2118  CD2 TYR A 692       1.190  30.593  28.789  1.00147.96           C
ANISOU 2118  CD2 TYR A 692    17574  18893  19753   1194  -1569    485       C
ATOM   2119  CE1 TYR A 692       1.010  30.397  26.044  1.00159.97           C
ANISOU 2119  CE1 TYR A 692    19101  20391  21291   1165  -1632    470       C
ATOM   2120  CE2 TYR A 692       0.004  30.909  28.153  1.00163.67           C
ANISOU 2120  CE2 TYR A 692    19533  20902  21751   1237  -1570    535       C
ATOM   2121  CZ  TYR A 692      -0.080  30.809  26.780  1.00176.06           C
ANISOU 2121  CZ  TYR A 692    21105  22460  23329   1221  -1602    528       C
ATOM   2122  OH  TYR A 692      -1.258  31.122  26.142  1.00170.30           O
ANISOU 2122  OH  TYR A 692    20347  21750  22609   1264  -1603    577       O
ATOM   2123  N   LEU A 693       5.947  30.745  26.902  1.00 79.01           N
ANISOU 2123  N   LEU A 693     9011  10041  10968   1034  -1633    255       N
ATOM   2124  CA  LEU A 693       6.408  31.139  25.577  1.00 72.42           C
ANISOU 2124  CA  LEU A 693     8204   9188  10124   1021  -1656    228       C
ATOM   2125  C   LEU A 693       6.479  29.878  24.717  1.00 63.65           C
ANISOU 2125  C   LEU A 693     7090   8055   9038    978  -1695    199       C
ATOM   2126  O   LEU A 693       6.870  28.814  25.197  1.00 79.83           O
ANISOU 2126  O   LEU A 693     9143  10088  11102    944  -1705    170       O
ATOM   2127  CB  LEU A 693       7.719  31.921  25.675  1.00 56.50           C
ANISOU 2127  CB  LEU A 693     6242   7151   8076   1007  -1647    174       C
ATOM   2128  CG  LEU A 693       8.360  32.339  24.350  1.00 75.83           C
ANISOU 2128  CG  LEU A 693     8725   9576  10510    992  -1669    138       C
ATOM   2129  CD1 LEU A 693       7.450  33.293  23.591  1.00 99.68           C
ANISOU 2129  CD1 LEU A 693    11725  12619  13529   1036  -1664    193       C
ATOM   2130  CD2 LEU A 693       9.724  32.969  24.588  1.00 71.92           C
ANISOU 2130  CD2 LEU A 693     8285   9057   9983    975  -1661     78       C
ATOM   2131  N   THR A 694       5.996  29.983  23.483  1.00 69.17           N
ANISOU 2131  N   THR A 694     7780   8756   9746    985  -1717    215       N
ATOM   2132  CA  THR A 694       6.006  28.861  22.552  1.00 78.14           C
ANISOU 2132  CA  THR A 694     8913   9871  10907    948  -1754    192       C
ATOM   2133  C   THR A 694       7.424  28.597  22.072  1.00 75.47           C
ANISOU 2133  C   THR A 694     8628   9492  10556    904  -1771    117       C
ATOM   2134  O   THR A 694       8.215  29.530  21.935  1.00 79.97           O
ANISOU 2134  O   THR A 694     9235  10054  11097    908  -1761     89       O
ATOM   2135  CB  THR A 694       5.101  29.127  21.336  1.00 68.68           C
ANISOU 2135  CB  THR A 694     7691   8686   9719    969  -1771    231       C
ATOM   2136  OG1 THR A 694       5.589  30.264  20.612  1.00 80.95           O
ANISOU 2136  OG1 THR A 694     9274  10236  11245    982  -1768    218       O
ATOM   2137  CG2 THR A 694       3.671  29.392  21.783  1.00 75.05           C
ANISOU 2137  CG2 THR A 694     8446   9531  10537   1018  -1753    305       C
ATOM   2138  N   TYR A 695       7.755  27.337  21.808  1.00 83.75           N
ANISOU 2138  N   TYR A 695     9681  10513  11626    865  -1796     83       N
ATOM   2139  CA  TYR A 695       9.085  27.047  21.292  1.00 80.19           C
ANISOU 2139  CA  TYR A 695     9282  10023  11165    828  -1811     12       C
ATOM   2140  C   TYR A 695       9.325  27.828  20.007  1.00 68.71           C
ANISOU 2140  C   TYR A 695     7850   8564   9695    834  -1824      1       C
ATOM   2141  O   TYR A 695      10.419  28.343  19.780  1.00 61.14           O
ANISOU 2141  O   TYR A 695     6937   7583   8711    823  -1821    -48       O
ATOM   2142  CB  TYR A 695       9.247  25.547  21.037  1.00 83.60           C
ANISOU 2142  CB  TYR A 695     9711  10427  11626    791  -1837    -13       C
ATOM   2143  CG  TYR A 695       9.221  24.706  22.293  1.00 73.50           C
ANISOU 2143  CG  TYR A 695     8418   9146  10360    780  -1825    -12       C
ATOM   2144  CD1 TYR A 695       8.025  24.218  22.801  1.00 82.16           C
ANISOU 2144  CD1 TYR A 695     9465  10269  11483    794  -1823     43       C
ATOM   2145  CD2 TYR A 695      10.394  24.399  22.971  1.00 70.70           C
ANISOU 2145  CD2 TYR A 695     8103   8766   9995    756  -1816    -66       C
ATOM   2146  CE1 TYR A 695       7.996  23.449  23.949  1.00 92.68           C
ANISOU 2146  CE1 TYR A 695    10785  11602  12828    784  -1813     45       C
ATOM   2147  CE2 TYR A 695      10.375  23.630  24.119  1.00 75.76           C
ANISOU 2147  CE2 TYR A 695     8732   9407  10649    745  -1805    -64       C
ATOM   2148  CZ  TYR A 695       9.174  23.158  24.604  1.00 81.79           C
ANISOU 2148  CZ  TYR A 695     9443  10196  11436    759  -1805     -8       C
ATOM   2149  OH  TYR A 695       9.151  22.392  25.747  1.00 71.51           O
ANISOU 2149  OH  TYR A 695     8129   8895  10147    748  -1794     -6       O
ATOM   2150  N   ASN A 696       8.297  27.916  19.170  1.00 73.55           N
ANISOU 2150  N   ASN A 696     8428   9194  10322    852  -1838     47       N
ATOM   2151  CA  ASN A 696       8.397  28.666  17.928  1.00 85.47           C
ANISOU 2151  CA  ASN A 696     9954  10703  11819    861  -1851     43       C
ATOM   2152  C   ASN A 696       8.709  30.137  18.223  1.00 87.77           C
ANISOU 2152  C   ASN A 696    10265  11008  12075    890  -1824     48       C
ATOM   2153  O   ASN A 696       9.618  30.729  17.623  1.00 81.60           O
ANISOU 2153  O   ASN A 696     9526  10208  11270    881  -1828      7       O
ATOM   2154  CB  ASN A 696       7.109  28.546  17.111  1.00 76.57           C
ANISOU 2154  CB  ASN A 696     8782   9599  10714    881  -1867     99       C
ATOM   2155  CG  ASN A 696       7.193  29.286  15.787  1.00101.17           C
ANISOU 2155  CG  ASN A 696    11912  12714  13816    889  -1881     96       C
ATOM   2156  OD1 ASN A 696       6.971  30.494  15.727  1.00116.05           O
ANISOU 2156  OD1 ASN A 696    13797  14619  15679    922  -1864    123       O
ATOM   2157  ND2 ASN A 696       7.527  28.565  14.718  1.00 91.05           N
ANISOU 2157  ND2 ASN A 696    10642  11407  12546    860  -1911     65       N
ATOM   2158  N   ASP A 697       7.961  30.722  19.154  1.00 71.64           N
ANISOU 2158  N   ASP A 697     8194   8997  10029    926  -1796     99       N
ATOM   2159  CA  ASP A 697       8.225  32.089  19.576  1.00 76.87           C
ANISOU 2159  CA  ASP A 697     8875   9671  10660    956  -1768    107       C
ATOM   2160  C   ASP A 697       9.685  32.211  19.987  1.00 72.61           C
ANISOU 2160  C   ASP A 697     8390   9102  10097    927  -1762     38       C
ATOM   2161  O   ASP A 697      10.416  33.039  19.451  1.00 75.04           O
ANISOU 2161  O   ASP A 697     8736   9398  10380    927  -1762      8       O
ATOM   2162  CB  ASP A 697       7.315  32.497  20.736  1.00 74.03           C
ANISOU 2162  CB  ASP A 697     8479   9345  10304    997  -1735    167       C
ATOM   2163  CG  ASP A 697       5.889  32.769  20.295  1.00 91.47           C
ANISOU 2163  CG  ASP A 697    10640  11586  12528   1039  -1733    240       C
ATOM   2164  OD1 ASP A 697       5.685  33.136  19.117  1.00 95.44           O
ANISOU 2164  OD1 ASP A 697    11144  12089  13029   1045  -1749    247       O
ATOM   2165  OD2 ASP A 697       4.974  32.620  21.134  1.00 84.95           O
ANISOU 2165  OD2 ASP A 697     9777  10786  11716   1067  -1713    288       O
ATOM   2166  N   PHE A 698      10.109  31.375  20.931  1.00 54.89           N
ANISOU 2166  N   PHE A 698     6150   6846   7860    903  -1757     11       N
ATOM   2167  CA  PHE A 698      11.485  31.414  21.406  1.00 49.59           C
ANISOU 2167  CA  PHE A 698     5530   6146   7167    878  -1750    -56       C
ATOM   2168  C   PHE A 698      12.451  31.435  20.230  1.00 58.78           C
ANISOU 2168  C   PHE A 698     6737   7278   8319    853  -1772   -112       C
ATOM   2169  O   PHE A 698      13.237  32.368  20.071  1.00 61.92           O
ANISOU 2169  O   PHE A 698     7175   7666   8687    857  -1763   -142       O
ATOM   2170  CB  PHE A 698      11.802  30.210  22.301  1.00 64.83           C
ANISOU 2170  CB  PHE A 698     7457   8062   9113    849  -1750    -80       C
ATOM   2171  CG  PHE A 698      13.258  30.101  22.661  1.00 62.61           C
ANISOU 2171  CG  PHE A 698     7230   7748   8813    821  -1745   -153       C
ATOM   2172  CD1 PHE A 698      14.136  29.402  21.851  1.00 53.66           C
ANISOU 2172  CD1 PHE A 698     6129   6576   7682    789  -1766   -208       C
ATOM   2173  CD2 PHE A 698      13.752  30.718  23.796  1.00 68.18           C
ANISOU 2173  CD2 PHE A 698     7953   8459   9495    830  -1716   -164       C
ATOM   2174  CE1 PHE A 698      15.478  29.314  22.170  1.00 51.58           C
ANISOU 2174  CE1 PHE A 698     5915   6281   7400    769  -1759   -274       C
ATOM   2175  CE2 PHE A 698      15.094  30.632  24.121  1.00 62.20           C
ANISOU 2175  CE2 PHE A 698     7245   7670   8718    807  -1710   -232       C
ATOM   2176  CZ  PHE A 698      15.957  29.928  23.305  1.00 62.33           C
ANISOU 2176  CZ  PHE A 698     7295   7650   8739    777  -1731   -286       C
ATOM   2177  N   ILE A 699      12.386  30.395  19.407  1.00 49.54           N
ANISOU 2177  N   ILE A 699     5560   6090   7172    828  -1800   -125       N
ATOM   2178  CA  ILE A 699      13.316  30.249  18.300  1.00 49.42           C
ANISOU 2178  CA  ILE A 699     5585   6041   7149    805  -1820   -179       C
ATOM   2179  C   ILE A 699      13.330  31.495  17.435  1.00 56.26           C
ANISOU 2179  C   ILE A 699     6467   6917   7992    826  -1821   -171       C
ATOM   2180  O   ILE A 699      14.379  32.108  17.233  1.00 59.16           O
ANISOU 2180  O   ILE A 699     6881   7264   8331    820  -1815   -218       O
ATOM   2181  CB  ILE A 699      12.956  29.038  17.422  1.00 52.36           C
ANISOU 2181  CB  ILE A 699     5940   6400   7554    784  -1851   -178       C
ATOM   2182  CG1 ILE A 699      12.995  27.757  18.252  1.00 52.65           C
ANISOU 2182  CG1 ILE A 699     5965   6425   7615    762  -1851   -188       C
ATOM   2183  CG2 ILE A 699      13.918  28.919  16.259  1.00 38.42           C
ANISOU 2183  CG2 ILE A 699     4216   4601   5780    764  -1869   -232       C
ATOM   2184  CD1 ILE A 699      14.349  27.469  18.853  1.00 53.18           C
ANISOU 2184  CD1 ILE A 699     6079   6459   7668    740  -1840   -252       C
ATOM   2185  N   ASN A 700      12.160  31.879  16.937  1.00 63.03           N
ANISOU 2185  N   ASN A 700     7285   7805   8860    853  -1826   -110       N
ATOM   2186  CA  ASN A 700      12.078  32.925  15.921  1.00 69.18           C
ANISOU 2186  CA  ASN A 700     8074   8591   9621    872  -1831    -99       C
ATOM   2187  C   ASN A 700      12.197  34.350  16.470  1.00 70.30           C
ANISOU 2187  C   ASN A 700     8231   8749   9733    903  -1803    -84       C
ATOM   2188  O   ASN A 700      12.510  35.280  15.732  1.00 63.17           O
ANISOU 2188  O   ASN A 700     7351   7843   8808    914  -1804    -91       O
ATOM   2189  CB  ASN A 700      10.784  32.764  15.125  1.00 65.42           C
ANISOU 2189  CB  ASN A 700     7549   8139   9168    890  -1847    -39       C
ATOM   2190  CG  ASN A 700      10.673  31.397  14.476  1.00 71.16           C
ANISOU 2190  CG  ASN A 700     8264   8849   9926    859  -1877    -54       C
ATOM   2191  OD1 ASN A 700      11.201  31.167  13.389  1.00 69.52           O
ANISOU 2191  OD1 ASN A 700     8079   8618   9717    840  -1899    -89       O
ATOM   2192  ND2 ASN A 700       9.993  30.478  15.147  1.00 67.21           N
ANISOU 2192  ND2 ASN A 700     7727   8356   9452    855  -1877    -29       N
ATOM   2193  N   LYS A 701      11.964  34.513  17.765  1.00 59.02           N
ANISOU 2193  N   LYS A 701     6788   7335   8302    919  -1776    -62       N
ATOM   2194  CA  LYS A 701      12.001  35.829  18.385  1.00 47.54           C
ANISOU 2194  CA  LYS A 701     5345   5896   6821    952  -1746    -43       C
ATOM   2195  C   LYS A 701      13.300  36.047  19.160  1.00 59.41           C
ANISOU 2195  C   LYS A 701     6898   7376   8298    934  -1732   -105       C
ATOM   2196  O   LYS A 701      13.903  37.115  19.072  1.00 49.72           O
ANISOU 2196  O   LYS A 701     5706   6143   7041    945  -1720   -123       O
ATOM   2197  CB  LYS A 701      10.808  35.999  19.325  1.00 61.25           C
ANISOU 2197  CB  LYS A 701     7032   7667   8571    990  -1722     29       C
ATOM   2198  CG  LYS A 701       9.449  35.832  18.659  1.00 61.75           C
ANISOU 2198  CG  LYS A 701     7045   7756   8661   1014  -1731     94       C
ATOM   2199  CD  LYS A 701       9.131  37.001  17.745  1.00 85.11           C
ANISOU 2199  CD  LYS A 701    10007  10725  11605   1047  -1729    124       C
ATOM   2200  CE  LYS A 701       7.652  37.053  17.393  1.00 99.91           C
ANISOU 2200  CE  LYS A 701    11828  12631  13501   1085  -1727    201       C
ATOM   2201  NZ  LYS A 701       6.794  37.330  18.581  1.00 67.88           N
ANISOU 2201  NZ  LYS A 701     7738   8601   9451   1127  -1692    259       N
ATOM   2202  N   GLU A 702      13.727  35.033  19.913  1.00 68.48           N
ANISOU 2202  N   GLU A 702     8050   8512   9459    906  -1732   -136       N
ATOM   2203  CA  GLU A 702      14.904  35.152  20.777  1.00 54.43           C
ANISOU 2203  CA  GLU A 702     6313   6711   7655    890  -1716   -193       C
ATOM   2204  C   GLU A 702      16.165  34.524  20.184  1.00 55.46           C
ANISOU 2204  C   GLU A 702     6491   6801   7780    852  -1733   -269       C
ATOM   2205  O   GLU A 702      17.198  35.181  20.067  1.00 57.99           O
ANISOU 2205  O   GLU A 702     6859   7103   8071    848  -1726   -316       O
ATOM   2206  CB  GLU A 702      14.629  34.527  22.143  1.00 49.82           C
ANISOU 2206  CB  GLU A 702     5706   6139   7085    888  -1698   -178       C
ATOM   2207  CG  GLU A 702      15.776  34.711  23.131  1.00 68.44           C
ANISOU 2207  CG  GLU A 702     8105   8479   9419    876  -1679   -231       C
ATOM   2208  CD  GLU A 702      15.408  34.321  24.556  1.00 72.24           C
ANISOU 2208  CD  GLU A 702     8561   8978   9910    881  -1658   -207       C
ATOM   2209  OE1 GLU A 702      14.212  34.079  24.821  1.00 64.59           O
ANISOU 2209  OE1 GLU A 702     7541   8037   8964    901  -1654   -144       O
ATOM   2210  OE2 GLU A 702      16.316  34.260  25.416  1.00 76.35           O
ANISOU 2210  OE2 GLU A 702     9111   9483  10414    867  -1643   -251       O
ATOM   2211  N   LEU A 703      16.085  33.252  19.821  1.00 45.94           N
ANISOU 2211  N   LEU A 703     5272   5582   6603    826  -1754   -280       N
ATOM   2212  CA  LEU A 703      17.249  32.539  19.306  1.00 48.40           C
ANISOU 2212  CA  LEU A 703     5625   5852   6914    794  -1767   -348       C
[truncated: 692,470 more chars]
